# Supplementary material for: Effects of Multi-Omics Characteristics on Identification of Driver Genes Using Machine Learning Algorithms
Source: Genes (Basel). 2022 Apr 19;13(5):716. doi: 10.3390/genes13050716 (PMC9141966; doi:10.3390/genes13050716)
Supplement: Supplementary file 1 [file genes-13-00716-s001.zip › Supplementary Table S1.xlsx]

## Sheet: Sheet1
Feature	Data Source	Description	Category	Method (or reference) that have used the feature
'log_Total_N_LoF_mutations'	COSMIC v85 mutation data	Number of LoF (Nonsense, Frameshift) mutations	Mutation	TUSON (Davoli et al., 2013)
'log_Total_N_missense_mutations'	COSMIC v85 mutation data	Number of missense mutations	Mutation	TUSON (Davoli et al., 2013)
'Missense_mutations_kb'	COSMIC v85 mutation data	Number of missense mutations per KB	Mutation	TUSON (Davoli et al., 2013)
'LoF_mutations_kb'	COSMIC v85 mutation data	Number of LoF (Nonsense, Frameshift) mutations per KB	Mutation	TUSON (Davoli et al., 2013)
'Missense_damaging_benign_ratio'	COSMIC v85 mutation data	See materials and methods	Mutation	TUSON (Davoli et al., 2013)
'LoF_o_e_constraint'	gnomAD	For LoF mutations, a signed Z score for the deviation of observed counts from the expected number was calculated by gnomAD.	Mutation	this study
'Missense_entropy'	COSMIC v85 mutation data	See original paper	Mutation	TUSON (Davoli et al., 2013) and 20/20+ (Tokheim et al., 2016)
'Silent_fraction'	COSMIC v85 mutation data	Fraction of mutations that are silent mutations	Mutation	20/20+ (Tokheim et al., 2016)
'NonSilent_silent_ratio'	COSMIC v85 mutation data	Ratio of nonsilent to silent mutations	Mutation	20/20+ (Tokheim et al., 2016)
'HiFI_missense_LoFI_missense_ratio'	COSMIC v85 mutation data	See original paper	Mutation	TUSON (Davoli et al., 2013)
'Height_of_H4K20me1_peaks'	ENCODE project	Broad peak (>4kb) percentage from all peaks in ENCODE H4K20me1 cell line samples, peak length is normalized to 10,000	Epigenetics	DORGE(Jie Lyu., 2020)
'Missense_silent_ratio'	COSMIC v85 mutation data	Ratio of missense to silent mutations. A pseudo count is added to silent mutations to avoid divide by zero.	Mutation	TUSON (Davoli et al., 2013)
'H3K4me1_peak_length'	ENCODE project	Broad peak (>4kb) percentage from all peaks in ENCODE H3K4me2 cell line samples, peak length is normalized to 10,000	Epigenetics	DORGE(Jie Lyu., 2020)
'Missense_benign_ratio'	COSMIC v85 mutation data	Ratio of missense to benign mutations. A pseudo count is added to silent mutations to avoid divide by zero.	Mutation	TUSON (Davoli et al., 2013)
'RVIS_percentile'	https://github.com/RausellLab/NCBoost/tree/master/NCBoost_data	RVIS percentile estimates the gene departure from the average number of common functional mutations in genes with a similar amount of mutational burden in human. High RVIS percentiles reflect genes highly tolerant to variation.	Genomics	DORGE(Jie Lyu., 2020)
'H3K4me2_peak_length'	ENCODE project	Average length in merged peaks in ENCODE H3K4me2 samples	Epigenetics	DORGE(Jie Lyu., 2020)
'Missense_o_e_constraint'	gnomAD	For missense mutations, a signed Z score for the deviation of observed counts from the expected number was calculated by gnomAD.	Mutation	DORGE(Jie Lyu., 2020)
'H4K20me1_peak_length'	ENCODE project	Average length in merged peaks in ENCODE H4K20me1 samples	Epigenetics	DORGE(Jie Lyu., 2020)
'H3K4me3_peak_length'	ENCODE project	Average length in merged peaks in ENCODE H3K4me3 samples	Epigenetics	DORGE(Jie Lyu., 2020)
'H3K9ac_peak_length'	ENCODE project	Average length in merged peaks in ENCODE H3K9ac samples	Epigenetics	DORGE(Jie Lyu., 2020)
'H3K79me2_peak_length'	ENCODE project	Average length in merged peaks in ENCODE H3K79me2 samples	Epigenetics	DORGE(Jie Lyu., 2020)
'LOF_silent_ratio'	COSMIC v85 mutation data	Ratio of LoF (Nonsense, Frameshift) to silent mutations. A pseudo count is added to silent mutations to avoid divide by zero.	Mutation	TUSON (Davoli et al., 2013)
'H3K27ac_peak_length'	ENCODE project	Average length in merged peaks in ENCODE H3K27ac samples	Epigenetics	DORGE(Jie Lyu., 2020)
'Height_of_H3K79me2_peaks'	ENCODE project	Broad peak (>4kb) percentage from all peaks in ENCODE H3K79me2 cell line samples, peak length is normalized to 10,000	Epigenetics	DORGE(Jie Lyu., 2020)
'Height_of_H3K36me3_peaks'	ENCODE project	Broad peak (>4kb) percentage from all peaks in ENCODE H3K36me3 cell line samples, peak length is normalized to 10,000	Epigenetics	DORGE(Jie Lyu., 2020)
'ncGERP_score'	https://github.com/RausellLab/NCBoost/tree/master/NCBoost_data	ncGERP is the average GERP score across the non-coding sequence of a gene. Both in the case of ncRVIS and ncGERP, the non-coding sequence was defined in the original publication as the collection of 5'-UTR, 3'-UTR and an additional non-exonic 250 bp upstream of transcription start site (TSS).	Genomics	20/20+ (Tokheim et al., 2016)
'H3K36me3_peak_length'	ENCODE project	Average length in merged peaks in ENCODE H3K36me3 samples	Epigenetics	DORGE(Jie Lyu., 2020)
'Exon_conservation_phastCons_score'	UCSC’s 46-way vertebrate alignment	The conservation score for the entire exon calculated from a 46-species phylogenetic alignment using the UCSC Genome Browser (hg19). Scores are given for windows of nucleotides. We retrieve the scores for each region that overlaps the exon in which the base substitution occurred and calculated a weighted average of the conservation scores where the weight is the number of bases with a particular …	Genomics	20/20+ (Tokheim et al., 2016)
'LOF_benign_ratio'	COSMIC v85 mutation data	Ratio of LoF (Nonsense, Frameshift) to benign mutations. A pseudo count is added to silent mutations to avoid divide by zero.	Mutation	TUSON (Davoli et al., 2013)
'Height_of_H3K27ac_peaks'	ENCODE project	Broad peak (>4kb) percentage from all peaks in ENCODE H3K27ac cell line samples, peak length is normalized to 10,000	Epigenetics	DORGE(Jie Lyu., 2020)
'LOF_total_ratio'	COSMIC v85 mutation data	Fraction of LoF (Nonsense, Frameshift) mutations	Mutation	TUSON (Davoli et al., 2013)
'Gene_body_hypermethylation_in_cancer'	COSMIC v90 450K data	Cancer and Normal methylation difference for gene-body regions. 450K methylation data downloaded from COSMIC	Epigenetics	DORGE(Jie Lyu., 2020)
'log_CDS_length'	COSMIC v85 mutation data and ENSEMBL gene gtf file	log2 of CDS length	Genomics	DORGE(Jie Lyu., 2020)
'Silent_mutations_kb'	COSMIC v85 mutation data	Number of silent mutations per KB	Mutation	TUSON (Davoli et al., 2013)
'LOF_missense_ratio'	COSMIC v85 mutation data	Ratio of LoF (Nonsense, Frameshift) to Missense mutations. A pseudo count is added to silent mutations to avoid divide by zero.	Mutation	TUSON (Davoli et al., 2013)
'Height_of_H3K9ac_peaks'	ENCODE project	Broad peak (>4kb) percentage from all peaks in ENCODE H3K9ac cell line samples, peak length is normalized to 10,000	Epigenetics	DORGE(Jie Lyu., 2020)
'log_Total_N_of_splicing_mutations'	COSMIC v85 mutation data	Number of splicing mutations per KB	Mutation	TUSON (Davoli et al., 2013)
'VEST_score'	COSMIC v85 mutation data	Calculated by CRAVAT server	Phenotype	20/20+ (Tokheim et al., 2016)
'Primate_dN_dS_ratio'	https://github.com/RausellLab/NCBoost/tree/master/NCBoost_data	Primate dn/ds ratios (i.e. the ratio between the number of nonsynonymous substitutions and the number of synonymous substitutions). Low dn/ds values reflect purifying selection, while high dn/ds values are indicative of positive selection.	Genomics	DORGE(Jie Lyu., 2020)
'log_gene_length'	ENSEMBL gene gtf file	log2 of gene length	Genomics	20/20+ (Tokheim et al., 2016)
'Missense_total_ratio'	COSMIC v85 mutation data	Fraction of mutations that are missense mutations	Mutation	TUSON (Davoli et al., 2013)
'Height_of_H3K4me2_peaks'	ENCODE project	Broad peak (>4kb) percentage from all peaks in ENCODE H3K4me2 cell line samples, peak length is normalized to 10,000	Epigenetics	DORGE(Jie Lyu., 2020)
'Height_of_H3K4me1_peaks'	ENCODE project	Broad peak (>4kb) percentage from all peaks in ENCODE H3K4me1 cell line samples, peak length is normalized to 10,000	Epigenetics	DORGE(Jie Lyu., 2020)
'Missense_MGAentropy'	UCSC’s 46-way vertebrate alignment	Mean MGAEntropy score for Missense mutations. Calculated as the entropy of a specific column in the protein-translated version of UCSC’s 46-way vertebrate alignment corresponding to location of Missense mutations	Genomics	20/20+ (Tokheim et al., 2016)
'Frameshift_indel_fraction'	COSMIC v85 mutation data	Fraction of mutations that are frameshift indel mutations	Mutation	20/20+ (Tokheim et al., 2016)
'Height_of_H3K4me3_peaks'	ENCODE project	Broad peak (>4kb) percentage from all peaks in ENCODE H3K4me3 cell line samples, peak length is normalized to 10,000	Epigenetics	DORGE(Jie Lyu., 2020)
'Increase_of_cell_proliferation_by_CRISPR_Knock_down'	Achilles Project (CRISPR-Cas9 screening data (version 3.3.8))	Data is from DepMap (Avana-17Q2-Public_v2)	Phenotype	DORGE(Jie Lyu., 2020)
'Super_enhancer_percentage'	Achilles Project (CRISPR-Cas9 screening data (version 3.3.8))	Data is from DepMap (Avana-17Q2-Public_v2)	Phenotype	DORGE(Jie Lyu., 2020)
'Promoter_hypermethylation_in_cancer'	dbSUPER database	Overlap percertage with super enhancers in 99 different cell lines/tissues	Epigenetics	DORGE(Jie Lyu., 2020)
'Height_of_H3K27me3_peaks'	ENCODE project	Broad peak (>4kb) percentage from all peaks in ENCODE H3K27me3 cell line samples, peak length is normalized to 10,000	Epigenetics	DORGE(Jie Lyu., 2020)
'Inframe_indel_fraction'	COSMIC v85 mutation data	Fraction of mutations that are inframe indel mutations	Mutation	20/20+ (Tokheim et al., 2016)
'H3K9me3_peak_length'	ENCODE project	Average length in merged peaks in ENCODE H3K9me3 samples	Epigenetics	DORGE(Jie Lyu., 2020)
'CNA_deletion_percentage'	COSMIC v90 CNA data	Percentage of CNA deletion; CNA amplification can be calculated as 1- percentage of CAN deletion	Genomics	DORGE(Jie Lyu., 2020)
'Height_of_H3K9me2_peaks'	ENCODE project	Broad peak (>4kb) percentage from all peaks in ENCODE H3K9me2 cell line samples, peak length is normalized to 10,000	Epigenetics	DORGE(Jie Lyu., 2020)
'Splice_silent_ratio'	COSMIC v85 mutation data	Ratio of splicing to silent mutations. A pseudo count is added to silent mutations to avoid divide by zero.	Mutation	TUSON (Davoli et al., 2013)
'Height_of_H3K9me3_peaks'	ENCODE project	Broad peak (>4kb) percentage from all peaks in ENCODE H3K9me3 cell line samples, peak length is normalized to 10,000	Epigenetics	DORGE(Jie Lyu., 2020)
'ncRVIS_score'	https://github.com/RausellLab/NCBoost/tree/master/NCBoost_data	ncRVIS measures the departure from the genome-wide average of the number of common variants found in the noncoding sequence of genes with a similar amount of noncoding mutational burden in human. Negative values of ncRVIS indicate a conserved proximal non-coding region, while positive values indicate a higher burden of SNVs than expected under neutrality.	Genomics	DORGE(Jie Lyu., 2020)
'H3K27me3_peak_length'	ENCODE project	Average length in merged peaks in ENCODE H3K27me3 samples	Epigenetics	DORGE(Jie Lyu., 2020)
'Gene_age'	https://github.com/RausellLab/NCBoost/tree/master/NCBoost_data	The gene age estimates the gene time of origin based on the presence/absence of orthologs in the vertebrate phylogeny. It varies from 0 (oldest) to 12 (youngest, corresponding to human specific genes).	Genomics	DORGE(Jie Lyu., 2020)
'Synonymous_o_e_constraint'	gnomAD	For synonymous mutations, a signed Z score for the deviation of observed counts from the expected number was calculated by gnomAD.	Mutation	DORGE(Jie Lyu., 2020)
'Gene_expression_Z_score'	COSMIC v90 gene expression data	COSMIC v85 gene expression data	Phenotype	20/20+ (Tokheim et al., 2016)
'Gene_damage_index'	https://github.com/RausellLab/NCBoost/tree/master/NCBoost_data	GDI is a gene-level metric of the mutational damage that has accumulated in the general population, based on CADD scores. High GDI values reflect highly damaged genes.	Genomics	DORGE(Jie Lyu., 2020)
'Early_replication_timing'	ENCODE Repli-seq data	Read counts were normalized based on the sequencing depth of the BAM files, and the normalized read numbers were used to calculate the S50 score.This score, which determines the median replication timing (from 0–1), was calculated using a tool available from a previous study (Impact of replication timing on non-CpG and CpG substitution rates in mammalian genomes. Genome Res 20, 447-457 (2010).). …	Epigenetics	DORGE(Jie Lyu., 2020)
'Family_member_count'	The number of human paralogs	The number of human paralogs for each gene was collected from the OGEE database	Genomics	DORGE(Jie Lyu., 2020)
'Splice_benign_ratio'	COSMIC v85 mutation data	Ratio of splicing to benign mutations. A pseudo count is added to silent mutations to avoid divide by zero.	Mutation	TUSON (Davoli et al., 2013)
'Splice_total_ratio'	COSMIC v85 mutation data	Fraction of mutations that are 2bp splice site mutations	Mutation	TUSON (Davoli et al., 2013)
'H3K9me2_peak_length'	ENCODE project	Average length in merged peaks in ENCODE H3K9me2 samples	Epigenetics	DORGE(Jie Lyu., 2020)
'Inactivating_fraction'	COSMIC v85 mutation data	Fraction of inactivating mutations (Indel Frameshift, Splice Site, Translation Start Site, Nonstop)	Mutation	20/20+ (Tokheim et al., 2016)
'Gene_body_canyon_hypermethylation_in_cancer'	WGBS cancer and normal data from TCGA project	Cancer and Normal methylation ratio for genebody methylation canyon (gb_canyon) genes based on WGBS methylation data.	Epigenetics	DORGE(Jie Lyu., 2020)
'Recurrent_missense_fraction'	COSMIC v85 mutation data	Fraction of mutations that are missense in more than one cancer type	Mutation	20/20+ (Tokheim et al., 2016)
'Lost_start_and_stop_fraction'	COSMIC v85 mutation data	Fraction of mutations that are either lost start or lost stop mutations	Mutation	20/20+ (Tokheim et al., 2016)
'PolyPhen_2_score'	COSMIC v85 mutation data	See PolyPhen-2 paper	Mutation	TUSON (Davoli et al., 2013)
'pLI_score'	gnomAD	Probability of haploinsufficient intolerance (heterozygous LoFs are not tolerated), developed with ExAC	Mutation	DORGE(Jie Lyu., 2020)
'pNull_score'	gnomAD	Probability of null intolerance (LoF variation is completely tolerated), developed with ExAC	Mutation	DORGE(Jie Lyu., 2020)
'Nonsense_fraction'	COSMIC v85 mutation data	Fraction of mutations that are nonsense mutations	Mutation	20/20+ (Tokheim et al., 2016)
