# Supplementary material for: Effects of Multi-Omics Characteristics on Identification of Driver Genes Using Machine Learning Algorithms
Source: Genes (Basel). 2022 Apr 19;13(5):716. doi: 10.3390/genes13050716 (PMC9141966; doi:10.3390/genes13050716)
Supplement: Supplementary file 1 [file genes-13-00716-s001.zip › Supplementary Table S2.xlsx]

## Sheet: GSEA_GO
Logistic Regression
Overlap Results
Collection(s):	GO
# overlaps shown:	100
# genesets in collections:	10402
# genes in comparison (n):	350
# genes in universe (N):	40786
Gene Set Name	# Genes in Gene Set (K)	Description	# Genes in Overlap (k)	k/K	p-value	FDR q-value
GOBP_POSITIVE_REGULATION_OF_NUCLEOBASE_CONTAINING_COMPOUND_METABOLIC_PROCESS	1928	Any cellular process that activates or increases the frequency, rate or extent of the chemical reactions and pathways involving nucleobases, nucleosides, nucleotides and nucleic acids. [GOC:go_curators]	135	0.07	7.69e-86	7.99e-82
GOBP_PROGRAMMED_CELL_DEATH	1950	A process which begins when a cell receives an internal or external signal and activates a series of biochemical events (signaling pathway). The process ends with the death of the cell. [GOC:lr, GOC:mtg_apoptosis]	135	0.0692	3.33e-85	1.73e-81
GOBP_REGULATION_OF_CELL_DIFFERENTIATION	1565	Any process that modulates the frequency, rate or extent of cell differentiation, the process in which relatively unspecialized cells acquire specialized structural and functional features. [GOC:go_curators]	124	0.0792	1.83e-84	6.34e-81
GOBP_POSITIVE_REGULATION_OF_RNA_METABOLIC_PROCESS	1745	Any process that activates or increases the frequency, rate or extent of the chemical reactions and pathways involving RNA. [GOC:ai]	128	0.0734	2.41e-83	6.27e-80
GOBP_REGULATION_OF_CELL_POPULATION_PROLIFERATION	1745	Any process that modulates the frequency, rate or extent of cell proliferation. [GOC:jl]	123	0.0705	1.05e-77	2.19e-74
GOBP_NEGATIVE_REGULATION_OF_NUCLEOBASE_CONTAINING_COMPOUND_METABOLIC_PROCESS	1495	Any cellular process that stops, prevents, or reduces the frequency, rate or extent of the chemical reactions and pathways involving nucleobases, nucleosides, nucleotides and nucleic acids. [GOC:go_curators]	115	0.0769	2.44e-76	4.24e-73
GOBP_REGULATION_OF_PROTEIN_MODIFICATION_PROCESS	1539	Any process that modulates the frequency, rate or extent of the covalent alteration of one or more amino acid residues within a protein. [GOC:mah, GOC:tb]	116	0.0754	4.46e-76	6.62e-73
GOBP_POSITIVE_REGULATION_OF_CELLULAR_BIOSYNTHETIC_PROCESS	1966	Any process that activates or increases the frequency, rate or extent of the chemical reactions and pathways resulting in the formation of substances, carried out by individual cells. [GOC:mah]	126	0.0641	7.28e-75	8.54e-72
GOBP_REGULATION_OF_PHOSPHORUS_METABOLIC_PROCESS	1400	Any process that modulates the frequency, rate or extent of the chemical reactions and pathways involving phosphorus or compounds containing phosphorus. [GOC:ai]	111	0.0793	7.39e-75	8.54e-72
GOBP_NEGATIVE_REGULATION_OF_BIOSYNTHETIC_PROCESS	1693	Any process that stops, prevents, or reduces the rate of the chemical reactions and pathways resulting in the formation of substances. [GOC:go_curators]	119	0.0703	8.82e-75	9.18e-72
GOBP_REGULATION_OF_CELL_DEATH	1643	Any process that modulates the rate or frequency of cell death. Cell death is the specific activation or halting of processes within a cell so that its vital functions markedly cease, rather than simply deteriorating gradually over time, which culminates in cell death. [GOC:dph, GOC:tb]	117	0.0712	4.95e-74	4.69e-71
GOBP_PHOSPHORYLATION	1855	The process of introducing a phosphate group into a molecule, usually with the formation of a phosphoric ester, a phosphoric anhydride or a phosphoric amide. [ISBN:0198506732]	122	0.0658	1.62e-73	1.4e-70
GOBP_TISSUE_DEVELOPMENT	1916	The process whose specific outcome is the progression of a tissue over time, from its formation to the mature structure. [ISBN:0471245208]	122	0.0637	6.71e-72	5.37e-69
GOBP_POSITIVE_REGULATION_OF_SIGNALING	1713	Any process that activates, maintains or increases the frequency, rate or extent of a signaling process. [GOC:mtg_signal]	112	0.0654	1.2e-66	8.94e-64
GOBP_IMMUNE_SYSTEM_DEVELOPMENT	965	The process whose specific outcome is the progression of an organismal system whose objective is to provide calibrated responses by an organism to a potential internal or invasive threat, over time, from its formation to the mature structure. A system is a regularly interacting or interdependent group of organs or tissues that work together to carry out a given biological process. [GOC:add, GOC:d…	90	0.0933	5.57e-66	3.87e-63
GOMF_TRANSCRIPTION_FACTOR_BINDING	594	Binding to a transcription factor, a protein required to initiate or regulate transcription. [ISBN:0198506732]	76	0.1279	1.01e-65	6.56e-63
GOBP_RESPONSE_TO_ENDOGENOUS_STIMULUS	1597	Any process that results in a change in state or activity of a cell or an organism (in terms of movement, secretion, enzyme production, gene expression, etc.) as a result of a stimulus arising within the organism. [GOC:sm]	108	0.0676	1.5e-65	9.21e-63
GOBP_CELLULAR_RESPONSE_TO_ENDOGENOUS_STIMULUS	1355	Any process that results in a change in state or activity of a cell (in terms of movement, secretion, enzyme production, gene expression, etc.) as a result of a stimulus arising within the organism. [GOC:mah]	101	0.0745	5.05e-65	2.92e-62
GOBP_EMBRYO_DEVELOPMENT	1090	The process whose specific outcome is the progression of an embryo from its formation until the end of its embryonic life stage. The end of the embryonic stage is organism-specific. For example, for mammals, the process would begin with zygote formation and end with birth. For insects, the process would begin at zygote formation and end with larval hatching. For plant zygotic embryos, this would …	93	0.0853	8.57e-65	4.69e-62
GOBP_REGULATION_OF_PROTEIN_PHOSPHORYLATION	1104	Any process that modulates the frequency, rate or extent of addition of phosphate groups into an amino acid in a protein. [GOC:hjd]	93	0.0842	2.7e-64	1.41e-61
GOBP_POSITIVE_REGULATION_OF_PROTEIN_METABOLIC_PROCESS	1488	Any process that activates or increases the frequency, rate or extent of the chemical reactions and pathways involving a protein. [GOC:ai]	103	0.0692	2.94e-63	1.46e-60
GOBP_POSITIVE_REGULATION_OF_TRANSCRIPTION_BY_RNA_POLYMERASE_II	1202	Any process that activates or increases the frequency, rate or extent of transcription from an RNA polymerase II promoter. [GOC:go_curators, GOC:txnOH]	95	0.079	3.2e-63	1.51e-60
GOBP_REGULATION_OF_TRANSFERASE_ACTIVITY	888	Any process that modulates the frequency, rate or extent of transferase activity, the catalysis of the transfer of a group, e.g. a methyl group, glycosyl group, acyl group, phosphorus-containing, or other groups, from one compound (generally regarded as the donor) to another compound (generally regarded as the acceptor). Transferase is the systematic name for any enzyme of EC class 2. [GOC:ai]	85	0.0957	4.38e-63	1.98e-60
GOBP_PEPTIDYL_AMINO_ACID_MODIFICATION	1278	The alteration of an amino acid residue in a peptide. [GOC:mah]	96	0.0751	6.72e-62	2.91e-59
GOBP_CIRCULATORY_SYSTEM_DEVELOPMENT	1199	The process whose specific outcome is the progression of the circulatory system over time, from its formation to the mature structure. The circulatory system is the organ system that passes nutrients (such as amino acids and electrolytes), gases, hormones, blood cells, etc. to and from cells in the body to help fight diseases and help stabilize body temperature and pH to maintain homeostasis. [GO…	93	0.0776	4.38e-61	1.82e-58
GOBP_POSITIVE_REGULATION_OF_DEVELOPMENTAL_PROCESS	1320	Any process that activates or increases the rate or extent of development, the biological process whose specific outcome is the progression of an organism over time from an initial condition (e.g. a zygote, or a young adult) to a later condition (e.g. a multicellular animal or an aged adult). [GOC:ai]	96	0.0727	1.29e-60	5.16e-58
GOBP_POSITIVE_REGULATION_OF_GENE_EXPRESSION	1147	Any process that increases the frequency, rate or extent of gene expression. Gene expression is the process in which a gene's coding sequence is converted into a mature gene product (protein or RNA). [GOC:txnOH-2018]	91	0.0793	1.49e-60	5.76e-58
GOBP_NEGATIVE_REGULATION_OF_TRANSCRIPTION_BY_RNA_POLYMERASE_II	931	Any process that stops, prevents, or reduces the frequency, rate or extent of transcription mediated by RNA polymerase II. [GOC:go_curators, GOC:txnOH]	84	0.0902	3.35e-60	1.25e-57
GOBP_TUBE_DEVELOPMENT	1127	The process whose specific outcome is the progression of a tube over time, from its initial formation to a mature structure. Epithelial and endothelial tubes transport gases, liquids and cells from one site to another and form the basic structure of many organs and tissues including lung and trachea, kidney, the mammary gland, the vascular system and the gastrointestinal and urinary-genital tract…	90	0.0799	4.27e-60	1.53e-57
GOBP_EPITHELIUM_DEVELOPMENT	1149	The process whose specific outcome is the progression of an epithelium over time, from its formation to the mature structure. An epithelium is a tissue that covers the internal or external surfaces of an anatomical structure. [GOC:dph, GOC:mtg_lung]	90	0.0783	2.27e-59	7.86e-57
GOBP_POSITIVE_REGULATION_OF_MOLECULAR_FUNCTION	1523	Any process that activates or increases the rate or extent of a molecular function, an elemental biological activity occurring at the molecular level, such as catalysis or binding. [GO:jl]	100	0.0657	4.02e-59	1.35e-56
GOCC_CHROMOSOME	1852	A structure composed of a very long molecule of DNA and associated proteins (e.g. histones) that carries hereditary information. [ISBN:0198547684]	108	0.0583	4.68e-59	1.52e-56
GOMF_CHROMATIN_BINDING	579	Binding to chromatin, the network of fibers of DNA, protein, and sometimes RNA, that make up the chromosomes of the eukaryotic nucleus during interphase. [GOC:jl, ISBN:0198506732, PMID:20404130]	70	0.1209	1.16e-58	3.66e-56
GOMF_TRANSCRIPTION_REGULATOR_ACTIVITY	1918	A molecular function that controls the rate, timing and/or magnitude of gene transcription. The function of transcriptional regulators is to modulate gene expression at the transcription step so that they are expressed in the right cell at the right time and in the right amount throughout the life of the cell and the organism. Genes are transcriptional units, and include bacterial operons. [GOC:p…	108	0.0563	1.53e-57	4.68e-55
GOMF_DNA_BINDING_TRANSCRIPTION_FACTOR_BINDING	469	Binding to a DNA-binding transcription factor, a protein that interacts with a specific DNA sequence (sometimes referred to as a motif) within the regulatory region of a gene to modulate transcription. [GOC:txnOH-2018]	64	0.1365	5.88e-57	1.75e-54
GOBP_ANIMAL_ORGAN_MORPHOGENESIS	1037	Morphogenesis of an animal organ. An organ is defined as a tissue or set of tissues that work together to perform a specific function or functions. Morphogenesis is the process in which anatomical structures are generated and organized. Organs are commonly observed as visibly distinct structures, but may also exist as loosely associated clusters of cells that work together to perform a specific f…	84	0.081	2.14e-56	6.02e-54
GOBP_ANATOMICAL_STRUCTURE_FORMATION_INVOLVED_IN_MORPHOGENESIS	1209	The developmental process pertaining to the initial formation of an anatomical structure from unspecified parts. This process begins with the specific processes that contribute to the appearance of the discrete structure and ends when the structural rudiment is recognizable. An anatomical structure is any biological entity that occupies space and is distinguished from its surroundings. Anatomical…	89	0.0736	2.18e-56	6.02e-54
GOBP_POSITIVE_REGULATION_OF_MULTICELLULAR_ORGANISMAL_PROCESS	1470	Any process that activates or increases the frequency, rate or extent of an organismal process, any of the processes pertinent to the function of an organism above the cellular level; includes the integrated processes of tissues and organs. [GOC:ai]	96	0.0653	2.2e-56	6.02e-54
GOBP_GROWTH	950	The increase in size or mass of an entire organism, a part of an organism or a cell. [GOC:bf, GOC:ma]	81	0.0853	4.94e-56	1.32e-53
GOBP_CELL_CYCLE	1779	The progression of biochemical and morphological phases and events that occur in a cell during successive cell replication or nuclear replication events. Canonically, the cell cycle comprises the replication and segregation of genetic material followed by the division of the cell, but in endocycles or syncytial cells nuclear replication or nuclear division may not be followed by cell division. [G…	102	0.0573	8.17e-55	2.12e-52
GOBP_POSITIVE_REGULATION_OF_PROTEIN_MODIFICATION_PROCESS	987	Any process that activates or increases the frequency, rate or extent of the covalent alteration of one or more amino acid residues within a protein. [GOC:mah, GOC:tb]	81	0.0821	9.74e-55	2.47e-52
GOBP_POSITIVE_REGULATION_OF_CELL_DIFFERENTIATION	867	Any process that activates or increases the frequency, rate or extent of cell differentiation. [GOC:go_curators]	77	0.0888	1.74e-54	4.32e-52
GOBP_NEGATIVE_REGULATION_OF_CELL_POPULATION_PROLIFERATION	785	Any process that stops, prevents or reduces the rate or extent of cell proliferation. [GOC:go_curators]	74	0.0943	3.68e-54	8.9e-52
GOBP_RESPONSE_TO_OXYGEN_CONTAINING_COMPOUND	1653	Any process that results in a change in state or activity of a cell or an organism (in terms of movement, secretion, enzyme production, gene expression, etc.) as a result of an oxygen-containing compound stimulus. [GOC:pr, GOC:TermGenie]	98	0.0593	8.18e-54	1.93e-51
GOBP_ENZYME_LINKED_RECEPTOR_PROTEIN_SIGNALING_PATHWAY	984	Any series of molecular signals initiated by the binding of an extracellular ligand to a receptor on the surface of the target cell, where the receptor possesses catalytic activity or is closely associated with an enzyme such as a protein kinase, and ending with regulation of a downstream cellular process, e.g. transcription. [GOC:mah, GOC:signaling, ISBN:0815316194]	80	0.0813	1.01e-53	2.33e-51
GOBP_REPRODUCTIVE_SYSTEM_DEVELOPMENT	437	The progression of the reproductive system over time from its formation to the mature structure. The reproductive system consists of the organs that function in reproduction. [GOC:dph]	60	0.1373	1.61e-53	3.65e-51
GOBP_EMBRYO_DEVELOPMENT_ENDING_IN_BIRTH_OR_EGG_HATCHING	662	The process whose specific outcome is the progression of an embryo over time, from zygote formation until the end of the embryonic life stage. The end of the embryonic life stage is organism-specific and may be somewhat arbitrary; for mammals it is usually considered to be birth, for insects the hatching of the first instar larva from the eggshell. [GOC:go_curators, GOC:isa_complete, GOC:mtg_sens…	69	0.1042	2.29e-53	5.06e-51
GOBP_REGULATION_OF_MULTICELLULAR_ORGANISMAL_DEVELOPMENT	1394	Any process that modulates the frequency, rate or extent of multicellular organismal development. [GOC:obol]	91	0.0653	2.98e-53	6.45e-51
GOBP_CHROMOSOME_ORGANIZATION	1033	A process that is carried out at the cellular level that results in the assembly, arrangement of constituent parts, or disassembly of chromosomes, structures composed of a very long molecule of DNA and associated proteins that carries hereditary information. This term covers covalent modifications at the molecular level as well as spatial relationships among the major components of a chromosome. …	81	0.0784	3.35e-53	7.1e-51
GOBP_REGULATION_OF_INTRACELLULAR_SIGNAL_TRANSDUCTION	1725	Any process that modulates the frequency, rate or extent of intracellular signal transduction. [GOC:dph, GOC:signaling, GOC:tb, GOC:TermGenie]	99	0.0574	4.06e-53	8.46e-51
GOBP_TUBE_MORPHOGENESIS	937	The process in which the anatomical structures of a tube are generated and organized. Epithelial and endothelial tubes transport gases, liquids and cells from one site to another and form the basic structure of many organs and tissues, with tube shape and organization varying from the single-celled excretory organ in Caenorhabditis elegans to the branching trees of the mammalian kidney and insect…	78	0.0832	4.25e-53	8.67e-51
GOBP_GLAND_DEVELOPMENT	432	The process whose specific outcome is the progression of a gland over time, from its formation to the mature structure. A gland is an organ specialised for secretion. [GOC:jid]	59	0.1366	1.77e-52	3.53e-50
GOCC_CHROMATIN	1279	The ordered and organized complex of DNA, protein, and sometimes RNA, that forms the chromosome. [GOC:elh, PMID:20404130]	87	0.068	3.08e-52	6.04e-50
GOMF_SEQUENCE_SPECIFIC_DNA_BINDING	1680	Binding to DNA of a specific nucleotide composition, e.g. GC-rich DNA binding, or with a specific sequence motif or type of DNA e.g. promotor binding or rDNA binding. [GOC:jl]	97	0.0577	3.36e-52	6.48e-50
GOBP_HEART_DEVELOPMENT	595	The process whose specific outcome is the progression of the heart over time, from its formation to the mature structure. The heart is a hollow, muscular organ, which, by contracting rhythmically, keeps up the circulation of the blood. [GOC:jid, UBERON:0000948]	65	0.1092	1.57e-51	2.98e-49
GOBP_NEUROGENESIS	1631	Generation of cells within the nervous system. [GO_REF:0000021, GOC:cls, GOC:curators, GOC:dgh, GOC:dph, GOC:jid]	95	0.0582	2.22e-51	4.11e-49
GOBP_POSITIVE_REGULATION_OF_PHOSPHORUS_METABOLIC_PROCESS	887	Any process that increases the frequency, rate or extent of the chemical reactions and pathways involving phosphorus or compounds containing phosphorus. [GOC:dph, GOC:tb]	74	0.0834	2.35e-50	4.29e-48
GOBP_CELLULAR_RESPONSE_TO_STRESS	1869	Any process that results in a change in state or activity of a cell (in terms of movement, secretion, enzyme production, gene expression, etc.) as a result of a stimulus indicating the organism is under stress. The stress is usually, but not necessarily, exogenous (e.g. temperature, humidity, ionizing radiation). [GOC:mah]	99	0.053	5.69e-50	1.02e-47
GOMF_RNA_POLYMERASE_II_SPECIFIC_DNA_BINDING_TRANSCRIPTION_FACTOR_BINDING	347	Binding to a sequence-specific DNA binding RNA polymerase II transcription factor, any of the factors that interact selectively and non-covalently with a specific DNA sequence in order to modulate transcription. [GOC:dph, GOC:vw]	53	0.1527	9.09e-50	1.6e-47
GOBP_DEVELOPMENTAL_PROCESS_INVOLVED_IN_REPRODUCTION	1010	A developmental process in which a progressive change in the state of some part of an organism, germline or somatic, specifically contributes to its ability to form offspring. [GOC:dph, GOC:isa_complete]	76	0.0752	1.66e-48	2.88e-46
GOBP_NEGATIVE_REGULATION_OF_CELL_DEATH	1015	Any process that decreases the rate or frequency of cell death. Cell death is the specific activation or halting of processes within a cell so that its vital functions markedly cease, rather than simply deteriorating gradually over time, which culminates in cell death. [GOC:BHF, GOC:dph, GOC:tb]	76	0.0749	2.37e-48	4.05e-46
GOBP_RESPONSE_TO_LIPID	887	Any process that results in a change in state or activity of a cell or an organism (in terms of movement, secretion, enzyme production, gene expression, etc.) as a result of a lipid stimulus. [GOC:sl]	72	0.0812	3.92e-48	6.57e-46
GOBP_NEGATIVE_REGULATION_OF_DEVELOPMENTAL_PROCESS	957	Any process that stops, prevents or reduces the rate or extent of development, the biological process whose specific outcome is the progression of an organism over time from an initial condition (e.g. a zygote, or a young adult) to a later condition (e.g. a multicellular animal or an aged adult). [GOC:ai]	74	0.0773	5.09e-48	8.41e-46
GOBP_RESPONSE_TO_ORGANIC_CYCLIC_COMPOUND	901	Any process that results in a change in state or activity of a cell or an organism (in terms of movement, secretion, enzyme production, gene expression, etc.) as a result of an organic cyclic compound stimulus. [GOC:ef]	72	0.0799	1.15e-47	1.87e-45
GOBP_REGULATION_OF_CELL_CYCLE	1068	Any process that modulates the rate or extent of progression through the cell cycle. [GOC:ai, GOC:dph, GOC:tb]	76	0.0712	9.17e-47	1.47e-44
GOBP_POSITIVE_REGULATION_OF_PROTEIN_PHOSPHORYLATION	726	Any process that activates or increases the frequency, rate or extent of addition of phosphate groups to amino acids within a protein. [GOC:hjd]	65	0.0895	5.11e-46	8.06e-44
GOBP_DEVELOPMENTAL_GROWTH	639	The increase in size or mass of an entire organism, a part of an organism or a cell, where the increase in size or mass has the specific outcome of the progression of the organism over time from one condition to another. [GOC:go_curators]	62	0.097	5.71e-46	8.86e-44
GOMF_PROTEIN_KINASE_ACTIVITY	577	Catalysis of the phosphorylation of an amino acid residue in a protein, usually according to the reaction: a protein + ATP = a phosphoprotein + ADP. [MetaCyc:PROTEIN-KINASE-RXN]	59	0.1023	4.83e-45	7.39e-43
GOBP_CELL_ACTIVATION	1095	A change in the morphology or behavior of a cell resulting from exposure to an activating factor such as a cellular or soluble ligand. [GOC:mgi_curators]	75	0.0685	5.83e-45	8.79e-43
GOBP_REPRODUCTION	1514	The production of new individuals that contain some portion of genetic material inherited from one or more parent organisms. [GOC:go_curators, GOC:isa_complete, GOC:jl, ISBN:0198506732]	85	0.0561	1.98e-44	2.94e-42
GOBP_TISSUE_MORPHOGENESIS	625	The process in which the anatomical structures of a tissue are generated and organized. [GOC:dph, GOC:jid]	60	0.096	3.36e-44	4.91e-42
GOBP_CELLULAR_RESPONSE_TO_OXYGEN_CONTAINING_COMPOUND	1199	Any process that results in a change in state or activity of a cell (in terms of movement, secretion, enzyme production, gene expression, etc.) as a result of an oxygen-containing compound stimulus. [GOC:pr, GOC:TermGenie]	77	0.0642	3.4e-44	4.91e-42
GOBP_POSITIVE_REGULATION_OF_CATALYTIC_ACTIVITY	1139	Any process that activates or increases the activity of an enzyme. [GOC:ebc, GOC:jl, GOC:tb, GOC:vw]	75	0.0658	9.17e-44	1.31e-41
GOBP_LEUKOCYTE_DIFFERENTIATION	553	The process in which a relatively unspecialized hemopoietic precursor cell acquires the specialized features of a leukocyte. A leukocyte is an achromatic cell of the myeloid or lymphoid lineages capable of ameboid movement, found in blood or other tissue. [CL:0000738, GOC:add, PMID:16551264]	57	0.1031	1.06e-43	1.49e-41
GOBP_POSITIVE_REGULATION_OF_CELL_POPULATION_PROLIFERATION	959	Any process that activates or increases the rate or extent of cell proliferation. [GOC:go_curators]	70	0.073	1.08e-43	1.49e-41
GOBP_MAPK_CASCADE	792	An intracellular protein kinase cascade containing at least a MAPK, a MAPKK and a MAP3K. The cascade can also contain an additional tiers: the upstream MAP4K. The kinases in each tier phosphorylate and activate the kinase in the downstream tier to transmit a signal within a cell. [GOC:bf, GOC:mtg_signaling_feb11, PMID:20811974, PMID:9561267]	65	0.0821	1.18e-43	1.62e-41
GOBP_CHROMATIN_ORGANIZATION	591	Any process that results in the specification, formation or maintenance of the physical structure of eukaryotic chromatin. [GOC:mah, GOC:vw, PMID:20404130]	58	0.0981	2.94e-43	3.97e-41
GOBP_NEGATIVE_REGULATION_OF_RESPONSE_TO_STIMULUS	1664	Any process that stops, prevents, or reduces the frequency, rate or extent of a response to a stimulus. Response to stimulus is a change in state or activity of a cell or an organism (in terms of movement, secretion, enzyme production, gene expression, etc.) as a result of a stimulus. [GOC:jid]	87	0.0523	4.26e-43	5.68e-41
GOBP_CENTRAL_NERVOUS_SYSTEM_DEVELOPMENT	1027	The process whose specific outcome is the progression of the central nervous system over time, from its formation to the mature structure. The central nervous system is the core nervous system that serves an integrating and coordinating function. In vertebrates it consists of the brain and spinal cord. In those invertebrates with a central nervous system it typically consists of a brain, cerebral…	71	0.0691	9.22e-43	1.21e-40
GOMF_KINASE_BINDING	754	Binding to a kinase, any enzyme that catalyzes the transfer of a phosphate group. [GOC:jl]	63	0.0836	9.27e-43	1.21e-40
GOBP_LOCOMOTION	1921	Self-propelled movement of a cell or organism from one location to another. [GOC:dgh]	92	0.0479	1.36e-42	1.75e-40
GOMF_PROTEIN_CONTAINING_COMPLEX_BINDING	1273	Binding to a macromolecular complex. [GOC:jl]	77	0.0605	2.39e-42	3.04e-40
GOBP_LYMPHOCYTE_ACTIVATION	792	A change in morphology and behavior of a lymphocyte resulting from exposure to a specific antigen, mitogen, cytokine, chemokine, cellular ligand, or soluble factor. [GOC:mgi_curators, ISBN:0781735149]	63	0.0795	1.79e-41	2.24e-39
GOBP_REGULATION_OF_PROTEIN_KINASE_ACTIVITY	649	Any process that modulates the frequency, rate or extent of protein kinase activity. [GOC:go_curators]	58	0.0894	5.78e-41	7.15e-39
GOBP_POSITIVE_REGULATION_OF_TRANSFERASE_ACTIVITY	563	Any process that activates or increases the frequency, rate or extent of transferase activity, the catalysis of the transfer of a group, e.g. a methyl group, glycosyl group, acyl group, phosphorus-containing, or other groups, from a donor compound to an acceptor. [GOC:ai]	55	0.0977	6.62e-41	8.11e-39
GOBP_POSITIVE_REGULATION_OF_INTRACELLULAR_SIGNAL_TRANSDUCTION	985	Any process that activates or increases the frequency, rate or extent of intracellular signal transduction. [GOC:BHF, GOC:dph, GOC:signaling, GOC:tb, GOC:TermGenie]	68	0.069	7.12e-41	8.54e-39
GOMF_KINASE_ACTIVITY	745	Catalysis of the transfer of a phosphate group, usually from ATP, to a substrate molecule. [ISBN:0198506732]	61	0.0819	7.15e-41	8.54e-39
GOBP_NEGATIVE_REGULATION_OF_SIGNALING	1384	Any process that stops, prevents, or reduces the frequency, rate or extent of a signaling process. [GOC:mtg_signal]	78	0.0564	9.89e-41	1.17e-38
GOBP_REGULATION_OF_IMMUNE_SYSTEM_PROCESS	1435	Any process that modulates the frequency, rate, or extent of an immune system process. [GOC:add]	79	0.0551	1.52e-40	1.77e-38
GOBP_IN_UTERO_EMBRYONIC_DEVELOPMENT	389	The process whose specific outcome is the progression of the embryo in the uterus over time, from formation of the zygote in the oviduct, to birth. An example of this process is found in Mus musculus. [GOC:go_curators, GOC:mtg_sensu]	47	0.1208	2.83e-39	3.27e-37
GOBP_EMBRYONIC_MORPHOGENESIS	607	The process in which anatomical structures are generated and organized during the embryonic phase. The embryonic phase begins with zygote formation. The end of the embryonic phase is organism-specific. For example, it would be at birth for mammals, larval hatching for insects and seed dormancy in plants. [GOC:jid, GOC:mtg_sensu]	55	0.0906	3.71e-39	4.24e-37
GOBP_RESPONSE_TO_ABIOTIC_STIMULUS	1102	Any process that results in a change in state or activity of a cell or an organism (in terms of movement, secretion, enzyme production, gene expression, etc.) as a result of an abiotic (not derived from living organisms) stimulus. [GOC:hb]	69	0.0626	8.96e-39	1.01e-36
GOMF_CIS_REGULATORY_REGION_SEQUENCE_SPECIFIC_DNA_BINDING	1230	Binding to a specific upstream regulatory DNA sequence (transcription factor recognition sequence or binding site) located in cis relative to the transcription start site (i.e., on the same strand of DNA) of a gene transcribed by some RNA polymerase. The proximal promoter is in cis with and relatively close to the core promoter. [GOC:txnOH-2018]	72	0.0585	1.42e-38	1.59e-36
GOBP_HOMEOSTATIC_PROCESS	1810	Any biological process involved in the maintenance of an internal steady state. [GOC:jl, ISBN:0395825172]	85	0.047	1.58e-38	1.75e-36
GOBP_NEGATIVE_REGULATION_OF_CELL_DIFFERENTIATION	686	Any process that stops, prevents, or reduces the frequency, rate or extent of cell differentiation. [GOC:go_curators]	57	0.0831	1.6e-38	1.76e-36
GOBP_RESPONSE_TO_GROWTH_FACTOR	719	Any process that results in a change in state or activity of a cell or an organism (in terms of movement, secretion, enzyme production, gene expression, etc.) as a result of a growth factor stimulus. [GOC:BHF, GOC:mah]	58	0.0807	1.73e-38	1.87e-36
GOBP_MONONUCLEAR_CELL_DIFFERENTIATION	434	The process in which a relatively unspecialized cell acquires the specialized features of a mononuclear cell. [CL:0000842, GO_REF:0000086, GOC:TermGenie, PMID:24759906]	48	0.1106	2.89e-38	3.1e-36
GOBP_REGULATION_OF_GROWTH	663	Any process that modulates the frequency, rate or extent of the growth of all or part of an organism so that it occurs at its proper speed, either globally or in a specific part of the organism's development. [GOC:ems, GOC:mah]	56	0.0845	3.17e-38	3.36e-36
GOBP_HEAD_DEVELOPMENT	795	The biological process whose specific outcome is the progression of a head from an initial condition to its mature state. The head is the anterior-most division of the body. [GOC:dph]	60	0.0755	3.53e-38	3.71e-36
GOBP_CELLULAR_RESPONSE_TO_ORGANIC_CYCLIC_COMPOUND	576	Any process that results in a change in state or activity of a cell (in terms of movement, secretion, enzyme production, gene expression, etc.) as a result of an organic cyclic compound stimulus. [GOC:mah]	53	0.092	4.46e-38	4.64e-36
Gene/Gene Set Overlap Matrix
Entrez Gene Id	Gene Symbol	Gene Description	GOBP_POSITIVE_REGULATION_OF_NUCLEOBASE_CONTAINING_COMPOUND_METABOLIC_PROCESS	GOBP_PROGRAMMED_CELL_DEATH	GOBP_REGULATION_OF_CELL_DIFFERENTIATION	GOBP_POSITIVE_REGULATION_OF_RNA_METABOLIC_PROCESS	GOBP_REGULATION_OF_CELL_POPULATION_PROLIFERATION	GOBP_NEGATIVE_REGULATION_OF_NUCLEOBASE_CONTAINING_COMPOUND_METABOLIC_PROCESS	GOBP_REGULATION_OF_PROTEIN_MODIFICATION_PROCESS	GOBP_POSITIVE_REGULATION_OF_CELLULAR_BIOSYNTHETIC_PROCESS	GOBP_REGULATION_OF_PHOSPHORUS_METABOLIC_PROCESS	GOBP_NEGATIVE_REGULATION_OF_BIOSYNTHETIC_PROCESS	GOBP_REGULATION_OF_CELL_DEATH	GOBP_PHOSPHORYLATION	GOBP_TISSUE_DEVELOPMENT	GOBP_POSITIVE_REGULATION_OF_SIGNALING	GOBP_IMMUNE_SYSTEM_DEVELOPMENT	GOMF_TRANSCRIPTION_FACTOR_BINDING	GOBP_RESPONSE_TO_ENDOGENOUS_STIMULUS	GOBP_CELLULAR_RESPONSE_TO_ENDOGENOUS_STIMULUS	GOBP_EMBRYO_DEVELOPMENT	GOBP_REGULATION_OF_PROTEIN_PHOSPHORYLATION	GOBP_POSITIVE_REGULATION_OF_PROTEIN_METABOLIC_PROCESS	GOBP_POSITIVE_REGULATION_OF_TRANSCRIPTION_BY_RNA_POLYMERASE_II	GOBP_REGULATION_OF_TRANSFERASE_ACTIVITY	GOBP_PEPTIDYL_AMINO_ACID_MODIFICATION	GOBP_CIRCULATORY_SYSTEM_DEVELOPMENT	GOBP_POSITIVE_REGULATION_OF_DEVELOPMENTAL_PROCESS	GOBP_POSITIVE_REGULATION_OF_GENE_EXPRESSION	GOBP_NEGATIVE_REGULATION_OF_TRANSCRIPTION_BY_RNA_POLYMERASE_II	GOBP_TUBE_DEVELOPMENT	GOBP_EPITHELIUM_DEVELOPMENT	GOBP_POSITIVE_REGULATION_OF_MOLECULAR_FUNCTION	GOCC_CHROMOSOME	GOMF_CHROMATIN_BINDING	GOMF_TRANSCRIPTION_REGULATOR_ACTIVITY	GOMF_DNA_BINDING_TRANSCRIPTION_FACTOR_BINDING	GOBP_ANIMAL_ORGAN_MORPHOGENESIS	GOBP_ANATOMICAL_STRUCTURE_FORMATION_INVOLVED_IN_MORPHOGENESIS	GOBP_POSITIVE_REGULATION_OF_MULTICELLULAR_ORGANISMAL_PROCESS	GOBP_GROWTH	GOBP_CELL_CYCLE	GOBP_POSITIVE_REGULATION_OF_PROTEIN_MODIFICATION_PROCESS	GOBP_POSITIVE_REGULATION_OF_CELL_DIFFERENTIATION	GOBP_NEGATIVE_REGULATION_OF_CELL_POPULATION_PROLIFERATION	GOBP_RESPONSE_TO_OXYGEN_CONTAINING_COMPOUND	GOBP_ENZYME_LINKED_RECEPTOR_PROTEIN_SIGNALING_PATHWAY	GOBP_REPRODUCTIVE_SYSTEM_DEVELOPMENT	GOBP_EMBRYO_DEVELOPMENT_ENDING_IN_BIRTH_OR_EGG_HATCHING
7157	TP53	tumor protein p53 [Source:HGNC Symbol;Acc:HGNC:11998]	GOBP_POSITIVE_REGULATION_OF_NUCLEOBASE_CONTAINING_COMPOUND_METABOLIC_PROCESS	GOBP_PROGRAMMED_CELL_DEATH	GOBP_REGULATION_OF_CELL_DIFFERENTIATION	GOBP_POSITIVE_REGULATION_OF_RNA_METABOLIC_PROCESS	GOBP_REGULATION_OF_CELL_POPULATION_PROLIFERATION	GOBP_NEGATIVE_REGULATION_OF_NUCLEOBASE_CONTAINING_COMPOUND_METABOLIC_PROCESS	GOBP_REGULATION_OF_PROTEIN_MODIFICATION_PROCESS	GOBP_POSITIVE_REGULATION_OF_CELLULAR_BIOSYNTHETIC_PROCESS	GOBP_REGULATION_OF_PHOSPHORUS_METABOLIC_PROCESS	GOBP_NEGATIVE_REGULATION_OF_BIOSYNTHETIC_PROCESS	GOBP_REGULATION_OF_CELL_DEATH	GOBP_PHOSPHORYLATION	GOBP_TISSUE_DEVELOPMENT	GOBP_POSITIVE_REGULATION_OF_SIGNALING	GOBP_IMMUNE_SYSTEM_DEVELOPMENT	GOMF_TRANSCRIPTION_FACTOR_BINDING	GOBP_RESPONSE_TO_ENDOGENOUS_STIMULUS	GOBP_CELLULAR_RESPONSE_TO_ENDOGENOUS_STIMULUS	GOBP_EMBRYO_DEVELOPMENT	GOBP_REGULATION_OF_PROTEIN_PHOSPHORYLATION	GOBP_POSITIVE_REGULATION_OF_PROTEIN_METABOLIC_PROCESS	GOBP_POSITIVE_REGULATION_OF_TRANSCRIPTION_BY_RNA_POLYMERASE_II	GOBP_REGULATION_OF_TRANSFERASE_ACTIVITY	GOBP_PEPTIDYL_AMINO_ACID_MODIFICATION	GOBP_CIRCULATORY_SYSTEM_DEVELOPMENT	GOBP_POSITIVE_REGULATION_OF_DEVELOPMENTAL_PROCESS	GOBP_POSITIVE_REGULATION_OF_GENE_EXPRESSION	GOBP_NEGATIVE_REGULATION_OF_TRANSCRIPTION_BY_RNA_POLYMERASE_II		GOBP_EPITHELIUM_DEVELOPMENT		GOCC_CHROMOSOME	GOMF_CHROMATIN_BINDING	GOMF_TRANSCRIPTION_REGULATOR_ACTIVITY	GOMF_DNA_BINDING_TRANSCRIPTION_FACTOR_BINDING	GOBP_ANIMAL_ORGAN_MORPHOGENESIS	GOBP_ANATOMICAL_STRUCTURE_FORMATION_INVOLVED_IN_MORPHOGENESIS		GOBP_GROWTH	GOBP_CELL_CYCLE	GOBP_POSITIVE_REGULATION_OF_PROTEIN_MODIFICATION_PROCESS		GOBP_NEGATIVE_REGULATION_OF_CELL_POPULATION_PROLIFERATION	GOBP_RESPONSE_TO_OXYGEN_CONTAINING_COMPOUND	GOBP_ENZYME_LINKED_RECEPTOR_PROTEIN_SIGNALING_PATHWAY		GOBP_EMBRYO_DEVELOPMENT_ENDING_IN_BIRTH_OR_EGG_HATCHING
4089	SMAD4	SMAD family member 4 [Source:HGNC Symbol;Acc:HGNC:6770]	GOBP_POSITIVE_REGULATION_OF_NUCLEOBASE_CONTAINING_COMPOUND_METABOLIC_PROCESS	GOBP_PROGRAMMED_CELL_DEATH	GOBP_REGULATION_OF_CELL_DIFFERENTIATION	GOBP_POSITIVE_REGULATION_OF_RNA_METABOLIC_PROCESS	GOBP_REGULATION_OF_CELL_POPULATION_PROLIFERATION	GOBP_NEGATIVE_REGULATION_OF_NUCLEOBASE_CONTAINING_COMPOUND_METABOLIC_PROCESS	GOBP_REGULATION_OF_PROTEIN_MODIFICATION_PROCESS	GOBP_POSITIVE_REGULATION_OF_CELLULAR_BIOSYNTHETIC_PROCESS	GOBP_REGULATION_OF_PHOSPHORUS_METABOLIC_PROCESS	GOBP_NEGATIVE_REGULATION_OF_BIOSYNTHETIC_PROCESS	GOBP_REGULATION_OF_CELL_DEATH	GOBP_PHOSPHORYLATION	GOBP_TISSUE_DEVELOPMENT	GOBP_POSITIVE_REGULATION_OF_SIGNALING		GOMF_TRANSCRIPTION_FACTOR_BINDING	GOBP_RESPONSE_TO_ENDOGENOUS_STIMULUS	GOBP_CELLULAR_RESPONSE_TO_ENDOGENOUS_STIMULUS	GOBP_EMBRYO_DEVELOPMENT	GOBP_REGULATION_OF_PROTEIN_PHOSPHORYLATION	GOBP_POSITIVE_REGULATION_OF_PROTEIN_METABOLIC_PROCESS	GOBP_POSITIVE_REGULATION_OF_TRANSCRIPTION_BY_RNA_POLYMERASE_II		GOBP_PEPTIDYL_AMINO_ACID_MODIFICATION	GOBP_CIRCULATORY_SYSTEM_DEVELOPMENT	GOBP_POSITIVE_REGULATION_OF_DEVELOPMENTAL_PROCESS		GOBP_NEGATIVE_REGULATION_OF_TRANSCRIPTION_BY_RNA_POLYMERASE_II	GOBP_TUBE_DEVELOPMENT	GOBP_EPITHELIUM_DEVELOPMENT		GOCC_CHROMOSOME	GOMF_CHROMATIN_BINDING	GOMF_TRANSCRIPTION_REGULATOR_ACTIVITY	GOMF_DNA_BINDING_TRANSCRIPTION_FACTOR_BINDING	GOBP_ANIMAL_ORGAN_MORPHOGENESIS	GOBP_ANATOMICAL_STRUCTURE_FORMATION_INVOLVED_IN_MORPHOGENESIS	GOBP_POSITIVE_REGULATION_OF_MULTICELLULAR_ORGANISMAL_PROCESS	GOBP_GROWTH		GOBP_POSITIVE_REGULATION_OF_PROTEIN_MODIFICATION_PROCESS	GOBP_POSITIVE_REGULATION_OF_CELL_DIFFERENTIATION	GOBP_NEGATIVE_REGULATION_OF_CELL_POPULATION_PROLIFERATION	GOBP_RESPONSE_TO_OXYGEN_CONTAINING_COMPOUND	GOBP_ENZYME_LINKED_RECEPTOR_PROTEIN_SIGNALING_PATHWAY	GOBP_REPRODUCTIVE_SYSTEM_DEVELOPMENT	GOBP_EMBRYO_DEVELOPMENT_ENDING_IN_BIRTH_OR_EGG_HATCHING
6662	SOX9	SRY-box transcription factor 9 [Source:HGNC Symbol;Acc:HGNC:11204]	GOBP_POSITIVE_REGULATION_OF_NUCLEOBASE_CONTAINING_COMPOUND_METABOLIC_PROCESS	GOBP_PROGRAMMED_CELL_DEATH	GOBP_REGULATION_OF_CELL_DIFFERENTIATION	GOBP_POSITIVE_REGULATION_OF_RNA_METABOLIC_PROCESS	GOBP_REGULATION_OF_CELL_POPULATION_PROLIFERATION	GOBP_NEGATIVE_REGULATION_OF_NUCLEOBASE_CONTAINING_COMPOUND_METABOLIC_PROCESS	GOBP_REGULATION_OF_PROTEIN_MODIFICATION_PROCESS	GOBP_POSITIVE_REGULATION_OF_CELLULAR_BIOSYNTHETIC_PROCESS	GOBP_REGULATION_OF_PHOSPHORUS_METABOLIC_PROCESS	GOBP_NEGATIVE_REGULATION_OF_BIOSYNTHETIC_PROCESS	GOBP_REGULATION_OF_CELL_DEATH	GOBP_PHOSPHORYLATION	GOBP_TISSUE_DEVELOPMENT	GOBP_POSITIVE_REGULATION_OF_SIGNALING		GOMF_TRANSCRIPTION_FACTOR_BINDING	GOBP_RESPONSE_TO_ENDOGENOUS_STIMULUS	GOBP_CELLULAR_RESPONSE_TO_ENDOGENOUS_STIMULUS	GOBP_EMBRYO_DEVELOPMENT	GOBP_REGULATION_OF_PROTEIN_PHOSPHORYLATION	GOBP_POSITIVE_REGULATION_OF_PROTEIN_METABOLIC_PROCESS	GOBP_POSITIVE_REGULATION_OF_TRANSCRIPTION_BY_RNA_POLYMERASE_II			GOBP_CIRCULATORY_SYSTEM_DEVELOPMENT	GOBP_POSITIVE_REGULATION_OF_DEVELOPMENTAL_PROCESS	GOBP_POSITIVE_REGULATION_OF_GENE_EXPRESSION	GOBP_NEGATIVE_REGULATION_OF_TRANSCRIPTION_BY_RNA_POLYMERASE_II	GOBP_TUBE_DEVELOPMENT	GOBP_EPITHELIUM_DEVELOPMENT		GOCC_CHROMOSOME	GOMF_CHROMATIN_BINDING	GOMF_TRANSCRIPTION_REGULATOR_ACTIVITY	GOMF_DNA_BINDING_TRANSCRIPTION_FACTOR_BINDING	GOBP_ANIMAL_ORGAN_MORPHOGENESIS	GOBP_ANATOMICAL_STRUCTURE_FORMATION_INVOLVED_IN_MORPHOGENESIS	GOBP_POSITIVE_REGULATION_OF_MULTICELLULAR_ORGANISMAL_PROCESS	GOBP_GROWTH	GOBP_CELL_CYCLE	GOBP_POSITIVE_REGULATION_OF_PROTEIN_MODIFICATION_PROCESS	GOBP_POSITIVE_REGULATION_OF_CELL_DIFFERENTIATION	GOBP_NEGATIVE_REGULATION_OF_CELL_POPULATION_PROLIFERATION	GOBP_RESPONSE_TO_OXYGEN_CONTAINING_COMPOUND	GOBP_ENZYME_LINKED_RECEPTOR_PROTEIN_SIGNALING_PATHWAY	GOBP_REPRODUCTIVE_SYSTEM_DEVELOPMENT	GOBP_EMBRYO_DEVELOPMENT_ENDING_IN_BIRTH_OR_EGG_HATCHING
2623	GATA1	GATA binding protein 1 [Source:HGNC Symbol;Acc:HGNC:4170]	GOBP_POSITIVE_REGULATION_OF_NUCLEOBASE_CONTAINING_COMPOUND_METABOLIC_PROCESS	GOBP_PROGRAMMED_CELL_DEATH	GOBP_REGULATION_OF_CELL_DIFFERENTIATION	GOBP_POSITIVE_REGULATION_OF_RNA_METABOLIC_PROCESS	GOBP_REGULATION_OF_CELL_POPULATION_PROLIFERATION	GOBP_NEGATIVE_REGULATION_OF_NUCLEOBASE_CONTAINING_COMPOUND_METABOLIC_PROCESS	GOBP_REGULATION_OF_PROTEIN_MODIFICATION_PROCESS	GOBP_POSITIVE_REGULATION_OF_CELLULAR_BIOSYNTHETIC_PROCESS	GOBP_REGULATION_OF_PHOSPHORUS_METABOLIC_PROCESS	GOBP_NEGATIVE_REGULATION_OF_BIOSYNTHETIC_PROCESS	GOBP_REGULATION_OF_CELL_DEATH	GOBP_PHOSPHORYLATION	GOBP_TISSUE_DEVELOPMENT		GOBP_IMMUNE_SYSTEM_DEVELOPMENT	GOMF_TRANSCRIPTION_FACTOR_BINDING	GOBP_RESPONSE_TO_ENDOGENOUS_STIMULUS	GOBP_CELLULAR_RESPONSE_TO_ENDOGENOUS_STIMULUS	GOBP_EMBRYO_DEVELOPMENT	GOBP_REGULATION_OF_PROTEIN_PHOSPHORYLATION	GOBP_POSITIVE_REGULATION_OF_PROTEIN_METABOLIC_PROCESS	GOBP_POSITIVE_REGULATION_OF_TRANSCRIPTION_BY_RNA_POLYMERASE_II		GOBP_PEPTIDYL_AMINO_ACID_MODIFICATION		GOBP_POSITIVE_REGULATION_OF_DEVELOPMENTAL_PROCESS		GOBP_NEGATIVE_REGULATION_OF_TRANSCRIPTION_BY_RNA_POLYMERASE_II		GOBP_EPITHELIUM_DEVELOPMENT		GOCC_CHROMOSOME	GOMF_CHROMATIN_BINDING	GOMF_TRANSCRIPTION_REGULATOR_ACTIVITY	GOMF_DNA_BINDING_TRANSCRIPTION_FACTOR_BINDING		GOBP_ANATOMICAL_STRUCTURE_FORMATION_INVOLVED_IN_MORPHOGENESIS				GOBP_POSITIVE_REGULATION_OF_PROTEIN_MODIFICATION_PROCESS	GOBP_POSITIVE_REGULATION_OF_CELL_DIFFERENTIATION	GOBP_NEGATIVE_REGULATION_OF_CELL_POPULATION_PROLIFERATION	GOBP_RESPONSE_TO_OXYGEN_CONTAINING_COMPOUND		GOBP_REPRODUCTIVE_SYSTEM_DEVELOPMENT	GOBP_EMBRYO_DEVELOPMENT_ENDING_IN_BIRTH_OR_EGG_HATCHING
5925	RB1	RB transcriptional corepressor 1 [Source:HGNC Symbol;Acc:HGNC:9884]	GOBP_POSITIVE_REGULATION_OF_NUCLEOBASE_CONTAINING_COMPOUND_METABOLIC_PROCESS	GOBP_PROGRAMMED_CELL_DEATH	GOBP_REGULATION_OF_CELL_DIFFERENTIATION	GOBP_POSITIVE_REGULATION_OF_RNA_METABOLIC_PROCESS	GOBP_REGULATION_OF_CELL_POPULATION_PROLIFERATION	GOBP_NEGATIVE_REGULATION_OF_NUCLEOBASE_CONTAINING_COMPOUND_METABOLIC_PROCESS	GOBP_REGULATION_OF_PROTEIN_MODIFICATION_PROCESS	GOBP_POSITIVE_REGULATION_OF_CELLULAR_BIOSYNTHETIC_PROCESS	GOBP_REGULATION_OF_PHOSPHORUS_METABOLIC_PROCESS	GOBP_NEGATIVE_REGULATION_OF_BIOSYNTHETIC_PROCESS	GOBP_REGULATION_OF_CELL_DEATH	GOBP_PHOSPHORYLATION	GOBP_TISSUE_DEVELOPMENT		GOBP_IMMUNE_SYSTEM_DEVELOPMENT	GOMF_TRANSCRIPTION_FACTOR_BINDING	GOBP_RESPONSE_TO_ENDOGENOUS_STIMULUS	GOBP_CELLULAR_RESPONSE_TO_ENDOGENOUS_STIMULUS		GOBP_REGULATION_OF_PROTEIN_PHOSPHORYLATION		GOBP_POSITIVE_REGULATION_OF_TRANSCRIPTION_BY_RNA_POLYMERASE_II	GOBP_REGULATION_OF_TRANSFERASE_ACTIVITY		GOBP_CIRCULATORY_SYSTEM_DEVELOPMENT	GOBP_POSITIVE_REGULATION_OF_DEVELOPMENTAL_PROCESS		GOBP_NEGATIVE_REGULATION_OF_TRANSCRIPTION_BY_RNA_POLYMERASE_II	GOBP_TUBE_DEVELOPMENT		GOBP_POSITIVE_REGULATION_OF_MOLECULAR_FUNCTION	GOCC_CHROMOSOME		GOMF_TRANSCRIPTION_REGULATOR_ACTIVITY	GOMF_DNA_BINDING_TRANSCRIPTION_FACTOR_BINDING			GOBP_POSITIVE_REGULATION_OF_MULTICELLULAR_ORGANISMAL_PROCESS	GOBP_GROWTH	GOBP_CELL_CYCLE		GOBP_POSITIVE_REGULATION_OF_CELL_DIFFERENTIATION	GOBP_NEGATIVE_REGULATION_OF_CELL_POPULATION_PROLIFERATION	GOBP_RESPONSE_TO_OXYGEN_CONTAINING_COMPOUND
3066	HDAC2	histone deacetylase 2 [Source:HGNC Symbol;Acc:HGNC:4853]	GOBP_POSITIVE_REGULATION_OF_NUCLEOBASE_CONTAINING_COMPOUND_METABOLIC_PROCESS	GOBP_PROGRAMMED_CELL_DEATH	GOBP_REGULATION_OF_CELL_DIFFERENTIATION	GOBP_POSITIVE_REGULATION_OF_RNA_METABOLIC_PROCESS	GOBP_REGULATION_OF_CELL_POPULATION_PROLIFERATION	GOBP_NEGATIVE_REGULATION_OF_NUCLEOBASE_CONTAINING_COMPOUND_METABOLIC_PROCESS	GOBP_REGULATION_OF_PROTEIN_MODIFICATION_PROCESS	GOBP_POSITIVE_REGULATION_OF_CELLULAR_BIOSYNTHETIC_PROCESS	GOBP_REGULATION_OF_PHOSPHORUS_METABOLIC_PROCESS	GOBP_NEGATIVE_REGULATION_OF_BIOSYNTHETIC_PROCESS	GOBP_REGULATION_OF_CELL_DEATH	GOBP_PHOSPHORYLATION	GOBP_TISSUE_DEVELOPMENT			GOMF_TRANSCRIPTION_FACTOR_BINDING	GOBP_RESPONSE_TO_ENDOGENOUS_STIMULUS	GOBP_CELLULAR_RESPONSE_TO_ENDOGENOUS_STIMULUS	GOBP_EMBRYO_DEVELOPMENT	GOBP_REGULATION_OF_PROTEIN_PHOSPHORYLATION	GOBP_POSITIVE_REGULATION_OF_PROTEIN_METABOLIC_PROCESS	GOBP_POSITIVE_REGULATION_OF_TRANSCRIPTION_BY_RNA_POLYMERASE_II		GOBP_PEPTIDYL_AMINO_ACID_MODIFICATION		GOBP_POSITIVE_REGULATION_OF_DEVELOPMENTAL_PROCESS	GOBP_POSITIVE_REGULATION_OF_GENE_EXPRESSION	GOBP_NEGATIVE_REGULATION_OF_TRANSCRIPTION_BY_RNA_POLYMERASE_II		GOBP_EPITHELIUM_DEVELOPMENT	GOBP_POSITIVE_REGULATION_OF_MOLECULAR_FUNCTION	GOCC_CHROMOSOME	GOMF_CHROMATIN_BINDING		GOMF_DNA_BINDING_TRANSCRIPTION_FACTOR_BINDING	GOBP_ANIMAL_ORGAN_MORPHOGENESIS	GOBP_ANATOMICAL_STRUCTURE_FORMATION_INVOLVED_IN_MORPHOGENESIS	GOBP_POSITIVE_REGULATION_OF_MULTICELLULAR_ORGANISMAL_PROCESS			GOBP_POSITIVE_REGULATION_OF_PROTEIN_MODIFICATION_PROCESS	GOBP_POSITIVE_REGULATION_OF_CELL_DIFFERENTIATION		GOBP_RESPONSE_TO_OXYGEN_CONTAINING_COMPOUND
1499	CTNNB1	catenin beta 1 [Source:HGNC Symbol;Acc:HGNC:2514]	GOBP_POSITIVE_REGULATION_OF_NUCLEOBASE_CONTAINING_COMPOUND_METABOLIC_PROCESS	GOBP_PROGRAMMED_CELL_DEATH	GOBP_REGULATION_OF_CELL_DIFFERENTIATION	GOBP_POSITIVE_REGULATION_OF_RNA_METABOLIC_PROCESS	GOBP_REGULATION_OF_CELL_POPULATION_PROLIFERATION	GOBP_NEGATIVE_REGULATION_OF_NUCLEOBASE_CONTAINING_COMPOUND_METABOLIC_PROCESS	GOBP_REGULATION_OF_PROTEIN_MODIFICATION_PROCESS	GOBP_POSITIVE_REGULATION_OF_CELLULAR_BIOSYNTHETIC_PROCESS		GOBP_NEGATIVE_REGULATION_OF_BIOSYNTHETIC_PROCESS	GOBP_REGULATION_OF_CELL_DEATH		GOBP_TISSUE_DEVELOPMENT	GOBP_POSITIVE_REGULATION_OF_SIGNALING	GOBP_IMMUNE_SYSTEM_DEVELOPMENT	GOMF_TRANSCRIPTION_FACTOR_BINDING	GOBP_RESPONSE_TO_ENDOGENOUS_STIMULUS	GOBP_CELLULAR_RESPONSE_TO_ENDOGENOUS_STIMULUS	GOBP_EMBRYO_DEVELOPMENT		GOBP_POSITIVE_REGULATION_OF_PROTEIN_METABOLIC_PROCESS	GOBP_POSITIVE_REGULATION_OF_TRANSCRIPTION_BY_RNA_POLYMERASE_II	GOBP_REGULATION_OF_TRANSFERASE_ACTIVITY	GOBP_PEPTIDYL_AMINO_ACID_MODIFICATION	GOBP_CIRCULATORY_SYSTEM_DEVELOPMENT	GOBP_POSITIVE_REGULATION_OF_DEVELOPMENTAL_PROCESS	GOBP_POSITIVE_REGULATION_OF_GENE_EXPRESSION	GOBP_NEGATIVE_REGULATION_OF_TRANSCRIPTION_BY_RNA_POLYMERASE_II	GOBP_TUBE_DEVELOPMENT	GOBP_EPITHELIUM_DEVELOPMENT	GOBP_POSITIVE_REGULATION_OF_MOLECULAR_FUNCTION	GOCC_CHROMOSOME	GOMF_CHROMATIN_BINDING	GOMF_TRANSCRIPTION_REGULATOR_ACTIVITY	GOMF_DNA_BINDING_TRANSCRIPTION_FACTOR_BINDING	GOBP_ANIMAL_ORGAN_MORPHOGENESIS	GOBP_ANATOMICAL_STRUCTURE_FORMATION_INVOLVED_IN_MORPHOGENESIS	GOBP_POSITIVE_REGULATION_OF_MULTICELLULAR_ORGANISMAL_PROCESS	GOBP_GROWTH	GOBP_CELL_CYCLE	GOBP_POSITIVE_REGULATION_OF_PROTEIN_MODIFICATION_PROCESS	GOBP_POSITIVE_REGULATION_OF_CELL_DIFFERENTIATION	GOBP_NEGATIVE_REGULATION_OF_CELL_POPULATION_PROLIFERATION	GOBP_RESPONSE_TO_OXYGEN_CONTAINING_COMPOUND	GOBP_ENZYME_LINKED_RECEPTOR_PROTEIN_SIGNALING_PATHWAY	GOBP_REPRODUCTIVE_SYSTEM_DEVELOPMENT	GOBP_EMBRYO_DEVELOPMENT_ENDING_IN_BIRTH_OR_EGG_HATCHING
2625	GATA3	GATA binding protein 3 [Source:HGNC Symbol;Acc:HGNC:4172]	GOBP_POSITIVE_REGULATION_OF_NUCLEOBASE_CONTAINING_COMPOUND_METABOLIC_PROCESS	GOBP_PROGRAMMED_CELL_DEATH	GOBP_REGULATION_OF_CELL_DIFFERENTIATION	GOBP_POSITIVE_REGULATION_OF_RNA_METABOLIC_PROCESS	GOBP_REGULATION_OF_CELL_POPULATION_PROLIFERATION	GOBP_NEGATIVE_REGULATION_OF_NUCLEOBASE_CONTAINING_COMPOUND_METABOLIC_PROCESS	GOBP_REGULATION_OF_PROTEIN_MODIFICATION_PROCESS	GOBP_POSITIVE_REGULATION_OF_CELLULAR_BIOSYNTHETIC_PROCESS		GOBP_NEGATIVE_REGULATION_OF_BIOSYNTHETIC_PROCESS	GOBP_REGULATION_OF_CELL_DEATH		GOBP_TISSUE_DEVELOPMENT	GOBP_POSITIVE_REGULATION_OF_SIGNALING	GOBP_IMMUNE_SYSTEM_DEVELOPMENT	GOMF_TRANSCRIPTION_FACTOR_BINDING	GOBP_RESPONSE_TO_ENDOGENOUS_STIMULUS	GOBP_CELLULAR_RESPONSE_TO_ENDOGENOUS_STIMULUS	GOBP_EMBRYO_DEVELOPMENT		GOBP_POSITIVE_REGULATION_OF_PROTEIN_METABOLIC_PROCESS	GOBP_POSITIVE_REGULATION_OF_TRANSCRIPTION_BY_RNA_POLYMERASE_II		GOBP_PEPTIDYL_AMINO_ACID_MODIFICATION	GOBP_CIRCULATORY_SYSTEM_DEVELOPMENT	GOBP_POSITIVE_REGULATION_OF_DEVELOPMENTAL_PROCESS	GOBP_POSITIVE_REGULATION_OF_GENE_EXPRESSION	GOBP_NEGATIVE_REGULATION_OF_TRANSCRIPTION_BY_RNA_POLYMERASE_II	GOBP_TUBE_DEVELOPMENT	GOBP_EPITHELIUM_DEVELOPMENT	GOBP_POSITIVE_REGULATION_OF_MOLECULAR_FUNCTION	GOCC_CHROMOSOME		GOMF_TRANSCRIPTION_REGULATOR_ACTIVITY	GOMF_DNA_BINDING_TRANSCRIPTION_FACTOR_BINDING	GOBP_ANIMAL_ORGAN_MORPHOGENESIS	GOBP_ANATOMICAL_STRUCTURE_FORMATION_INVOLVED_IN_MORPHOGENESIS	GOBP_POSITIVE_REGULATION_OF_MULTICELLULAR_ORGANISMAL_PROCESS	GOBP_GROWTH	GOBP_CELL_CYCLE	GOBP_POSITIVE_REGULATION_OF_PROTEIN_MODIFICATION_PROCESS	GOBP_POSITIVE_REGULATION_OF_CELL_DIFFERENTIATION	GOBP_NEGATIVE_REGULATION_OF_CELL_POPULATION_PROLIFERATION	GOBP_RESPONSE_TO_OXYGEN_CONTAINING_COMPOUND	GOBP_ENZYME_LINKED_RECEPTOR_PROTEIN_SIGNALING_PATHWAY	GOBP_REPRODUCTIVE_SYSTEM_DEVELOPMENT	GOBP_EMBRYO_DEVELOPMENT_ENDING_IN_BIRTH_OR_EGG_HATCHING
2624	GATA2	GATA binding protein 2 [Source:HGNC Symbol;Acc:HGNC:4171]	GOBP_POSITIVE_REGULATION_OF_NUCLEOBASE_CONTAINING_COMPOUND_METABOLIC_PROCESS	GOBP_PROGRAMMED_CELL_DEATH	GOBP_REGULATION_OF_CELL_DIFFERENTIATION	GOBP_POSITIVE_REGULATION_OF_RNA_METABOLIC_PROCESS	GOBP_REGULATION_OF_CELL_POPULATION_PROLIFERATION	GOBP_NEGATIVE_REGULATION_OF_NUCLEOBASE_CONTAINING_COMPOUND_METABOLIC_PROCESS	GOBP_REGULATION_OF_PROTEIN_MODIFICATION_PROCESS	GOBP_POSITIVE_REGULATION_OF_CELLULAR_BIOSYNTHETIC_PROCESS		GOBP_NEGATIVE_REGULATION_OF_BIOSYNTHETIC_PROCESS	GOBP_REGULATION_OF_CELL_DEATH				GOBP_IMMUNE_SYSTEM_DEVELOPMENT	GOMF_TRANSCRIPTION_FACTOR_BINDING			GOBP_EMBRYO_DEVELOPMENT			GOBP_POSITIVE_REGULATION_OF_TRANSCRIPTION_BY_RNA_POLYMERASE_II		GOBP_PEPTIDYL_AMINO_ACID_MODIFICATION	GOBP_CIRCULATORY_SYSTEM_DEVELOPMENT	GOBP_POSITIVE_REGULATION_OF_DEVELOPMENTAL_PROCESS	GOBP_POSITIVE_REGULATION_OF_GENE_EXPRESSION	GOBP_NEGATIVE_REGULATION_OF_TRANSCRIPTION_BY_RNA_POLYMERASE_II	GOBP_TUBE_DEVELOPMENT				GOMF_CHROMATIN_BINDING	GOMF_TRANSCRIPTION_REGULATOR_ACTIVITY	GOMF_DNA_BINDING_TRANSCRIPTION_FACTOR_BINDING	GOBP_ANIMAL_ORGAN_MORPHOGENESIS	GOBP_ANATOMICAL_STRUCTURE_FORMATION_INVOLVED_IN_MORPHOGENESIS	GOBP_POSITIVE_REGULATION_OF_MULTICELLULAR_ORGANISMAL_PROCESS				GOBP_POSITIVE_REGULATION_OF_CELL_DIFFERENTIATION	GOBP_NEGATIVE_REGULATION_OF_CELL_POPULATION_PROLIFERATION			GOBP_REPRODUCTIVE_SYSTEM_DEVELOPMENT	GOBP_EMBRYO_DEVELOPMENT_ENDING_IN_BIRTH_OR_EGG_HATCHING
4609	MYC	MYC proto-oncogene, bHLH transcription factor [Source:HGNC Symbol;Acc:HGNC:7553]	GOBP_POSITIVE_REGULATION_OF_NUCLEOBASE_CONTAINING_COMPOUND_METABOLIC_PROCESS	GOBP_PROGRAMMED_CELL_DEATH	GOBP_REGULATION_OF_CELL_DIFFERENTIATION	GOBP_POSITIVE_REGULATION_OF_RNA_METABOLIC_PROCESS	GOBP_REGULATION_OF_CELL_POPULATION_PROLIFERATION	GOBP_NEGATIVE_REGULATION_OF_NUCLEOBASE_CONTAINING_COMPOUND_METABOLIC_PROCESS		GOBP_POSITIVE_REGULATION_OF_CELLULAR_BIOSYNTHETIC_PROCESS	GOBP_REGULATION_OF_PHOSPHORUS_METABOLIC_PROCESS	GOBP_NEGATIVE_REGULATION_OF_BIOSYNTHETIC_PROCESS	GOBP_REGULATION_OF_CELL_DEATH	GOBP_PHOSPHORYLATION	GOBP_TISSUE_DEVELOPMENT	GOBP_POSITIVE_REGULATION_OF_SIGNALING	GOBP_IMMUNE_SYSTEM_DEVELOPMENT	GOMF_TRANSCRIPTION_FACTOR_BINDING	GOBP_RESPONSE_TO_ENDOGENOUS_STIMULUS	GOBP_CELLULAR_RESPONSE_TO_ENDOGENOUS_STIMULUS	GOBP_EMBRYO_DEVELOPMENT		GOBP_POSITIVE_REGULATION_OF_PROTEIN_METABOLIC_PROCESS	GOBP_POSITIVE_REGULATION_OF_TRANSCRIPTION_BY_RNA_POLYMERASE_II	GOBP_REGULATION_OF_TRANSFERASE_ACTIVITY			GOBP_POSITIVE_REGULATION_OF_DEVELOPMENTAL_PROCESS	GOBP_POSITIVE_REGULATION_OF_GENE_EXPRESSION	GOBP_NEGATIVE_REGULATION_OF_TRANSCRIPTION_BY_RNA_POLYMERASE_II	GOBP_TUBE_DEVELOPMENT	GOBP_EPITHELIUM_DEVELOPMENT	GOBP_POSITIVE_REGULATION_OF_MOLECULAR_FUNCTION	GOCC_CHROMOSOME		GOMF_TRANSCRIPTION_REGULATOR_ACTIVITY	GOMF_DNA_BINDING_TRANSCRIPTION_FACTOR_BINDING	GOBP_ANIMAL_ORGAN_MORPHOGENESIS		GOBP_POSITIVE_REGULATION_OF_MULTICELLULAR_ORGANISMAL_PROCESS		GOBP_CELL_CYCLE		GOBP_POSITIVE_REGULATION_OF_CELL_DIFFERENTIATION	GOBP_NEGATIVE_REGULATION_OF_CELL_POPULATION_PROLIFERATION	GOBP_RESPONSE_TO_OXYGEN_CONTAINING_COMPOUND		GOBP_REPRODUCTIVE_SYSTEM_DEVELOPMENT	GOBP_EMBRYO_DEVELOPMENT_ENDING_IN_BIRTH_OR_EGG_HATCHING
2263	FGFR2	fibroblast growth factor receptor 2 [Source:HGNC Symbol;Acc:HGNC:3689]	GOBP_POSITIVE_REGULATION_OF_NUCLEOBASE_CONTAINING_COMPOUND_METABOLIC_PROCESS	GOBP_PROGRAMMED_CELL_DEATH	GOBP_REGULATION_OF_CELL_DIFFERENTIATION	GOBP_POSITIVE_REGULATION_OF_RNA_METABOLIC_PROCESS	GOBP_REGULATION_OF_CELL_POPULATION_PROLIFERATION	GOBP_NEGATIVE_REGULATION_OF_NUCLEOBASE_CONTAINING_COMPOUND_METABOLIC_PROCESS		GOBP_POSITIVE_REGULATION_OF_CELLULAR_BIOSYNTHETIC_PROCESS	GOBP_REGULATION_OF_PHOSPHORUS_METABOLIC_PROCESS	GOBP_NEGATIVE_REGULATION_OF_BIOSYNTHETIC_PROCESS	GOBP_REGULATION_OF_CELL_DEATH	GOBP_PHOSPHORYLATION	GOBP_TISSUE_DEVELOPMENT	GOBP_POSITIVE_REGULATION_OF_SIGNALING	GOBP_IMMUNE_SYSTEM_DEVELOPMENT		GOBP_RESPONSE_TO_ENDOGENOUS_STIMULUS	GOBP_CELLULAR_RESPONSE_TO_ENDOGENOUS_STIMULUS	GOBP_EMBRYO_DEVELOPMENT			GOBP_POSITIVE_REGULATION_OF_TRANSCRIPTION_BY_RNA_POLYMERASE_II	GOBP_REGULATION_OF_TRANSFERASE_ACTIVITY	GOBP_PEPTIDYL_AMINO_ACID_MODIFICATION	GOBP_CIRCULATORY_SYSTEM_DEVELOPMENT	GOBP_POSITIVE_REGULATION_OF_DEVELOPMENTAL_PROCESS		GOBP_NEGATIVE_REGULATION_OF_TRANSCRIPTION_BY_RNA_POLYMERASE_II	GOBP_TUBE_DEVELOPMENT	GOBP_EPITHELIUM_DEVELOPMENT	GOBP_POSITIVE_REGULATION_OF_MOLECULAR_FUNCTION					GOBP_ANIMAL_ORGAN_MORPHOGENESIS	GOBP_ANATOMICAL_STRUCTURE_FORMATION_INVOLVED_IN_MORPHOGENESIS	GOBP_POSITIVE_REGULATION_OF_MULTICELLULAR_ORGANISMAL_PROCESS	GOBP_GROWTH	GOBP_CELL_CYCLE			GOBP_NEGATIVE_REGULATION_OF_CELL_POPULATION_PROLIFERATION	GOBP_RESPONSE_TO_OXYGEN_CONTAINING_COMPOUND	GOBP_ENZYME_LINKED_RECEPTOR_PROTEIN_SIGNALING_PATHWAY	GOBP_REPRODUCTIVE_SYSTEM_DEVELOPMENT	GOBP_EMBRYO_DEVELOPMENT_ENDING_IN_BIRTH_OR_EGG_HATCHING
367	AR	androgen receptor [Source:HGNC Symbol;Acc:HGNC:644]	GOBP_POSITIVE_REGULATION_OF_NUCLEOBASE_CONTAINING_COMPOUND_METABOLIC_PROCESS	GOBP_PROGRAMMED_CELL_DEATH	GOBP_REGULATION_OF_CELL_DIFFERENTIATION	GOBP_POSITIVE_REGULATION_OF_RNA_METABOLIC_PROCESS	GOBP_REGULATION_OF_CELL_POPULATION_PROLIFERATION	GOBP_NEGATIVE_REGULATION_OF_NUCLEOBASE_CONTAINING_COMPOUND_METABOLIC_PROCESS		GOBP_POSITIVE_REGULATION_OF_CELLULAR_BIOSYNTHETIC_PROCESS	GOBP_REGULATION_OF_PHOSPHORUS_METABOLIC_PROCESS	GOBP_NEGATIVE_REGULATION_OF_BIOSYNTHETIC_PROCESS	GOBP_REGULATION_OF_CELL_DEATH	GOBP_PHOSPHORYLATION	GOBP_TISSUE_DEVELOPMENT	GOBP_POSITIVE_REGULATION_OF_SIGNALING		GOMF_TRANSCRIPTION_FACTOR_BINDING	GOBP_RESPONSE_TO_ENDOGENOUS_STIMULUS	GOBP_CELLULAR_RESPONSE_TO_ENDOGENOUS_STIMULUS	GOBP_EMBRYO_DEVELOPMENT			GOBP_POSITIVE_REGULATION_OF_TRANSCRIPTION_BY_RNA_POLYMERASE_II				GOBP_POSITIVE_REGULATION_OF_DEVELOPMENTAL_PROCESS	GOBP_POSITIVE_REGULATION_OF_GENE_EXPRESSION	GOBP_NEGATIVE_REGULATION_OF_TRANSCRIPTION_BY_RNA_POLYMERASE_II	GOBP_TUBE_DEVELOPMENT	GOBP_EPITHELIUM_DEVELOPMENT	GOBP_POSITIVE_REGULATION_OF_MOLECULAR_FUNCTION	GOCC_CHROMOSOME	GOMF_CHROMATIN_BINDING	GOMF_TRANSCRIPTION_REGULATOR_ACTIVITY	GOMF_DNA_BINDING_TRANSCRIPTION_FACTOR_BINDING	GOBP_ANIMAL_ORGAN_MORPHOGENESIS	GOBP_ANATOMICAL_STRUCTURE_FORMATION_INVOLVED_IN_MORPHOGENESIS	GOBP_POSITIVE_REGULATION_OF_MULTICELLULAR_ORGANISMAL_PROCESS	GOBP_GROWTH			GOBP_POSITIVE_REGULATION_OF_CELL_DIFFERENTIATION	GOBP_NEGATIVE_REGULATION_OF_CELL_POPULATION_PROLIFERATION	GOBP_RESPONSE_TO_OXYGEN_CONTAINING_COMPOUND	GOBP_ENZYME_LINKED_RECEPTOR_PROTEIN_SIGNALING_PATHWAY	GOBP_REPRODUCTIVE_SYSTEM_DEVELOPMENT	GOBP_EMBRYO_DEVELOPMENT_ENDING_IN_BIRTH_OR_EGG_HATCHING
4088	SMAD3	SMAD family member 3 [Source:HGNC Symbol;Acc:HGNC:6769]	GOBP_POSITIVE_REGULATION_OF_NUCLEOBASE_CONTAINING_COMPOUND_METABOLIC_PROCESS	GOBP_PROGRAMMED_CELL_DEATH	GOBP_REGULATION_OF_CELL_DIFFERENTIATION	GOBP_POSITIVE_REGULATION_OF_RNA_METABOLIC_PROCESS	GOBP_REGULATION_OF_CELL_POPULATION_PROLIFERATION	GOBP_NEGATIVE_REGULATION_OF_NUCLEOBASE_CONTAINING_COMPOUND_METABOLIC_PROCESS		GOBP_POSITIVE_REGULATION_OF_CELLULAR_BIOSYNTHETIC_PROCESS	GOBP_REGULATION_OF_PHOSPHORUS_METABOLIC_PROCESS	GOBP_NEGATIVE_REGULATION_OF_BIOSYNTHETIC_PROCESS	GOBP_REGULATION_OF_CELL_DEATH		GOBP_TISSUE_DEVELOPMENT	GOBP_POSITIVE_REGULATION_OF_SIGNALING	GOBP_IMMUNE_SYSTEM_DEVELOPMENT	GOMF_TRANSCRIPTION_FACTOR_BINDING	GOBP_RESPONSE_TO_ENDOGENOUS_STIMULUS	GOBP_CELLULAR_RESPONSE_TO_ENDOGENOUS_STIMULUS	GOBP_EMBRYO_DEVELOPMENT		GOBP_POSITIVE_REGULATION_OF_PROTEIN_METABOLIC_PROCESS	GOBP_POSITIVE_REGULATION_OF_TRANSCRIPTION_BY_RNA_POLYMERASE_II			GOBP_CIRCULATORY_SYSTEM_DEVELOPMENT	GOBP_POSITIVE_REGULATION_OF_DEVELOPMENTAL_PROCESS	GOBP_POSITIVE_REGULATION_OF_GENE_EXPRESSION	GOBP_NEGATIVE_REGULATION_OF_TRANSCRIPTION_BY_RNA_POLYMERASE_II	GOBP_TUBE_DEVELOPMENT	GOBP_EPITHELIUM_DEVELOPMENT	GOBP_POSITIVE_REGULATION_OF_MOLECULAR_FUNCTION	GOCC_CHROMOSOME	GOMF_CHROMATIN_BINDING	GOMF_TRANSCRIPTION_REGULATOR_ACTIVITY	GOMF_DNA_BINDING_TRANSCRIPTION_FACTOR_BINDING	GOBP_ANIMAL_ORGAN_MORPHOGENESIS	GOBP_ANATOMICAL_STRUCTURE_FORMATION_INVOLVED_IN_MORPHOGENESIS	GOBP_POSITIVE_REGULATION_OF_MULTICELLULAR_ORGANISMAL_PROCESS	GOBP_GROWTH			GOBP_POSITIVE_REGULATION_OF_CELL_DIFFERENTIATION	GOBP_NEGATIVE_REGULATION_OF_CELL_POPULATION_PROLIFERATION		GOBP_ENZYME_LINKED_RECEPTOR_PROTEIN_SIGNALING_PATHWAY		GOBP_EMBRYO_DEVELOPMENT_ENDING_IN_BIRTH_OR_EGG_HATCHING
5914	RARA	retinoic acid receptor alpha [Source:HGNC Symbol;Acc:HGNC:9864]	GOBP_POSITIVE_REGULATION_OF_NUCLEOBASE_CONTAINING_COMPOUND_METABOLIC_PROCESS	GOBP_PROGRAMMED_CELL_DEATH	GOBP_REGULATION_OF_CELL_DIFFERENTIATION	GOBP_POSITIVE_REGULATION_OF_RNA_METABOLIC_PROCESS	GOBP_REGULATION_OF_CELL_POPULATION_PROLIFERATION	GOBP_NEGATIVE_REGULATION_OF_NUCLEOBASE_CONTAINING_COMPOUND_METABOLIC_PROCESS		GOBP_POSITIVE_REGULATION_OF_CELLULAR_BIOSYNTHETIC_PROCESS		GOBP_NEGATIVE_REGULATION_OF_BIOSYNTHETIC_PROCESS	GOBP_REGULATION_OF_CELL_DEATH	GOBP_PHOSPHORYLATION	GOBP_TISSUE_DEVELOPMENT		GOBP_IMMUNE_SYSTEM_DEVELOPMENT	GOMF_TRANSCRIPTION_FACTOR_BINDING	GOBP_RESPONSE_TO_ENDOGENOUS_STIMULUS	GOBP_CELLULAR_RESPONSE_TO_ENDOGENOUS_STIMULUS	GOBP_EMBRYO_DEVELOPMENT			GOBP_POSITIVE_REGULATION_OF_TRANSCRIPTION_BY_RNA_POLYMERASE_II			GOBP_CIRCULATORY_SYSTEM_DEVELOPMENT	GOBP_POSITIVE_REGULATION_OF_DEVELOPMENTAL_PROCESS	GOBP_POSITIVE_REGULATION_OF_GENE_EXPRESSION	GOBP_NEGATIVE_REGULATION_OF_TRANSCRIPTION_BY_RNA_POLYMERASE_II	GOBP_TUBE_DEVELOPMENT	GOBP_EPITHELIUM_DEVELOPMENT	GOBP_POSITIVE_REGULATION_OF_MOLECULAR_FUNCTION	GOCC_CHROMOSOME	GOMF_CHROMATIN_BINDING	GOMF_TRANSCRIPTION_REGULATOR_ACTIVITY		GOBP_ANIMAL_ORGAN_MORPHOGENESIS	GOBP_ANATOMICAL_STRUCTURE_FORMATION_INVOLVED_IN_MORPHOGENESIS	GOBP_POSITIVE_REGULATION_OF_MULTICELLULAR_ORGANISMAL_PROCESS	GOBP_GROWTH	GOBP_CELL_CYCLE		GOBP_POSITIVE_REGULATION_OF_CELL_DIFFERENTIATION	GOBP_NEGATIVE_REGULATION_OF_CELL_POPULATION_PROLIFERATION	GOBP_RESPONSE_TO_OXYGEN_CONTAINING_COMPOUND		GOBP_REPRODUCTIVE_SYSTEM_DEVELOPMENT	GOBP_EMBRYO_DEVELOPMENT_ENDING_IN_BIRTH_OR_EGG_HATCHING
51176	LEF1	lymphoid enhancer binding factor 1 [Source:HGNC Symbol;Acc:HGNC:6551]	GOBP_POSITIVE_REGULATION_OF_NUCLEOBASE_CONTAINING_COMPOUND_METABOLIC_PROCESS	GOBP_PROGRAMMED_CELL_DEATH	GOBP_REGULATION_OF_CELL_DIFFERENTIATION	GOBP_POSITIVE_REGULATION_OF_RNA_METABOLIC_PROCESS	GOBP_REGULATION_OF_CELL_POPULATION_PROLIFERATION	GOBP_NEGATIVE_REGULATION_OF_NUCLEOBASE_CONTAINING_COMPOUND_METABOLIC_PROCESS		GOBP_POSITIVE_REGULATION_OF_CELLULAR_BIOSYNTHETIC_PROCESS		GOBP_NEGATIVE_REGULATION_OF_BIOSYNTHETIC_PROCESS	GOBP_REGULATION_OF_CELL_DEATH		GOBP_TISSUE_DEVELOPMENT	GOBP_POSITIVE_REGULATION_OF_SIGNALING	GOBP_IMMUNE_SYSTEM_DEVELOPMENT	GOMF_TRANSCRIPTION_FACTOR_BINDING	GOBP_RESPONSE_TO_ENDOGENOUS_STIMULUS	GOBP_CELLULAR_RESPONSE_TO_ENDOGENOUS_STIMULUS	GOBP_EMBRYO_DEVELOPMENT			GOBP_POSITIVE_REGULATION_OF_TRANSCRIPTION_BY_RNA_POLYMERASE_II		GOBP_PEPTIDYL_AMINO_ACID_MODIFICATION	GOBP_CIRCULATORY_SYSTEM_DEVELOPMENT	GOBP_POSITIVE_REGULATION_OF_DEVELOPMENTAL_PROCESS	GOBP_POSITIVE_REGULATION_OF_GENE_EXPRESSION	GOBP_NEGATIVE_REGULATION_OF_TRANSCRIPTION_BY_RNA_POLYMERASE_II	GOBP_TUBE_DEVELOPMENT	GOBP_EPITHELIUM_DEVELOPMENT			GOMF_CHROMATIN_BINDING	GOMF_TRANSCRIPTION_REGULATOR_ACTIVITY	GOMF_DNA_BINDING_TRANSCRIPTION_FACTOR_BINDING	GOBP_ANIMAL_ORGAN_MORPHOGENESIS	GOBP_ANATOMICAL_STRUCTURE_FORMATION_INVOLVED_IN_MORPHOGENESIS	GOBP_POSITIVE_REGULATION_OF_MULTICELLULAR_ORGANISMAL_PROCESS				GOBP_POSITIVE_REGULATION_OF_CELL_DIFFERENTIATION			GOBP_ENZYME_LINKED_RECEPTOR_PROTEIN_SIGNALING_PATHWAY	GOBP_REPRODUCTIVE_SYSTEM_DEVELOPMENT	GOBP_EMBRYO_DEVELOPMENT_ENDING_IN_BIRTH_OR_EGG_HATCHING
4851	NOTCH1	notch receptor 1 [Source:HGNC Symbol;Acc:HGNC:7881]	GOBP_POSITIVE_REGULATION_OF_NUCLEOBASE_CONTAINING_COMPOUND_METABOLIC_PROCESS	GOBP_PROGRAMMED_CELL_DEATH	GOBP_REGULATION_OF_CELL_DIFFERENTIATION	GOBP_POSITIVE_REGULATION_OF_RNA_METABOLIC_PROCESS	GOBP_REGULATION_OF_CELL_POPULATION_PROLIFERATION	GOBP_NEGATIVE_REGULATION_OF_NUCLEOBASE_CONTAINING_COMPOUND_METABOLIC_PROCESS		GOBP_POSITIVE_REGULATION_OF_CELLULAR_BIOSYNTHETIC_PROCESS		GOBP_NEGATIVE_REGULATION_OF_BIOSYNTHETIC_PROCESS	GOBP_REGULATION_OF_CELL_DEATH		GOBP_TISSUE_DEVELOPMENT	GOBP_POSITIVE_REGULATION_OF_SIGNALING	GOBP_IMMUNE_SYSTEM_DEVELOPMENT		GOBP_RESPONSE_TO_ENDOGENOUS_STIMULUS	GOBP_CELLULAR_RESPONSE_TO_ENDOGENOUS_STIMULUS	GOBP_EMBRYO_DEVELOPMENT			GOBP_POSITIVE_REGULATION_OF_TRANSCRIPTION_BY_RNA_POLYMERASE_II			GOBP_CIRCULATORY_SYSTEM_DEVELOPMENT	GOBP_POSITIVE_REGULATION_OF_DEVELOPMENTAL_PROCESS	GOBP_POSITIVE_REGULATION_OF_GENE_EXPRESSION	GOBP_NEGATIVE_REGULATION_OF_TRANSCRIPTION_BY_RNA_POLYMERASE_II	GOBP_TUBE_DEVELOPMENT	GOBP_EPITHELIUM_DEVELOPMENT			GOMF_CHROMATIN_BINDING	GOMF_TRANSCRIPTION_REGULATOR_ACTIVITY		GOBP_ANIMAL_ORGAN_MORPHOGENESIS	GOBP_ANATOMICAL_STRUCTURE_FORMATION_INVOLVED_IN_MORPHOGENESIS	GOBP_POSITIVE_REGULATION_OF_MULTICELLULAR_ORGANISMAL_PROCESS	GOBP_GROWTH			GOBP_POSITIVE_REGULATION_OF_CELL_DIFFERENTIATION	GOBP_NEGATIVE_REGULATION_OF_CELL_POPULATION_PROLIFERATION	GOBP_RESPONSE_TO_OXYGEN_CONTAINING_COMPOUND	GOBP_ENZYME_LINKED_RECEPTOR_PROTEIN_SIGNALING_PATHWAY	GOBP_REPRODUCTIVE_SYSTEM_DEVELOPMENT	GOBP_EMBRYO_DEVELOPMENT_ENDING_IN_BIRTH_OR_EGG_HATCHING
79577	CDC73	cell division cycle 73 [Source:HGNC Symbol;Acc:HGNC:16783]	GOBP_POSITIVE_REGULATION_OF_NUCLEOBASE_CONTAINING_COMPOUND_METABOLIC_PROCESS	GOBP_PROGRAMMED_CELL_DEATH	GOBP_REGULATION_OF_CELL_DIFFERENTIATION	GOBP_POSITIVE_REGULATION_OF_RNA_METABOLIC_PROCESS	GOBP_REGULATION_OF_CELL_POPULATION_PROLIFERATION	GOBP_NEGATIVE_REGULATION_OF_NUCLEOBASE_CONTAINING_COMPOUND_METABOLIC_PROCESS		GOBP_POSITIVE_REGULATION_OF_CELLULAR_BIOSYNTHETIC_PROCESS		GOBP_NEGATIVE_REGULATION_OF_BIOSYNTHETIC_PROCESS	GOBP_REGULATION_OF_CELL_DEATH		GOBP_TISSUE_DEVELOPMENT	GOBP_POSITIVE_REGULATION_OF_SIGNALING	GOBP_IMMUNE_SYSTEM_DEVELOPMENT				GOBP_EMBRYO_DEVELOPMENT			GOBP_POSITIVE_REGULATION_OF_TRANSCRIPTION_BY_RNA_POLYMERASE_II						GOBP_NEGATIVE_REGULATION_OF_TRANSCRIPTION_BY_RNA_POLYMERASE_II				GOCC_CHROMOSOME					GOBP_ANATOMICAL_STRUCTURE_FORMATION_INVOLVED_IN_MORPHOGENESIS		GOBP_GROWTH	GOBP_CELL_CYCLE			GOBP_NEGATIVE_REGULATION_OF_CELL_POPULATION_PROLIFERATION	GOBP_RESPONSE_TO_OXYGEN_CONTAINING_COMPOUND
6934	TCF7L2	transcription factor 7 like 2 [Source:HGNC Symbol;Acc:HGNC:11641]	GOBP_POSITIVE_REGULATION_OF_NUCLEOBASE_CONTAINING_COMPOUND_METABOLIC_PROCESS	GOBP_PROGRAMMED_CELL_DEATH	GOBP_REGULATION_OF_CELL_DIFFERENTIATION	GOBP_POSITIVE_REGULATION_OF_RNA_METABOLIC_PROCESS	GOBP_REGULATION_OF_CELL_POPULATION_PROLIFERATION	GOBP_NEGATIVE_REGULATION_OF_NUCLEOBASE_CONTAINING_COMPOUND_METABOLIC_PROCESS		GOBP_POSITIVE_REGULATION_OF_CELLULAR_BIOSYNTHETIC_PROCESS		GOBP_NEGATIVE_REGULATION_OF_BIOSYNTHETIC_PROCESS	GOBP_REGULATION_OF_CELL_DEATH		GOBP_TISSUE_DEVELOPMENT	GOBP_POSITIVE_REGULATION_OF_SIGNALING		GOMF_TRANSCRIPTION_FACTOR_BINDING					GOBP_POSITIVE_REGULATION_OF_PROTEIN_METABOLIC_PROCESS	GOBP_POSITIVE_REGULATION_OF_TRANSCRIPTION_BY_RNA_POLYMERASE_II			GOBP_CIRCULATORY_SYSTEM_DEVELOPMENT	GOBP_POSITIVE_REGULATION_OF_DEVELOPMENTAL_PROCESS		GOBP_NEGATIVE_REGULATION_OF_TRANSCRIPTION_BY_RNA_POLYMERASE_II			GOBP_POSITIVE_REGULATION_OF_MOLECULAR_FUNCTION	GOCC_CHROMOSOME		GOMF_TRANSCRIPTION_REGULATOR_ACTIVITY	GOMF_DNA_BINDING_TRANSCRIPTION_FACTOR_BINDING			GOBP_POSITIVE_REGULATION_OF_MULTICELLULAR_ORGANISMAL_PROCESS				GOBP_POSITIVE_REGULATION_OF_CELL_DIFFERENTIATION		GOBP_RESPONSE_TO_OXYGEN_CONTAINING_COMPOUND
8626	TP63	tumor protein p63 [Source:HGNC Symbol;Acc:HGNC:15979]	GOBP_POSITIVE_REGULATION_OF_NUCLEOBASE_CONTAINING_COMPOUND_METABOLIC_PROCESS	GOBP_PROGRAMMED_CELL_DEATH	GOBP_REGULATION_OF_CELL_DIFFERENTIATION	GOBP_POSITIVE_REGULATION_OF_RNA_METABOLIC_PROCESS	GOBP_REGULATION_OF_CELL_POPULATION_PROLIFERATION	GOBP_NEGATIVE_REGULATION_OF_NUCLEOBASE_CONTAINING_COMPOUND_METABOLIC_PROCESS		GOBP_POSITIVE_REGULATION_OF_CELLULAR_BIOSYNTHETIC_PROCESS		GOBP_NEGATIVE_REGULATION_OF_BIOSYNTHETIC_PROCESS	GOBP_REGULATION_OF_CELL_DEATH		GOBP_TISSUE_DEVELOPMENT	GOBP_POSITIVE_REGULATION_OF_SIGNALING			GOBP_RESPONSE_TO_ENDOGENOUS_STIMULUS	GOBP_CELLULAR_RESPONSE_TO_ENDOGENOUS_STIMULUS	GOBP_EMBRYO_DEVELOPMENT			GOBP_POSITIVE_REGULATION_OF_TRANSCRIPTION_BY_RNA_POLYMERASE_II				GOBP_POSITIVE_REGULATION_OF_DEVELOPMENTAL_PROCESS		GOBP_NEGATIVE_REGULATION_OF_TRANSCRIPTION_BY_RNA_POLYMERASE_II	GOBP_TUBE_DEVELOPMENT	GOBP_EPITHELIUM_DEVELOPMENT		GOCC_CHROMOSOME	GOMF_CHROMATIN_BINDING	GOMF_TRANSCRIPTION_REGULATOR_ACTIVITY		GOBP_ANIMAL_ORGAN_MORPHOGENESIS	GOBP_ANATOMICAL_STRUCTURE_FORMATION_INVOLVED_IN_MORPHOGENESIS	GOBP_POSITIVE_REGULATION_OF_MULTICELLULAR_ORGANISMAL_PROCESS				GOBP_POSITIVE_REGULATION_OF_CELL_DIFFERENTIATION				GOBP_REPRODUCTIVE_SYSTEM_DEVELOPMENT
9314	KLF4	Kruppel like factor 4 [Source:HGNC Symbol;Acc:HGNC:6348]	GOBP_POSITIVE_REGULATION_OF_NUCLEOBASE_CONTAINING_COMPOUND_METABOLIC_PROCESS	GOBP_PROGRAMMED_CELL_DEATH	GOBP_REGULATION_OF_CELL_DIFFERENTIATION	GOBP_POSITIVE_REGULATION_OF_RNA_METABOLIC_PROCESS	GOBP_REGULATION_OF_CELL_POPULATION_PROLIFERATION	GOBP_NEGATIVE_REGULATION_OF_NUCLEOBASE_CONTAINING_COMPOUND_METABOLIC_PROCESS		GOBP_POSITIVE_REGULATION_OF_CELLULAR_BIOSYNTHETIC_PROCESS		GOBP_NEGATIVE_REGULATION_OF_BIOSYNTHETIC_PROCESS	GOBP_REGULATION_OF_CELL_DEATH		GOBP_TISSUE_DEVELOPMENT		GOBP_IMMUNE_SYSTEM_DEVELOPMENT	GOMF_TRANSCRIPTION_FACTOR_BINDING			GOBP_EMBRYO_DEVELOPMENT		GOBP_POSITIVE_REGULATION_OF_PROTEIN_METABOLIC_PROCESS	GOBP_POSITIVE_REGULATION_OF_TRANSCRIPTION_BY_RNA_POLYMERASE_II	GOBP_REGULATION_OF_TRANSFERASE_ACTIVITY		GOBP_CIRCULATORY_SYSTEM_DEVELOPMENT	GOBP_POSITIVE_REGULATION_OF_DEVELOPMENTAL_PROCESS	GOBP_POSITIVE_REGULATION_OF_GENE_EXPRESSION	GOBP_NEGATIVE_REGULATION_OF_TRANSCRIPTION_BY_RNA_POLYMERASE_II	GOBP_TUBE_DEVELOPMENT	GOBP_EPITHELIUM_DEVELOPMENT	GOBP_POSITIVE_REGULATION_OF_MOLECULAR_FUNCTION	GOCC_CHROMOSOME	GOMF_CHROMATIN_BINDING	GOMF_TRANSCRIPTION_REGULATOR_ACTIVITY	GOMF_DNA_BINDING_TRANSCRIPTION_FACTOR_BINDING		GOBP_ANATOMICAL_STRUCTURE_FORMATION_INVOLVED_IN_MORPHOGENESIS	GOBP_POSITIVE_REGULATION_OF_MULTICELLULAR_ORGANISMAL_PROCESS		GOBP_CELL_CYCLE			GOBP_NEGATIVE_REGULATION_OF_CELL_POPULATION_PROLIFERATION	GOBP_RESPONSE_TO_OXYGEN_CONTAINING_COMPOUND			GOBP_EMBRYO_DEVELOPMENT_ENDING_IN_BIRTH_OR_EGG_HATCHING
6926	TBX3	T-box transcription factor 3 [Source:HGNC Symbol;Acc:HGNC:11602]	GOBP_POSITIVE_REGULATION_OF_NUCLEOBASE_CONTAINING_COMPOUND_METABOLIC_PROCESS	GOBP_PROGRAMMED_CELL_DEATH	GOBP_REGULATION_OF_CELL_DIFFERENTIATION	GOBP_POSITIVE_REGULATION_OF_RNA_METABOLIC_PROCESS	GOBP_REGULATION_OF_CELL_POPULATION_PROLIFERATION	GOBP_NEGATIVE_REGULATION_OF_NUCLEOBASE_CONTAINING_COMPOUND_METABOLIC_PROCESS		GOBP_POSITIVE_REGULATION_OF_CELLULAR_BIOSYNTHETIC_PROCESS		GOBP_NEGATIVE_REGULATION_OF_BIOSYNTHETIC_PROCESS	GOBP_REGULATION_OF_CELL_DEATH		GOBP_TISSUE_DEVELOPMENT			GOMF_TRANSCRIPTION_FACTOR_BINDING			GOBP_EMBRYO_DEVELOPMENT			GOBP_POSITIVE_REGULATION_OF_TRANSCRIPTION_BY_RNA_POLYMERASE_II			GOBP_CIRCULATORY_SYSTEM_DEVELOPMENT			GOBP_NEGATIVE_REGULATION_OF_TRANSCRIPTION_BY_RNA_POLYMERASE_II	GOBP_TUBE_DEVELOPMENT	GOBP_EPITHELIUM_DEVELOPMENT		GOCC_CHROMOSOME		GOMF_TRANSCRIPTION_REGULATOR_ACTIVITY	GOMF_DNA_BINDING_TRANSCRIPTION_FACTOR_BINDING	GOBP_ANIMAL_ORGAN_MORPHOGENESIS	GOBP_ANATOMICAL_STRUCTURE_FORMATION_INVOLVED_IN_MORPHOGENESIS			GOBP_CELL_CYCLE			GOBP_NEGATIVE_REGULATION_OF_CELL_POPULATION_PROLIFERATION			GOBP_REPRODUCTIVE_SYSTEM_DEVELOPMENT	GOBP_EMBRYO_DEVELOPMENT_ENDING_IN_BIRTH_OR_EGG_HATCHING
7020	TFAP2A	transcription factor AP-2 alpha [Source:HGNC Symbol;Acc:HGNC:11742]	GOBP_POSITIVE_REGULATION_OF_NUCLEOBASE_CONTAINING_COMPOUND_METABOLIC_PROCESS	GOBP_PROGRAMMED_CELL_DEATH	GOBP_REGULATION_OF_CELL_DIFFERENTIATION	GOBP_POSITIVE_REGULATION_OF_RNA_METABOLIC_PROCESS	GOBP_REGULATION_OF_CELL_POPULATION_PROLIFERATION	GOBP_NEGATIVE_REGULATION_OF_NUCLEOBASE_CONTAINING_COMPOUND_METABOLIC_PROCESS		GOBP_POSITIVE_REGULATION_OF_CELLULAR_BIOSYNTHETIC_PROCESS		GOBP_NEGATIVE_REGULATION_OF_BIOSYNTHETIC_PROCESS	GOBP_REGULATION_OF_CELL_DEATH		GOBP_TISSUE_DEVELOPMENT						GOBP_EMBRYO_DEVELOPMENT			GOBP_POSITIVE_REGULATION_OF_TRANSCRIPTION_BY_RNA_POLYMERASE_II				GOBP_POSITIVE_REGULATION_OF_DEVELOPMENTAL_PROCESS	GOBP_POSITIVE_REGULATION_OF_GENE_EXPRESSION	GOBP_NEGATIVE_REGULATION_OF_TRANSCRIPTION_BY_RNA_POLYMERASE_II		GOBP_EPITHELIUM_DEVELOPMENT		GOCC_CHROMOSOME	GOMF_CHROMATIN_BINDING	GOMF_TRANSCRIPTION_REGULATOR_ACTIVITY		GOBP_ANIMAL_ORGAN_MORPHOGENESIS	GOBP_ANATOMICAL_STRUCTURE_FORMATION_INVOLVED_IN_MORPHOGENESIS	GOBP_POSITIVE_REGULATION_OF_MULTICELLULAR_ORGANISMAL_PROCESS					GOBP_NEGATIVE_REGULATION_OF_CELL_POPULATION_PROLIFERATION				GOBP_EMBRYO_DEVELOPMENT_ENDING_IN_BIRTH_OR_EGG_HATCHING
4286	MITF	melanocyte inducing transcription factor [Source:HGNC Symbol;Acc:HGNC:7105]	GOBP_POSITIVE_REGULATION_OF_NUCLEOBASE_CONTAINING_COMPOUND_METABOLIC_PROCESS	GOBP_PROGRAMMED_CELL_DEATH	GOBP_REGULATION_OF_CELL_DIFFERENTIATION	GOBP_POSITIVE_REGULATION_OF_RNA_METABOLIC_PROCESS	GOBP_REGULATION_OF_CELL_POPULATION_PROLIFERATION	GOBP_NEGATIVE_REGULATION_OF_NUCLEOBASE_CONTAINING_COMPOUND_METABOLIC_PROCESS		GOBP_POSITIVE_REGULATION_OF_CELLULAR_BIOSYNTHETIC_PROCESS		GOBP_NEGATIVE_REGULATION_OF_BIOSYNTHETIC_PROCESS	GOBP_REGULATION_OF_CELL_DEATH				GOBP_IMMUNE_SYSTEM_DEVELOPMENT							GOBP_POSITIVE_REGULATION_OF_TRANSCRIPTION_BY_RNA_POLYMERASE_II					GOBP_POSITIVE_REGULATION_OF_GENE_EXPRESSION	GOBP_NEGATIVE_REGULATION_OF_TRANSCRIPTION_BY_RNA_POLYMERASE_II				GOCC_CHROMOSOME	GOMF_CHROMATIN_BINDING	GOMF_TRANSCRIPTION_REGULATOR_ACTIVITY
7428	VHL	von Hippel-Lindau tumor suppressor [Source:HGNC Symbol;Acc:HGNC:12687]	GOBP_POSITIVE_REGULATION_OF_NUCLEOBASE_CONTAINING_COMPOUND_METABOLIC_PROCESS	GOBP_PROGRAMMED_CELL_DEATH	GOBP_REGULATION_OF_CELL_DIFFERENTIATION	GOBP_POSITIVE_REGULATION_OF_RNA_METABOLIC_PROCESS	GOBP_REGULATION_OF_CELL_POPULATION_PROLIFERATION	GOBP_NEGATIVE_REGULATION_OF_NUCLEOBASE_CONTAINING_COMPOUND_METABOLIC_PROCESS		GOBP_POSITIVE_REGULATION_OF_CELLULAR_BIOSYNTHETIC_PROCESS		GOBP_NEGATIVE_REGULATION_OF_BIOSYNTHETIC_PROCESS	GOBP_REGULATION_OF_CELL_DEATH					GOMF_TRANSCRIPTION_FACTOR_BINDING										GOBP_POSITIVE_REGULATION_OF_DEVELOPMENTAL_PROCESS		GOBP_NEGATIVE_REGULATION_OF_TRANSCRIPTION_BY_RNA_POLYMERASE_II						GOMF_TRANSCRIPTION_REGULATOR_ACTIVITY	GOMF_DNA_BINDING_TRANSCRIPTION_FACTOR_BINDING							GOBP_POSITIVE_REGULATION_OF_CELL_DIFFERENTIATION	GOBP_NEGATIVE_REGULATION_OF_CELL_POPULATION_PROLIFERATION
25	ABL1	ABL proto-oncogene 1, non-receptor tyrosine kinase [Source:HGNC Symbol;Acc:HGNC:76]	GOBP_POSITIVE_REGULATION_OF_NUCLEOBASE_CONTAINING_COMPOUND_METABOLIC_PROCESS	GOBP_PROGRAMMED_CELL_DEATH	GOBP_REGULATION_OF_CELL_DIFFERENTIATION	GOBP_POSITIVE_REGULATION_OF_RNA_METABOLIC_PROCESS	GOBP_REGULATION_OF_CELL_POPULATION_PROLIFERATION		GOBP_REGULATION_OF_PROTEIN_MODIFICATION_PROCESS	GOBP_POSITIVE_REGULATION_OF_CELLULAR_BIOSYNTHETIC_PROCESS	GOBP_REGULATION_OF_PHOSPHORUS_METABOLIC_PROCESS		GOBP_REGULATION_OF_CELL_DEATH	GOBP_PHOSPHORYLATION	GOBP_TISSUE_DEVELOPMENT	GOBP_POSITIVE_REGULATION_OF_SIGNALING	GOBP_IMMUNE_SYSTEM_DEVELOPMENT		GOBP_RESPONSE_TO_ENDOGENOUS_STIMULUS	GOBP_CELLULAR_RESPONSE_TO_ENDOGENOUS_STIMULUS	GOBP_EMBRYO_DEVELOPMENT	GOBP_REGULATION_OF_PROTEIN_PHOSPHORYLATION	GOBP_POSITIVE_REGULATION_OF_PROTEIN_METABOLIC_PROCESS	GOBP_POSITIVE_REGULATION_OF_TRANSCRIPTION_BY_RNA_POLYMERASE_II	GOBP_REGULATION_OF_TRANSFERASE_ACTIVITY	GOBP_PEPTIDYL_AMINO_ACID_MODIFICATION	GOBP_CIRCULATORY_SYSTEM_DEVELOPMENT	GOBP_POSITIVE_REGULATION_OF_DEVELOPMENTAL_PROCESS	GOBP_POSITIVE_REGULATION_OF_GENE_EXPRESSION		GOBP_TUBE_DEVELOPMENT	GOBP_EPITHELIUM_DEVELOPMENT	GOBP_POSITIVE_REGULATION_OF_MOLECULAR_FUNCTION			GOMF_TRANSCRIPTION_REGULATOR_ACTIVITY		GOBP_ANIMAL_ORGAN_MORPHOGENESIS	GOBP_ANATOMICAL_STRUCTURE_FORMATION_INVOLVED_IN_MORPHOGENESIS	GOBP_POSITIVE_REGULATION_OF_MULTICELLULAR_ORGANISMAL_PROCESS	GOBP_GROWTH	GOBP_CELL_CYCLE	GOBP_POSITIVE_REGULATION_OF_PROTEIN_MODIFICATION_PROCESS	GOBP_POSITIVE_REGULATION_OF_CELL_DIFFERENTIATION		GOBP_RESPONSE_TO_OXYGEN_CONTAINING_COMPOUND	GOBP_ENZYME_LINKED_RECEPTOR_PROTEIN_SIGNALING_PATHWAY		GOBP_EMBRYO_DEVELOPMENT_ENDING_IN_BIRTH_OR_EGG_HATCHING
3624	INHBA	inhibin subunit beta A [Source:HGNC Symbol;Acc:HGNC:6066]	GOBP_POSITIVE_REGULATION_OF_NUCLEOBASE_CONTAINING_COMPOUND_METABOLIC_PROCESS	GOBP_PROGRAMMED_CELL_DEATH	GOBP_REGULATION_OF_CELL_DIFFERENTIATION	GOBP_POSITIVE_REGULATION_OF_RNA_METABOLIC_PROCESS	GOBP_REGULATION_OF_CELL_POPULATION_PROLIFERATION		GOBP_REGULATION_OF_PROTEIN_MODIFICATION_PROCESS	GOBP_POSITIVE_REGULATION_OF_CELLULAR_BIOSYNTHETIC_PROCESS	GOBP_REGULATION_OF_PHOSPHORUS_METABOLIC_PROCESS		GOBP_REGULATION_OF_CELL_DEATH	GOBP_PHOSPHORYLATION	GOBP_TISSUE_DEVELOPMENT	GOBP_POSITIVE_REGULATION_OF_SIGNALING	GOBP_IMMUNE_SYSTEM_DEVELOPMENT		GOBP_RESPONSE_TO_ENDOGENOUS_STIMULUS	GOBP_CELLULAR_RESPONSE_TO_ENDOGENOUS_STIMULUS	GOBP_EMBRYO_DEVELOPMENT	GOBP_REGULATION_OF_PROTEIN_PHOSPHORYLATION	GOBP_POSITIVE_REGULATION_OF_PROTEIN_METABOLIC_PROCESS	GOBP_POSITIVE_REGULATION_OF_TRANSCRIPTION_BY_RNA_POLYMERASE_II				GOBP_POSITIVE_REGULATION_OF_DEVELOPMENTAL_PROCESS	GOBP_POSITIVE_REGULATION_OF_GENE_EXPRESSION			GOBP_EPITHELIUM_DEVELOPMENT						GOBP_ANIMAL_ORGAN_MORPHOGENESIS	GOBP_ANATOMICAL_STRUCTURE_FORMATION_INVOLVED_IN_MORPHOGENESIS	GOBP_POSITIVE_REGULATION_OF_MULTICELLULAR_ORGANISMAL_PROCESS	GOBP_GROWTH	GOBP_CELL_CYCLE	GOBP_POSITIVE_REGULATION_OF_PROTEIN_MODIFICATION_PROCESS	GOBP_POSITIVE_REGULATION_OF_CELL_DIFFERENTIATION	GOBP_NEGATIVE_REGULATION_OF_CELL_POPULATION_PROLIFERATION	GOBP_RESPONSE_TO_OXYGEN_CONTAINING_COMPOUND	GOBP_ENZYME_LINKED_RECEPTOR_PROTEIN_SIGNALING_PATHWAY	GOBP_REPRODUCTIVE_SYSTEM_DEVELOPMENT
7046	TGFBR1	transforming growth factor beta receptor 1 [Source:HGNC Symbol;Acc:HGNC:11772]	GOBP_POSITIVE_REGULATION_OF_NUCLEOBASE_CONTAINING_COMPOUND_METABOLIC_PROCESS	GOBP_PROGRAMMED_CELL_DEATH	GOBP_REGULATION_OF_CELL_DIFFERENTIATION	GOBP_POSITIVE_REGULATION_OF_RNA_METABOLIC_PROCESS	GOBP_REGULATION_OF_CELL_POPULATION_PROLIFERATION		GOBP_REGULATION_OF_PROTEIN_MODIFICATION_PROCESS	GOBP_POSITIVE_REGULATION_OF_CELLULAR_BIOSYNTHETIC_PROCESS	GOBP_REGULATION_OF_PHOSPHORUS_METABOLIC_PROCESS		GOBP_REGULATION_OF_CELL_DEATH	GOBP_PHOSPHORYLATION	GOBP_TISSUE_DEVELOPMENT	GOBP_POSITIVE_REGULATION_OF_SIGNALING	GOBP_IMMUNE_SYSTEM_DEVELOPMENT		GOBP_RESPONSE_TO_ENDOGENOUS_STIMULUS	GOBP_CELLULAR_RESPONSE_TO_ENDOGENOUS_STIMULUS	GOBP_EMBRYO_DEVELOPMENT	GOBP_REGULATION_OF_PROTEIN_PHOSPHORYLATION	GOBP_POSITIVE_REGULATION_OF_PROTEIN_METABOLIC_PROCESS			GOBP_PEPTIDYL_AMINO_ACID_MODIFICATION	GOBP_CIRCULATORY_SYSTEM_DEVELOPMENT	GOBP_POSITIVE_REGULATION_OF_DEVELOPMENTAL_PROCESS	GOBP_POSITIVE_REGULATION_OF_GENE_EXPRESSION		GOBP_TUBE_DEVELOPMENT							GOBP_ANIMAL_ORGAN_MORPHOGENESIS	GOBP_ANATOMICAL_STRUCTURE_FORMATION_INVOLVED_IN_MORPHOGENESIS	GOBP_POSITIVE_REGULATION_OF_MULTICELLULAR_ORGANISMAL_PROCESS	GOBP_GROWTH	GOBP_CELL_CYCLE	GOBP_POSITIVE_REGULATION_OF_PROTEIN_MODIFICATION_PROCESS	GOBP_POSITIVE_REGULATION_OF_CELL_DIFFERENTIATION	GOBP_NEGATIVE_REGULATION_OF_CELL_POPULATION_PROLIFERATION	GOBP_RESPONSE_TO_OXYGEN_CONTAINING_COMPOUND	GOBP_ENZYME_LINKED_RECEPTOR_PROTEIN_SIGNALING_PATHWAY	GOBP_REPRODUCTIVE_SYSTEM_DEVELOPMENT	GOBP_EMBRYO_DEVELOPMENT_ENDING_IN_BIRTH_OR_EGG_HATCHING
3717	JAK2	Janus kinase 2 [Source:HGNC Symbol;Acc:HGNC:6192]	GOBP_POSITIVE_REGULATION_OF_NUCLEOBASE_CONTAINING_COMPOUND_METABOLIC_PROCESS	GOBP_PROGRAMMED_CELL_DEATH	GOBP_REGULATION_OF_CELL_DIFFERENTIATION	GOBP_POSITIVE_REGULATION_OF_RNA_METABOLIC_PROCESS	GOBP_REGULATION_OF_CELL_POPULATION_PROLIFERATION		GOBP_REGULATION_OF_PROTEIN_MODIFICATION_PROCESS	GOBP_POSITIVE_REGULATION_OF_CELLULAR_BIOSYNTHETIC_PROCESS	GOBP_REGULATION_OF_PHOSPHORUS_METABOLIC_PROCESS		GOBP_REGULATION_OF_CELL_DEATH	GOBP_PHOSPHORYLATION	GOBP_TISSUE_DEVELOPMENT	GOBP_POSITIVE_REGULATION_OF_SIGNALING	GOBP_IMMUNE_SYSTEM_DEVELOPMENT		GOBP_RESPONSE_TO_ENDOGENOUS_STIMULUS	GOBP_CELLULAR_RESPONSE_TO_ENDOGENOUS_STIMULUS		GOBP_REGULATION_OF_PROTEIN_PHOSPHORYLATION	GOBP_POSITIVE_REGULATION_OF_PROTEIN_METABOLIC_PROCESS	GOBP_POSITIVE_REGULATION_OF_TRANSCRIPTION_BY_RNA_POLYMERASE_II	GOBP_REGULATION_OF_TRANSFERASE_ACTIVITY	GOBP_PEPTIDYL_AMINO_ACID_MODIFICATION		GOBP_POSITIVE_REGULATION_OF_DEVELOPMENTAL_PROCESS	GOBP_POSITIVE_REGULATION_OF_GENE_EXPRESSION			GOBP_EPITHELIUM_DEVELOPMENT	GOBP_POSITIVE_REGULATION_OF_MOLECULAR_FUNCTION	GOCC_CHROMOSOME						GOBP_POSITIVE_REGULATION_OF_MULTICELLULAR_ORGANISMAL_PROCESS			GOBP_POSITIVE_REGULATION_OF_PROTEIN_MODIFICATION_PROCESS	GOBP_POSITIVE_REGULATION_OF_CELL_DIFFERENTIATION	GOBP_NEGATIVE_REGULATION_OF_CELL_POPULATION_PROLIFERATION	GOBP_RESPONSE_TO_OXYGEN_CONTAINING_COMPOUND	GOBP_ENZYME_LINKED_RECEPTOR_PROTEIN_SIGNALING_PATHWAY
1956	EGFR	epidermal growth factor receptor [Source:HGNC Symbol;Acc:HGNC:3236]	GOBP_POSITIVE_REGULATION_OF_NUCLEOBASE_CONTAINING_COMPOUND_METABOLIC_PROCESS	GOBP_PROGRAMMED_CELL_DEATH	GOBP_REGULATION_OF_CELL_DIFFERENTIATION	GOBP_POSITIVE_REGULATION_OF_RNA_METABOLIC_PROCESS	GOBP_REGULATION_OF_CELL_POPULATION_PROLIFERATION		GOBP_REGULATION_OF_PROTEIN_MODIFICATION_PROCESS	GOBP_POSITIVE_REGULATION_OF_CELLULAR_BIOSYNTHETIC_PROCESS	GOBP_REGULATION_OF_PHOSPHORUS_METABOLIC_PROCESS		GOBP_REGULATION_OF_CELL_DEATH	GOBP_PHOSPHORYLATION	GOBP_TISSUE_DEVELOPMENT	GOBP_POSITIVE_REGULATION_OF_SIGNALING			GOBP_RESPONSE_TO_ENDOGENOUS_STIMULUS	GOBP_CELLULAR_RESPONSE_TO_ENDOGENOUS_STIMULUS	GOBP_EMBRYO_DEVELOPMENT	GOBP_REGULATION_OF_PROTEIN_PHOSPHORYLATION	GOBP_POSITIVE_REGULATION_OF_PROTEIN_METABOLIC_PROCESS	GOBP_POSITIVE_REGULATION_OF_TRANSCRIPTION_BY_RNA_POLYMERASE_II	GOBP_REGULATION_OF_TRANSFERASE_ACTIVITY	GOBP_PEPTIDYL_AMINO_ACID_MODIFICATION	GOBP_CIRCULATORY_SYSTEM_DEVELOPMENT		GOBP_POSITIVE_REGULATION_OF_GENE_EXPRESSION		GOBP_TUBE_DEVELOPMENT	GOBP_EPITHELIUM_DEVELOPMENT	GOBP_POSITIVE_REGULATION_OF_MOLECULAR_FUNCTION		GOMF_CHROMATIN_BINDING			GOBP_ANIMAL_ORGAN_MORPHOGENESIS			GOBP_GROWTH	GOBP_CELL_CYCLE	GOBP_POSITIVE_REGULATION_OF_PROTEIN_MODIFICATION_PROCESS			GOBP_RESPONSE_TO_OXYGEN_CONTAINING_COMPOUND	GOBP_ENZYME_LINKED_RECEPTOR_PROTEIN_SIGNALING_PATHWAY	GOBP_REPRODUCTIVE_SYSTEM_DEVELOPMENT	GOBP_EMBRYO_DEVELOPMENT_ENDING_IN_BIRTH_OR_EGG_HATCHING
657	BMPR1A	bone morphogenetic protein receptor type 1A [Source:HGNC Symbol;Acc:HGNC:1076]	GOBP_POSITIVE_REGULATION_OF_NUCLEOBASE_CONTAINING_COMPOUND_METABOLIC_PROCESS	GOBP_PROGRAMMED_CELL_DEATH	GOBP_REGULATION_OF_CELL_DIFFERENTIATION	GOBP_POSITIVE_REGULATION_OF_RNA_METABOLIC_PROCESS	GOBP_REGULATION_OF_CELL_POPULATION_PROLIFERATION		GOBP_REGULATION_OF_PROTEIN_MODIFICATION_PROCESS	GOBP_POSITIVE_REGULATION_OF_CELLULAR_BIOSYNTHETIC_PROCESS	GOBP_REGULATION_OF_PHOSPHORUS_METABOLIC_PROCESS		GOBP_REGULATION_OF_CELL_DEATH	GOBP_PHOSPHORYLATION	GOBP_TISSUE_DEVELOPMENT	GOBP_POSITIVE_REGULATION_OF_SIGNALING			GOBP_RESPONSE_TO_ENDOGENOUS_STIMULUS	GOBP_CELLULAR_RESPONSE_TO_ENDOGENOUS_STIMULUS	GOBP_EMBRYO_DEVELOPMENT	GOBP_REGULATION_OF_PROTEIN_PHOSPHORYLATION	GOBP_POSITIVE_REGULATION_OF_PROTEIN_METABOLIC_PROCESS	GOBP_POSITIVE_REGULATION_OF_TRANSCRIPTION_BY_RNA_POLYMERASE_II	GOBP_REGULATION_OF_TRANSFERASE_ACTIVITY		GOBP_CIRCULATORY_SYSTEM_DEVELOPMENT	GOBP_POSITIVE_REGULATION_OF_DEVELOPMENTAL_PROCESS	GOBP_POSITIVE_REGULATION_OF_GENE_EXPRESSION		GOBP_TUBE_DEVELOPMENT	GOBP_EPITHELIUM_DEVELOPMENT	GOBP_POSITIVE_REGULATION_OF_MOLECULAR_FUNCTION					GOBP_ANIMAL_ORGAN_MORPHOGENESIS	GOBP_ANATOMICAL_STRUCTURE_FORMATION_INVOLVED_IN_MORPHOGENESIS	GOBP_POSITIVE_REGULATION_OF_MULTICELLULAR_ORGANISMAL_PROCESS	GOBP_GROWTH		GOBP_POSITIVE_REGULATION_OF_PROTEIN_MODIFICATION_PROCESS	GOBP_POSITIVE_REGULATION_OF_CELL_DIFFERENTIATION			GOBP_ENZYME_LINKED_RECEPTOR_PROTEIN_SIGNALING_PATHWAY		GOBP_EMBRYO_DEVELOPMENT_ENDING_IN_BIRTH_OR_EGG_HATCHING
207	AKT1	AKT serine/threonine kinase 1 [Source:HGNC Symbol;Acc:HGNC:391]	GOBP_POSITIVE_REGULATION_OF_NUCLEOBASE_CONTAINING_COMPOUND_METABOLIC_PROCESS	GOBP_PROGRAMMED_CELL_DEATH	GOBP_REGULATION_OF_CELL_DIFFERENTIATION	GOBP_POSITIVE_REGULATION_OF_RNA_METABOLIC_PROCESS	GOBP_REGULATION_OF_CELL_POPULATION_PROLIFERATION		GOBP_REGULATION_OF_PROTEIN_MODIFICATION_PROCESS	GOBP_POSITIVE_REGULATION_OF_CELLULAR_BIOSYNTHETIC_PROCESS	GOBP_REGULATION_OF_PHOSPHORUS_METABOLIC_PROCESS		GOBP_REGULATION_OF_CELL_DEATH	GOBP_PHOSPHORYLATION	GOBP_TISSUE_DEVELOPMENT				GOBP_RESPONSE_TO_ENDOGENOUS_STIMULUS	GOBP_CELLULAR_RESPONSE_TO_ENDOGENOUS_STIMULUS	GOBP_EMBRYO_DEVELOPMENT	GOBP_REGULATION_OF_PROTEIN_PHOSPHORYLATION	GOBP_POSITIVE_REGULATION_OF_PROTEIN_METABOLIC_PROCESS	GOBP_POSITIVE_REGULATION_OF_TRANSCRIPTION_BY_RNA_POLYMERASE_II	GOBP_REGULATION_OF_TRANSFERASE_ACTIVITY	GOBP_PEPTIDYL_AMINO_ACID_MODIFICATION	GOBP_CIRCULATORY_SYSTEM_DEVELOPMENT	GOBP_POSITIVE_REGULATION_OF_DEVELOPMENTAL_PROCESS	GOBP_POSITIVE_REGULATION_OF_GENE_EXPRESSION		GOBP_TUBE_DEVELOPMENT	GOBP_EPITHELIUM_DEVELOPMENT	GOBP_POSITIVE_REGULATION_OF_MOLECULAR_FUNCTION						GOBP_ANATOMICAL_STRUCTURE_FORMATION_INVOLVED_IN_MORPHOGENESIS	GOBP_POSITIVE_REGULATION_OF_MULTICELLULAR_ORGANISMAL_PROCESS	GOBP_GROWTH	GOBP_CELL_CYCLE	GOBP_POSITIVE_REGULATION_OF_PROTEIN_MODIFICATION_PROCESS	GOBP_POSITIVE_REGULATION_OF_CELL_DIFFERENTIATION		GOBP_RESPONSE_TO_OXYGEN_CONTAINING_COMPOUND	GOBP_ENZYME_LINKED_RECEPTOR_PROTEIN_SIGNALING_PATHWAY	GOBP_REPRODUCTIVE_SYSTEM_DEVELOPMENT	GOBP_EMBRYO_DEVELOPMENT_ENDING_IN_BIRTH_OR_EGG_HATCHING
5292	PIM1	Pim-1 proto-oncogene, serine/threonine kinase [Source:HGNC Symbol;Acc:HGNC:8986]	GOBP_POSITIVE_REGULATION_OF_NUCLEOBASE_CONTAINING_COMPOUND_METABOLIC_PROCESS	GOBP_PROGRAMMED_CELL_DEATH	GOBP_REGULATION_OF_CELL_DIFFERENTIATION	GOBP_POSITIVE_REGULATION_OF_RNA_METABOLIC_PROCESS	GOBP_REGULATION_OF_CELL_POPULATION_PROLIFERATION			GOBP_POSITIVE_REGULATION_OF_CELLULAR_BIOSYNTHETIC_PROCESS			GOBP_REGULATION_OF_CELL_DEATH	GOBP_PHOSPHORYLATION	GOBP_TISSUE_DEVELOPMENT		GOBP_IMMUNE_SYSTEM_DEVELOPMENT	GOMF_TRANSCRIPTION_FACTOR_BINDING									GOBP_CIRCULATORY_SYSTEM_DEVELOPMENT	GOBP_POSITIVE_REGULATION_OF_DEVELOPMENTAL_PROCESS										GOBP_ANIMAL_ORGAN_MORPHOGENESIS	GOBP_ANATOMICAL_STRUCTURE_FORMATION_INVOLVED_IN_MORPHOGENESIS	GOBP_POSITIVE_REGULATION_OF_MULTICELLULAR_ORGANISMAL_PROCESS	GOBP_GROWTH	GOBP_CELL_CYCLE		GOBP_POSITIVE_REGULATION_OF_CELL_DIFFERENTIATION		GOBP_RESPONSE_TO_OXYGEN_CONTAINING_COMPOUND
6777	STAT5B	signal transducer and activator of transcription 5B [Source:HGNC Symbol;Acc:HGNC:11367]	GOBP_POSITIVE_REGULATION_OF_NUCLEOBASE_CONTAINING_COMPOUND_METABOLIC_PROCESS	GOBP_PROGRAMMED_CELL_DEATH	GOBP_REGULATION_OF_CELL_DIFFERENTIATION	GOBP_POSITIVE_REGULATION_OF_RNA_METABOLIC_PROCESS	GOBP_REGULATION_OF_CELL_POPULATION_PROLIFERATION			GOBP_POSITIVE_REGULATION_OF_CELLULAR_BIOSYNTHETIC_PROCESS			GOBP_REGULATION_OF_CELL_DEATH		GOBP_TISSUE_DEVELOPMENT		GOBP_IMMUNE_SYSTEM_DEVELOPMENT	GOMF_TRANSCRIPTION_FACTOR_BINDING	GOBP_RESPONSE_TO_ENDOGENOUS_STIMULUS	GOBP_CELLULAR_RESPONSE_TO_ENDOGENOUS_STIMULUS				GOBP_POSITIVE_REGULATION_OF_TRANSCRIPTION_BY_RNA_POLYMERASE_II				GOBP_POSITIVE_REGULATION_OF_DEVELOPMENTAL_PROCESS	GOBP_POSITIVE_REGULATION_OF_GENE_EXPRESSION			GOBP_EPITHELIUM_DEVELOPMENT		GOCC_CHROMOSOME	GOMF_CHROMATIN_BINDING	GOMF_TRANSCRIPTION_REGULATOR_ACTIVITY	GOMF_DNA_BINDING_TRANSCRIPTION_FACTOR_BINDING			GOBP_POSITIVE_REGULATION_OF_MULTICELLULAR_ORGANISMAL_PROCESS	GOBP_GROWTH	GOBP_CELL_CYCLE		GOBP_POSITIVE_REGULATION_OF_CELL_DIFFERENTIATION		GOBP_RESPONSE_TO_OXYGEN_CONTAINING_COMPOUND	GOBP_ENZYME_LINKED_RECEPTOR_PROTEIN_SIGNALING_PATHWAY	GOBP_REPRODUCTIVE_SYSTEM_DEVELOPMENT
4792	NFKBIA	NFKB inhibitor alpha [Source:HGNC Symbol;Acc:HGNC:7797]	GOBP_POSITIVE_REGULATION_OF_NUCLEOBASE_CONTAINING_COMPOUND_METABOLIC_PROCESS	GOBP_PROGRAMMED_CELL_DEATH	GOBP_REGULATION_OF_CELL_DIFFERENTIATION	GOBP_POSITIVE_REGULATION_OF_RNA_METABOLIC_PROCESS	GOBP_REGULATION_OF_CELL_POPULATION_PROLIFERATION			GOBP_POSITIVE_REGULATION_OF_CELLULAR_BIOSYNTHETIC_PROCESS							GOBP_IMMUNE_SYSTEM_DEVELOPMENT	GOMF_TRANSCRIPTION_FACTOR_BINDING					GOBP_POSITIVE_REGULATION_OF_PROTEIN_METABOLIC_PROCESS	GOBP_POSITIVE_REGULATION_OF_TRANSCRIPTION_BY_RNA_POLYMERASE_II													GOMF_DNA_BINDING_TRANSCRIPTION_FACTOR_BINDING									GOBP_RESPONSE_TO_OXYGEN_CONTAINING_COMPOUND
677	ZFP36L1	ZFP36 ring finger protein like 1 [Source:HGNC Symbol;Acc:HGNC:1107]	GOBP_POSITIVE_REGULATION_OF_NUCLEOBASE_CONTAINING_COMPOUND_METABOLIC_PROCESS	GOBP_PROGRAMMED_CELL_DEATH	GOBP_REGULATION_OF_CELL_DIFFERENTIATION	GOBP_POSITIVE_REGULATION_OF_RNA_METABOLIC_PROCESS	GOBP_REGULATION_OF_CELL_POPULATION_PROLIFERATION					GOBP_NEGATIVE_REGULATION_OF_BIOSYNTHETIC_PROCESS	GOBP_REGULATION_OF_CELL_DEATH		GOBP_TISSUE_DEVELOPMENT		GOBP_IMMUNE_SYSTEM_DEVELOPMENT		GOBP_RESPONSE_TO_ENDOGENOUS_STIMULUS	GOBP_CELLULAR_RESPONSE_TO_ENDOGENOUS_STIMULUS	GOBP_EMBRYO_DEVELOPMENT						GOBP_CIRCULATORY_SYSTEM_DEVELOPMENT	GOBP_POSITIVE_REGULATION_OF_DEVELOPMENTAL_PROCESS			GOBP_TUBE_DEVELOPMENT	GOBP_EPITHELIUM_DEVELOPMENT								GOBP_POSITIVE_REGULATION_OF_MULTICELLULAR_ORGANISMAL_PROCESS	GOBP_GROWTH	GOBP_CELL_CYCLE		GOBP_POSITIVE_REGULATION_OF_CELL_DIFFERENTIATION		GOBP_RESPONSE_TO_OXYGEN_CONTAINING_COMPOUND		GOBP_REPRODUCTIVE_SYSTEM_DEVELOPMENT	GOBP_EMBRYO_DEVELOPMENT_ENDING_IN_BIRTH_OR_EGG_HATCHING
8312	AXIN1	axin 1 [Source:HGNC Symbol;Acc:HGNC:903]	GOBP_POSITIVE_REGULATION_OF_NUCLEOBASE_CONTAINING_COMPOUND_METABOLIC_PROCESS	GOBP_PROGRAMMED_CELL_DEATH	GOBP_REGULATION_OF_CELL_DIFFERENTIATION	GOBP_POSITIVE_REGULATION_OF_RNA_METABOLIC_PROCESS		GOBP_NEGATIVE_REGULATION_OF_NUCLEOBASE_CONTAINING_COMPOUND_METABOLIC_PROCESS	GOBP_REGULATION_OF_PROTEIN_MODIFICATION_PROCESS	GOBP_POSITIVE_REGULATION_OF_CELLULAR_BIOSYNTHETIC_PROCESS	GOBP_REGULATION_OF_PHOSPHORUS_METABOLIC_PROCESS	GOBP_NEGATIVE_REGULATION_OF_BIOSYNTHETIC_PROCESS		GOBP_PHOSPHORYLATION	GOBP_TISSUE_DEVELOPMENT	GOBP_POSITIVE_REGULATION_OF_SIGNALING			GOBP_RESPONSE_TO_ENDOGENOUS_STIMULUS	GOBP_CELLULAR_RESPONSE_TO_ENDOGENOUS_STIMULUS	GOBP_EMBRYO_DEVELOPMENT	GOBP_REGULATION_OF_PROTEIN_PHOSPHORYLATION	GOBP_POSITIVE_REGULATION_OF_PROTEIN_METABOLIC_PROCESS		GOBP_REGULATION_OF_TRANSFERASE_ACTIVITY	GOBP_PEPTIDYL_AMINO_ACID_MODIFICATION							GOBP_POSITIVE_REGULATION_OF_MOLECULAR_FUNCTION						GOBP_ANATOMICAL_STRUCTURE_FORMATION_INVOLVED_IN_MORPHOGENESIS				GOBP_POSITIVE_REGULATION_OF_PROTEIN_MODIFICATION_PROCESS				GOBP_ENZYME_LINKED_RECEPTOR_PROTEIN_SIGNALING_PATHWAY		GOBP_EMBRYO_DEVELOPMENT_ENDING_IN_BIRTH_OR_EGG_HATCHING
3169	FOXA1	forkhead box A1 [Source:HGNC Symbol;Acc:HGNC:5021]	GOBP_POSITIVE_REGULATION_OF_NUCLEOBASE_CONTAINING_COMPOUND_METABOLIC_PROCESS	GOBP_PROGRAMMED_CELL_DEATH	GOBP_REGULATION_OF_CELL_DIFFERENTIATION	GOBP_POSITIVE_REGULATION_OF_RNA_METABOLIC_PROCESS		GOBP_NEGATIVE_REGULATION_OF_NUCLEOBASE_CONTAINING_COMPOUND_METABOLIC_PROCESS		GOBP_POSITIVE_REGULATION_OF_CELLULAR_BIOSYNTHETIC_PROCESS		GOBP_NEGATIVE_REGULATION_OF_BIOSYNTHETIC_PROCESS	GOBP_REGULATION_OF_CELL_DEATH		GOBP_TISSUE_DEVELOPMENT	GOBP_POSITIVE_REGULATION_OF_SIGNALING			GOBP_RESPONSE_TO_ENDOGENOUS_STIMULUS	GOBP_CELLULAR_RESPONSE_TO_ENDOGENOUS_STIMULUS	GOBP_EMBRYO_DEVELOPMENT			GOBP_POSITIVE_REGULATION_OF_TRANSCRIPTION_BY_RNA_POLYMERASE_II				GOBP_POSITIVE_REGULATION_OF_DEVELOPMENTAL_PROCESS		GOBP_NEGATIVE_REGULATION_OF_TRANSCRIPTION_BY_RNA_POLYMERASE_II	GOBP_TUBE_DEVELOPMENT	GOBP_EPITHELIUM_DEVELOPMENT	GOBP_POSITIVE_REGULATION_OF_MOLECULAR_FUNCTION	GOCC_CHROMOSOME	GOMF_CHROMATIN_BINDING	GOMF_TRANSCRIPTION_REGULATOR_ACTIVITY		GOBP_ANIMAL_ORGAN_MORPHOGENESIS	GOBP_ANATOMICAL_STRUCTURE_FORMATION_INVOLVED_IN_MORPHOGENESIS			GOBP_CELL_CYCLE		GOBP_POSITIVE_REGULATION_OF_CELL_DIFFERENTIATION		GOBP_RESPONSE_TO_OXYGEN_CONTAINING_COMPOUND		GOBP_REPRODUCTIVE_SYSTEM_DEVELOPMENT	GOBP_EMBRYO_DEVELOPMENT_ENDING_IN_BIRTH_OR_EGG_HATCHING
5979	RET	ret proto-oncogene [Source:HGNC Symbol;Acc:HGNC:9967]	GOBP_POSITIVE_REGULATION_OF_NUCLEOBASE_CONTAINING_COMPOUND_METABOLIC_PROCESS	GOBP_PROGRAMMED_CELL_DEATH	GOBP_REGULATION_OF_CELL_DIFFERENTIATION	GOBP_POSITIVE_REGULATION_OF_RNA_METABOLIC_PROCESS			GOBP_REGULATION_OF_PROTEIN_MODIFICATION_PROCESS	GOBP_POSITIVE_REGULATION_OF_CELLULAR_BIOSYNTHETIC_PROCESS	GOBP_REGULATION_OF_PHOSPHORUS_METABOLIC_PROCESS		GOBP_REGULATION_OF_CELL_DEATH	GOBP_PHOSPHORYLATION	GOBP_TISSUE_DEVELOPMENT	GOBP_POSITIVE_REGULATION_OF_SIGNALING	GOBP_IMMUNE_SYSTEM_DEVELOPMENT				GOBP_EMBRYO_DEVELOPMENT	GOBP_REGULATION_OF_PROTEIN_PHOSPHORYLATION	GOBP_POSITIVE_REGULATION_OF_PROTEIN_METABOLIC_PROCESS		GOBP_REGULATION_OF_TRANSFERASE_ACTIVITY	GOBP_PEPTIDYL_AMINO_ACID_MODIFICATION		GOBP_POSITIVE_REGULATION_OF_DEVELOPMENTAL_PROCESS	GOBP_POSITIVE_REGULATION_OF_GENE_EXPRESSION		GOBP_TUBE_DEVELOPMENT	GOBP_EPITHELIUM_DEVELOPMENT	GOBP_POSITIVE_REGULATION_OF_MOLECULAR_FUNCTION						GOBP_ANATOMICAL_STRUCTURE_FORMATION_INVOLVED_IN_MORPHOGENESIS	GOBP_POSITIVE_REGULATION_OF_MULTICELLULAR_ORGANISMAL_PROCESS			GOBP_POSITIVE_REGULATION_OF_PROTEIN_MODIFICATION_PROCESS	GOBP_POSITIVE_REGULATION_OF_CELL_DIFFERENTIATION		GOBP_RESPONSE_TO_OXYGEN_CONTAINING_COMPOUND	GOBP_ENZYME_LINKED_RECEPTOR_PROTEIN_SIGNALING_PATHWAY
3082	HGF	hepatocyte growth factor [Source:HGNC Symbol;Acc:HGNC:4893]	GOBP_POSITIVE_REGULATION_OF_NUCLEOBASE_CONTAINING_COMPOUND_METABOLIC_PROCESS	GOBP_PROGRAMMED_CELL_DEATH	GOBP_REGULATION_OF_CELL_DIFFERENTIATION	GOBP_POSITIVE_REGULATION_OF_RNA_METABOLIC_PROCESS			GOBP_REGULATION_OF_PROTEIN_MODIFICATION_PROCESS	GOBP_POSITIVE_REGULATION_OF_CELLULAR_BIOSYNTHETIC_PROCESS	GOBP_REGULATION_OF_PHOSPHORUS_METABOLIC_PROCESS		GOBP_REGULATION_OF_CELL_DEATH	GOBP_PHOSPHORYLATION	GOBP_TISSUE_DEVELOPMENT	GOBP_POSITIVE_REGULATION_OF_SIGNALING						GOBP_REGULATION_OF_PROTEIN_PHOSPHORYLATION	GOBP_POSITIVE_REGULATION_OF_PROTEIN_METABOLIC_PROCESS	GOBP_POSITIVE_REGULATION_OF_TRANSCRIPTION_BY_RNA_POLYMERASE_II	GOBP_REGULATION_OF_TRANSFERASE_ACTIVITY	GOBP_PEPTIDYL_AMINO_ACID_MODIFICATION	GOBP_CIRCULATORY_SYSTEM_DEVELOPMENT	GOBP_POSITIVE_REGULATION_OF_DEVELOPMENTAL_PROCESS	GOBP_POSITIVE_REGULATION_OF_GENE_EXPRESSION		GOBP_TUBE_DEVELOPMENT	GOBP_EPITHELIUM_DEVELOPMENT						GOBP_ANIMAL_ORGAN_MORPHOGENESIS	GOBP_ANATOMICAL_STRUCTURE_FORMATION_INVOLVED_IN_MORPHOGENESIS	GOBP_POSITIVE_REGULATION_OF_MULTICELLULAR_ORGANISMAL_PROCESS		GOBP_CELL_CYCLE	GOBP_POSITIVE_REGULATION_OF_PROTEIN_MODIFICATION_PROCESS	GOBP_POSITIVE_REGULATION_OF_CELL_DIFFERENTIATION		GOBP_RESPONSE_TO_OXYGEN_CONTAINING_COMPOUND	GOBP_ENZYME_LINKED_RECEPTOR_PROTEIN_SIGNALING_PATHWAY
5295	PIK3R1	phosphoinositide-3-kinase regulatory subunit 1 [Source:HGNC Symbol;Acc:HGNC:8979]	GOBP_POSITIVE_REGULATION_OF_NUCLEOBASE_CONTAINING_COMPOUND_METABOLIC_PROCESS	GOBP_PROGRAMMED_CELL_DEATH	GOBP_REGULATION_OF_CELL_DIFFERENTIATION	GOBP_POSITIVE_REGULATION_OF_RNA_METABOLIC_PROCESS				GOBP_POSITIVE_REGULATION_OF_CELLULAR_BIOSYNTHETIC_PROCESS	GOBP_REGULATION_OF_PHOSPHORUS_METABOLIC_PROCESS		GOBP_REGULATION_OF_CELL_DEATH	GOBP_PHOSPHORYLATION		GOBP_POSITIVE_REGULATION_OF_SIGNALING	GOBP_IMMUNE_SYSTEM_DEVELOPMENT		GOBP_RESPONSE_TO_ENDOGENOUS_STIMULUS	GOBP_CELLULAR_RESPONSE_TO_ENDOGENOUS_STIMULUS				GOBP_POSITIVE_REGULATION_OF_TRANSCRIPTION_BY_RNA_POLYMERASE_II	GOBP_REGULATION_OF_TRANSFERASE_ACTIVITY				GOBP_POSITIVE_REGULATION_OF_GENE_EXPRESSION											GOBP_POSITIVE_REGULATION_OF_MULTICELLULAR_ORGANISMAL_PROCESS						GOBP_RESPONSE_TO_OXYGEN_CONTAINING_COMPOUND	GOBP_ENZYME_LINKED_RECEPTOR_PROTEIN_SIGNALING_PATHWAY
4780	NFE2L2	nuclear factor, erythroid 2 like 2 [Source:HGNC Symbol;Acc:HGNC:7782]	GOBP_POSITIVE_REGULATION_OF_NUCLEOBASE_CONTAINING_COMPOUND_METABOLIC_PROCESS	GOBP_PROGRAMMED_CELL_DEATH	GOBP_REGULATION_OF_CELL_DIFFERENTIATION	GOBP_POSITIVE_REGULATION_OF_RNA_METABOLIC_PROCESS				GOBP_POSITIVE_REGULATION_OF_CELLULAR_BIOSYNTHETIC_PROCESS			GOBP_REGULATION_OF_CELL_DEATH				GOBP_IMMUNE_SYSTEM_DEVELOPMENT	GOMF_TRANSCRIPTION_FACTOR_BINDING	GOBP_RESPONSE_TO_ENDOGENOUS_STIMULUS	GOBP_CELLULAR_RESPONSE_TO_ENDOGENOUS_STIMULUS	GOBP_EMBRYO_DEVELOPMENT		GOBP_POSITIVE_REGULATION_OF_PROTEIN_METABOLIC_PROCESS	GOBP_POSITIVE_REGULATION_OF_TRANSCRIPTION_BY_RNA_POLYMERASE_II			GOBP_CIRCULATORY_SYSTEM_DEVELOPMENT	GOBP_POSITIVE_REGULATION_OF_DEVELOPMENTAL_PROCESS	GOBP_POSITIVE_REGULATION_OF_GENE_EXPRESSION		GOBP_TUBE_DEVELOPMENT			GOCC_CHROMOSOME		GOMF_TRANSCRIPTION_REGULATOR_ACTIVITY	GOMF_DNA_BINDING_TRANSCRIPTION_FACTOR_BINDING		GOBP_ANATOMICAL_STRUCTURE_FORMATION_INVOLVED_IN_MORPHOGENESIS	GOBP_POSITIVE_REGULATION_OF_MULTICELLULAR_ORGANISMAL_PROCESS						GOBP_RESPONSE_TO_OXYGEN_CONTAINING_COMPOUND
1785	DNM2	dynamin 2 [Source:HGNC Symbol;Acc:HGNC:2974]	GOBP_POSITIVE_REGULATION_OF_NUCLEOBASE_CONTAINING_COMPOUND_METABOLIC_PROCESS	GOBP_PROGRAMMED_CELL_DEATH	GOBP_REGULATION_OF_CELL_DIFFERENTIATION	GOBP_POSITIVE_REGULATION_OF_RNA_METABOLIC_PROCESS				GOBP_POSITIVE_REGULATION_OF_CELLULAR_BIOSYNTHETIC_PROCESS			GOBP_REGULATION_OF_CELL_DEATH						GOBP_RESPONSE_TO_ENDOGENOUS_STIMULUS	GOBP_CELLULAR_RESPONSE_TO_ENDOGENOUS_STIMULUS								GOBP_POSITIVE_REGULATION_OF_DEVELOPMENTAL_PROCESS					GOBP_POSITIVE_REGULATION_OF_MOLECULAR_FUNCTION								GOBP_GROWTH	GOBP_CELL_CYCLE		GOBP_POSITIVE_REGULATION_OF_CELL_DIFFERENTIATION		GOBP_RESPONSE_TO_OXYGEN_CONTAINING_COMPOUND	GOBP_ENZYME_LINKED_RECEPTOR_PROTEIN_SIGNALING_PATHWAY
5594	MAPK1	mitogen-activated protein kinase 1 [Source:HGNC Symbol;Acc:HGNC:6871]	GOBP_POSITIVE_REGULATION_OF_NUCLEOBASE_CONTAINING_COMPOUND_METABOLIC_PROCESS	GOBP_PROGRAMMED_CELL_DEATH	GOBP_REGULATION_OF_CELL_DIFFERENTIATION		GOBP_REGULATION_OF_CELL_POPULATION_PROLIFERATION		GOBP_REGULATION_OF_PROTEIN_MODIFICATION_PROCESS	GOBP_POSITIVE_REGULATION_OF_CELLULAR_BIOSYNTHETIC_PROCESS	GOBP_REGULATION_OF_PHOSPHORUS_METABOLIC_PROCESS			GOBP_PHOSPHORYLATION	GOBP_TISSUE_DEVELOPMENT	GOBP_POSITIVE_REGULATION_OF_SIGNALING	GOBP_IMMUNE_SYSTEM_DEVELOPMENT		GOBP_RESPONSE_TO_ENDOGENOUS_STIMULUS	GOBP_CELLULAR_RESPONSE_TO_ENDOGENOUS_STIMULUS	GOBP_EMBRYO_DEVELOPMENT	GOBP_REGULATION_OF_PROTEIN_PHOSPHORYLATION	GOBP_POSITIVE_REGULATION_OF_PROTEIN_METABOLIC_PROCESS		GOBP_REGULATION_OF_TRANSFERASE_ACTIVITY	GOBP_PEPTIDYL_AMINO_ACID_MODIFICATION	GOBP_CIRCULATORY_SYSTEM_DEVELOPMENT		GOBP_POSITIVE_REGULATION_OF_GENE_EXPRESSION		GOBP_TUBE_DEVELOPMENT	GOBP_EPITHELIUM_DEVELOPMENT	GOBP_POSITIVE_REGULATION_OF_MOLECULAR_FUNCTION					GOBP_ANIMAL_ORGAN_MORPHOGENESIS	GOBP_ANATOMICAL_STRUCTURE_FORMATION_INVOLVED_IN_MORPHOGENESIS			GOBP_CELL_CYCLE	GOBP_POSITIVE_REGULATION_OF_PROTEIN_MODIFICATION_PROCESS			GOBP_RESPONSE_TO_OXYGEN_CONTAINING_COMPOUND	GOBP_ENZYME_LINKED_RECEPTOR_PROTEIN_SIGNALING_PATHWAY	GOBP_REPRODUCTIVE_SYSTEM_DEVELOPMENT	GOBP_EMBRYO_DEVELOPMENT_ENDING_IN_BIRTH_OR_EGG_HATCHING
5788	PTPRC	protein tyrosine phosphatase receptor type C [Source:HGNC Symbol;Acc:HGNC:9666]	GOBP_POSITIVE_REGULATION_OF_NUCLEOBASE_CONTAINING_COMPOUND_METABOLIC_PROCESS	GOBP_PROGRAMMED_CELL_DEATH	GOBP_REGULATION_OF_CELL_DIFFERENTIATION		GOBP_REGULATION_OF_CELL_POPULATION_PROLIFERATION		GOBP_REGULATION_OF_PROTEIN_MODIFICATION_PROCESS		GOBP_REGULATION_OF_PHOSPHORUS_METABOLIC_PROCESS		GOBP_REGULATION_OF_CELL_DEATH	GOBP_PHOSPHORYLATION	GOBP_TISSUE_DEVELOPMENT	GOBP_POSITIVE_REGULATION_OF_SIGNALING	GOBP_IMMUNE_SYSTEM_DEVELOPMENT					GOBP_REGULATION_OF_PROTEIN_PHOSPHORYLATION	GOBP_POSITIVE_REGULATION_OF_PROTEIN_METABOLIC_PROCESS		GOBP_REGULATION_OF_TRANSFERASE_ACTIVITY	GOBP_PEPTIDYL_AMINO_ACID_MODIFICATION		GOBP_POSITIVE_REGULATION_OF_DEVELOPMENTAL_PROCESS	GOBP_POSITIVE_REGULATION_OF_GENE_EXPRESSION				GOBP_POSITIVE_REGULATION_OF_MOLECULAR_FUNCTION							GOBP_POSITIVE_REGULATION_OF_MULTICELLULAR_ORGANISMAL_PROCESS		GOBP_CELL_CYCLE	GOBP_POSITIVE_REGULATION_OF_PROTEIN_MODIFICATION_PROCESS	GOBP_POSITIVE_REGULATION_OF_CELL_DIFFERENTIATION
3725	JUN	Jun proto-oncogene, AP-1 transcription factor subunit [Source:HGNC Symbol;Acc:HGNC:6204]	GOBP_POSITIVE_REGULATION_OF_NUCLEOBASE_CONTAINING_COMPOUND_METABOLIC_PROCESS	GOBP_PROGRAMMED_CELL_DEATH		GOBP_POSITIVE_REGULATION_OF_RNA_METABOLIC_PROCESS	GOBP_REGULATION_OF_CELL_POPULATION_PROLIFERATION	GOBP_NEGATIVE_REGULATION_OF_NUCLEOBASE_CONTAINING_COMPOUND_METABOLIC_PROCESS	GOBP_REGULATION_OF_PROTEIN_MODIFICATION_PROCESS	GOBP_POSITIVE_REGULATION_OF_CELLULAR_BIOSYNTHETIC_PROCESS	GOBP_REGULATION_OF_PHOSPHORUS_METABOLIC_PROCESS	GOBP_NEGATIVE_REGULATION_OF_BIOSYNTHETIC_PROCESS	GOBP_REGULATION_OF_CELL_DEATH	GOBP_PHOSPHORYLATION	GOBP_TISSUE_DEVELOPMENT	GOBP_POSITIVE_REGULATION_OF_SIGNALING	GOBP_IMMUNE_SYSTEM_DEVELOPMENT	GOMF_TRANSCRIPTION_FACTOR_BINDING	GOBP_RESPONSE_TO_ENDOGENOUS_STIMULUS	GOBP_CELLULAR_RESPONSE_TO_ENDOGENOUS_STIMULUS		GOBP_REGULATION_OF_PROTEIN_PHOSPHORYLATION		GOBP_POSITIVE_REGULATION_OF_TRANSCRIPTION_BY_RNA_POLYMERASE_II			GOBP_CIRCULATORY_SYSTEM_DEVELOPMENT			GOBP_NEGATIVE_REGULATION_OF_TRANSCRIPTION_BY_RNA_POLYMERASE_II	GOBP_TUBE_DEVELOPMENT	GOBP_EPITHELIUM_DEVELOPMENT		GOCC_CHROMOSOME	GOMF_CHROMATIN_BINDING	GOMF_TRANSCRIPTION_REGULATOR_ACTIVITY	GOMF_DNA_BINDING_TRANSCRIPTION_FACTOR_BINDING	GOBP_ANIMAL_ORGAN_MORPHOGENESIS	GOBP_ANATOMICAL_STRUCTURE_FORMATION_INVOLVED_IN_MORPHOGENESIS			GOBP_CELL_CYCLE			GOBP_NEGATIVE_REGULATION_OF_CELL_POPULATION_PROLIFERATION	GOBP_RESPONSE_TO_OXYGEN_CONTAINING_COMPOUND	GOBP_ENZYME_LINKED_RECEPTOR_PROTEIN_SIGNALING_PATHWAY
472	ATM	ATM serine/threonine kinase [Source:HGNC Symbol;Acc:HGNC:795]	GOBP_POSITIVE_REGULATION_OF_NUCLEOBASE_CONTAINING_COMPOUND_METABOLIC_PROCESS	GOBP_PROGRAMMED_CELL_DEATH		GOBP_POSITIVE_REGULATION_OF_RNA_METABOLIC_PROCESS	GOBP_REGULATION_OF_CELL_POPULATION_PROLIFERATION	GOBP_NEGATIVE_REGULATION_OF_NUCLEOBASE_CONTAINING_COMPOUND_METABOLIC_PROCESS	GOBP_REGULATION_OF_PROTEIN_MODIFICATION_PROCESS	GOBP_POSITIVE_REGULATION_OF_CELLULAR_BIOSYNTHETIC_PROCESS	GOBP_REGULATION_OF_PHOSPHORUS_METABOLIC_PROCESS		GOBP_REGULATION_OF_CELL_DEATH	GOBP_PHOSPHORYLATION	GOBP_TISSUE_DEVELOPMENT	GOBP_POSITIVE_REGULATION_OF_SIGNALING	GOBP_IMMUNE_SYSTEM_DEVELOPMENT				GOBP_EMBRYO_DEVELOPMENT	GOBP_REGULATION_OF_PROTEIN_PHOSPHORYLATION	GOBP_POSITIVE_REGULATION_OF_PROTEIN_METABOLIC_PROCESS	GOBP_POSITIVE_REGULATION_OF_TRANSCRIPTION_BY_RNA_POLYMERASE_II	GOBP_REGULATION_OF_TRANSFERASE_ACTIVITY	GOBP_PEPTIDYL_AMINO_ACID_MODIFICATION	GOBP_CIRCULATORY_SYSTEM_DEVELOPMENT		GOBP_POSITIVE_REGULATION_OF_GENE_EXPRESSION			GOBP_EPITHELIUM_DEVELOPMENT		GOCC_CHROMOSOME					GOBP_ANATOMICAL_STRUCTURE_FORMATION_INVOLVED_IN_MORPHOGENESIS		GOBP_GROWTH	GOBP_CELL_CYCLE	GOBP_POSITIVE_REGULATION_OF_PROTEIN_MODIFICATION_PROCESS		GOBP_NEGATIVE_REGULATION_OF_CELL_POPULATION_PROLIFERATION	GOBP_RESPONSE_TO_OXYGEN_CONTAINING_COMPOUND		GOBP_REPRODUCTIVE_SYSTEM_DEVELOPMENT	GOBP_EMBRYO_DEVELOPMENT_ENDING_IN_BIRTH_OR_EGG_HATCHING
8805	TRIM24	tripartite motif containing 24 [Source:HGNC Symbol;Acc:HGNC:11812]	GOBP_POSITIVE_REGULATION_OF_NUCLEOBASE_CONTAINING_COMPOUND_METABOLIC_PROCESS	GOBP_PROGRAMMED_CELL_DEATH		GOBP_POSITIVE_REGULATION_OF_RNA_METABOLIC_PROCESS	GOBP_REGULATION_OF_CELL_POPULATION_PROLIFERATION	GOBP_NEGATIVE_REGULATION_OF_NUCLEOBASE_CONTAINING_COMPOUND_METABOLIC_PROCESS		GOBP_POSITIVE_REGULATION_OF_CELLULAR_BIOSYNTHETIC_PROCESS		GOBP_NEGATIVE_REGULATION_OF_BIOSYNTHETIC_PROCESS	GOBP_REGULATION_OF_CELL_DEATH	GOBP_PHOSPHORYLATION				GOMF_TRANSCRIPTION_FACTOR_BINDING	GOBP_RESPONSE_TO_ENDOGENOUS_STIMULUS	GOBP_CELLULAR_RESPONSE_TO_ENDOGENOUS_STIMULUS									GOBP_POSITIVE_REGULATION_OF_GENE_EXPRESSION					GOCC_CHROMOSOME	GOMF_CHROMATIN_BINDING	GOMF_TRANSCRIPTION_REGULATOR_ACTIVITY	GOMF_DNA_BINDING_TRANSCRIPTION_FACTOR_BINDING								GOBP_NEGATIVE_REGULATION_OF_CELL_POPULATION_PROLIFERATION	GOBP_RESPONSE_TO_OXYGEN_CONTAINING_COMPOUND
2099	ESR1	estrogen receptor 1 [Source:HGNC Symbol;Acc:HGNC:3467]	GOBP_POSITIVE_REGULATION_OF_NUCLEOBASE_CONTAINING_COMPOUND_METABOLIC_PROCESS	GOBP_PROGRAMMED_CELL_DEATH		GOBP_POSITIVE_REGULATION_OF_RNA_METABOLIC_PROCESS	GOBP_REGULATION_OF_CELL_POPULATION_PROLIFERATION	GOBP_NEGATIVE_REGULATION_OF_NUCLEOBASE_CONTAINING_COMPOUND_METABOLIC_PROCESS		GOBP_POSITIVE_REGULATION_OF_CELLULAR_BIOSYNTHETIC_PROCESS		GOBP_NEGATIVE_REGULATION_OF_BIOSYNTHETIC_PROCESS	GOBP_REGULATION_OF_CELL_DEATH		GOBP_TISSUE_DEVELOPMENT			GOMF_TRANSCRIPTION_FACTOR_BINDING	GOBP_RESPONSE_TO_ENDOGENOUS_STIMULUS	GOBP_CELLULAR_RESPONSE_TO_ENDOGENOUS_STIMULUS				GOBP_POSITIVE_REGULATION_OF_TRANSCRIPTION_BY_RNA_POLYMERASE_II					GOBP_POSITIVE_REGULATION_OF_GENE_EXPRESSION	GOBP_NEGATIVE_REGULATION_OF_TRANSCRIPTION_BY_RNA_POLYMERASE_II	GOBP_TUBE_DEVELOPMENT	GOBP_EPITHELIUM_DEVELOPMENT	GOBP_POSITIVE_REGULATION_OF_MOLECULAR_FUNCTION	GOCC_CHROMOSOME	GOMF_CHROMATIN_BINDING	GOMF_TRANSCRIPTION_REGULATOR_ACTIVITY	GOMF_DNA_BINDING_TRANSCRIPTION_FACTOR_BINDING	GOBP_ANIMAL_ORGAN_MORPHOGENESIS			GOBP_GROWTH					GOBP_RESPONSE_TO_OXYGEN_CONTAINING_COMPOUND		GOBP_REPRODUCTIVE_SYSTEM_DEVELOPMENT
7490	WT1	WT1 transcription factor [Source:HGNC Symbol;Acc:HGNC:12796]	GOBP_POSITIVE_REGULATION_OF_NUCLEOBASE_CONTAINING_COMPOUND_METABOLIC_PROCESS	GOBP_PROGRAMMED_CELL_DEATH		GOBP_POSITIVE_REGULATION_OF_RNA_METABOLIC_PROCESS	GOBP_REGULATION_OF_CELL_POPULATION_PROLIFERATION	GOBP_NEGATIVE_REGULATION_OF_NUCLEOBASE_CONTAINING_COMPOUND_METABOLIC_PROCESS		GOBP_POSITIVE_REGULATION_OF_CELLULAR_BIOSYNTHETIC_PROCESS		GOBP_NEGATIVE_REGULATION_OF_BIOSYNTHETIC_PROCESS	GOBP_REGULATION_OF_CELL_DEATH		GOBP_TISSUE_DEVELOPMENT				GOBP_RESPONSE_TO_ENDOGENOUS_STIMULUS	GOBP_CELLULAR_RESPONSE_TO_ENDOGENOUS_STIMULUS	GOBP_EMBRYO_DEVELOPMENT			GOBP_POSITIVE_REGULATION_OF_TRANSCRIPTION_BY_RNA_POLYMERASE_II			GOBP_CIRCULATORY_SYSTEM_DEVELOPMENT	GOBP_POSITIVE_REGULATION_OF_DEVELOPMENTAL_PROCESS	GOBP_POSITIVE_REGULATION_OF_GENE_EXPRESSION	GOBP_NEGATIVE_REGULATION_OF_TRANSCRIPTION_BY_RNA_POLYMERASE_II	GOBP_TUBE_DEVELOPMENT	GOBP_EPITHELIUM_DEVELOPMENT				GOMF_TRANSCRIPTION_REGULATOR_ACTIVITY		GOBP_ANIMAL_ORGAN_MORPHOGENESIS	GOBP_ANATOMICAL_STRUCTURE_FORMATION_INVOLVED_IN_MORPHOGENESIS	GOBP_POSITIVE_REGULATION_OF_MULTICELLULAR_ORGANISMAL_PROCESS	GOBP_GROWTH				GOBP_NEGATIVE_REGULATION_OF_CELL_POPULATION_PROLIFERATION	GOBP_RESPONSE_TO_OXYGEN_CONTAINING_COMPOUND		GOBP_REPRODUCTIVE_SYSTEM_DEVELOPMENT
3265	HRAS	HRas proto-oncogene, GTPase [Source:HGNC Symbol;Acc:HGNC:5173]	GOBP_POSITIVE_REGULATION_OF_NUCLEOBASE_CONTAINING_COMPOUND_METABOLIC_PROCESS	GOBP_PROGRAMMED_CELL_DEATH		GOBP_POSITIVE_REGULATION_OF_RNA_METABOLIC_PROCESS	GOBP_REGULATION_OF_CELL_POPULATION_PROLIFERATION		GOBP_REGULATION_OF_PROTEIN_MODIFICATION_PROCESS	GOBP_POSITIVE_REGULATION_OF_CELLULAR_BIOSYNTHETIC_PROCESS	GOBP_REGULATION_OF_PHOSPHORUS_METABOLIC_PROCESS		GOBP_REGULATION_OF_CELL_DEATH	GOBP_PHOSPHORYLATION		GOBP_POSITIVE_REGULATION_OF_SIGNALING						GOBP_REGULATION_OF_PROTEIN_PHOSPHORYLATION	GOBP_POSITIVE_REGULATION_OF_PROTEIN_METABOLIC_PROCESS	GOBP_POSITIVE_REGULATION_OF_TRANSCRIPTION_BY_RNA_POLYMERASE_II	GOBP_REGULATION_OF_TRANSFERASE_ACTIVITY				GOBP_POSITIVE_REGULATION_OF_GENE_EXPRESSION				GOBP_POSITIVE_REGULATION_OF_MOLECULAR_FUNCTION					GOBP_ANIMAL_ORGAN_MORPHOGENESIS		GOBP_POSITIVE_REGULATION_OF_MULTICELLULAR_ORGANISMAL_PROCESS		GOBP_CELL_CYCLE	GOBP_POSITIVE_REGULATION_OF_PROTEIN_MODIFICATION_PROCESS		GOBP_NEGATIVE_REGULATION_OF_CELL_POPULATION_PROLIFERATION
4869	NPM1	nucleophosmin 1 [Source:HGNC Symbol;Acc:HGNC:7910]	GOBP_POSITIVE_REGULATION_OF_NUCLEOBASE_CONTAINING_COMPOUND_METABOLIC_PROCESS	GOBP_PROGRAMMED_CELL_DEATH		GOBP_POSITIVE_REGULATION_OF_RNA_METABOLIC_PROCESS	GOBP_REGULATION_OF_CELL_POPULATION_PROLIFERATION		GOBP_REGULATION_OF_PROTEIN_MODIFICATION_PROCESS	GOBP_POSITIVE_REGULATION_OF_CELLULAR_BIOSYNTHETIC_PROCESS	GOBP_REGULATION_OF_PHOSPHORUS_METABOLIC_PROCESS		GOBP_REGULATION_OF_CELL_DEATH	GOBP_PHOSPHORYLATION				GOMF_TRANSCRIPTION_FACTOR_BINDING				GOBP_REGULATION_OF_PROTEIN_PHOSPHORYLATION	GOBP_POSITIVE_REGULATION_OF_PROTEIN_METABOLIC_PROCESS	GOBP_POSITIVE_REGULATION_OF_TRANSCRIPTION_BY_RNA_POLYMERASE_II	GOBP_REGULATION_OF_TRANSFERASE_ACTIVITY				GOBP_POSITIVE_REGULATION_OF_GENE_EXPRESSION				GOBP_POSITIVE_REGULATION_OF_MOLECULAR_FUNCTION		GOMF_CHROMATIN_BINDING	GOMF_TRANSCRIPTION_REGULATOR_ACTIVITY	GOMF_DNA_BINDING_TRANSCRIPTION_FACTOR_BINDING					GOBP_CELL_CYCLE			GOBP_NEGATIVE_REGULATION_OF_CELL_POPULATION_PROLIFERATION
2066	ERBB4	erb-b2 receptor tyrosine kinase 4 [Source:HGNC Symbol;Acc:HGNC:3432]	GOBP_POSITIVE_REGULATION_OF_NUCLEOBASE_CONTAINING_COMPOUND_METABOLIC_PROCESS	GOBP_PROGRAMMED_CELL_DEATH		GOBP_POSITIVE_REGULATION_OF_RNA_METABOLIC_PROCESS	GOBP_REGULATION_OF_CELL_POPULATION_PROLIFERATION		GOBP_REGULATION_OF_PROTEIN_MODIFICATION_PROCESS	GOBP_POSITIVE_REGULATION_OF_CELLULAR_BIOSYNTHETIC_PROCESS	GOBP_REGULATION_OF_PHOSPHORUS_METABOLIC_PROCESS			GOBP_PHOSPHORYLATION	GOBP_TISSUE_DEVELOPMENT	GOBP_POSITIVE_REGULATION_OF_SIGNALING			GOBP_RESPONSE_TO_ENDOGENOUS_STIMULUS	GOBP_CELLULAR_RESPONSE_TO_ENDOGENOUS_STIMULUS	GOBP_EMBRYO_DEVELOPMENT	GOBP_REGULATION_OF_PROTEIN_PHOSPHORYLATION	GOBP_POSITIVE_REGULATION_OF_PROTEIN_METABOLIC_PROCESS		GOBP_REGULATION_OF_TRANSFERASE_ACTIVITY	GOBP_PEPTIDYL_AMINO_ACID_MODIFICATION	GOBP_CIRCULATORY_SYSTEM_DEVELOPMENT	GOBP_POSITIVE_REGULATION_OF_DEVELOPMENTAL_PROCESS				GOBP_EPITHELIUM_DEVELOPMENT	GOBP_POSITIVE_REGULATION_OF_MOLECULAR_FUNCTION					GOBP_ANIMAL_ORGAN_MORPHOGENESIS		GOBP_POSITIVE_REGULATION_OF_MULTICELLULAR_ORGANISMAL_PROCESS	GOBP_GROWTH		GOBP_POSITIVE_REGULATION_OF_PROTEIN_MODIFICATION_PROCESS		GOBP_NEGATIVE_REGULATION_OF_CELL_POPULATION_PROLIFERATION		GOBP_ENZYME_LINKED_RECEPTOR_PROTEIN_SIGNALING_PATHWAY
2033	EP300	E1A binding protein p300 [Source:HGNC Symbol;Acc:HGNC:3373]	GOBP_POSITIVE_REGULATION_OF_NUCLEOBASE_CONTAINING_COMPOUND_METABOLIC_PROCESS	GOBP_PROGRAMMED_CELL_DEATH		GOBP_POSITIVE_REGULATION_OF_RNA_METABOLIC_PROCESS		GOBP_NEGATIVE_REGULATION_OF_NUCLEOBASE_CONTAINING_COMPOUND_METABOLIC_PROCESS	GOBP_REGULATION_OF_PROTEIN_MODIFICATION_PROCESS	GOBP_POSITIVE_REGULATION_OF_CELLULAR_BIOSYNTHETIC_PROCESS	GOBP_REGULATION_OF_PHOSPHORUS_METABOLIC_PROCESS	GOBP_NEGATIVE_REGULATION_OF_BIOSYNTHETIC_PROCESS		GOBP_PHOSPHORYLATION	GOBP_TISSUE_DEVELOPMENT	GOBP_POSITIVE_REGULATION_OF_SIGNALING	GOBP_IMMUNE_SYSTEM_DEVELOPMENT	GOMF_TRANSCRIPTION_FACTOR_BINDING	GOBP_RESPONSE_TO_ENDOGENOUS_STIMULUS	GOBP_CELLULAR_RESPONSE_TO_ENDOGENOUS_STIMULUS	GOBP_EMBRYO_DEVELOPMENT			GOBP_POSITIVE_REGULATION_OF_TRANSCRIPTION_BY_RNA_POLYMERASE_II		GOBP_PEPTIDYL_AMINO_ACID_MODIFICATION	GOBP_CIRCULATORY_SYSTEM_DEVELOPMENT		GOBP_POSITIVE_REGULATION_OF_GENE_EXPRESSION	GOBP_NEGATIVE_REGULATION_OF_TRANSCRIPTION_BY_RNA_POLYMERASE_II	GOBP_TUBE_DEVELOPMENT	GOBP_EPITHELIUM_DEVELOPMENT	GOBP_POSITIVE_REGULATION_OF_MOLECULAR_FUNCTION	GOCC_CHROMOSOME	GOMF_CHROMATIN_BINDING	GOMF_TRANSCRIPTION_REGULATOR_ACTIVITY	GOMF_DNA_BINDING_TRANSCRIPTION_FACTOR_BINDING	GOBP_ANIMAL_ORGAN_MORPHOGENESIS	GOBP_ANATOMICAL_STRUCTURE_FORMATION_INVOLVED_IN_MORPHOGENESIS		GOBP_GROWTH	GOBP_CELL_CYCLE					GOBP_ENZYME_LINKED_RECEPTOR_PROTEIN_SIGNALING_PATHWAY		GOBP_EMBRYO_DEVELOPMENT_ENDING_IN_BIRTH_OR_EGG_HATCHING
4297	KMT2A	lysine methyltransferase 2A [Source:HGNC Symbol;Acc:HGNC:7132]	GOBP_POSITIVE_REGULATION_OF_NUCLEOBASE_CONTAINING_COMPOUND_METABOLIC_PROCESS	GOBP_PROGRAMMED_CELL_DEATH		GOBP_POSITIVE_REGULATION_OF_RNA_METABOLIC_PROCESS		GOBP_NEGATIVE_REGULATION_OF_NUCLEOBASE_CONTAINING_COMPOUND_METABOLIC_PROCESS	GOBP_REGULATION_OF_PROTEIN_MODIFICATION_PROCESS	GOBP_POSITIVE_REGULATION_OF_CELLULAR_BIOSYNTHETIC_PROCESS							GOBP_IMMUNE_SYSTEM_DEVELOPMENT				GOBP_EMBRYO_DEVELOPMENT		GOBP_POSITIVE_REGULATION_OF_PROTEIN_METABOLIC_PROCESS	GOBP_POSITIVE_REGULATION_OF_TRANSCRIPTION_BY_RNA_POLYMERASE_II		GOBP_PEPTIDYL_AMINO_ACID_MODIFICATION							GOBP_POSITIVE_REGULATION_OF_MOLECULAR_FUNCTION										GOBP_POSITIVE_REGULATION_OF_PROTEIN_MODIFICATION_PROCESS
668	FOXL2	forkhead box L2 [Source:HGNC Symbol;Acc:HGNC:1092]	GOBP_POSITIVE_REGULATION_OF_NUCLEOBASE_CONTAINING_COMPOUND_METABOLIC_PROCESS	GOBP_PROGRAMMED_CELL_DEATH		GOBP_POSITIVE_REGULATION_OF_RNA_METABOLIC_PROCESS		GOBP_NEGATIVE_REGULATION_OF_NUCLEOBASE_CONTAINING_COMPOUND_METABOLIC_PROCESS		GOBP_POSITIVE_REGULATION_OF_CELLULAR_BIOSYNTHETIC_PROCESS		GOBP_NEGATIVE_REGULATION_OF_BIOSYNTHETIC_PROCESS	GOBP_REGULATION_OF_CELL_DEATH		GOBP_TISSUE_DEVELOPMENT	GOBP_POSITIVE_REGULATION_OF_SIGNALING		GOMF_TRANSCRIPTION_FACTOR_BINDING			GOBP_EMBRYO_DEVELOPMENT		GOBP_POSITIVE_REGULATION_OF_PROTEIN_METABOLIC_PROCESS	GOBP_POSITIVE_REGULATION_OF_TRANSCRIPTION_BY_RNA_POLYMERASE_II						GOBP_NEGATIVE_REGULATION_OF_TRANSCRIPTION_BY_RNA_POLYMERASE_II		GOBP_EPITHELIUM_DEVELOPMENT	GOBP_POSITIVE_REGULATION_OF_MOLECULAR_FUNCTION	GOCC_CHROMOSOME		GOMF_TRANSCRIPTION_REGULATOR_ACTIVITY	GOMF_DNA_BINDING_TRANSCRIPTION_FACTOR_BINDING	GOBP_ANIMAL_ORGAN_MORPHOGENESIS		GOBP_POSITIVE_REGULATION_OF_MULTICELLULAR_ORGANISMAL_PROCESS	GOBP_GROWTH							GOBP_REPRODUCTIVE_SYSTEM_DEVELOPMENT
9774	BCLAF1	BCL2 associated transcription factor 1 [Source:HGNC Symbol;Acc:HGNC:16863]	GOBP_POSITIVE_REGULATION_OF_NUCLEOBASE_CONTAINING_COMPOUND_METABOLIC_PROCESS	GOBP_PROGRAMMED_CELL_DEATH		GOBP_POSITIVE_REGULATION_OF_RNA_METABOLIC_PROCESS		GOBP_NEGATIVE_REGULATION_OF_NUCLEOBASE_CONTAINING_COMPOUND_METABOLIC_PROCESS		GOBP_POSITIVE_REGULATION_OF_CELLULAR_BIOSYNTHETIC_PROCESS		GOBP_NEGATIVE_REGULATION_OF_BIOSYNTHETIC_PROCESS	GOBP_REGULATION_OF_CELL_DEATH			GOBP_POSITIVE_REGULATION_OF_SIGNALING								GOBP_POSITIVE_REGULATION_OF_TRANSCRIPTION_BY_RNA_POLYMERASE_II												GOMF_TRANSCRIPTION_REGULATOR_ACTIVITY
2122	MECOM	MDS1 and EVI1 complex locus [Source:HGNC Symbol;Acc:HGNC:3498]	GOBP_POSITIVE_REGULATION_OF_NUCLEOBASE_CONTAINING_COMPOUND_METABOLIC_PROCESS	GOBP_PROGRAMMED_CELL_DEATH		GOBP_POSITIVE_REGULATION_OF_RNA_METABOLIC_PROCESS		GOBP_NEGATIVE_REGULATION_OF_NUCLEOBASE_CONTAINING_COMPOUND_METABOLIC_PROCESS		GOBP_POSITIVE_REGULATION_OF_CELLULAR_BIOSYNTHETIC_PROCESS		GOBP_NEGATIVE_REGULATION_OF_BIOSYNTHETIC_PROCESS	GOBP_REGULATION_OF_CELL_DEATH				GOBP_IMMUNE_SYSTEM_DEVELOPMENT							GOBP_POSITIVE_REGULATION_OF_TRANSCRIPTION_BY_RNA_POLYMERASE_II		GOBP_PEPTIDYL_AMINO_ACID_MODIFICATION										GOMF_TRANSCRIPTION_REGULATOR_ACTIVITY						GOBP_CELL_CYCLE
3068	HDGF	heparin binding growth factor [Source:HGNC Symbol;Acc:HGNC:4856]	GOBP_POSITIVE_REGULATION_OF_NUCLEOBASE_CONTAINING_COMPOUND_METABOLIC_PROCESS	GOBP_PROGRAMMED_CELL_DEATH		GOBP_POSITIVE_REGULATION_OF_RNA_METABOLIC_PROCESS		GOBP_NEGATIVE_REGULATION_OF_NUCLEOBASE_CONTAINING_COMPOUND_METABOLIC_PROCESS		GOBP_POSITIVE_REGULATION_OF_CELLULAR_BIOSYNTHETIC_PROCESS		GOBP_NEGATIVE_REGULATION_OF_BIOSYNTHETIC_PROCESS	GOBP_REGULATION_OF_CELL_DEATH					GOMF_TRANSCRIPTION_FACTOR_BINDING						GOBP_POSITIVE_REGULATION_OF_TRANSCRIPTION_BY_RNA_POLYMERASE_II						GOBP_NEGATIVE_REGULATION_OF_TRANSCRIPTION_BY_RNA_POLYMERASE_II						GOMF_TRANSCRIPTION_REGULATOR_ACTIVITY
2120	ETV6	ETS variant transcription factor 6 [Source:HGNC Symbol;Acc:HGNC:3495]	GOBP_POSITIVE_REGULATION_OF_NUCLEOBASE_CONTAINING_COMPOUND_METABOLIC_PROCESS	GOBP_PROGRAMMED_CELL_DEATH		GOBP_POSITIVE_REGULATION_OF_RNA_METABOLIC_PROCESS		GOBP_NEGATIVE_REGULATION_OF_NUCLEOBASE_CONTAINING_COMPOUND_METABOLIC_PROCESS		GOBP_POSITIVE_REGULATION_OF_CELLULAR_BIOSYNTHETIC_PROCESS		GOBP_NEGATIVE_REGULATION_OF_BIOSYNTHETIC_PROCESS					GOBP_IMMUNE_SYSTEM_DEVELOPMENT							GOBP_POSITIVE_REGULATION_OF_TRANSCRIPTION_BY_RNA_POLYMERASE_II						GOBP_NEGATIVE_REGULATION_OF_TRANSCRIPTION_BY_RNA_POLYMERASE_II				GOCC_CHROMOSOME		GOMF_TRANSCRIPTION_REGULATOR_ACTIVITY
4149	MAX	MYC associated factor X [Source:HGNC Symbol;Acc:HGNC:6913]	GOBP_POSITIVE_REGULATION_OF_NUCLEOBASE_CONTAINING_COMPOUND_METABOLIC_PROCESS	GOBP_PROGRAMMED_CELL_DEATH		GOBP_POSITIVE_REGULATION_OF_RNA_METABOLIC_PROCESS		GOBP_NEGATIVE_REGULATION_OF_NUCLEOBASE_CONTAINING_COMPOUND_METABOLIC_PROCESS		GOBP_POSITIVE_REGULATION_OF_CELLULAR_BIOSYNTHETIC_PROCESS		GOBP_NEGATIVE_REGULATION_OF_BIOSYNTHETIC_PROCESS						GOMF_TRANSCRIPTION_FACTOR_BINDING	GOBP_RESPONSE_TO_ENDOGENOUS_STIMULUS	GOBP_CELLULAR_RESPONSE_TO_ENDOGENOUS_STIMULUS				GOBP_POSITIVE_REGULATION_OF_TRANSCRIPTION_BY_RNA_POLYMERASE_II						GOBP_NEGATIVE_REGULATION_OF_TRANSCRIPTION_BY_RNA_POLYMERASE_II				GOCC_CHROMOSOME		GOMF_TRANSCRIPTION_REGULATOR_ACTIVITY	GOMF_DNA_BINDING_TRANSCRIPTION_FACTOR_BINDING									GOBP_RESPONSE_TO_OXYGEN_CONTAINING_COMPOUND
4292	MLH1	mutL homolog 1 [Source:HGNC Symbol;Acc:HGNC:7127]	GOBP_POSITIVE_REGULATION_OF_NUCLEOBASE_CONTAINING_COMPOUND_METABOLIC_PROCESS	GOBP_PROGRAMMED_CELL_DEATH		GOBP_POSITIVE_REGULATION_OF_RNA_METABOLIC_PROCESS		GOBP_NEGATIVE_REGULATION_OF_NUCLEOBASE_CONTAINING_COMPOUND_METABOLIC_PROCESS				GOBP_NEGATIVE_REGULATION_OF_BIOSYNTHETIC_PROCESS					GOBP_IMMUNE_SYSTEM_DEVELOPMENT											GOBP_POSITIVE_REGULATION_OF_DEVELOPMENTAL_PROCESS	GOBP_POSITIVE_REGULATION_OF_GENE_EXPRESSION					GOCC_CHROMOSOME	GOMF_CHROMATIN_BINDING					GOBP_POSITIVE_REGULATION_OF_MULTICELLULAR_ORGANISMAL_PROCESS		GOBP_CELL_CYCLE
1654	DDX3X	DEAD-box helicase 3 X-linked [Source:HGNC Symbol;Acc:HGNC:2745]	GOBP_POSITIVE_REGULATION_OF_NUCLEOBASE_CONTAINING_COMPOUND_METABOLIC_PROCESS	GOBP_PROGRAMMED_CELL_DEATH		GOBP_POSITIVE_REGULATION_OF_RNA_METABOLIC_PROCESS			GOBP_REGULATION_OF_PROTEIN_MODIFICATION_PROCESS	GOBP_POSITIVE_REGULATION_OF_CELLULAR_BIOSYNTHETIC_PROCESS	GOBP_REGULATION_OF_PHOSPHORUS_METABOLIC_PROCESS	GOBP_NEGATIVE_REGULATION_OF_BIOSYNTHETIC_PROCESS	GOBP_REGULATION_OF_CELL_DEATH	GOBP_PHOSPHORYLATION		GOBP_POSITIVE_REGULATION_OF_SIGNALING		GOMF_TRANSCRIPTION_FACTOR_BINDING				GOBP_REGULATION_OF_PROTEIN_PHOSPHORYLATION	GOBP_POSITIVE_REGULATION_OF_PROTEIN_METABOLIC_PROCESS	GOBP_POSITIVE_REGULATION_OF_TRANSCRIPTION_BY_RNA_POLYMERASE_II	GOBP_REGULATION_OF_TRANSFERASE_ACTIVITY				GOBP_POSITIVE_REGULATION_OF_GENE_EXPRESSION				GOBP_POSITIVE_REGULATION_OF_MOLECULAR_FUNCTION							GOBP_POSITIVE_REGULATION_OF_MULTICELLULAR_ORGANISMAL_PROCESS	GOBP_GROWTH	GOBP_CELL_CYCLE	GOBP_POSITIVE_REGULATION_OF_PROTEIN_MODIFICATION_PROCESS
5609	MAP2K7	mitogen-activated protein kinase kinase 7 [Source:HGNC Symbol;Acc:HGNC:6847]	GOBP_POSITIVE_REGULATION_OF_NUCLEOBASE_CONTAINING_COMPOUND_METABOLIC_PROCESS	GOBP_PROGRAMMED_CELL_DEATH		GOBP_POSITIVE_REGULATION_OF_RNA_METABOLIC_PROCESS			GOBP_REGULATION_OF_PROTEIN_MODIFICATION_PROCESS	GOBP_POSITIVE_REGULATION_OF_CELLULAR_BIOSYNTHETIC_PROCESS	GOBP_REGULATION_OF_PHOSPHORUS_METABOLIC_PROCESS		GOBP_REGULATION_OF_CELL_DEATH	GOBP_PHOSPHORYLATION		GOBP_POSITIVE_REGULATION_OF_SIGNALING						GOBP_REGULATION_OF_PROTEIN_PHOSPHORYLATION	GOBP_POSITIVE_REGULATION_OF_PROTEIN_METABOLIC_PROCESS		GOBP_REGULATION_OF_TRANSFERASE_ACTIVITY	GOBP_PEPTIDYL_AMINO_ACID_MODIFICATION							GOBP_POSITIVE_REGULATION_OF_MOLECULAR_FUNCTION										GOBP_POSITIVE_REGULATION_OF_PROTEIN_MODIFICATION_PROCESS			GOBP_RESPONSE_TO_OXYGEN_CONTAINING_COMPOUND
7786	MAP3K12	mitogen-activated protein kinase kinase kinase 12 [Source:HGNC Symbol;Acc:HGNC:6851]	GOBP_POSITIVE_REGULATION_OF_NUCLEOBASE_CONTAINING_COMPOUND_METABOLIC_PROCESS	GOBP_PROGRAMMED_CELL_DEATH		GOBP_POSITIVE_REGULATION_OF_RNA_METABOLIC_PROCESS			GOBP_REGULATION_OF_PROTEIN_MODIFICATION_PROCESS	GOBP_POSITIVE_REGULATION_OF_CELLULAR_BIOSYNTHETIC_PROCESS	GOBP_REGULATION_OF_PHOSPHORUS_METABOLIC_PROCESS		GOBP_REGULATION_OF_CELL_DEATH	GOBP_PHOSPHORYLATION		GOBP_POSITIVE_REGULATION_OF_SIGNALING						GOBP_REGULATION_OF_PROTEIN_PHOSPHORYLATION	GOBP_POSITIVE_REGULATION_OF_PROTEIN_METABOLIC_PROCESS		GOBP_REGULATION_OF_TRANSFERASE_ACTIVITY	GOBP_PEPTIDYL_AMINO_ACID_MODIFICATION							GOBP_POSITIVE_REGULATION_OF_MOLECULAR_FUNCTION										GOBP_POSITIVE_REGULATION_OF_PROTEIN_MODIFICATION_PROCESS
4233	MET	MET proto-oncogene, receptor tyrosine kinase [Source:HGNC Symbol;Acc:HGNC:7029]	GOBP_POSITIVE_REGULATION_OF_NUCLEOBASE_CONTAINING_COMPOUND_METABOLIC_PROCESS	GOBP_PROGRAMMED_CELL_DEATH		GOBP_POSITIVE_REGULATION_OF_RNA_METABOLIC_PROCESS				GOBP_POSITIVE_REGULATION_OF_CELLULAR_BIOSYNTHETIC_PROCESS	GOBP_REGULATION_OF_PHOSPHORUS_METABOLIC_PROCESS		GOBP_REGULATION_OF_CELL_DEATH	GOBP_PHOSPHORYLATION	GOBP_TISSUE_DEVELOPMENT	GOBP_POSITIVE_REGULATION_OF_SIGNALING								GOBP_POSITIVE_REGULATION_OF_TRANSCRIPTION_BY_RNA_POLYMERASE_II	GOBP_REGULATION_OF_TRANSFERASE_ACTIVITY	GOBP_PEPTIDYL_AMINO_ACID_MODIFICATION					GOBP_TUBE_DEVELOPMENT	GOBP_EPITHELIUM_DEVELOPMENT	GOBP_POSITIVE_REGULATION_OF_MOLECULAR_FUNCTION													GOBP_RESPONSE_TO_OXYGEN_CONTAINING_COMPOUND	GOBP_ENZYME_LINKED_RECEPTOR_PROTEIN_SIGNALING_PATHWAY
5159	PDGFRB	platelet derived growth factor receptor beta [Source:HGNC Symbol;Acc:HGNC:8804]	GOBP_POSITIVE_REGULATION_OF_NUCLEOBASE_CONTAINING_COMPOUND_METABOLIC_PROCESS	GOBP_PROGRAMMED_CELL_DEATH			GOBP_REGULATION_OF_CELL_POPULATION_PROLIFERATION		GOBP_REGULATION_OF_PROTEIN_MODIFICATION_PROCESS	GOBP_POSITIVE_REGULATION_OF_CELLULAR_BIOSYNTHETIC_PROCESS	GOBP_REGULATION_OF_PHOSPHORUS_METABOLIC_PROCESS		GOBP_REGULATION_OF_CELL_DEATH	GOBP_PHOSPHORYLATION	GOBP_TISSUE_DEVELOPMENT	GOBP_POSITIVE_REGULATION_OF_SIGNALING			GOBP_RESPONSE_TO_ENDOGENOUS_STIMULUS	GOBP_CELLULAR_RESPONSE_TO_ENDOGENOUS_STIMULUS		GOBP_REGULATION_OF_PROTEIN_PHOSPHORYLATION	GOBP_POSITIVE_REGULATION_OF_PROTEIN_METABOLIC_PROCESS		GOBP_REGULATION_OF_TRANSFERASE_ACTIVITY	GOBP_PEPTIDYL_AMINO_ACID_MODIFICATION	GOBP_CIRCULATORY_SYSTEM_DEVELOPMENT				GOBP_TUBE_DEVELOPMENT		GOBP_POSITIVE_REGULATION_OF_MOLECULAR_FUNCTION					GOBP_ANIMAL_ORGAN_MORPHOGENESIS	GOBP_ANATOMICAL_STRUCTURE_FORMATION_INVOLVED_IN_MORPHOGENESIS		GOBP_GROWTH	GOBP_CELL_CYCLE	GOBP_POSITIVE_REGULATION_OF_PROTEIN_MODIFICATION_PROCESS			GOBP_RESPONSE_TO_OXYGEN_CONTAINING_COMPOUND	GOBP_ENZYME_LINKED_RECEPTOR_PROTEIN_SIGNALING_PATHWAY	GOBP_REPRODUCTIVE_SYSTEM_DEVELOPMENT
4436	MSH2	mutS homolog 2 [Source:HGNC Symbol;Acc:HGNC:7325]	GOBP_POSITIVE_REGULATION_OF_NUCLEOBASE_CONTAINING_COMPOUND_METABOLIC_PROCESS	GOBP_PROGRAMMED_CELL_DEATH				GOBP_NEGATIVE_REGULATION_OF_NUCLEOBASE_CONTAINING_COMPOUND_METABOLIC_PROCESS					GOBP_REGULATION_OF_CELL_DEATH				GOBP_IMMUNE_SYSTEM_DEVELOPMENT				GOBP_EMBRYO_DEVELOPMENT							GOBP_POSITIVE_REGULATION_OF_DEVELOPMENTAL_PROCESS	GOBP_POSITIVE_REGULATION_OF_GENE_EXPRESSION				GOBP_POSITIVE_REGULATION_OF_MOLECULAR_FUNCTION	GOCC_CHROMOSOME	GOMF_CHROMATIN_BINDING					GOBP_POSITIVE_REGULATION_OF_MULTICELLULAR_ORGANISMAL_PROCESS		GOBP_CELL_CYCLE						GOBP_REPRODUCTIVE_SYSTEM_DEVELOPMENT	GOBP_EMBRYO_DEVELOPMENT_ENDING_IN_BIRTH_OR_EGG_HATCHING
4221	MEN1	menin 1 [Source:HGNC Symbol;Acc:HGNC:7010]	GOBP_POSITIVE_REGULATION_OF_NUCLEOBASE_CONTAINING_COMPOUND_METABOLIC_PROCESS		GOBP_REGULATION_OF_CELL_DIFFERENTIATION	GOBP_POSITIVE_REGULATION_OF_RNA_METABOLIC_PROCESS	GOBP_REGULATION_OF_CELL_POPULATION_PROLIFERATION	GOBP_NEGATIVE_REGULATION_OF_NUCLEOBASE_CONTAINING_COMPOUND_METABOLIC_PROCESS	GOBP_REGULATION_OF_PROTEIN_MODIFICATION_PROCESS	GOBP_POSITIVE_REGULATION_OF_CELLULAR_BIOSYNTHETIC_PROCESS	GOBP_REGULATION_OF_PHOSPHORUS_METABOLIC_PROCESS	GOBP_NEGATIVE_REGULATION_OF_BIOSYNTHETIC_PROCESS		GOBP_PHOSPHORYLATION	GOBP_TISSUE_DEVELOPMENT	GOBP_POSITIVE_REGULATION_OF_SIGNALING			GOBP_RESPONSE_TO_ENDOGENOUS_STIMULUS	GOBP_CELLULAR_RESPONSE_TO_ENDOGENOUS_STIMULUS		GOBP_REGULATION_OF_PROTEIN_PHOSPHORYLATION		GOBP_POSITIVE_REGULATION_OF_TRANSCRIPTION_BY_RNA_POLYMERASE_II	GOBP_REGULATION_OF_TRANSFERASE_ACTIVITY	GOBP_PEPTIDYL_AMINO_ACID_MODIFICATION				GOBP_NEGATIVE_REGULATION_OF_TRANSCRIPTION_BY_RNA_POLYMERASE_II		GOBP_EPITHELIUM_DEVELOPMENT	GOBP_POSITIVE_REGULATION_OF_MOLECULAR_FUNCTION	GOCC_CHROMOSOME	GOMF_CHROMATIN_BINDING							GOBP_CELL_CYCLE			GOBP_NEGATIVE_REGULATION_OF_CELL_POPULATION_PROLIFERATION	GOBP_RESPONSE_TO_OXYGEN_CONTAINING_COMPOUND	GOBP_ENZYME_LINKED_RECEPTOR_PROTEIN_SIGNALING_PATHWAY	GOBP_REPRODUCTIVE_SYSTEM_DEVELOPMENT
1050	CEBPA	CCAAT enhancer binding protein alpha [Source:HGNC Symbol;Acc:HGNC:1833]	GOBP_POSITIVE_REGULATION_OF_NUCLEOBASE_CONTAINING_COMPOUND_METABOLIC_PROCESS		GOBP_REGULATION_OF_CELL_DIFFERENTIATION	GOBP_POSITIVE_REGULATION_OF_RNA_METABOLIC_PROCESS	GOBP_REGULATION_OF_CELL_POPULATION_PROLIFERATION	GOBP_NEGATIVE_REGULATION_OF_NUCLEOBASE_CONTAINING_COMPOUND_METABOLIC_PROCESS	GOBP_REGULATION_OF_PROTEIN_MODIFICATION_PROCESS	GOBP_POSITIVE_REGULATION_OF_CELLULAR_BIOSYNTHETIC_PROCESS	GOBP_REGULATION_OF_PHOSPHORUS_METABOLIC_PROCESS	GOBP_NEGATIVE_REGULATION_OF_BIOSYNTHETIC_PROCESS		GOBP_PHOSPHORYLATION			GOBP_IMMUNE_SYSTEM_DEVELOPMENT	GOMF_TRANSCRIPTION_FACTOR_BINDING			GOBP_EMBRYO_DEVELOPMENT	GOBP_REGULATION_OF_PROTEIN_PHOSPHORYLATION	GOBP_POSITIVE_REGULATION_OF_PROTEIN_METABOLIC_PROCESS	GOBP_POSITIVE_REGULATION_OF_TRANSCRIPTION_BY_RNA_POLYMERASE_II	GOBP_REGULATION_OF_TRANSFERASE_ACTIVITY			GOBP_POSITIVE_REGULATION_OF_DEVELOPMENTAL_PROCESS	GOBP_POSITIVE_REGULATION_OF_GENE_EXPRESSION		GOBP_TUBE_DEVELOPMENT			GOCC_CHROMOSOME	GOMF_CHROMATIN_BINDING	GOMF_TRANSCRIPTION_REGULATOR_ACTIVITY	GOMF_DNA_BINDING_TRANSCRIPTION_FACTOR_BINDING					GOBP_CELL_CYCLE		GOBP_POSITIVE_REGULATION_OF_CELL_DIFFERENTIATION	GOBP_NEGATIVE_REGULATION_OF_CELL_POPULATION_PROLIFERATION			GOBP_REPRODUCTIVE_SYSTEM_DEVELOPMENT	GOBP_EMBRYO_DEVELOPMENT_ENDING_IN_BIRTH_OR_EGG_HATCHING
3192	HNRNPU	heterogeneous nuclear ribonucleoprotein U [Source:HGNC Symbol;Acc:HGNC:5048]	GOBP_POSITIVE_REGULATION_OF_NUCLEOBASE_CONTAINING_COMPOUND_METABOLIC_PROCESS		GOBP_REGULATION_OF_CELL_DIFFERENTIATION	GOBP_POSITIVE_REGULATION_OF_RNA_METABOLIC_PROCESS	GOBP_REGULATION_OF_CELL_POPULATION_PROLIFERATION	GOBP_NEGATIVE_REGULATION_OF_NUCLEOBASE_CONTAINING_COMPOUND_METABOLIC_PROCESS		GOBP_POSITIVE_REGULATION_OF_CELLULAR_BIOSYNTHETIC_PROCESS	GOBP_REGULATION_OF_PHOSPHORUS_METABOLIC_PROCESS	GOBP_NEGATIVE_REGULATION_OF_BIOSYNTHETIC_PROCESS		GOBP_PHOSPHORYLATION	GOBP_TISSUE_DEVELOPMENT			GOMF_TRANSCRIPTION_FACTOR_BINDING	GOBP_RESPONSE_TO_ENDOGENOUS_STIMULUS	GOBP_CELLULAR_RESPONSE_TO_ENDOGENOUS_STIMULUS			GOBP_POSITIVE_REGULATION_OF_PROTEIN_METABOLIC_PROCESS	GOBP_POSITIVE_REGULATION_OF_TRANSCRIPTION_BY_RNA_POLYMERASE_II	GOBP_REGULATION_OF_TRANSFERASE_ACTIVITY		GOBP_CIRCULATORY_SYSTEM_DEVELOPMENT	GOBP_POSITIVE_REGULATION_OF_DEVELOPMENTAL_PROCESS	GOBP_POSITIVE_REGULATION_OF_GENE_EXPRESSION	GOBP_NEGATIVE_REGULATION_OF_TRANSCRIPTION_BY_RNA_POLYMERASE_II			GOBP_POSITIVE_REGULATION_OF_MOLECULAR_FUNCTION	GOCC_CHROMOSOME	GOMF_CHROMATIN_BINDING	GOMF_TRANSCRIPTION_REGULATOR_ACTIVITY						GOBP_CELL_CYCLE		GOBP_POSITIVE_REGULATION_OF_CELL_DIFFERENTIATION
6774	STAT3	signal transducer and activator of transcription 3 [Source:HGNC Symbol;Acc:HGNC:11364]	GOBP_POSITIVE_REGULATION_OF_NUCLEOBASE_CONTAINING_COMPOUND_METABOLIC_PROCESS		GOBP_REGULATION_OF_CELL_DIFFERENTIATION	GOBP_POSITIVE_REGULATION_OF_RNA_METABOLIC_PROCESS	GOBP_REGULATION_OF_CELL_POPULATION_PROLIFERATION	GOBP_NEGATIVE_REGULATION_OF_NUCLEOBASE_CONTAINING_COMPOUND_METABOLIC_PROCESS		GOBP_POSITIVE_REGULATION_OF_CELLULAR_BIOSYNTHETIC_PROCESS	GOBP_REGULATION_OF_PHOSPHORUS_METABOLIC_PROCESS	GOBP_NEGATIVE_REGULATION_OF_BIOSYNTHETIC_PROCESS		GOBP_PHOSPHORYLATION		GOBP_POSITIVE_REGULATION_OF_SIGNALING	GOBP_IMMUNE_SYSTEM_DEVELOPMENT	GOMF_TRANSCRIPTION_FACTOR_BINDING	GOBP_RESPONSE_TO_ENDOGENOUS_STIMULUS	GOBP_CELLULAR_RESPONSE_TO_ENDOGENOUS_STIMULUS			GOBP_POSITIVE_REGULATION_OF_PROTEIN_METABOLIC_PROCESS	GOBP_POSITIVE_REGULATION_OF_TRANSCRIPTION_BY_RNA_POLYMERASE_II			GOBP_CIRCULATORY_SYSTEM_DEVELOPMENT	GOBP_POSITIVE_REGULATION_OF_DEVELOPMENTAL_PROCESS	GOBP_POSITIVE_REGULATION_OF_GENE_EXPRESSION	GOBP_NEGATIVE_REGULATION_OF_TRANSCRIPTION_BY_RNA_POLYMERASE_II	GOBP_TUBE_DEVELOPMENT		GOBP_POSITIVE_REGULATION_OF_MOLECULAR_FUNCTION	GOCC_CHROMOSOME	GOMF_CHROMATIN_BINDING	GOMF_TRANSCRIPTION_REGULATOR_ACTIVITY	GOMF_DNA_BINDING_TRANSCRIPTION_FACTOR_BINDING	GOBP_ANIMAL_ORGAN_MORPHOGENESIS	GOBP_ANATOMICAL_STRUCTURE_FORMATION_INVOLVED_IN_MORPHOGENESIS	GOBP_POSITIVE_REGULATION_OF_MULTICELLULAR_ORGANISMAL_PROCESS	GOBP_GROWTH	GOBP_CELL_CYCLE		GOBP_POSITIVE_REGULATION_OF_CELL_DIFFERENTIATION	GOBP_NEGATIVE_REGULATION_OF_CELL_POPULATION_PROLIFERATION	GOBP_RESPONSE_TO_OXYGEN_CONTAINING_COMPOUND	GOBP_ENZYME_LINKED_RECEPTOR_PROTEIN_SIGNALING_PATHWAY
4087	SMAD2	SMAD family member 2 [Source:HGNC Symbol;Acc:HGNC:6768]	GOBP_POSITIVE_REGULATION_OF_NUCLEOBASE_CONTAINING_COMPOUND_METABOLIC_PROCESS		GOBP_REGULATION_OF_CELL_DIFFERENTIATION	GOBP_POSITIVE_REGULATION_OF_RNA_METABOLIC_PROCESS	GOBP_REGULATION_OF_CELL_POPULATION_PROLIFERATION	GOBP_NEGATIVE_REGULATION_OF_NUCLEOBASE_CONTAINING_COMPOUND_METABOLIC_PROCESS		GOBP_POSITIVE_REGULATION_OF_CELLULAR_BIOSYNTHETIC_PROCESS		GOBP_NEGATIVE_REGULATION_OF_BIOSYNTHETIC_PROCESS		GOBP_PHOSPHORYLATION	GOBP_TISSUE_DEVELOPMENT	GOBP_POSITIVE_REGULATION_OF_SIGNALING		GOMF_TRANSCRIPTION_FACTOR_BINDING	GOBP_RESPONSE_TO_ENDOGENOUS_STIMULUS	GOBP_CELLULAR_RESPONSE_TO_ENDOGENOUS_STIMULUS	GOBP_EMBRYO_DEVELOPMENT			GOBP_POSITIVE_REGULATION_OF_TRANSCRIPTION_BY_RNA_POLYMERASE_II			GOBP_CIRCULATORY_SYSTEM_DEVELOPMENT	GOBP_POSITIVE_REGULATION_OF_DEVELOPMENTAL_PROCESS	GOBP_POSITIVE_REGULATION_OF_GENE_EXPRESSION		GOBP_TUBE_DEVELOPMENT	GOBP_EPITHELIUM_DEVELOPMENT		GOCC_CHROMOSOME	GOMF_CHROMATIN_BINDING	GOMF_TRANSCRIPTION_REGULATOR_ACTIVITY	GOMF_DNA_BINDING_TRANSCRIPTION_FACTOR_BINDING	GOBP_ANIMAL_ORGAN_MORPHOGENESIS	GOBP_ANATOMICAL_STRUCTURE_FORMATION_INVOLVED_IN_MORPHOGENESIS	GOBP_POSITIVE_REGULATION_OF_MULTICELLULAR_ORGANISMAL_PROCESS	GOBP_GROWTH			GOBP_POSITIVE_REGULATION_OF_CELL_DIFFERENTIATION	GOBP_NEGATIVE_REGULATION_OF_CELL_POPULATION_PROLIFERATION	GOBP_RESPONSE_TO_OXYGEN_CONTAINING_COMPOUND	GOBP_ENZYME_LINKED_RECEPTOR_PROTEIN_SIGNALING_PATHWAY		GOBP_EMBRYO_DEVELOPMENT_ENDING_IN_BIRTH_OR_EGG_HATCHING
861	RUNX1	RUNX family transcription factor 1 [Source:HGNC Symbol;Acc:HGNC:10471]	GOBP_POSITIVE_REGULATION_OF_NUCLEOBASE_CONTAINING_COMPOUND_METABOLIC_PROCESS		GOBP_REGULATION_OF_CELL_DIFFERENTIATION	GOBP_POSITIVE_REGULATION_OF_RNA_METABOLIC_PROCESS	GOBP_REGULATION_OF_CELL_POPULATION_PROLIFERATION	GOBP_NEGATIVE_REGULATION_OF_NUCLEOBASE_CONTAINING_COMPOUND_METABOLIC_PROCESS		GOBP_POSITIVE_REGULATION_OF_CELLULAR_BIOSYNTHETIC_PROCESS		GOBP_NEGATIVE_REGULATION_OF_BIOSYNTHETIC_PROCESS			GOBP_TISSUE_DEVELOPMENT		GOBP_IMMUNE_SYSTEM_DEVELOPMENT							GOBP_POSITIVE_REGULATION_OF_TRANSCRIPTION_BY_RNA_POLYMERASE_II			GOBP_CIRCULATORY_SYSTEM_DEVELOPMENT	GOBP_POSITIVE_REGULATION_OF_DEVELOPMENTAL_PROCESS	GOBP_POSITIVE_REGULATION_OF_GENE_EXPRESSION	GOBP_NEGATIVE_REGULATION_OF_TRANSCRIPTION_BY_RNA_POLYMERASE_II	GOBP_TUBE_DEVELOPMENT			GOCC_CHROMOSOME		GOMF_TRANSCRIPTION_REGULATOR_ACTIVITY			GOBP_ANATOMICAL_STRUCTURE_FORMATION_INVOLVED_IN_MORPHOGENESIS	GOBP_POSITIVE_REGULATION_OF_MULTICELLULAR_ORGANISMAL_PROCESS	GOBP_GROWTH			GOBP_POSITIVE_REGULATION_OF_CELL_DIFFERENTIATION
5727	PTCH1	patched 1 [Source:HGNC Symbol;Acc:HGNC:9585]	GOBP_POSITIVE_REGULATION_OF_NUCLEOBASE_CONTAINING_COMPOUND_METABOLIC_PROCESS		GOBP_REGULATION_OF_CELL_DIFFERENTIATION	GOBP_POSITIVE_REGULATION_OF_RNA_METABOLIC_PROCESS	GOBP_REGULATION_OF_CELL_POPULATION_PROLIFERATION	GOBP_NEGATIVE_REGULATION_OF_NUCLEOBASE_CONTAINING_COMPOUND_METABOLIC_PROCESS		GOBP_POSITIVE_REGULATION_OF_CELLULAR_BIOSYNTHETIC_PROCESS		GOBP_NEGATIVE_REGULATION_OF_BIOSYNTHETIC_PROCESS			GOBP_TISSUE_DEVELOPMENT						GOBP_EMBRYO_DEVELOPMENT						GOBP_CIRCULATORY_SYSTEM_DEVELOPMENT	GOBP_POSITIVE_REGULATION_OF_DEVELOPMENTAL_PROCESS		GOBP_NEGATIVE_REGULATION_OF_TRANSCRIPTION_BY_RNA_POLYMERASE_II	GOBP_TUBE_DEVELOPMENT	GOBP_EPITHELIUM_DEVELOPMENT						GOBP_ANIMAL_ORGAN_MORPHOGENESIS	GOBP_ANATOMICAL_STRUCTURE_FORMATION_INVOLVED_IN_MORPHOGENESIS		GOBP_GROWTH	GOBP_CELL_CYCLE		GOBP_POSITIVE_REGULATION_OF_CELL_DIFFERENTIATION	GOBP_NEGATIVE_REGULATION_OF_CELL_POPULATION_PROLIFERATION	GOBP_RESPONSE_TO_OXYGEN_CONTAINING_COMPOUND		GOBP_REPRODUCTIVE_SYSTEM_DEVELOPMENT	GOBP_EMBRYO_DEVELOPMENT_ENDING_IN_BIRTH_OR_EGG_HATCHING
5604	MAP2K1	mitogen-activated protein kinase kinase 1 [Source:HGNC Symbol;Acc:HGNC:6840]	GOBP_POSITIVE_REGULATION_OF_NUCLEOBASE_CONTAINING_COMPOUND_METABOLIC_PROCESS		GOBP_REGULATION_OF_CELL_DIFFERENTIATION	GOBP_POSITIVE_REGULATION_OF_RNA_METABOLIC_PROCESS	GOBP_REGULATION_OF_CELL_POPULATION_PROLIFERATION		GOBP_REGULATION_OF_PROTEIN_MODIFICATION_PROCESS	GOBP_POSITIVE_REGULATION_OF_CELLULAR_BIOSYNTHETIC_PROCESS	GOBP_REGULATION_OF_PHOSPHORUS_METABOLIC_PROCESS			GOBP_PHOSPHORYLATION	GOBP_TISSUE_DEVELOPMENT	GOBP_POSITIVE_REGULATION_OF_SIGNALING	GOBP_IMMUNE_SYSTEM_DEVELOPMENT				GOBP_EMBRYO_DEVELOPMENT	GOBP_REGULATION_OF_PROTEIN_PHOSPHORYLATION	GOBP_POSITIVE_REGULATION_OF_PROTEIN_METABOLIC_PROCESS		GOBP_REGULATION_OF_TRANSFERASE_ACTIVITY	GOBP_PEPTIDYL_AMINO_ACID_MODIFICATION	GOBP_CIRCULATORY_SYSTEM_DEVELOPMENT	GOBP_POSITIVE_REGULATION_OF_DEVELOPMENTAL_PROCESS	GOBP_POSITIVE_REGULATION_OF_GENE_EXPRESSION		GOBP_TUBE_DEVELOPMENT	GOBP_EPITHELIUM_DEVELOPMENT	GOBP_POSITIVE_REGULATION_OF_MOLECULAR_FUNCTION					GOBP_ANIMAL_ORGAN_MORPHOGENESIS	GOBP_ANATOMICAL_STRUCTURE_FORMATION_INVOLVED_IN_MORPHOGENESIS	GOBP_POSITIVE_REGULATION_OF_MULTICELLULAR_ORGANISMAL_PROCESS			GOBP_POSITIVE_REGULATION_OF_PROTEIN_MODIFICATION_PROCESS	GOBP_POSITIVE_REGULATION_OF_CELL_DIFFERENTIATION	GOBP_NEGATIVE_REGULATION_OF_CELL_POPULATION_PROLIFERATION			GOBP_REPRODUCTIVE_SYSTEM_DEVELOPMENT	GOBP_EMBRYO_DEVELOPMENT_ENDING_IN_BIRTH_OR_EGG_HATCHING
2064	ERBB2	erb-b2 receptor tyrosine kinase 2 [Source:HGNC Symbol;Acc:HGNC:3430]	GOBP_POSITIVE_REGULATION_OF_NUCLEOBASE_CONTAINING_COMPOUND_METABOLIC_PROCESS		GOBP_REGULATION_OF_CELL_DIFFERENTIATION	GOBP_POSITIVE_REGULATION_OF_RNA_METABOLIC_PROCESS	GOBP_REGULATION_OF_CELL_POPULATION_PROLIFERATION		GOBP_REGULATION_OF_PROTEIN_MODIFICATION_PROCESS	GOBP_POSITIVE_REGULATION_OF_CELLULAR_BIOSYNTHETIC_PROCESS	GOBP_REGULATION_OF_PHOSPHORUS_METABOLIC_PROCESS			GOBP_PHOSPHORYLATION		GOBP_POSITIVE_REGULATION_OF_SIGNALING	GOBP_IMMUNE_SYSTEM_DEVELOPMENT		GOBP_RESPONSE_TO_ENDOGENOUS_STIMULUS	GOBP_CELLULAR_RESPONSE_TO_ENDOGENOUS_STIMULUS		GOBP_REGULATION_OF_PROTEIN_PHOSPHORYLATION	GOBP_POSITIVE_REGULATION_OF_PROTEIN_METABOLIC_PROCESS		GOBP_REGULATION_OF_TRANSFERASE_ACTIVITY	GOBP_PEPTIDYL_AMINO_ACID_MODIFICATION	GOBP_CIRCULATORY_SYSTEM_DEVELOPMENT		GOBP_POSITIVE_REGULATION_OF_GENE_EXPRESSION		GOBP_TUBE_DEVELOPMENT		GOBP_POSITIVE_REGULATION_OF_MOLECULAR_FUNCTION						GOBP_ANATOMICAL_STRUCTURE_FORMATION_INVOLVED_IN_MORPHOGENESIS		GOBP_GROWTH		GOBP_POSITIVE_REGULATION_OF_PROTEIN_MODIFICATION_PROCESS		GOBP_NEGATIVE_REGULATION_OF_CELL_POPULATION_PROLIFERATION		GOBP_ENZYME_LINKED_RECEPTOR_PROTEIN_SIGNALING_PATHWAY
9839	ZEB2	zinc finger E-box binding homeobox 2 [Source:HGNC Symbol;Acc:HGNC:14881]	GOBP_POSITIVE_REGULATION_OF_NUCLEOBASE_CONTAINING_COMPOUND_METABOLIC_PROCESS		GOBP_REGULATION_OF_CELL_DIFFERENTIATION	GOBP_POSITIVE_REGULATION_OF_RNA_METABOLIC_PROCESS		GOBP_NEGATIVE_REGULATION_OF_NUCLEOBASE_CONTAINING_COMPOUND_METABOLIC_PROCESS		GOBP_POSITIVE_REGULATION_OF_CELLULAR_BIOSYNTHETIC_PROCESS		GOBP_NEGATIVE_REGULATION_OF_BIOSYNTHETIC_PROCESS				GOBP_POSITIVE_REGULATION_OF_SIGNALING			GOBP_RESPONSE_TO_ENDOGENOUS_STIMULUS	GOBP_CELLULAR_RESPONSE_TO_ENDOGENOUS_STIMULUS				GOBP_POSITIVE_REGULATION_OF_TRANSCRIPTION_BY_RNA_POLYMERASE_II				GOBP_POSITIVE_REGULATION_OF_DEVELOPMENTAL_PROCESS		GOBP_NEGATIVE_REGULATION_OF_TRANSCRIPTION_BY_RNA_POLYMERASE_II				GOCC_CHROMOSOME		GOMF_TRANSCRIPTION_REGULATOR_ACTIVITY								GOBP_POSITIVE_REGULATION_OF_CELL_DIFFERENTIATION			GOBP_ENZYME_LINKED_RECEPTOR_PROTEIN_SIGNALING_PATHWAY
6929	TCF3	transcription factor 3 [Source:HGNC Symbol;Acc:HGNC:11633]	GOBP_POSITIVE_REGULATION_OF_NUCLEOBASE_CONTAINING_COMPOUND_METABOLIC_PROCESS		GOBP_REGULATION_OF_CELL_DIFFERENTIATION	GOBP_POSITIVE_REGULATION_OF_RNA_METABOLIC_PROCESS		GOBP_NEGATIVE_REGULATION_OF_NUCLEOBASE_CONTAINING_COMPOUND_METABOLIC_PROCESS		GOBP_POSITIVE_REGULATION_OF_CELLULAR_BIOSYNTHETIC_PROCESS		GOBP_NEGATIVE_REGULATION_OF_BIOSYNTHETIC_PROCESS					GOBP_IMMUNE_SYSTEM_DEVELOPMENT	GOMF_TRANSCRIPTION_FACTOR_BINDING						GOBP_POSITIVE_REGULATION_OF_TRANSCRIPTION_BY_RNA_POLYMERASE_II				GOBP_POSITIVE_REGULATION_OF_DEVELOPMENTAL_PROCESS		GOBP_NEGATIVE_REGULATION_OF_TRANSCRIPTION_BY_RNA_POLYMERASE_II			GOBP_POSITIVE_REGULATION_OF_MOLECULAR_FUNCTION	GOCC_CHROMOSOME		GOMF_TRANSCRIPTION_REGULATOR_ACTIVITY	GOMF_DNA_BINDING_TRANSCRIPTION_FACTOR_BINDING							GOBP_POSITIVE_REGULATION_OF_CELL_DIFFERENTIATION
865	CBFB	core-binding factor subunit beta [Source:HGNC Symbol;Acc:HGNC:1539]	GOBP_POSITIVE_REGULATION_OF_NUCLEOBASE_CONTAINING_COMPOUND_METABOLIC_PROCESS		GOBP_REGULATION_OF_CELL_DIFFERENTIATION	GOBP_POSITIVE_REGULATION_OF_RNA_METABOLIC_PROCESS		GOBP_NEGATIVE_REGULATION_OF_NUCLEOBASE_CONTAINING_COMPOUND_METABOLIC_PROCESS		GOBP_POSITIVE_REGULATION_OF_CELLULAR_BIOSYNTHETIC_PROCESS		GOBP_NEGATIVE_REGULATION_OF_BIOSYNTHETIC_PROCESS					GOBP_IMMUNE_SYSTEM_DEVELOPMENT							GOBP_POSITIVE_REGULATION_OF_TRANSCRIPTION_BY_RNA_POLYMERASE_II				GOBP_POSITIVE_REGULATION_OF_DEVELOPMENTAL_PROCESS		GOBP_NEGATIVE_REGULATION_OF_TRANSCRIPTION_BY_RNA_POLYMERASE_II						GOMF_TRANSCRIPTION_REGULATOR_ACTIVITY				GOBP_POSITIVE_REGULATION_OF_MULTICELLULAR_ORGANISMAL_PROCESS				GOBP_POSITIVE_REGULATION_OF_CELL_DIFFERENTIATION
463	ZFHX3	zinc finger homeobox 3 [Source:HGNC Symbol;Acc:HGNC:777]	GOBP_POSITIVE_REGULATION_OF_NUCLEOBASE_CONTAINING_COMPOUND_METABOLIC_PROCESS		GOBP_REGULATION_OF_CELL_DIFFERENTIATION	GOBP_POSITIVE_REGULATION_OF_RNA_METABOLIC_PROCESS		GOBP_NEGATIVE_REGULATION_OF_NUCLEOBASE_CONTAINING_COMPOUND_METABOLIC_PROCESS		GOBP_POSITIVE_REGULATION_OF_CELLULAR_BIOSYNTHETIC_PROCESS		GOBP_NEGATIVE_REGULATION_OF_BIOSYNTHETIC_PROCESS							GOBP_RESPONSE_TO_ENDOGENOUS_STIMULUS					GOBP_POSITIVE_REGULATION_OF_TRANSCRIPTION_BY_RNA_POLYMERASE_II						GOBP_NEGATIVE_REGULATION_OF_TRANSCRIPTION_BY_RNA_POLYMERASE_II				GOCC_CHROMOSOME		GOMF_TRANSCRIPTION_REGULATOR_ACTIVITY						GOBP_CELL_CYCLE
92	ACVR2A	activin A receptor type 2A [Source:HGNC Symbol;Acc:HGNC:173]	GOBP_POSITIVE_REGULATION_OF_NUCLEOBASE_CONTAINING_COMPOUND_METABOLIC_PROCESS		GOBP_REGULATION_OF_CELL_DIFFERENTIATION	GOBP_POSITIVE_REGULATION_OF_RNA_METABOLIC_PROCESS			GOBP_REGULATION_OF_PROTEIN_MODIFICATION_PROCESS	GOBP_POSITIVE_REGULATION_OF_CELLULAR_BIOSYNTHETIC_PROCESS	GOBP_REGULATION_OF_PHOSPHORUS_METABOLIC_PROCESS			GOBP_PHOSPHORYLATION	GOBP_TISSUE_DEVELOPMENT	GOBP_POSITIVE_REGULATION_OF_SIGNALING	GOBP_IMMUNE_SYSTEM_DEVELOPMENT		GOBP_RESPONSE_TO_ENDOGENOUS_STIMULUS	GOBP_CELLULAR_RESPONSE_TO_ENDOGENOUS_STIMULUS	GOBP_EMBRYO_DEVELOPMENT	GOBP_REGULATION_OF_PROTEIN_PHOSPHORYLATION	GOBP_POSITIVE_REGULATION_OF_PROTEIN_METABOLIC_PROCESS	GOBP_POSITIVE_REGULATION_OF_TRANSCRIPTION_BY_RNA_POLYMERASE_II				GOBP_POSITIVE_REGULATION_OF_DEVELOPMENTAL_PROCESS										GOBP_ANIMAL_ORGAN_MORPHOGENESIS		GOBP_POSITIVE_REGULATION_OF_MULTICELLULAR_ORGANISMAL_PROCESS			GOBP_POSITIVE_REGULATION_OF_PROTEIN_MODIFICATION_PROCESS	GOBP_POSITIVE_REGULATION_OF_CELL_DIFFERENTIATION			GOBP_ENZYME_LINKED_RECEPTOR_PROTEIN_SIGNALING_PATHWAY	GOBP_REPRODUCTIVE_SYSTEM_DEVELOPMENT	GOBP_EMBRYO_DEVELOPMENT_ENDING_IN_BIRTH_OR_EGG_HATCHING
51755	CDK12	cyclin dependent kinase 12 [Source:HGNC Symbol;Acc:HGNC:24224]	GOBP_POSITIVE_REGULATION_OF_NUCLEOBASE_CONTAINING_COMPOUND_METABOLIC_PROCESS		GOBP_REGULATION_OF_CELL_DIFFERENTIATION	GOBP_POSITIVE_REGULATION_OF_RNA_METABOLIC_PROCESS			GOBP_REGULATION_OF_PROTEIN_MODIFICATION_PROCESS	GOBP_POSITIVE_REGULATION_OF_CELLULAR_BIOSYNTHETIC_PROCESS	GOBP_REGULATION_OF_PHOSPHORUS_METABOLIC_PROCESS			GOBP_PHOSPHORYLATION								GOBP_REGULATION_OF_PROTEIN_PHOSPHORYLATION		GOBP_POSITIVE_REGULATION_OF_TRANSCRIPTION_BY_RNA_POLYMERASE_II	GOBP_REGULATION_OF_TRANSFERASE_ACTIVITY																	GOBP_CELL_CYCLE
171023	ASXL1	ASXL transcriptional regulator 1 [Source:HGNC Symbol;Acc:HGNC:18318]	GOBP_POSITIVE_REGULATION_OF_NUCLEOBASE_CONTAINING_COMPOUND_METABOLIC_PROCESS		GOBP_REGULATION_OF_CELL_DIFFERENTIATION	GOBP_POSITIVE_REGULATION_OF_RNA_METABOLIC_PROCESS				GOBP_POSITIVE_REGULATION_OF_CELLULAR_BIOSYNTHETIC_PROCESS					GOBP_TISSUE_DEVELOPMENT	GOBP_POSITIVE_REGULATION_OF_SIGNALING	GOBP_IMMUNE_SYSTEM_DEVELOPMENT	GOMF_TRANSCRIPTION_FACTOR_BINDING						GOBP_POSITIVE_REGULATION_OF_TRANSCRIPTION_BY_RNA_POLYMERASE_II			GOBP_CIRCULATORY_SYSTEM_DEVELOPMENT				GOBP_TUBE_DEVELOPMENT	GOBP_EPITHELIUM_DEVELOPMENT			GOMF_CHROMATIN_BINDING	GOMF_TRANSCRIPTION_REGULATOR_ACTIVITY	GOMF_DNA_BINDING_TRANSCRIPTION_FACTOR_BINDING	GOBP_ANIMAL_ORGAN_MORPHOGENESIS								GOBP_RESPONSE_TO_OXYGEN_CONTAINING_COMPOUND
283149	BCL9L	BCL9 like [Source:HGNC Symbol;Acc:HGNC:23688]	GOBP_POSITIVE_REGULATION_OF_NUCLEOBASE_CONTAINING_COMPOUND_METABOLIC_PROCESS		GOBP_REGULATION_OF_CELL_DIFFERENTIATION	GOBP_POSITIVE_REGULATION_OF_RNA_METABOLIC_PROCESS				GOBP_POSITIVE_REGULATION_OF_CELLULAR_BIOSYNTHETIC_PROCESS					GOBP_TISSUE_DEVELOPMENT				GOBP_RESPONSE_TO_ENDOGENOUS_STIMULUS	GOBP_CELLULAR_RESPONSE_TO_ENDOGENOUS_STIMULUS				GOBP_POSITIVE_REGULATION_OF_TRANSCRIPTION_BY_RNA_POLYMERASE_II				GOBP_POSITIVE_REGULATION_OF_DEVELOPMENTAL_PROCESS								GOMF_TRANSCRIPTION_REGULATOR_ACTIVITY				GOBP_POSITIVE_REGULATION_OF_MULTICELLULAR_ORGANISMAL_PROCESS				GOBP_POSITIVE_REGULATION_OF_CELL_DIFFERENTIATION			GOBP_ENZYME_LINKED_RECEPTOR_PROTEIN_SIGNALING_PATHWAY
10521	DDX17	DEAD-box helicase 17 [Source:HGNC Symbol;Acc:HGNC:2740]	GOBP_POSITIVE_REGULATION_OF_NUCLEOBASE_CONTAINING_COMPOUND_METABOLIC_PROCESS		GOBP_REGULATION_OF_CELL_DIFFERENTIATION	GOBP_POSITIVE_REGULATION_OF_RNA_METABOLIC_PROCESS				GOBP_POSITIVE_REGULATION_OF_CELLULAR_BIOSYNTHETIC_PROCESS					GOBP_TISSUE_DEVELOPMENT				GOBP_RESPONSE_TO_ENDOGENOUS_STIMULUS	GOBP_CELLULAR_RESPONSE_TO_ENDOGENOUS_STIMULUS				GOBP_POSITIVE_REGULATION_OF_TRANSCRIPTION_BY_RNA_POLYMERASE_II												GOMF_TRANSCRIPTION_REGULATOR_ACTIVITY
55252	ASXL2	ASXL transcriptional regulator 2 [Source:HGNC Symbol;Acc:HGNC:23805]	GOBP_POSITIVE_REGULATION_OF_NUCLEOBASE_CONTAINING_COMPOUND_METABOLIC_PROCESS		GOBP_REGULATION_OF_CELL_DIFFERENTIATION	GOBP_POSITIVE_REGULATION_OF_RNA_METABOLIC_PROCESS				GOBP_POSITIVE_REGULATION_OF_CELLULAR_BIOSYNTHETIC_PROCESS						GOBP_POSITIVE_REGULATION_OF_SIGNALING								GOBP_POSITIVE_REGULATION_OF_TRANSCRIPTION_BY_RNA_POLYMERASE_II				GOBP_POSITIVE_REGULATION_OF_DEVELOPMENTAL_PROCESS							GOMF_CHROMATIN_BINDING			GOBP_ANIMAL_ORGAN_MORPHOGENESIS						GOBP_POSITIVE_REGULATION_OF_CELL_DIFFERENTIATION
6938	TCF12	transcription factor 12 [Source:HGNC Symbol;Acc:HGNC:11623]	GOBP_POSITIVE_REGULATION_OF_NUCLEOBASE_CONTAINING_COMPOUND_METABOLIC_PROCESS		GOBP_REGULATION_OF_CELL_DIFFERENTIATION	GOBP_POSITIVE_REGULATION_OF_RNA_METABOLIC_PROCESS				GOBP_POSITIVE_REGULATION_OF_CELLULAR_BIOSYNTHETIC_PROCESS								GOMF_TRANSCRIPTION_FACTOR_BINDING						GOBP_POSITIVE_REGULATION_OF_TRANSCRIPTION_BY_RNA_POLYMERASE_II				GOBP_POSITIVE_REGULATION_OF_DEVELOPMENTAL_PROCESS	GOBP_POSITIVE_REGULATION_OF_GENE_EXPRESSION					GOCC_CHROMOSOME		GOMF_TRANSCRIPTION_REGULATOR_ACTIVITY	GOMF_DNA_BINDING_TRANSCRIPTION_FACTOR_BINDING							GOBP_POSITIVE_REGULATION_OF_CELL_DIFFERENTIATION
6925	TCF4	transcription factor 4 [Source:HGNC Symbol;Acc:HGNC:11634]	GOBP_POSITIVE_REGULATION_OF_NUCLEOBASE_CONTAINING_COMPOUND_METABOLIC_PROCESS		GOBP_REGULATION_OF_CELL_DIFFERENTIATION	GOBP_POSITIVE_REGULATION_OF_RNA_METABOLIC_PROCESS				GOBP_POSITIVE_REGULATION_OF_CELLULAR_BIOSYNTHETIC_PROCESS								GOMF_TRANSCRIPTION_FACTOR_BINDING						GOBP_POSITIVE_REGULATION_OF_TRANSCRIPTION_BY_RNA_POLYMERASE_II				GOBP_POSITIVE_REGULATION_OF_DEVELOPMENTAL_PROCESS						GOCC_CHROMOSOME		GOMF_TRANSCRIPTION_REGULATOR_ACTIVITY								GOBP_POSITIVE_REGULATION_OF_CELL_DIFFERENTIATION
678	ZFP36L2	ZFP36 ring finger protein like 2 [Source:HGNC Symbol;Acc:HGNC:1108]	GOBP_POSITIVE_REGULATION_OF_NUCLEOBASE_CONTAINING_COMPOUND_METABOLIC_PROCESS		GOBP_REGULATION_OF_CELL_DIFFERENTIATION	GOBP_POSITIVE_REGULATION_OF_RNA_METABOLIC_PROCESS						GOBP_NEGATIVE_REGULATION_OF_BIOSYNTHETIC_PROCESS					GOBP_IMMUNE_SYSTEM_DEVELOPMENT		GOBP_RESPONSE_TO_ENDOGENOUS_STIMULUS	GOBP_CELLULAR_RESPONSE_TO_ENDOGENOUS_STIMULUS																						GOBP_CELL_CYCLE
7026	NR2F2	nuclear receptor subfamily 2 group F member 2 [Source:HGNC Symbol;Acc:HGNC:7976]	GOBP_POSITIVE_REGULATION_OF_NUCLEOBASE_CONTAINING_COMPOUND_METABOLIC_PROCESS			GOBP_POSITIVE_REGULATION_OF_RNA_METABOLIC_PROCESS	GOBP_REGULATION_OF_CELL_POPULATION_PROLIFERATION	GOBP_NEGATIVE_REGULATION_OF_NUCLEOBASE_CONTAINING_COMPOUND_METABOLIC_PROCESS	GOBP_REGULATION_OF_PROTEIN_MODIFICATION_PROCESS	GOBP_POSITIVE_REGULATION_OF_CELLULAR_BIOSYNTHETIC_PROCESS	GOBP_REGULATION_OF_PHOSPHORUS_METABOLIC_PROCESS	GOBP_NEGATIVE_REGULATION_OF_BIOSYNTHETIC_PROCESS		GOBP_PHOSPHORYLATION	GOBP_TISSUE_DEVELOPMENT						GOBP_EMBRYO_DEVELOPMENT	GOBP_REGULATION_OF_PROTEIN_PHOSPHORYLATION		GOBP_POSITIVE_REGULATION_OF_TRANSCRIPTION_BY_RNA_POLYMERASE_II	GOBP_REGULATION_OF_TRANSFERASE_ACTIVITY		GOBP_CIRCULATORY_SYSTEM_DEVELOPMENT			GOBP_NEGATIVE_REGULATION_OF_TRANSCRIPTION_BY_RNA_POLYMERASE_II	GOBP_TUBE_DEVELOPMENT	GOBP_EPITHELIUM_DEVELOPMENT				GOMF_TRANSCRIPTION_REGULATOR_ACTIVITY						GOBP_CELL_CYCLE			GOBP_NEGATIVE_REGULATION_OF_CELL_POPULATION_PROLIFERATION	GOBP_RESPONSE_TO_OXYGEN_CONTAINING_COMPOUND		GOBP_REPRODUCTIVE_SYSTEM_DEVELOPMENT	GOBP_EMBRYO_DEVELOPMENT_ENDING_IN_BIRTH_OR_EGG_HATCHING
10664	CTCF	CCCTC-binding factor [Source:HGNC Symbol;Acc:HGNC:13723]	GOBP_POSITIVE_REGULATION_OF_NUCLEOBASE_CONTAINING_COMPOUND_METABOLIC_PROCESS			GOBP_POSITIVE_REGULATION_OF_RNA_METABOLIC_PROCESS	GOBP_REGULATION_OF_CELL_POPULATION_PROLIFERATION	GOBP_NEGATIVE_REGULATION_OF_NUCLEOBASE_CONTAINING_COMPOUND_METABOLIC_PROCESS	GOBP_REGULATION_OF_PROTEIN_MODIFICATION_PROCESS	GOBP_POSITIVE_REGULATION_OF_CELLULAR_BIOSYNTHETIC_PROCESS		GOBP_NEGATIVE_REGULATION_OF_BIOSYNTHETIC_PROCESS						GOMF_TRANSCRIPTION_FACTOR_BINDING								GOBP_PEPTIDYL_AMINO_ACID_MODIFICATION			GOBP_POSITIVE_REGULATION_OF_GENE_EXPRESSION	GOBP_NEGATIVE_REGULATION_OF_TRANSCRIPTION_BY_RNA_POLYMERASE_II				GOCC_CHROMOSOME	GOMF_CHROMATIN_BINDING	GOMF_TRANSCRIPTION_REGULATOR_ACTIVITY						GOBP_CELL_CYCLE			GOBP_NEGATIVE_REGULATION_OF_CELL_POPULATION_PROLIFERATION
4781	NFIB	nuclear factor I B [Source:HGNC Symbol;Acc:HGNC:7785]	GOBP_POSITIVE_REGULATION_OF_NUCLEOBASE_CONTAINING_COMPOUND_METABOLIC_PROCESS			GOBP_POSITIVE_REGULATION_OF_RNA_METABOLIC_PROCESS	GOBP_REGULATION_OF_CELL_POPULATION_PROLIFERATION	GOBP_NEGATIVE_REGULATION_OF_NUCLEOBASE_CONTAINING_COMPOUND_METABOLIC_PROCESS		GOBP_POSITIVE_REGULATION_OF_CELLULAR_BIOSYNTHETIC_PROCESS		GOBP_NEGATIVE_REGULATION_OF_BIOSYNTHETIC_PROCESS			GOBP_TISSUE_DEVELOPMENT									GOBP_POSITIVE_REGULATION_OF_TRANSCRIPTION_BY_RNA_POLYMERASE_II							GOBP_TUBE_DEVELOPMENT	GOBP_EPITHELIUM_DEVELOPMENT		GOCC_CHROMOSOME		GOMF_TRANSCRIPTION_REGULATOR_ACTIVITY		GOBP_ANIMAL_ORGAN_MORPHOGENESIS	GOBP_ANATOMICAL_STRUCTURE_FORMATION_INVOLVED_IN_MORPHOGENESIS						GOBP_NEGATIVE_REGULATION_OF_CELL_POPULATION_PROLIFERATION
1488	CTBP2	C-terminal binding protein 2 [Source:HGNC Symbol;Acc:HGNC:2495]	GOBP_POSITIVE_REGULATION_OF_NUCLEOBASE_CONTAINING_COMPOUND_METABOLIC_PROCESS			GOBP_POSITIVE_REGULATION_OF_RNA_METABOLIC_PROCESS	GOBP_REGULATION_OF_CELL_POPULATION_PROLIFERATION	GOBP_NEGATIVE_REGULATION_OF_NUCLEOBASE_CONTAINING_COMPOUND_METABOLIC_PROCESS		GOBP_POSITIVE_REGULATION_OF_CELLULAR_BIOSYNTHETIC_PROCESS		GOBP_NEGATIVE_REGULATION_OF_BIOSYNTHETIC_PROCESS				GOBP_POSITIVE_REGULATION_OF_SIGNALING		GOMF_TRANSCRIPTION_FACTOR_BINDING						GOBP_POSITIVE_REGULATION_OF_TRANSCRIPTION_BY_RNA_POLYMERASE_II						GOBP_NEGATIVE_REGULATION_OF_TRANSCRIPTION_BY_RNA_POLYMERASE_II			GOBP_POSITIVE_REGULATION_OF_MOLECULAR_FUNCTION		GOMF_CHROMATIN_BINDING	GOMF_TRANSCRIPTION_REGULATOR_ACTIVITY	GOMF_DNA_BINDING_TRANSCRIPTION_FACTOR_BINDING								GOBP_NEGATIVE_REGULATION_OF_CELL_POPULATION_PROLIFERATION
57521	RPTOR	regulatory associated protein of MTOR complex 1 [Source:HGNC Symbol;Acc:HGNC:30287]	GOBP_POSITIVE_REGULATION_OF_NUCLEOBASE_CONTAINING_COMPOUND_METABOLIC_PROCESS			GOBP_POSITIVE_REGULATION_OF_RNA_METABOLIC_PROCESS	GOBP_REGULATION_OF_CELL_POPULATION_PROLIFERATION		GOBP_REGULATION_OF_PROTEIN_MODIFICATION_PROCESS	GOBP_POSITIVE_REGULATION_OF_CELLULAR_BIOSYNTHETIC_PROCESS	GOBP_REGULATION_OF_PHOSPHORUS_METABOLIC_PROCESS			GOBP_PHOSPHORYLATION		GOBP_POSITIVE_REGULATION_OF_SIGNALING		GOMF_TRANSCRIPTION_FACTOR_BINDING	GOBP_RESPONSE_TO_ENDOGENOUS_STIMULUS	GOBP_CELLULAR_RESPONSE_TO_ENDOGENOUS_STIMULUS		GOBP_REGULATION_OF_PROTEIN_PHOSPHORYLATION	GOBP_POSITIVE_REGULATION_OF_PROTEIN_METABOLIC_PROCESS		GOBP_REGULATION_OF_TRANSFERASE_ACTIVITY	GOBP_PEPTIDYL_AMINO_ACID_MODIFICATION							GOBP_POSITIVE_REGULATION_OF_MOLECULAR_FUNCTION								GOBP_GROWTH	GOBP_CELL_CYCLE	GOBP_POSITIVE_REGULATION_OF_PROTEIN_MODIFICATION_PROCESS			GOBP_RESPONSE_TO_OXYGEN_CONTAINING_COMPOUND
6598	SMARCB1	SWI/SNF related, matrix associated, actin dependent regulator of chromatin, subfamily b, member 1 [Source:HGNC Symbol;Acc:HGNC:11103]	GOBP_POSITIVE_REGULATION_OF_NUCLEOBASE_CONTAINING_COMPOUND_METABOLIC_PROCESS			GOBP_POSITIVE_REGULATION_OF_RNA_METABOLIC_PROCESS	GOBP_REGULATION_OF_CELL_POPULATION_PROLIFERATION		GOBP_REGULATION_OF_PROTEIN_MODIFICATION_PROCESS	GOBP_POSITIVE_REGULATION_OF_CELLULAR_BIOSYNTHETIC_PROCESS						GOBP_POSITIVE_REGULATION_OF_SIGNALING		GOMF_TRANSCRIPTION_FACTOR_BINDING			GOBP_EMBRYO_DEVELOPMENT		GOBP_POSITIVE_REGULATION_OF_PROTEIN_METABOLIC_PROCESS	GOBP_POSITIVE_REGULATION_OF_TRANSCRIPTION_BY_RNA_POLYMERASE_II		GOBP_PEPTIDYL_AMINO_ACID_MODIFICATION							GOBP_POSITIVE_REGULATION_OF_MOLECULAR_FUNCTION	GOCC_CHROMOSOME	GOMF_CHROMATIN_BINDING	GOMF_TRANSCRIPTION_REGULATOR_ACTIVITY	GOMF_DNA_BINDING_TRANSCRIPTION_FACTOR_BINDING					GOBP_CELL_CYCLE	GOBP_POSITIVE_REGULATION_OF_PROTEIN_MODIFICATION_PROCESS		GOBP_NEGATIVE_REGULATION_OF_CELL_POPULATION_PROLIFERATION	GOBP_RESPONSE_TO_OXYGEN_CONTAINING_COMPOUND			GOBP_EMBRYO_DEVELOPMENT_ENDING_IN_BIRTH_OR_EGG_HATCHING
3621	ING1	inhibitor of growth family member 1 [Source:HGNC Symbol;Acc:HGNC:6062]	GOBP_POSITIVE_REGULATION_OF_NUCLEOBASE_CONTAINING_COMPOUND_METABOLIC_PROCESS			GOBP_POSITIVE_REGULATION_OF_RNA_METABOLIC_PROCESS	GOBP_REGULATION_OF_CELL_POPULATION_PROLIFERATION			GOBP_POSITIVE_REGULATION_OF_CELLULAR_BIOSYNTHETIC_PROCESS			GOBP_REGULATION_OF_CELL_DEATH																												GOBP_GROWTH	GOBP_CELL_CYCLE			GOBP_NEGATIVE_REGULATION_OF_CELL_POPULATION_PROLIFERATION
8085	KMT2D	lysine methyltransferase 2D [Source:HGNC Symbol;Acc:HGNC:7133]	GOBP_POSITIVE_REGULATION_OF_NUCLEOBASE_CONTAINING_COMPOUND_METABOLIC_PROCESS			GOBP_POSITIVE_REGULATION_OF_RNA_METABOLIC_PROCESS	GOBP_REGULATION_OF_CELL_POPULATION_PROLIFERATION			GOBP_POSITIVE_REGULATION_OF_CELLULAR_BIOSYNTHETIC_PROCESS						GOBP_POSITIVE_REGULATION_OF_SIGNALING			GOBP_RESPONSE_TO_ENDOGENOUS_STIMULUS	GOBP_CELLULAR_RESPONSE_TO_ENDOGENOUS_STIMULUS				GOBP_POSITIVE_REGULATION_OF_TRANSCRIPTION_BY_RNA_POLYMERASE_II		GOBP_PEPTIDYL_AMINO_ACID_MODIFICATION										GOMF_TRANSCRIPTION_REGULATOR_ACTIVITY					GOBP_GROWTH
5079	PAX5	paired box 5 [Source:HGNC Symbol;Acc:HGNC:8619]	GOBP_POSITIVE_REGULATION_OF_NUCLEOBASE_CONTAINING_COMPOUND_METABOLIC_PROCESS			GOBP_POSITIVE_REGULATION_OF_RNA_METABOLIC_PROCESS		GOBP_NEGATIVE_REGULATION_OF_NUCLEOBASE_CONTAINING_COMPOUND_METABOLIC_PROCESS	GOBP_REGULATION_OF_PROTEIN_MODIFICATION_PROCESS	GOBP_POSITIVE_REGULATION_OF_CELLULAR_BIOSYNTHETIC_PROCESS		GOBP_NEGATIVE_REGULATION_OF_BIOSYNTHETIC_PROCESS			GOBP_TISSUE_DEVELOPMENT						GOBP_EMBRYO_DEVELOPMENT			GOBP_POSITIVE_REGULATION_OF_TRANSCRIPTION_BY_RNA_POLYMERASE_II		GOBP_PEPTIDYL_AMINO_ACID_MODIFICATION				GOBP_NEGATIVE_REGULATION_OF_TRANSCRIPTION_BY_RNA_POLYMERASE_II				GOCC_CHROMOSOME		GOMF_TRANSCRIPTION_REGULATOR_ACTIVITY		GOBP_ANIMAL_ORGAN_MORPHOGENESIS											GOBP_EMBRYO_DEVELOPMENT_ENDING_IN_BIRTH_OR_EGG_HATCHING
546	ATRX	ATRX chromatin remodeler [Source:HGNC Symbol;Acc:HGNC:886]	GOBP_POSITIVE_REGULATION_OF_NUCLEOBASE_CONTAINING_COMPOUND_METABOLIC_PROCESS			GOBP_POSITIVE_REGULATION_OF_RNA_METABOLIC_PROCESS		GOBP_NEGATIVE_REGULATION_OF_NUCLEOBASE_CONTAINING_COMPOUND_METABOLIC_PROCESS	GOBP_REGULATION_OF_PROTEIN_MODIFICATION_PROCESS	GOBP_POSITIVE_REGULATION_OF_CELLULAR_BIOSYNTHETIC_PROCESS		GOBP_NEGATIVE_REGULATION_OF_BIOSYNTHETIC_PROCESS			GOBP_TISSUE_DEVELOPMENT									GOBP_POSITIVE_REGULATION_OF_TRANSCRIPTION_BY_RNA_POLYMERASE_II		GOBP_PEPTIDYL_AMINO_ACID_MODIFICATION				GOBP_NEGATIVE_REGULATION_OF_TRANSCRIPTION_BY_RNA_POLYMERASE_II	GOBP_TUBE_DEVELOPMENT	GOBP_EPITHELIUM_DEVELOPMENT		GOCC_CHROMOSOME	GOMF_CHROMATIN_BINDING						GOBP_GROWTH	GOBP_CELL_CYCLE						GOBP_REPRODUCTIVE_SYSTEM_DEVELOPMENT
25836	NIPBL	NIPBL cohesin loading factor [Source:HGNC Symbol;Acc:HGNC:28862]	GOBP_POSITIVE_REGULATION_OF_NUCLEOBASE_CONTAINING_COMPOUND_METABOLIC_PROCESS			GOBP_POSITIVE_REGULATION_OF_RNA_METABOLIC_PROCESS		GOBP_NEGATIVE_REGULATION_OF_NUCLEOBASE_CONTAINING_COMPOUND_METABOLIC_PROCESS	GOBP_REGULATION_OF_PROTEIN_MODIFICATION_PROCESS	GOBP_POSITIVE_REGULATION_OF_CELLULAR_BIOSYNTHETIC_PROCESS		GOBP_NEGATIVE_REGULATION_OF_BIOSYNTHETIC_PROCESS									GOBP_EMBRYO_DEVELOPMENT		GOBP_POSITIVE_REGULATION_OF_PROTEIN_METABOLIC_PROCESS	GOBP_POSITIVE_REGULATION_OF_TRANSCRIPTION_BY_RNA_POLYMERASE_II			GOBP_CIRCULATORY_SYSTEM_DEVELOPMENT	GOBP_POSITIVE_REGULATION_OF_DEVELOPMENTAL_PROCESS		GOBP_NEGATIVE_REGULATION_OF_TRANSCRIPTION_BY_RNA_POLYMERASE_II	GOBP_TUBE_DEVELOPMENT			GOCC_CHROMOSOME	GOMF_CHROMATIN_BINDING			GOBP_ANIMAL_ORGAN_MORPHOGENESIS		GOBP_POSITIVE_REGULATION_OF_MULTICELLULAR_ORGANISMAL_PROCESS	GOBP_GROWTH	GOBP_CELL_CYCLE	GOBP_POSITIVE_REGULATION_OF_PROTEIN_MODIFICATION_PROCESS					GOBP_REPRODUCTIVE_SYSTEM_DEVELOPMENT	GOBP_EMBRYO_DEVELOPMENT_ENDING_IN_BIRTH_OR_EGG_HATCHING
79718	TBL1XR1	TBL1X receptor 1 [Source:HGNC Symbol;Acc:HGNC:29529]	GOBP_POSITIVE_REGULATION_OF_NUCLEOBASE_CONTAINING_COMPOUND_METABOLIC_PROCESS			GOBP_POSITIVE_REGULATION_OF_RNA_METABOLIC_PROCESS		GOBP_NEGATIVE_REGULATION_OF_NUCLEOBASE_CONTAINING_COMPOUND_METABOLIC_PROCESS		GOBP_POSITIVE_REGULATION_OF_CELLULAR_BIOSYNTHETIC_PROCESS		GOBP_NEGATIVE_REGULATION_OF_BIOSYNTHETIC_PROCESS			GOBP_TISSUE_DEVELOPMENT	GOBP_POSITIVE_REGULATION_OF_SIGNALING					GOBP_EMBRYO_DEVELOPMENT			GOBP_POSITIVE_REGULATION_OF_TRANSCRIPTION_BY_RNA_POLYMERASE_II						GOBP_NEGATIVE_REGULATION_OF_TRANSCRIPTION_BY_RNA_POLYMERASE_II						GOMF_TRANSCRIPTION_REGULATOR_ACTIVITY					GOBP_GROWTH								GOBP_EMBRYO_DEVELOPMENT_ENDING_IN_BIRTH_OR_EGG_HATCHING
1999	ELF3	E74 like ETS transcription factor 3 [Source:HGNC Symbol;Acc:HGNC:3318]	GOBP_POSITIVE_REGULATION_OF_NUCLEOBASE_CONTAINING_COMPOUND_METABOLIC_PROCESS			GOBP_POSITIVE_REGULATION_OF_RNA_METABOLIC_PROCESS		GOBP_NEGATIVE_REGULATION_OF_NUCLEOBASE_CONTAINING_COMPOUND_METABOLIC_PROCESS		GOBP_POSITIVE_REGULATION_OF_CELLULAR_BIOSYNTHETIC_PROCESS		GOBP_NEGATIVE_REGULATION_OF_BIOSYNTHETIC_PROCESS			GOBP_TISSUE_DEVELOPMENT						GOBP_EMBRYO_DEVELOPMENT			GOBP_POSITIVE_REGULATION_OF_TRANSCRIPTION_BY_RNA_POLYMERASE_II								GOBP_EPITHELIUM_DEVELOPMENT		GOCC_CHROMOSOME		GOMF_TRANSCRIPTION_REGULATOR_ACTIVITY		GOBP_ANIMAL_ORGAN_MORPHOGENESIS											GOBP_EMBRYO_DEVELOPMENT_ENDING_IN_BIRTH_OR_EGG_HATCHING
84159	ARID5B	AT-rich interaction domain 5B [Source:HGNC Symbol;Acc:HGNC:17362]	GOBP_POSITIVE_REGULATION_OF_NUCLEOBASE_CONTAINING_COMPOUND_METABOLIC_PROCESS			GOBP_POSITIVE_REGULATION_OF_RNA_METABOLIC_PROCESS		GOBP_NEGATIVE_REGULATION_OF_NUCLEOBASE_CONTAINING_COMPOUND_METABOLIC_PROCESS		GOBP_POSITIVE_REGULATION_OF_CELLULAR_BIOSYNTHETIC_PROCESS		GOBP_NEGATIVE_REGULATION_OF_BIOSYNTHETIC_PROCESS			GOBP_TISSUE_DEVELOPMENT															GOBP_NEGATIVE_REGULATION_OF_TRANSCRIPTION_BY_RNA_POLYMERASE_II			GOBP_POSITIVE_REGULATION_OF_MOLECULAR_FUNCTION			GOMF_TRANSCRIPTION_REGULATOR_ACTIVITY		GOBP_ANIMAL_ORGAN_MORPHOGENESIS			GOBP_GROWTH						GOBP_ENZYME_LINKED_RECEPTOR_PROTEIN_SIGNALING_PATHWAY	GOBP_REPRODUCTIVE_SYSTEM_DEVELOPMENT
1387	CREBBP	CREB binding protein [Source:HGNC Symbol;Acc:HGNC:2348]	GOBP_POSITIVE_REGULATION_OF_NUCLEOBASE_CONTAINING_COMPOUND_METABOLIC_PROCESS			GOBP_POSITIVE_REGULATION_OF_RNA_METABOLIC_PROCESS		GOBP_NEGATIVE_REGULATION_OF_NUCLEOBASE_CONTAINING_COMPOUND_METABOLIC_PROCESS		GOBP_POSITIVE_REGULATION_OF_CELLULAR_BIOSYNTHETIC_PROCESS		GOBP_NEGATIVE_REGULATION_OF_BIOSYNTHETIC_PROCESS				GOBP_POSITIVE_REGULATION_OF_SIGNALING		GOMF_TRANSCRIPTION_FACTOR_BINDING	GOBP_RESPONSE_TO_ENDOGENOUS_STIMULUS	GOBP_CELLULAR_RESPONSE_TO_ENDOGENOUS_STIMULUS	GOBP_EMBRYO_DEVELOPMENT			GOBP_POSITIVE_REGULATION_OF_TRANSCRIPTION_BY_RNA_POLYMERASE_II		GOBP_PEPTIDYL_AMINO_ACID_MODIFICATION				GOBP_NEGATIVE_REGULATION_OF_TRANSCRIPTION_BY_RNA_POLYMERASE_II				GOCC_CHROMOSOME	GOMF_CHROMATIN_BINDING	GOMF_TRANSCRIPTION_REGULATOR_ACTIVITY	GOMF_DNA_BINDING_TRANSCRIPTION_FACTOR_BINDING										GOBP_ENZYME_LINKED_RECEPTOR_PROTEIN_SIGNALING_PATHWAY
6597	SMARCA4	SWI/SNF related, matrix associated, actin dependent regulator of chromatin, subfamily a, member 4 [Source:HGNC Symbol;Acc:HGNC:11100]	GOBP_POSITIVE_REGULATION_OF_NUCLEOBASE_CONTAINING_COMPOUND_METABOLIC_PROCESS			GOBP_POSITIVE_REGULATION_OF_RNA_METABOLIC_PROCESS		GOBP_NEGATIVE_REGULATION_OF_NUCLEOBASE_CONTAINING_COMPOUND_METABOLIC_PROCESS		GOBP_POSITIVE_REGULATION_OF_CELLULAR_BIOSYNTHETIC_PROCESS		GOBP_NEGATIVE_REGULATION_OF_BIOSYNTHETIC_PROCESS				GOBP_POSITIVE_REGULATION_OF_SIGNALING		GOMF_TRANSCRIPTION_FACTOR_BINDING	GOBP_RESPONSE_TO_ENDOGENOUS_STIMULUS	GOBP_CELLULAR_RESPONSE_TO_ENDOGENOUS_STIMULUS				GOBP_POSITIVE_REGULATION_OF_TRANSCRIPTION_BY_RNA_POLYMERASE_II						GOBP_NEGATIVE_REGULATION_OF_TRANSCRIPTION_BY_RNA_POLYMERASE_II			GOBP_POSITIVE_REGULATION_OF_MOLECULAR_FUNCTION	GOCC_CHROMOSOME	GOMF_CHROMATIN_BINDING	GOMF_TRANSCRIPTION_REGULATOR_ACTIVITY	GOMF_DNA_BINDING_TRANSCRIPTION_FACTOR_BINDING				GOBP_GROWTH					GOBP_RESPONSE_TO_OXYGEN_CONTAINING_COMPOUND
23598	PATZ1	POZ/BTB and AT hook containing zinc finger 1 [Source:HGNC Symbol;Acc:HGNC:13071]	GOBP_POSITIVE_REGULATION_OF_NUCLEOBASE_CONTAINING_COMPOUND_METABOLIC_PROCESS			GOBP_POSITIVE_REGULATION_OF_RNA_METABOLIC_PROCESS		GOBP_NEGATIVE_REGULATION_OF_NUCLEOBASE_CONTAINING_COMPOUND_METABOLIC_PROCESS		GOBP_POSITIVE_REGULATION_OF_CELLULAR_BIOSYNTHETIC_PROCESS		GOBP_NEGATIVE_REGULATION_OF_BIOSYNTHETIC_PROCESS					GOBP_IMMUNE_SYSTEM_DEVELOPMENT													GOBP_NEGATIVE_REGULATION_OF_TRANSCRIPTION_BY_RNA_POLYMERASE_II					GOMF_CHROMATIN_BINDING	GOMF_TRANSCRIPTION_REGULATOR_ACTIVITY												GOBP_REPRODUCTIVE_SYSTEM_DEVELOPMENT
55809	TRERF1	transcriptional regulating factor 1 [Source:HGNC Symbol;Acc:HGNC:18273]	GOBP_POSITIVE_REGULATION_OF_NUCLEOBASE_CONTAINING_COMPOUND_METABOLIC_PROCESS			GOBP_POSITIVE_REGULATION_OF_RNA_METABOLIC_PROCESS		GOBP_NEGATIVE_REGULATION_OF_NUCLEOBASE_CONTAINING_COMPOUND_METABOLIC_PROCESS		GOBP_POSITIVE_REGULATION_OF_CELLULAR_BIOSYNTHETIC_PROCESS		GOBP_NEGATIVE_REGULATION_OF_BIOSYNTHETIC_PROCESS						GOMF_TRANSCRIPTION_FACTOR_BINDING	GOBP_RESPONSE_TO_ENDOGENOUS_STIMULUS	GOBP_CELLULAR_RESPONSE_TO_ENDOGENOUS_STIMULUS				GOBP_POSITIVE_REGULATION_OF_TRANSCRIPTION_BY_RNA_POLYMERASE_II												GOMF_TRANSCRIPTION_REGULATOR_ACTIVITY	GOMF_DNA_BINDING_TRANSCRIPTION_FACTOR_BINDING									GOBP_RESPONSE_TO_OXYGEN_CONTAINING_COMPOUND
3184	HNRNPD	heterogeneous nuclear ribonucleoprotein D [Source:HGNC Symbol;Acc:HGNC:5036]	GOBP_POSITIVE_REGULATION_OF_NUCLEOBASE_CONTAINING_COMPOUND_METABOLIC_PROCESS			GOBP_POSITIVE_REGULATION_OF_RNA_METABOLIC_PROCESS		GOBP_NEGATIVE_REGULATION_OF_NUCLEOBASE_CONTAINING_COMPOUND_METABOLIC_PROCESS		GOBP_POSITIVE_REGULATION_OF_CELLULAR_BIOSYNTHETIC_PROCESS		GOBP_NEGATIVE_REGULATION_OF_BIOSYNTHETIC_PROCESS							GOBP_RESPONSE_TO_ENDOGENOUS_STIMULUS	GOBP_CELLULAR_RESPONSE_TO_ENDOGENOUS_STIMULUS			GOBP_POSITIVE_REGULATION_OF_PROTEIN_METABOLIC_PROCESS		GOBP_REGULATION_OF_TRANSFERASE_ACTIVITY				GOBP_POSITIVE_REGULATION_OF_GENE_EXPRESSION				GOBP_POSITIVE_REGULATION_OF_MOLECULAR_FUNCTION		GOMF_CHROMATIN_BINDING											GOBP_RESPONSE_TO_OXYGEN_CONTAINING_COMPOUND
23476	BRD4	bromodomain containing 4 [Source:HGNC Symbol;Acc:HGNC:13575]	GOBP_POSITIVE_REGULATION_OF_NUCLEOBASE_CONTAINING_COMPOUND_METABOLIC_PROCESS			GOBP_POSITIVE_REGULATION_OF_RNA_METABOLIC_PROCESS			GOBP_REGULATION_OF_PROTEIN_MODIFICATION_PROCESS	GOBP_POSITIVE_REGULATION_OF_CELLULAR_BIOSYNTHETIC_PROCESS	GOBP_REGULATION_OF_PHOSPHORUS_METABOLIC_PROCESS			GOBP_PHOSPHORYLATION		GOBP_POSITIVE_REGULATION_OF_SIGNALING						GOBP_REGULATION_OF_PROTEIN_PHOSPHORYLATION	GOBP_POSITIVE_REGULATION_OF_PROTEIN_METABOLIC_PROCESS	GOBP_POSITIVE_REGULATION_OF_TRANSCRIPTION_BY_RNA_POLYMERASE_II		GOBP_PEPTIDYL_AMINO_ACID_MODIFICATION								GOCC_CHROMOSOME	GOMF_CHROMATIN_BINDING	GOMF_TRANSCRIPTION_REGULATOR_ACTIVITY						GOBP_CELL_CYCLE	GOBP_POSITIVE_REGULATION_OF_PROTEIN_MODIFICATION_PROCESS
5606	MAP2K3	mitogen-activated protein kinase kinase 3 [Source:HGNC Symbol;Acc:HGNC:6843]	GOBP_POSITIVE_REGULATION_OF_NUCLEOBASE_CONTAINING_COMPOUND_METABOLIC_PROCESS			GOBP_POSITIVE_REGULATION_OF_RNA_METABOLIC_PROCESS			GOBP_REGULATION_OF_PROTEIN_MODIFICATION_PROCESS	GOBP_POSITIVE_REGULATION_OF_CELLULAR_BIOSYNTHETIC_PROCESS	GOBP_REGULATION_OF_PHOSPHORUS_METABOLIC_PROCESS			GOBP_PHOSPHORYLATION		GOBP_POSITIVE_REGULATION_OF_SIGNALING						GOBP_REGULATION_OF_PROTEIN_PHOSPHORYLATION	GOBP_POSITIVE_REGULATION_OF_PROTEIN_METABOLIC_PROCESS		GOBP_REGULATION_OF_TRANSFERASE_ACTIVITY	GOBP_PEPTIDYL_AMINO_ACID_MODIFICATION	GOBP_CIRCULATORY_SYSTEM_DEVELOPMENT						GOBP_POSITIVE_REGULATION_OF_MOLECULAR_FUNCTION										GOBP_POSITIVE_REGULATION_OF_PROTEIN_MODIFICATION_PROCESS			GOBP_RESPONSE_TO_OXYGEN_CONTAINING_COMPOUND
2034	EPAS1	endothelial PAS domain protein 1 [Source:HGNC Symbol;Acc:HGNC:3374]	GOBP_POSITIVE_REGULATION_OF_NUCLEOBASE_CONTAINING_COMPOUND_METABOLIC_PROCESS			GOBP_POSITIVE_REGULATION_OF_RNA_METABOLIC_PROCESS			GOBP_REGULATION_OF_PROTEIN_MODIFICATION_PROCESS	GOBP_POSITIVE_REGULATION_OF_CELLULAR_BIOSYNTHETIC_PROCESS							GOBP_IMMUNE_SYSTEM_DEVELOPMENT	GOMF_TRANSCRIPTION_FACTOR_BINDING			GOBP_EMBRYO_DEVELOPMENT			GOBP_POSITIVE_REGULATION_OF_TRANSCRIPTION_BY_RNA_POLYMERASE_II			GOBP_CIRCULATORY_SYSTEM_DEVELOPMENT				GOBP_TUBE_DEVELOPMENT			GOCC_CHROMOSOME		GOMF_TRANSCRIPTION_REGULATOR_ACTIVITY	GOMF_DNA_BINDING_TRANSCRIPTION_FACTOR_BINDING		GOBP_ANATOMICAL_STRUCTURE_FORMATION_INVOLVED_IN_MORPHOGENESIS	GOBP_POSITIVE_REGULATION_OF_MULTICELLULAR_ORGANISMAL_PROCESS								GOBP_REPRODUCTIVE_SYSTEM_DEVELOPMENT	GOBP_EMBRYO_DEVELOPMENT_ENDING_IN_BIRTH_OR_EGG_HATCHING
54904	NSD3	nuclear receptor binding SET domain protein 3 [Source:HGNC Symbol;Acc:HGNC:12767]	GOBP_POSITIVE_REGULATION_OF_NUCLEOBASE_CONTAINING_COMPOUND_METABOLIC_PROCESS			GOBP_POSITIVE_REGULATION_OF_RNA_METABOLIC_PROCESS			GOBP_REGULATION_OF_PROTEIN_MODIFICATION_PROCESS	GOBP_POSITIVE_REGULATION_OF_CELLULAR_BIOSYNTHETIC_PROCESS													GOBP_POSITIVE_REGULATION_OF_PROTEIN_METABOLIC_PROCESS			GOBP_PEPTIDYL_AMINO_ACID_MODIFICATION								GOCC_CHROMOSOME									GOBP_POSITIVE_REGULATION_OF_PROTEIN_MODIFICATION_PROCESS
2078	ERG	ETS transcription factor ERG [Source:HGNC Symbol;Acc:HGNC:3446]	GOBP_POSITIVE_REGULATION_OF_NUCLEOBASE_CONTAINING_COMPOUND_METABOLIC_PROCESS			GOBP_POSITIVE_REGULATION_OF_RNA_METABOLIC_PROCESS				GOBP_POSITIVE_REGULATION_OF_CELLULAR_BIOSYNTHETIC_PROCESS				GOBP_PHOSPHORYLATION										GOBP_POSITIVE_REGULATION_OF_TRANSCRIPTION_BY_RNA_POLYMERASE_II										GOCC_CHROMOSOME	GOMF_CHROMATIN_BINDING	GOMF_TRANSCRIPTION_REGULATOR_ACTIVITY
9968	MED12	mediator complex subunit 12 [Source:HGNC Symbol;Acc:HGNC:11957]	GOBP_POSITIVE_REGULATION_OF_NUCLEOBASE_CONTAINING_COMPOUND_METABOLIC_PROCESS			GOBP_POSITIVE_REGULATION_OF_RNA_METABOLIC_PROCESS				GOBP_POSITIVE_REGULATION_OF_CELLULAR_BIOSYNTHETIC_PROCESS					GOBP_TISSUE_DEVELOPMENT			GOMF_TRANSCRIPTION_FACTOR_BINDING			GOBP_EMBRYO_DEVELOPMENT			GOBP_POSITIVE_REGULATION_OF_TRANSCRIPTION_BY_RNA_POLYMERASE_II			GOBP_CIRCULATORY_SYSTEM_DEVELOPMENT				GOBP_TUBE_DEVELOPMENT	GOBP_EPITHELIUM_DEVELOPMENT			GOMF_CHROMATIN_BINDING	GOMF_TRANSCRIPTION_REGULATOR_ACTIVITY	GOMF_DNA_BINDING_TRANSCRIPTION_FACTOR_BINDING	GOBP_ANIMAL_ORGAN_MORPHOGENESIS	GOBP_ANATOMICAL_STRUCTURE_FORMATION_INVOLVED_IN_MORPHOGENESIS		GOBP_GROWTH								GOBP_EMBRYO_DEVELOPMENT_ENDING_IN_BIRTH_OR_EGG_HATCHING
57591	MRTFA	myocardin related transcription factor A [Source:HGNC Symbol;Acc:HGNC:14334]	GOBP_POSITIVE_REGULATION_OF_NUCLEOBASE_CONTAINING_COMPOUND_METABOLIC_PROCESS			GOBP_POSITIVE_REGULATION_OF_RNA_METABOLIC_PROCESS				GOBP_POSITIVE_REGULATION_OF_CELLULAR_BIOSYNTHETIC_PROCESS					GOBP_TISSUE_DEVELOPMENT									GOBP_POSITIVE_REGULATION_OF_TRANSCRIPTION_BY_RNA_POLYMERASE_II								GOBP_EPITHELIUM_DEVELOPMENT				GOMF_TRANSCRIPTION_REGULATOR_ACTIVITY
5966	REL	REL proto-oncogene, NF-kB subunit [Source:HGNC Symbol;Acc:HGNC:9954]	GOBP_POSITIVE_REGULATION_OF_NUCLEOBASE_CONTAINING_COMPOUND_METABOLIC_PROCESS			GOBP_POSITIVE_REGULATION_OF_RNA_METABOLIC_PROCESS				GOBP_POSITIVE_REGULATION_OF_CELLULAR_BIOSYNTHETIC_PROCESS						GOBP_POSITIVE_REGULATION_OF_SIGNALING								GOBP_POSITIVE_REGULATION_OF_TRANSCRIPTION_BY_RNA_POLYMERASE_II										GOCC_CHROMOSOME		GOMF_TRANSCRIPTION_REGULATOR_ACTIVITY
54790	TET2	tet methylcytosine dioxygenase 2 [Source:HGNC Symbol;Acc:HGNC:25941]	GOBP_POSITIVE_REGULATION_OF_NUCLEOBASE_CONTAINING_COMPOUND_METABOLIC_PROCESS			GOBP_POSITIVE_REGULATION_OF_RNA_METABOLIC_PROCESS				GOBP_POSITIVE_REGULATION_OF_CELLULAR_BIOSYNTHETIC_PROCESS							GOBP_IMMUNE_SYSTEM_DEVELOPMENT							GOBP_POSITIVE_REGULATION_OF_TRANSCRIPTION_BY_RNA_POLYMERASE_II		GOBP_PEPTIDYL_AMINO_ACID_MODIFICATION																GOBP_CELL_CYCLE
8289	ARID1A	AT-rich interaction domain 1A [Source:HGNC Symbol;Acc:HGNC:11110]	GOBP_POSITIVE_REGULATION_OF_NUCLEOBASE_CONTAINING_COMPOUND_METABOLIC_PROCESS			GOBP_POSITIVE_REGULATION_OF_RNA_METABOLIC_PROCESS				GOBP_POSITIVE_REGULATION_OF_CELLULAR_BIOSYNTHETIC_PROCESS								GOMF_TRANSCRIPTION_FACTOR_BINDING	GOBP_RESPONSE_TO_ENDOGENOUS_STIMULUS	GOBP_CELLULAR_RESPONSE_TO_ENDOGENOUS_STIMULUS									GOBP_POSITIVE_REGULATION_OF_GENE_EXPRESSION					GOCC_CHROMOSOME	GOMF_CHROMATIN_BINDING	GOMF_TRANSCRIPTION_REGULATOR_ACTIVITY	GOMF_DNA_BINDING_TRANSCRIPTION_FACTOR_BINDING
7019	TFAM	transcription factor A, mitochondrial [Source:HGNC Symbol;Acc:HGNC:11741]	GOBP_POSITIVE_REGULATION_OF_NUCLEOBASE_CONTAINING_COMPOUND_METABOLIC_PROCESS			GOBP_POSITIVE_REGULATION_OF_RNA_METABOLIC_PROCESS				GOBP_POSITIVE_REGULATION_OF_CELLULAR_BIOSYNTHETIC_PROCESS								GOMF_TRANSCRIPTION_FACTOR_BINDING																	GOMF_CHROMATIN_BINDING	GOMF_TRANSCRIPTION_REGULATOR_ACTIVITY
999	CDH1	cadherin 1 [Source:HGNC Symbol;Acc:HGNC:1748]	GOBP_POSITIVE_REGULATION_OF_NUCLEOBASE_CONTAINING_COMPOUND_METABOLIC_PROCESS			GOBP_POSITIVE_REGULATION_OF_RNA_METABOLIC_PROCESS				GOBP_POSITIVE_REGULATION_OF_CELLULAR_BIOSYNTHETIC_PROCESS									GOBP_RESPONSE_TO_ENDOGENOUS_STIMULUS	GOBP_CELLULAR_RESPONSE_TO_ENDOGENOUS_STIMULUS																										GOBP_RESPONSE_TO_OXYGEN_CONTAINING_COMPOUND
58508	KMT2C	lysine methyltransferase 2C [Source:HGNC Symbol;Acc:HGNC:13726]	GOBP_POSITIVE_REGULATION_OF_NUCLEOBASE_CONTAINING_COMPOUND_METABOLIC_PROCESS			GOBP_POSITIVE_REGULATION_OF_RNA_METABOLIC_PROCESS				GOBP_POSITIVE_REGULATION_OF_CELLULAR_BIOSYNTHETIC_PROCESS														GOBP_POSITIVE_REGULATION_OF_TRANSCRIPTION_BY_RNA_POLYMERASE_II		GOBP_PEPTIDYL_AMINO_ACID_MODIFICATION										GOMF_TRANSCRIPTION_REGULATOR_ACTIVITY
5452	POU2F2	POU class 2 homeobox 2 [Source:HGNC Symbol;Acc:HGNC:9213]	GOBP_POSITIVE_REGULATION_OF_NUCLEOBASE_CONTAINING_COMPOUND_METABOLIC_PROCESS			GOBP_POSITIVE_REGULATION_OF_RNA_METABOLIC_PROCESS				GOBP_POSITIVE_REGULATION_OF_CELLULAR_BIOSYNTHETIC_PROCESS														GOBP_POSITIVE_REGULATION_OF_TRANSCRIPTION_BY_RNA_POLYMERASE_II					GOBP_POSITIVE_REGULATION_OF_GENE_EXPRESSION					GOCC_CHROMOSOME		GOMF_TRANSCRIPTION_REGULATOR_ACTIVITY				GOBP_POSITIVE_REGULATION_OF_MULTICELLULAR_ORGANISMAL_PROCESS
4613	MYCN	MYCN proto-oncogene, bHLH transcription factor [Source:HGNC Symbol;Acc:HGNC:7559]	GOBP_POSITIVE_REGULATION_OF_NUCLEOBASE_CONTAINING_COMPOUND_METABOLIC_PROCESS			GOBP_POSITIVE_REGULATION_OF_RNA_METABOLIC_PROCESS				GOBP_POSITIVE_REGULATION_OF_CELLULAR_BIOSYNTHETIC_PROCESS														GOBP_POSITIVE_REGULATION_OF_TRANSCRIPTION_BY_RNA_POLYMERASE_II					GOBP_POSITIVE_REGULATION_OF_GENE_EXPRESSION					GOCC_CHROMOSOME		GOMF_TRANSCRIPTION_REGULATOR_ACTIVITY
6927	HNF1A	HNF1 homeobox A [Source:HGNC Symbol;Acc:HGNC:11621]	GOBP_POSITIVE_REGULATION_OF_NUCLEOBASE_CONTAINING_COMPOUND_METABOLIC_PROCESS			GOBP_POSITIVE_REGULATION_OF_RNA_METABOLIC_PROCESS				GOBP_POSITIVE_REGULATION_OF_CELLULAR_BIOSYNTHETIC_PROCESS														GOBP_POSITIVE_REGULATION_OF_TRANSCRIPTION_BY_RNA_POLYMERASE_II										GOCC_CHROMOSOME		GOMF_TRANSCRIPTION_REGULATOR_ACTIVITY		GOBP_ANIMAL_ORGAN_MORPHOGENESIS
8028	MLLT10	MLLT10 histone lysine methyltransferase DOT1L cofactor [Source:HGNC Symbol;Acc:HGNC:16063]	GOBP_POSITIVE_REGULATION_OF_NUCLEOBASE_CONTAINING_COMPOUND_METABOLIC_PROCESS			GOBP_POSITIVE_REGULATION_OF_RNA_METABOLIC_PROCESS				GOBP_POSITIVE_REGULATION_OF_CELLULAR_BIOSYNTHETIC_PROCESS														GOBP_POSITIVE_REGULATION_OF_TRANSCRIPTION_BY_RNA_POLYMERASE_II											GOMF_CHROMATIN_BINDING
100131827	ZNF717	zinc finger protein 717 [Source:HGNC Symbol;Acc:HGNC:29448]	GOBP_POSITIVE_REGULATION_OF_NUCLEOBASE_CONTAINING_COMPOUND_METABOLIC_PROCESS			GOBP_POSITIVE_REGULATION_OF_RNA_METABOLIC_PROCESS				GOBP_POSITIVE_REGULATION_OF_CELLULAR_BIOSYNTHETIC_PROCESS														GOBP_POSITIVE_REGULATION_OF_TRANSCRIPTION_BY_RNA_POLYMERASE_II												GOMF_TRANSCRIPTION_REGULATOR_ACTIVITY
57492	ARID1B	AT-rich interaction domain 1B [Source:HGNC Symbol;Acc:HGNC:18040]	GOBP_POSITIVE_REGULATION_OF_NUCLEOBASE_CONTAINING_COMPOUND_METABOLIC_PROCESS			GOBP_POSITIVE_REGULATION_OF_RNA_METABOLIC_PROCESS				GOBP_POSITIVE_REGULATION_OF_CELLULAR_BIOSYNTHETIC_PROCESS																			GOBP_POSITIVE_REGULATION_OF_GENE_EXPRESSION					GOCC_CHROMOSOME	GOMF_CHROMATIN_BINDING	GOMF_TRANSCRIPTION_REGULATOR_ACTIVITY
253738	EBF3	EBF transcription factor 3 [Source:HGNC Symbol;Acc:HGNC:19087]	GOBP_POSITIVE_REGULATION_OF_NUCLEOBASE_CONTAINING_COMPOUND_METABOLIC_PROCESS			GOBP_POSITIVE_REGULATION_OF_RNA_METABOLIC_PROCESS				GOBP_POSITIVE_REGULATION_OF_CELLULAR_BIOSYNTHETIC_PROCESS																								GOCC_CHROMOSOME		GOMF_TRANSCRIPTION_REGULATOR_ACTIVITY
23451	SF3B1	splicing factor 3b subunit 1 [Source:HGNC Symbol;Acc:HGNC:10768]	GOBP_POSITIVE_REGULATION_OF_NUCLEOBASE_CONTAINING_COMPOUND_METABOLIC_PROCESS			GOBP_POSITIVE_REGULATION_OF_RNA_METABOLIC_PROCESS				GOBP_POSITIVE_REGULATION_OF_CELLULAR_BIOSYNTHETIC_PROCESS																								GOCC_CHROMOSOME
4849	CNOT3	CCR4-NOT transcription complex subunit 3 [Source:HGNC Symbol;Acc:HGNC:7879]	GOBP_POSITIVE_REGULATION_OF_NUCLEOBASE_CONTAINING_COMPOUND_METABOLIC_PROCESS			GOBP_POSITIVE_REGULATION_OF_RNA_METABOLIC_PROCESS						GOBP_NEGATIVE_REGULATION_OF_BIOSYNTHETIC_PROCESS									GOBP_EMBRYO_DEVELOPMENT																		GOBP_ANATOMICAL_STRUCTURE_FORMATION_INVOLVED_IN_MORPHOGENESIS	GOBP_POSITIVE_REGULATION_OF_MULTICELLULAR_ORGANISMAL_PROCESS									GOBP_EMBRYO_DEVELOPMENT_ENDING_IN_BIRTH_OR_EGG_HATCHING
26058	GIGYF2	GRB10 interacting GYF protein 2 [Source:HGNC Symbol;Acc:HGNC:11960]	GOBP_POSITIVE_REGULATION_OF_NUCLEOBASE_CONTAINING_COMPOUND_METABOLIC_PROCESS			GOBP_POSITIVE_REGULATION_OF_RNA_METABOLIC_PROCESS						GOBP_NEGATIVE_REGULATION_OF_BIOSYNTHETIC_PROCESS																													GOBP_GROWTH	GOBP_CELL_CYCLE					GOBP_ENZYME_LINKED_RECEPTOR_PROTEIN_SIGNALING_PATHWAY
23053	ZSWIM8	zinc finger SWIM-type containing 8 [Source:HGNC Symbol;Acc:HGNC:23528]	GOBP_POSITIVE_REGULATION_OF_NUCLEOBASE_CONTAINING_COMPOUND_METABOLIC_PROCESS			GOBP_POSITIVE_REGULATION_OF_RNA_METABOLIC_PROCESS
196528	ARID2	AT-rich interaction domain 2 [Source:HGNC Symbol;Acc:HGNC:18037]	GOBP_POSITIVE_REGULATION_OF_NUCLEOBASE_CONTAINING_COMPOUND_METABOLIC_PROCESS				GOBP_REGULATION_OF_CELL_POPULATION_PROLIFERATION								GOBP_TISSUE_DEVELOPMENT						GOBP_EMBRYO_DEVELOPMENT						GOBP_CIRCULATORY_SYSTEM_DEVELOPMENT				GOBP_TUBE_DEVELOPMENT			GOCC_CHROMOSOME				GOBP_ANIMAL_ORGAN_MORPHOGENESIS			GOBP_GROWTH				GOBP_NEGATIVE_REGULATION_OF_CELL_POPULATION_PROLIFERATION
7468	NSD2	nuclear receptor binding SET domain protein 2 [Source:HGNC Symbol;Acc:HGNC:12766]	GOBP_POSITIVE_REGULATION_OF_NUCLEOBASE_CONTAINING_COMPOUND_METABOLIC_PROCESS					GOBP_NEGATIVE_REGULATION_OF_NUCLEOBASE_CONTAINING_COMPOUND_METABOLIC_PROCESS				GOBP_NEGATIVE_REGULATION_OF_BIOSYNTHETIC_PROCESS					GOBP_IMMUNE_SYSTEM_DEVELOPMENT									GOBP_PEPTIDYL_AMINO_ACID_MODIFICATION	GOBP_CIRCULATORY_SYSTEM_DEVELOPMENT	GOBP_POSITIVE_REGULATION_OF_DEVELOPMENTAL_PROCESS	GOBP_POSITIVE_REGULATION_OF_GENE_EXPRESSION	GOBP_NEGATIVE_REGULATION_OF_TRANSCRIPTION_BY_RNA_POLYMERASE_II				GOCC_CHROMOSOME	GOMF_CHROMATIN_BINDING			GOBP_ANIMAL_ORGAN_MORPHOGENESIS		GOBP_POSITIVE_REGULATION_OF_MULTICELLULAR_ORGANISMAL_PROCESS
3181	HNRNPA2B1	heterogeneous nuclear ribonucleoprotein A2/B1 [Source:HGNC Symbol;Acc:HGNC:5033]	GOBP_POSITIVE_REGULATION_OF_NUCLEOBASE_CONTAINING_COMPOUND_METABOLIC_PROCESS					GOBP_NEGATIVE_REGULATION_OF_NUCLEOBASE_CONTAINING_COMPOUND_METABOLIC_PROCESS				GOBP_NEGATIVE_REGULATION_OF_BIOSYNTHETIC_PROCESS													GOBP_REGULATION_OF_TRANSFERASE_ACTIVITY					GOBP_NEGATIVE_REGULATION_OF_TRANSCRIPTION_BY_RNA_POLYMERASE_II			GOBP_POSITIVE_REGULATION_OF_MOLECULAR_FUNCTION	GOCC_CHROMOSOME
1027	CDKN1B	cyclin dependent kinase inhibitor 1B [Source:HGNC Symbol;Acc:HGNC:1785]		GOBP_PROGRAMMED_CELL_DEATH	GOBP_REGULATION_OF_CELL_DIFFERENTIATION		GOBP_REGULATION_OF_CELL_POPULATION_PROLIFERATION	GOBP_NEGATIVE_REGULATION_OF_NUCLEOBASE_CONTAINING_COMPOUND_METABOLIC_PROCESS	GOBP_REGULATION_OF_PROTEIN_MODIFICATION_PROCESS		GOBP_REGULATION_OF_PHOSPHORUS_METABOLIC_PROCESS	GOBP_NEGATIVE_REGULATION_OF_BIOSYNTHETIC_PROCESS	GOBP_REGULATION_OF_CELL_DEATH	GOBP_PHOSPHORYLATION	GOBP_TISSUE_DEVELOPMENT				GOBP_RESPONSE_TO_ENDOGENOUS_STIMULUS			GOBP_REGULATION_OF_PROTEIN_PHOSPHORYLATION	GOBP_POSITIVE_REGULATION_OF_PROTEIN_METABOLIC_PROCESS		GOBP_REGULATION_OF_TRANSFERASE_ACTIVITY		GOBP_CIRCULATORY_SYSTEM_DEVELOPMENT					GOBP_EPITHELIUM_DEVELOPMENT	GOBP_POSITIVE_REGULATION_OF_MOLECULAR_FUNCTION								GOBP_GROWTH	GOBP_CELL_CYCLE	GOBP_POSITIVE_REGULATION_OF_PROTEIN_MODIFICATION_PROCESS		GOBP_NEGATIVE_REGULATION_OF_CELL_POPULATION_PROLIFERATION	GOBP_RESPONSE_TO_OXYGEN_CONTAINING_COMPOUND		GOBP_REPRODUCTIVE_SYSTEM_DEVELOPMENT
604	BCL6	BCL6 transcription repressor [Source:HGNC Symbol;Acc:HGNC:1001]		GOBP_PROGRAMMED_CELL_DEATH	GOBP_REGULATION_OF_CELL_DIFFERENTIATION		GOBP_REGULATION_OF_CELL_POPULATION_PROLIFERATION	GOBP_NEGATIVE_REGULATION_OF_NUCLEOBASE_CONTAINING_COMPOUND_METABOLIC_PROCESS	GOBP_REGULATION_OF_PROTEIN_MODIFICATION_PROCESS			GOBP_NEGATIVE_REGULATION_OF_BIOSYNTHETIC_PROCESS	GOBP_REGULATION_OF_CELL_DEATH				GOBP_IMMUNE_SYSTEM_DEVELOPMENT	GOMF_TRANSCRIPTION_FACTOR_BINDING					GOBP_POSITIVE_REGULATION_OF_PROTEIN_METABOLIC_PROCESS					GOBP_POSITIVE_REGULATION_OF_DEVELOPMENTAL_PROCESS		GOBP_NEGATIVE_REGULATION_OF_TRANSCRIPTION_BY_RNA_POLYMERASE_II				GOCC_CHROMOSOME	GOMF_CHROMATIN_BINDING	GOMF_TRANSCRIPTION_REGULATOR_ACTIVITY	GOMF_DNA_BINDING_TRANSCRIPTION_FACTOR_BINDING		GOBP_ANATOMICAL_STRUCTURE_FORMATION_INVOLVED_IN_MORPHOGENESIS	GOBP_POSITIVE_REGULATION_OF_MULTICELLULAR_ORGANISMAL_PROCESS	GOBP_GROWTH	GOBP_CELL_CYCLE	GOBP_POSITIVE_REGULATION_OF_PROTEIN_MODIFICATION_PROCESS	GOBP_POSITIVE_REGULATION_OF_CELL_DIFFERENTIATION	GOBP_NEGATIVE_REGULATION_OF_CELL_POPULATION_PROLIFERATION
4853	NOTCH2	notch receptor 2 [Source:HGNC Symbol;Acc:HGNC:7882]		GOBP_PROGRAMMED_CELL_DEATH	GOBP_REGULATION_OF_CELL_DIFFERENTIATION		GOBP_REGULATION_OF_CELL_POPULATION_PROLIFERATION	GOBP_NEGATIVE_REGULATION_OF_NUCLEOBASE_CONTAINING_COMPOUND_METABOLIC_PROCESS				GOBP_NEGATIVE_REGULATION_OF_BIOSYNTHETIC_PROCESS	GOBP_REGULATION_OF_CELL_DEATH		GOBP_TISSUE_DEVELOPMENT	GOBP_POSITIVE_REGULATION_OF_SIGNALING	GOBP_IMMUNE_SYSTEM_DEVELOPMENT	GOMF_TRANSCRIPTION_FACTOR_BINDING	GOBP_RESPONSE_TO_ENDOGENOUS_STIMULUS	GOBP_CELLULAR_RESPONSE_TO_ENDOGENOUS_STIMULUS	GOBP_EMBRYO_DEVELOPMENT						GOBP_CIRCULATORY_SYSTEM_DEVELOPMENT	GOBP_POSITIVE_REGULATION_OF_DEVELOPMENTAL_PROCESS		GOBP_NEGATIVE_REGULATION_OF_TRANSCRIPTION_BY_RNA_POLYMERASE_II	GOBP_TUBE_DEVELOPMENT	GOBP_EPITHELIUM_DEVELOPMENT					GOMF_DNA_BINDING_TRANSCRIPTION_FACTOR_BINDING	GOBP_ANIMAL_ORGAN_MORPHOGENESIS	GOBP_ANATOMICAL_STRUCTURE_FORMATION_INVOLVED_IN_MORPHOGENESIS	GOBP_POSITIVE_REGULATION_OF_MULTICELLULAR_ORGANISMAL_PROCESS	GOBP_GROWTH			GOBP_POSITIVE_REGULATION_OF_CELL_DIFFERENTIATION			GOBP_ENZYME_LINKED_RECEPTOR_PROTEIN_SIGNALING_PATHWAY	GOBP_REPRODUCTIVE_SYSTEM_DEVELOPMENT	GOBP_EMBRYO_DEVELOPMENT_ENDING_IN_BIRTH_OR_EGG_HATCHING
27086	FOXP1	forkhead box P1 [Source:HGNC Symbol;Acc:HGNC:3823]		GOBP_PROGRAMMED_CELL_DEATH	GOBP_REGULATION_OF_CELL_DIFFERENTIATION		GOBP_REGULATION_OF_CELL_POPULATION_PROLIFERATION	GOBP_NEGATIVE_REGULATION_OF_NUCLEOBASE_CONTAINING_COMPOUND_METABOLIC_PROCESS				GOBP_NEGATIVE_REGULATION_OF_BIOSYNTHETIC_PROCESS	GOBP_REGULATION_OF_CELL_DEATH		GOBP_TISSUE_DEVELOPMENT	GOBP_POSITIVE_REGULATION_OF_SIGNALING	GOBP_IMMUNE_SYSTEM_DEVELOPMENT	GOMF_TRANSCRIPTION_FACTOR_BINDING	GOBP_RESPONSE_TO_ENDOGENOUS_STIMULUS	GOBP_CELLULAR_RESPONSE_TO_ENDOGENOUS_STIMULUS									GOBP_POSITIVE_REGULATION_OF_GENE_EXPRESSION	GOBP_NEGATIVE_REGULATION_OF_TRANSCRIPTION_BY_RNA_POLYMERASE_II	GOBP_TUBE_DEVELOPMENT	GOBP_EPITHELIUM_DEVELOPMENT		GOCC_CHROMOSOME		GOMF_TRANSCRIPTION_REGULATOR_ACTIVITY	GOMF_DNA_BINDING_TRANSCRIPTION_FACTOR_BINDING			GOBP_POSITIVE_REGULATION_OF_MULTICELLULAR_ORGANISMAL_PROCESS						GOBP_RESPONSE_TO_OXYGEN_CONTAINING_COMPOUND
811	CALR	calreticulin [Source:HGNC Symbol;Acc:HGNC:1455]		GOBP_PROGRAMMED_CELL_DEATH	GOBP_REGULATION_OF_CELL_DIFFERENTIATION		GOBP_REGULATION_OF_CELL_POPULATION_PROLIFERATION	GOBP_NEGATIVE_REGULATION_OF_NUCLEOBASE_CONTAINING_COMPOUND_METABOLIC_PROCESS				GOBP_NEGATIVE_REGULATION_OF_BIOSYNTHETIC_PROCESS	GOBP_REGULATION_OF_CELL_DEATH		GOBP_TISSUE_DEVELOPMENT	GOBP_POSITIVE_REGULATION_OF_SIGNALING		GOMF_TRANSCRIPTION_FACTOR_BINDING	GOBP_RESPONSE_TO_ENDOGENOUS_STIMULUS	GOBP_CELLULAR_RESPONSE_TO_ENDOGENOUS_STIMULUS							GOBP_CIRCULATORY_SYSTEM_DEVELOPMENT	GOBP_POSITIVE_REGULATION_OF_DEVELOPMENTAL_PROCESS	GOBP_POSITIVE_REGULATION_OF_GENE_EXPRESSION	GOBP_NEGATIVE_REGULATION_OF_TRANSCRIPTION_BY_RNA_POLYMERASE_II							GOMF_DNA_BINDING_TRANSCRIPTION_FACTOR_BINDING					GOBP_CELL_CYCLE		GOBP_POSITIVE_REGULATION_OF_CELL_DIFFERENTIATION		GOBP_RESPONSE_TO_OXYGEN_CONTAINING_COMPOUND
23405	DICER1	dicer 1, ribonuclease III [Source:HGNC Symbol;Acc:HGNC:17098]		GOBP_PROGRAMMED_CELL_DEATH	GOBP_REGULATION_OF_CELL_DIFFERENTIATION		GOBP_REGULATION_OF_CELL_POPULATION_PROLIFERATION	GOBP_NEGATIVE_REGULATION_OF_NUCLEOBASE_CONTAINING_COMPOUND_METABOLIC_PROCESS				GOBP_NEGATIVE_REGULATION_OF_BIOSYNTHETIC_PROCESS																GOBP_POSITIVE_REGULATION_OF_DEVELOPMENTAL_PROCESS		GOBP_NEGATIVE_REGULATION_OF_TRANSCRIPTION_BY_RNA_POLYMERASE_II									GOBP_ANATOMICAL_STRUCTURE_FORMATION_INVOLVED_IN_MORPHOGENESIS	GOBP_POSITIVE_REGULATION_OF_MULTICELLULAR_ORGANISMAL_PROCESS				GOBP_POSITIVE_REGULATION_OF_CELL_DIFFERENTIATION	GOBP_NEGATIVE_REGULATION_OF_CELL_POPULATION_PROLIFERATION
387	RHOA	ras homolog family member A [Source:HGNC Symbol;Acc:HGNC:667]		GOBP_PROGRAMMED_CELL_DEATH	GOBP_REGULATION_OF_CELL_DIFFERENTIATION		GOBP_REGULATION_OF_CELL_POPULATION_PROLIFERATION		GOBP_REGULATION_OF_PROTEIN_MODIFICATION_PROCESS	GOBP_POSITIVE_REGULATION_OF_CELLULAR_BIOSYNTHETIC_PROCESS	GOBP_REGULATION_OF_PHOSPHORUS_METABOLIC_PROCESS	GOBP_NEGATIVE_REGULATION_OF_BIOSYNTHETIC_PROCESS	GOBP_REGULATION_OF_CELL_DEATH	GOBP_PHOSPHORYLATION	GOBP_TISSUE_DEVELOPMENT	GOBP_POSITIVE_REGULATION_OF_SIGNALING	GOBP_IMMUNE_SYSTEM_DEVELOPMENT		GOBP_RESPONSE_TO_ENDOGENOUS_STIMULUS	GOBP_CELLULAR_RESPONSE_TO_ENDOGENOUS_STIMULUS		GOBP_REGULATION_OF_PROTEIN_PHOSPHORYLATION	GOBP_POSITIVE_REGULATION_OF_PROTEIN_METABOLIC_PROCESS		GOBP_REGULATION_OF_TRANSFERASE_ACTIVITY		GOBP_CIRCULATORY_SYSTEM_DEVELOPMENT	GOBP_POSITIVE_REGULATION_OF_DEVELOPMENTAL_PROCESS	GOBP_POSITIVE_REGULATION_OF_GENE_EXPRESSION		GOBP_TUBE_DEVELOPMENT	GOBP_EPITHELIUM_DEVELOPMENT	GOBP_POSITIVE_REGULATION_OF_MOLECULAR_FUNCTION					GOBP_ANIMAL_ORGAN_MORPHOGENESIS	GOBP_ANATOMICAL_STRUCTURE_FORMATION_INVOLVED_IN_MORPHOGENESIS	GOBP_POSITIVE_REGULATION_OF_MULTICELLULAR_ORGANISMAL_PROCESS	GOBP_GROWTH	GOBP_CELL_CYCLE	GOBP_POSITIVE_REGULATION_OF_PROTEIN_MODIFICATION_PROCESS	GOBP_POSITIVE_REGULATION_OF_CELL_DIFFERENTIATION	GOBP_NEGATIVE_REGULATION_OF_CELL_POPULATION_PROLIFERATION	GOBP_RESPONSE_TO_OXYGEN_CONTAINING_COMPOUND
6794	STK11	serine/threonine kinase 11 [Source:HGNC Symbol;Acc:HGNC:11389]		GOBP_PROGRAMMED_CELL_DEATH	GOBP_REGULATION_OF_CELL_DIFFERENTIATION		GOBP_REGULATION_OF_CELL_POPULATION_PROLIFERATION		GOBP_REGULATION_OF_PROTEIN_MODIFICATION_PROCESS	GOBP_POSITIVE_REGULATION_OF_CELLULAR_BIOSYNTHETIC_PROCESS	GOBP_REGULATION_OF_PHOSPHORUS_METABOLIC_PROCESS			GOBP_PHOSPHORYLATION		GOBP_POSITIVE_REGULATION_OF_SIGNALING	GOBP_IMMUNE_SYSTEM_DEVELOPMENT		GOBP_RESPONSE_TO_ENDOGENOUS_STIMULUS	GOBP_CELLULAR_RESPONSE_TO_ENDOGENOUS_STIMULUS		GOBP_REGULATION_OF_PROTEIN_PHOSPHORYLATION	GOBP_POSITIVE_REGULATION_OF_PROTEIN_METABOLIC_PROCESS		GOBP_REGULATION_OF_TRANSFERASE_ACTIVITY	GOBP_PEPTIDYL_AMINO_ACID_MODIFICATION	GOBP_CIRCULATORY_SYSTEM_DEVELOPMENT	GOBP_POSITIVE_REGULATION_OF_DEVELOPMENTAL_PROCESS					GOBP_POSITIVE_REGULATION_OF_MOLECULAR_FUNCTION							GOBP_POSITIVE_REGULATION_OF_MULTICELLULAR_ORGANISMAL_PROCESS	GOBP_GROWTH	GOBP_CELL_CYCLE	GOBP_POSITIVE_REGULATION_OF_PROTEIN_MODIFICATION_PROCESS	GOBP_POSITIVE_REGULATION_OF_CELL_DIFFERENTIATION	GOBP_NEGATIVE_REGULATION_OF_CELL_POPULATION_PROLIFERATION	GOBP_RESPONSE_TO_OXYGEN_CONTAINING_COMPOUND	GOBP_ENZYME_LINKED_RECEPTOR_PROTEIN_SIGNALING_PATHWAY	GOBP_REPRODUCTIVE_SYSTEM_DEVELOPMENT
55294	FBXW7	F-box and WD repeat domain containing 7 [Source:HGNC Symbol;Acc:HGNC:16712]		GOBP_PROGRAMMED_CELL_DEATH	GOBP_REGULATION_OF_CELL_DIFFERENTIATION		GOBP_REGULATION_OF_CELL_POPULATION_PROLIFERATION		GOBP_REGULATION_OF_PROTEIN_MODIFICATION_PROCESS		GOBP_REGULATION_OF_PHOSPHORUS_METABOLIC_PROCESS	GOBP_NEGATIVE_REGULATION_OF_BIOSYNTHETIC_PROCESS	GOBP_REGULATION_OF_CELL_DEATH	GOBP_PHOSPHORYLATION		GOBP_POSITIVE_REGULATION_OF_SIGNALING	GOBP_IMMUNE_SYSTEM_DEVELOPMENT					GOBP_REGULATION_OF_PROTEIN_PHOSPHORYLATION	GOBP_POSITIVE_REGULATION_OF_PROTEIN_METABOLIC_PROCESS		GOBP_REGULATION_OF_TRANSFERASE_ACTIVITY	GOBP_PEPTIDYL_AMINO_ACID_MODIFICATION	GOBP_CIRCULATORY_SYSTEM_DEVELOPMENT				GOBP_TUBE_DEVELOPMENT		GOBP_POSITIVE_REGULATION_OF_MOLECULAR_FUNCTION	GOCC_CHROMOSOME				GOBP_ANIMAL_ORGAN_MORPHOGENESIS	GOBP_ANATOMICAL_STRUCTURE_FORMATION_INVOLVED_IN_MORPHOGENESIS			GOBP_CELL_CYCLE	GOBP_POSITIVE_REGULATION_OF_PROTEIN_MODIFICATION_PROCESS		GOBP_NEGATIVE_REGULATION_OF_CELL_POPULATION_PROLIFERATION		GOBP_ENZYME_LINKED_RECEPTOR_PROTEIN_SIGNALING_PATHWAY
3791	KDR	kinase insert domain receptor [Source:HGNC Symbol;Acc:HGNC:6307]		GOBP_PROGRAMMED_CELL_DEATH	GOBP_REGULATION_OF_CELL_DIFFERENTIATION		GOBP_REGULATION_OF_CELL_POPULATION_PROLIFERATION		GOBP_REGULATION_OF_PROTEIN_MODIFICATION_PROCESS		GOBP_REGULATION_OF_PHOSPHORUS_METABOLIC_PROCESS		GOBP_REGULATION_OF_CELL_DEATH	GOBP_PHOSPHORYLATION	GOBP_TISSUE_DEVELOPMENT	GOBP_POSITIVE_REGULATION_OF_SIGNALING	GOBP_IMMUNE_SYSTEM_DEVELOPMENT		GOBP_RESPONSE_TO_ENDOGENOUS_STIMULUS	GOBP_CELLULAR_RESPONSE_TO_ENDOGENOUS_STIMULUS	GOBP_EMBRYO_DEVELOPMENT	GOBP_REGULATION_OF_PROTEIN_PHOSPHORYLATION	GOBP_POSITIVE_REGULATION_OF_PROTEIN_METABOLIC_PROCESS		GOBP_REGULATION_OF_TRANSFERASE_ACTIVITY	GOBP_PEPTIDYL_AMINO_ACID_MODIFICATION	GOBP_CIRCULATORY_SYSTEM_DEVELOPMENT	GOBP_POSITIVE_REGULATION_OF_DEVELOPMENTAL_PROCESS			GOBP_TUBE_DEVELOPMENT	GOBP_EPITHELIUM_DEVELOPMENT	GOBP_POSITIVE_REGULATION_OF_MOLECULAR_FUNCTION					GOBP_ANIMAL_ORGAN_MORPHOGENESIS	GOBP_ANATOMICAL_STRUCTURE_FORMATION_INVOLVED_IN_MORPHOGENESIS	GOBP_POSITIVE_REGULATION_OF_MULTICELLULAR_ORGANISMAL_PROCESS			GOBP_POSITIVE_REGULATION_OF_PROTEIN_MODIFICATION_PROCESS	GOBP_POSITIVE_REGULATION_OF_CELL_DIFFERENTIATION			GOBP_ENZYME_LINKED_RECEPTOR_PROTEIN_SIGNALING_PATHWAY	GOBP_REPRODUCTIVE_SYSTEM_DEVELOPMENT
4763	NF1	neurofibromin 1 [Source:HGNC Symbol;Acc:HGNC:7765]		GOBP_PROGRAMMED_CELL_DEATH	GOBP_REGULATION_OF_CELL_DIFFERENTIATION		GOBP_REGULATION_OF_CELL_POPULATION_PROLIFERATION		GOBP_REGULATION_OF_PROTEIN_MODIFICATION_PROCESS		GOBP_REGULATION_OF_PHOSPHORUS_METABOLIC_PROCESS		GOBP_REGULATION_OF_CELL_DEATH	GOBP_PHOSPHORYLATION	GOBP_TISSUE_DEVELOPMENT	GOBP_POSITIVE_REGULATION_OF_SIGNALING	GOBP_IMMUNE_SYSTEM_DEVELOPMENT				GOBP_EMBRYO_DEVELOPMENT	GOBP_REGULATION_OF_PROTEIN_PHOSPHORYLATION			GOBP_REGULATION_OF_TRANSFERASE_ACTIVITY		GOBP_CIRCULATORY_SYSTEM_DEVELOPMENT				GOBP_TUBE_DEVELOPMENT	GOBP_EPITHELIUM_DEVELOPMENT	GOBP_POSITIVE_REGULATION_OF_MOLECULAR_FUNCTION					GOBP_ANIMAL_ORGAN_MORPHOGENESIS	GOBP_ANATOMICAL_STRUCTURE_FORMATION_INVOLVED_IN_MORPHOGENESIS						GOBP_NEGATIVE_REGULATION_OF_CELL_POPULATION_PROLIFERATION				GOBP_EMBRYO_DEVELOPMENT_ENDING_IN_BIRTH_OR_EGG_HATCHING
2260	FGFR1	fibroblast growth factor receptor 1 [Source:HGNC Symbol;Acc:HGNC:3688]		GOBP_PROGRAMMED_CELL_DEATH	GOBP_REGULATION_OF_CELL_DIFFERENTIATION		GOBP_REGULATION_OF_CELL_POPULATION_PROLIFERATION		GOBP_REGULATION_OF_PROTEIN_MODIFICATION_PROCESS		GOBP_REGULATION_OF_PHOSPHORUS_METABOLIC_PROCESS		GOBP_REGULATION_OF_CELL_DEATH	GOBP_PHOSPHORYLATION	GOBP_TISSUE_DEVELOPMENT	GOBP_POSITIVE_REGULATION_OF_SIGNALING			GOBP_RESPONSE_TO_ENDOGENOUS_STIMULUS	GOBP_CELLULAR_RESPONSE_TO_ENDOGENOUS_STIMULUS	GOBP_EMBRYO_DEVELOPMENT	GOBP_REGULATION_OF_PROTEIN_PHOSPHORYLATION	GOBP_POSITIVE_REGULATION_OF_PROTEIN_METABOLIC_PROCESS		GOBP_REGULATION_OF_TRANSFERASE_ACTIVITY	GOBP_PEPTIDYL_AMINO_ACID_MODIFICATION		GOBP_POSITIVE_REGULATION_OF_DEVELOPMENTAL_PROCESS					GOBP_POSITIVE_REGULATION_OF_MOLECULAR_FUNCTION					GOBP_ANIMAL_ORGAN_MORPHOGENESIS					GOBP_POSITIVE_REGULATION_OF_PROTEIN_MODIFICATION_PROCESS	GOBP_POSITIVE_REGULATION_OF_CELL_DIFFERENTIATION			GOBP_ENZYME_LINKED_RECEPTOR_PROTEIN_SIGNALING_PATHWAY		GOBP_EMBRYO_DEVELOPMENT_ENDING_IN_BIRTH_OR_EGG_HATCHING
5728	PTEN	phosphatase and tensin homolog [Source:HGNC Symbol;Acc:HGNC:9588]		GOBP_PROGRAMMED_CELL_DEATH	GOBP_REGULATION_OF_CELL_DIFFERENTIATION		GOBP_REGULATION_OF_CELL_POPULATION_PROLIFERATION		GOBP_REGULATION_OF_PROTEIN_MODIFICATION_PROCESS		GOBP_REGULATION_OF_PHOSPHORUS_METABOLIC_PROCESS		GOBP_REGULATION_OF_CELL_DEATH	GOBP_PHOSPHORYLATION	GOBP_TISSUE_DEVELOPMENT	GOBP_POSITIVE_REGULATION_OF_SIGNALING						GOBP_REGULATION_OF_PROTEIN_PHOSPHORYLATION	GOBP_POSITIVE_REGULATION_OF_PROTEIN_METABOLIC_PROCESS		GOBP_REGULATION_OF_TRANSFERASE_ACTIVITY	GOBP_PEPTIDYL_AMINO_ACID_MODIFICATION	GOBP_CIRCULATORY_SYSTEM_DEVELOPMENT				GOBP_TUBE_DEVELOPMENT	GOBP_EPITHELIUM_DEVELOPMENT	GOBP_POSITIVE_REGULATION_OF_MOLECULAR_FUNCTION					GOBP_ANIMAL_ORGAN_MORPHOGENESIS	GOBP_ANATOMICAL_STRUCTURE_FORMATION_INVOLVED_IN_MORPHOGENESIS		GOBP_GROWTH	GOBP_CELL_CYCLE	GOBP_POSITIVE_REGULATION_OF_PROTEIN_MODIFICATION_PROCESS		GOBP_NEGATIVE_REGULATION_OF_CELL_POPULATION_PROLIFERATION			GOBP_REPRODUCTIVE_SYSTEM_DEVELOPMENT
3572	IL6ST	interleukin 6 cytokine family signal transducer [Source:HGNC Symbol;Acc:HGNC:6021]		GOBP_PROGRAMMED_CELL_DEATH	GOBP_REGULATION_OF_CELL_DIFFERENTIATION		GOBP_REGULATION_OF_CELL_POPULATION_PROLIFERATION		GOBP_REGULATION_OF_PROTEIN_MODIFICATION_PROCESS		GOBP_REGULATION_OF_PHOSPHORUS_METABOLIC_PROCESS		GOBP_REGULATION_OF_CELL_DEATH	GOBP_PHOSPHORYLATION	GOBP_TISSUE_DEVELOPMENT	GOBP_POSITIVE_REGULATION_OF_SIGNALING						GOBP_REGULATION_OF_PROTEIN_PHOSPHORYLATION	GOBP_POSITIVE_REGULATION_OF_PROTEIN_METABOLIC_PROCESS			GOBP_PEPTIDYL_AMINO_ACID_MODIFICATION		GOBP_POSITIVE_REGULATION_OF_DEVELOPMENTAL_PROCESS	GOBP_POSITIVE_REGULATION_OF_GENE_EXPRESSION		GOBP_TUBE_DEVELOPMENT	GOBP_EPITHELIUM_DEVELOPMENT								GOBP_POSITIVE_REGULATION_OF_MULTICELLULAR_ORGANISMAL_PROCESS			GOBP_POSITIVE_REGULATION_OF_PROTEIN_MODIFICATION_PROCESS	GOBP_POSITIVE_REGULATION_OF_CELL_DIFFERENTIATION			GOBP_ENZYME_LINKED_RECEPTOR_PROTEIN_SIGNALING_PATHWAY
3845	KRAS	KRAS proto-oncogene, GTPase [Source:HGNC Symbol;Acc:HGNC:6407]		GOBP_PROGRAMMED_CELL_DEATH	GOBP_REGULATION_OF_CELL_DIFFERENTIATION		GOBP_REGULATION_OF_CELL_POPULATION_PROLIFERATION		GOBP_REGULATION_OF_PROTEIN_MODIFICATION_PROCESS		GOBP_REGULATION_OF_PHOSPHORUS_METABOLIC_PROCESS		GOBP_REGULATION_OF_CELL_DEATH	GOBP_PHOSPHORYLATION	GOBP_TISSUE_DEVELOPMENT	GOBP_POSITIVE_REGULATION_OF_SIGNALING						GOBP_REGULATION_OF_PROTEIN_PHOSPHORYLATION	GOBP_POSITIVE_REGULATION_OF_PROTEIN_METABOLIC_PROCESS						GOBP_POSITIVE_REGULATION_OF_GENE_EXPRESSION		GOBP_TUBE_DEVELOPMENT	GOBP_EPITHELIUM_DEVELOPMENT						GOBP_ANIMAL_ORGAN_MORPHOGENESIS					GOBP_POSITIVE_REGULATION_OF_PROTEIN_MODIFICATION_PROCESS
596	BCL2	BCL2 apoptosis regulator [Source:HGNC Symbol;Acc:HGNC:990]		GOBP_PROGRAMMED_CELL_DEATH	GOBP_REGULATION_OF_CELL_DIFFERENTIATION		GOBP_REGULATION_OF_CELL_POPULATION_PROLIFERATION		GOBP_REGULATION_OF_PROTEIN_MODIFICATION_PROCESS		GOBP_REGULATION_OF_PHOSPHORUS_METABOLIC_PROCESS		GOBP_REGULATION_OF_CELL_DEATH	GOBP_PHOSPHORYLATION	GOBP_TISSUE_DEVELOPMENT		GOBP_IMMUNE_SYSTEM_DEVELOPMENT	GOMF_TRANSCRIPTION_FACTOR_BINDING	GOBP_RESPONSE_TO_ENDOGENOUS_STIMULUS			GOBP_REGULATION_OF_PROTEIN_PHOSPHORYLATION	GOBP_POSITIVE_REGULATION_OF_PROTEIN_METABOLIC_PROCESS			GOBP_PEPTIDYL_AMINO_ACID_MODIFICATION		GOBP_POSITIVE_REGULATION_OF_DEVELOPMENTAL_PROCESS			GOBP_TUBE_DEVELOPMENT	GOBP_EPITHELIUM_DEVELOPMENT	GOBP_POSITIVE_REGULATION_OF_MOLECULAR_FUNCTION				GOMF_DNA_BINDING_TRANSCRIPTION_FACTOR_BINDING	GOBP_ANIMAL_ORGAN_MORPHOGENESIS		GOBP_POSITIVE_REGULATION_OF_MULTICELLULAR_ORGANISMAL_PROCESS	GOBP_GROWTH	GOBP_CELL_CYCLE	GOBP_POSITIVE_REGULATION_OF_PROTEIN_MODIFICATION_PROCESS	GOBP_POSITIVE_REGULATION_OF_CELL_DIFFERENTIATION	GOBP_NEGATIVE_REGULATION_OF_CELL_POPULATION_PROLIFERATION	GOBP_RESPONSE_TO_OXYGEN_CONTAINING_COMPOUND		GOBP_REPRODUCTIVE_SYSTEM_DEVELOPMENT
4771	NF2	neurofibromin 2 [Source:HGNC Symbol;Acc:HGNC:7773]		GOBP_PROGRAMMED_CELL_DEATH	GOBP_REGULATION_OF_CELL_DIFFERENTIATION		GOBP_REGULATION_OF_CELL_POPULATION_PROLIFERATION		GOBP_REGULATION_OF_PROTEIN_MODIFICATION_PROCESS		GOBP_REGULATION_OF_PHOSPHORUS_METABOLIC_PROCESS		GOBP_REGULATION_OF_CELL_DEATH	GOBP_PHOSPHORYLATION	GOBP_TISSUE_DEVELOPMENT						GOBP_EMBRYO_DEVELOPMENT	GOBP_REGULATION_OF_PROTEIN_PHOSPHORYLATION			GOBP_REGULATION_OF_TRANSFERASE_ACTIVITY	GOBP_PEPTIDYL_AMINO_ACID_MODIFICATION		GOBP_POSITIVE_REGULATION_OF_DEVELOPMENTAL_PROCESS				GOBP_EPITHELIUM_DEVELOPMENT						GOBP_ANIMAL_ORGAN_MORPHOGENESIS	GOBP_ANATOMICAL_STRUCTURE_FORMATION_INVOLVED_IN_MORPHOGENESIS			GOBP_CELL_CYCLE		GOBP_POSITIVE_REGULATION_OF_CELL_DIFFERENTIATION	GOBP_NEGATIVE_REGULATION_OF_CELL_POPULATION_PROLIFERATION
3815	KIT	KIT proto-oncogene, receptor tyrosine kinase [Source:HGNC Symbol;Acc:HGNC:6342]		GOBP_PROGRAMMED_CELL_DEATH	GOBP_REGULATION_OF_CELL_DIFFERENTIATION		GOBP_REGULATION_OF_CELL_POPULATION_PROLIFERATION		GOBP_REGULATION_OF_PROTEIN_MODIFICATION_PROCESS		GOBP_REGULATION_OF_PHOSPHORUS_METABOLIC_PROCESS		GOBP_REGULATION_OF_CELL_DEATH	GOBP_PHOSPHORYLATION		GOBP_POSITIVE_REGULATION_OF_SIGNALING	GOBP_IMMUNE_SYSTEM_DEVELOPMENT		GOBP_RESPONSE_TO_ENDOGENOUS_STIMULUS	GOBP_CELLULAR_RESPONSE_TO_ENDOGENOUS_STIMULUS	GOBP_EMBRYO_DEVELOPMENT	GOBP_REGULATION_OF_PROTEIN_PHOSPHORYLATION	GOBP_POSITIVE_REGULATION_OF_PROTEIN_METABOLIC_PROCESS		GOBP_REGULATION_OF_TRANSFERASE_ACTIVITY	GOBP_PEPTIDYL_AMINO_ACID_MODIFICATION	GOBP_CIRCULATORY_SYSTEM_DEVELOPMENT	GOBP_POSITIVE_REGULATION_OF_DEVELOPMENTAL_PROCESS	GOBP_POSITIVE_REGULATION_OF_GENE_EXPRESSION		GOBP_TUBE_DEVELOPMENT		GOBP_POSITIVE_REGULATION_OF_MOLECULAR_FUNCTION							GOBP_POSITIVE_REGULATION_OF_MULTICELLULAR_ORGANISMAL_PROCESS			GOBP_POSITIVE_REGULATION_OF_PROTEIN_MODIFICATION_PROCESS	GOBP_POSITIVE_REGULATION_OF_CELL_DIFFERENTIATION			GOBP_ENZYME_LINKED_RECEPTOR_PROTEIN_SIGNALING_PATHWAY	GOBP_REPRODUCTIVE_SYSTEM_DEVELOPMENT
6850	SYK	spleen associated tyrosine kinase [Source:HGNC Symbol;Acc:HGNC:11491]		GOBP_PROGRAMMED_CELL_DEATH	GOBP_REGULATION_OF_CELL_DIFFERENTIATION		GOBP_REGULATION_OF_CELL_POPULATION_PROLIFERATION		GOBP_REGULATION_OF_PROTEIN_MODIFICATION_PROCESS		GOBP_REGULATION_OF_PHOSPHORUS_METABOLIC_PROCESS		GOBP_REGULATION_OF_CELL_DEATH	GOBP_PHOSPHORYLATION		GOBP_POSITIVE_REGULATION_OF_SIGNALING	GOBP_IMMUNE_SYSTEM_DEVELOPMENT		GOBP_RESPONSE_TO_ENDOGENOUS_STIMULUS			GOBP_REGULATION_OF_PROTEIN_PHOSPHORYLATION	GOBP_POSITIVE_REGULATION_OF_PROTEIN_METABOLIC_PROCESS		GOBP_REGULATION_OF_TRANSFERASE_ACTIVITY	GOBP_PEPTIDYL_AMINO_ACID_MODIFICATION	GOBP_CIRCULATORY_SYSTEM_DEVELOPMENT	GOBP_POSITIVE_REGULATION_OF_DEVELOPMENTAL_PROCESS	GOBP_POSITIVE_REGULATION_OF_GENE_EXPRESSION		GOBP_TUBE_DEVELOPMENT		GOBP_POSITIVE_REGULATION_OF_MOLECULAR_FUNCTION					GOBP_ANIMAL_ORGAN_MORPHOGENESIS	GOBP_ANATOMICAL_STRUCTURE_FORMATION_INVOLVED_IN_MORPHOGENESIS	GOBP_POSITIVE_REGULATION_OF_MULTICELLULAR_ORGANISMAL_PROCESS			GOBP_POSITIVE_REGULATION_OF_PROTEIN_MODIFICATION_PROCESS	GOBP_POSITIVE_REGULATION_OF_CELL_DIFFERENTIATION			GOBP_ENZYME_LINKED_RECEPTOR_PROTEIN_SIGNALING_PATHWAY
324	APC	APC regulator of WNT signaling pathway [Source:HGNC Symbol;Acc:HGNC:583]		GOBP_PROGRAMMED_CELL_DEATH	GOBP_REGULATION_OF_CELL_DIFFERENTIATION		GOBP_REGULATION_OF_CELL_POPULATION_PROLIFERATION		GOBP_REGULATION_OF_PROTEIN_MODIFICATION_PROCESS		GOBP_REGULATION_OF_PHOSPHORUS_METABOLIC_PROCESS		GOBP_REGULATION_OF_CELL_DEATH	GOBP_PHOSPHORYLATION					GOBP_RESPONSE_TO_ENDOGENOUS_STIMULUS	GOBP_CELLULAR_RESPONSE_TO_ENDOGENOUS_STIMULUS		GOBP_REGULATION_OF_PROTEIN_PHOSPHORYLATION	GOBP_POSITIVE_REGULATION_OF_PROTEIN_METABOLIC_PROCESS		GOBP_REGULATION_OF_TRANSFERASE_ACTIVITY									GOCC_CHROMOSOME						GOBP_POSITIVE_REGULATION_OF_MULTICELLULAR_ORGANISMAL_PROCESS		GOBP_CELL_CYCLE			GOBP_NEGATIVE_REGULATION_OF_CELL_POPULATION_PROLIFERATION	GOBP_RESPONSE_TO_OXYGEN_CONTAINING_COMPOUND	GOBP_ENZYME_LINKED_RECEPTOR_PROTEIN_SIGNALING_PATHWAY
7048	TGFBR2	transforming growth factor beta receptor 2 [Source:HGNC Symbol;Acc:HGNC:11773]		GOBP_PROGRAMMED_CELL_DEATH	GOBP_REGULATION_OF_CELL_DIFFERENTIATION		GOBP_REGULATION_OF_CELL_POPULATION_PROLIFERATION		GOBP_REGULATION_OF_PROTEIN_MODIFICATION_PROCESS		GOBP_REGULATION_OF_PHOSPHORUS_METABOLIC_PROCESS			GOBP_PHOSPHORYLATION	GOBP_TISSUE_DEVELOPMENT	GOBP_POSITIVE_REGULATION_OF_SIGNALING	GOBP_IMMUNE_SYSTEM_DEVELOPMENT		GOBP_RESPONSE_TO_ENDOGENOUS_STIMULUS	GOBP_CELLULAR_RESPONSE_TO_ENDOGENOUS_STIMULUS	GOBP_EMBRYO_DEVELOPMENT	GOBP_REGULATION_OF_PROTEIN_PHOSPHORYLATION	GOBP_POSITIVE_REGULATION_OF_PROTEIN_METABOLIC_PROCESS		GOBP_REGULATION_OF_TRANSFERASE_ACTIVITY	GOBP_PEPTIDYL_AMINO_ACID_MODIFICATION	GOBP_CIRCULATORY_SYSTEM_DEVELOPMENT	GOBP_POSITIVE_REGULATION_OF_DEVELOPMENTAL_PROCESS			GOBP_TUBE_DEVELOPMENT	GOBP_EPITHELIUM_DEVELOPMENT	GOBP_POSITIVE_REGULATION_OF_MOLECULAR_FUNCTION					GOBP_ANIMAL_ORGAN_MORPHOGENESIS	GOBP_ANATOMICAL_STRUCTURE_FORMATION_INVOLVED_IN_MORPHOGENESIS	GOBP_POSITIVE_REGULATION_OF_MULTICELLULAR_ORGANISMAL_PROCESS	GOBP_GROWTH		GOBP_POSITIVE_REGULATION_OF_PROTEIN_MODIFICATION_PROCESS	GOBP_POSITIVE_REGULATION_OF_CELL_DIFFERENTIATION	GOBP_NEGATIVE_REGULATION_OF_CELL_POPULATION_PROLIFERATION	GOBP_RESPONSE_TO_OXYGEN_CONTAINING_COMPOUND	GOBP_ENZYME_LINKED_RECEPTOR_PROTEIN_SIGNALING_PATHWAY		GOBP_EMBRYO_DEVELOPMENT_ENDING_IN_BIRTH_OR_EGG_HATCHING
238	ALK	ALK receptor tyrosine kinase [Source:HGNC Symbol;Acc:HGNC:427]		GOBP_PROGRAMMED_CELL_DEATH	GOBP_REGULATION_OF_CELL_DIFFERENTIATION		GOBP_REGULATION_OF_CELL_POPULATION_PROLIFERATION				GOBP_REGULATION_OF_PHOSPHORUS_METABOLIC_PROCESS		GOBP_REGULATION_OF_CELL_DEATH	GOBP_PHOSPHORYLATION		GOBP_POSITIVE_REGULATION_OF_SIGNALING			GOBP_RESPONSE_TO_ENDOGENOUS_STIMULUS	GOBP_CELLULAR_RESPONSE_TO_ENDOGENOUS_STIMULUS					GOBP_REGULATION_OF_TRANSFERASE_ACTIVITY	GOBP_PEPTIDYL_AMINO_ACID_MODIFICATION		GOBP_POSITIVE_REGULATION_OF_DEVELOPMENTAL_PROCESS					GOBP_POSITIVE_REGULATION_OF_MOLECULAR_FUNCTION													GOBP_RESPONSE_TO_OXYGEN_CONTAINING_COMPOUND	GOBP_ENZYME_LINKED_RECEPTOR_PROTEIN_SIGNALING_PATHWAY
3575	IL7R	interleukin 7 receptor [Source:HGNC Symbol;Acc:HGNC:6024]		GOBP_PROGRAMMED_CELL_DEATH	GOBP_REGULATION_OF_CELL_DIFFERENTIATION		GOBP_REGULATION_OF_CELL_POPULATION_PROLIFERATION						GOBP_REGULATION_OF_CELL_DEATH			GOBP_POSITIVE_REGULATION_OF_SIGNALING	GOBP_IMMUNE_SYSTEM_DEVELOPMENT											GOBP_POSITIVE_REGULATION_OF_DEVELOPMENTAL_PROCESS	GOBP_POSITIVE_REGULATION_OF_GENE_EXPRESSION											GOBP_POSITIVE_REGULATION_OF_MULTICELLULAR_ORGANISMAL_PROCESS				GOBP_POSITIVE_REGULATION_OF_CELL_DIFFERENTIATION
84433	CARD11	caspase recruitment domain family member 11 [Source:HGNC Symbol;Acc:HGNC:16393]		GOBP_PROGRAMMED_CELL_DEATH	GOBP_REGULATION_OF_CELL_DIFFERENTIATION		GOBP_REGULATION_OF_CELL_POPULATION_PROLIFERATION						GOBP_REGULATION_OF_CELL_DEATH			GOBP_POSITIVE_REGULATION_OF_SIGNALING	GOBP_IMMUNE_SYSTEM_DEVELOPMENT												GOBP_POSITIVE_REGULATION_OF_GENE_EXPRESSION				GOBP_POSITIVE_REGULATION_OF_MOLECULAR_FUNCTION							GOBP_POSITIVE_REGULATION_OF_MULTICELLULAR_ORGANISMAL_PROCESS
3399	ID3	inhibitor of DNA binding 3, HLH protein [Source:HGNC Symbol;Acc:HGNC:5362]		GOBP_PROGRAMMED_CELL_DEATH	GOBP_REGULATION_OF_CELL_DIFFERENTIATION			GOBP_NEGATIVE_REGULATION_OF_NUCLEOBASE_CONTAINING_COMPOUND_METABOLIC_PROCESS				GOBP_NEGATIVE_REGULATION_OF_BIOSYNTHETIC_PROCESS	GOBP_REGULATION_OF_CELL_DEATH		GOBP_TISSUE_DEVELOPMENT			GOMF_TRANSCRIPTION_FACTOR_BINDING			GOBP_EMBRYO_DEVELOPMENT						GOBP_CIRCULATORY_SYSTEM_DEVELOPMENT		GOBP_POSITIVE_REGULATION_OF_GENE_EXPRESSION	GOBP_NEGATIVE_REGULATION_OF_TRANSCRIPTION_BY_RNA_POLYMERASE_II		GOBP_EPITHELIUM_DEVELOPMENT				GOMF_TRANSCRIPTION_REGULATOR_ACTIVITY	GOMF_DNA_BINDING_TRANSCRIPTION_FACTOR_BINDING	GOBP_ANIMAL_ORGAN_MORPHOGENESIS				GOBP_CELL_CYCLE				GOBP_RESPONSE_TO_OXYGEN_CONTAINING_COMPOUND
2932	GSK3B	glycogen synthase kinase 3 beta [Source:HGNC Symbol;Acc:HGNC:4617]		GOBP_PROGRAMMED_CELL_DEATH	GOBP_REGULATION_OF_CELL_DIFFERENTIATION				GOBP_REGULATION_OF_PROTEIN_MODIFICATION_PROCESS		GOBP_REGULATION_OF_PHOSPHORUS_METABOLIC_PROCESS	GOBP_NEGATIVE_REGULATION_OF_BIOSYNTHETIC_PROCESS	GOBP_REGULATION_OF_CELL_DEATH	GOBP_PHOSPHORYLATION	GOBP_TISSUE_DEVELOPMENT	GOBP_POSITIVE_REGULATION_OF_SIGNALING		GOMF_TRANSCRIPTION_FACTOR_BINDING	GOBP_RESPONSE_TO_ENDOGENOUS_STIMULUS	GOBP_CELLULAR_RESPONSE_TO_ENDOGENOUS_STIMULUS			GOBP_POSITIVE_REGULATION_OF_PROTEIN_METABOLIC_PROCESS		GOBP_REGULATION_OF_TRANSFERASE_ACTIVITY	GOBP_PEPTIDYL_AMINO_ACID_MODIFICATION		GOBP_POSITIVE_REGULATION_OF_DEVELOPMENTAL_PROCESS	GOBP_POSITIVE_REGULATION_OF_GENE_EXPRESSION			GOBP_EPITHELIUM_DEVELOPMENT	GOBP_POSITIVE_REGULATION_OF_MOLECULAR_FUNCTION				GOMF_DNA_BINDING_TRANSCRIPTION_FACTOR_BINDING				GOBP_GROWTH			GOBP_POSITIVE_REGULATION_OF_CELL_DIFFERENTIATION		GOBP_RESPONSE_TO_OXYGEN_CONTAINING_COMPOUND	GOBP_ENZYME_LINKED_RECEPTOR_PROTEIN_SIGNALING_PATHWAY
2045	EPHA7	EPH receptor A7 [Source:HGNC Symbol;Acc:HGNC:3390]		GOBP_PROGRAMMED_CELL_DEATH	GOBP_REGULATION_OF_CELL_DIFFERENTIATION				GOBP_REGULATION_OF_PROTEIN_MODIFICATION_PROCESS		GOBP_REGULATION_OF_PHOSPHORUS_METABOLIC_PROCESS		GOBP_REGULATION_OF_CELL_DEATH	GOBP_PHOSPHORYLATION	GOBP_TISSUE_DEVELOPMENT							GOBP_REGULATION_OF_PROTEIN_PHOSPHORYLATION	GOBP_POSITIVE_REGULATION_OF_PROTEIN_METABOLIC_PROCESS		GOBP_REGULATION_OF_TRANSFERASE_ACTIVITY	GOBP_PEPTIDYL_AMINO_ACID_MODIFICATION					GOBP_TUBE_DEVELOPMENT	GOBP_EPITHELIUM_DEVELOPMENT	GOBP_POSITIVE_REGULATION_OF_MOLECULAR_FUNCTION								GOBP_GROWTH		GOBP_POSITIVE_REGULATION_OF_PROTEIN_MODIFICATION_PROCESS				GOBP_ENZYME_LINKED_RECEPTOR_PROTEIN_SIGNALING_PATHWAY
5518	PPP2R1A	protein phosphatase 2 scaffold subunit Aalpha [Source:HGNC Symbol;Acc:HGNC:9302]		GOBP_PROGRAMMED_CELL_DEATH	GOBP_REGULATION_OF_CELL_DIFFERENTIATION				GOBP_REGULATION_OF_PROTEIN_MODIFICATION_PROCESS		GOBP_REGULATION_OF_PHOSPHORUS_METABOLIC_PROCESS		GOBP_REGULATION_OF_CELL_DEATH	GOBP_PHOSPHORYLATION		GOBP_POSITIVE_REGULATION_OF_SIGNALING						GOBP_REGULATION_OF_PROTEIN_PHOSPHORYLATION				GOBP_PEPTIDYL_AMINO_ACID_MODIFICATION								GOCC_CHROMOSOME							GOBP_GROWTH	GOBP_CELL_CYCLE
558	AXL	AXL receptor tyrosine kinase [Source:HGNC Symbol;Acc:HGNC:905]		GOBP_PROGRAMMED_CELL_DEATH	GOBP_REGULATION_OF_CELL_DIFFERENTIATION						GOBP_REGULATION_OF_PHOSPHORUS_METABOLIC_PROCESS		GOBP_REGULATION_OF_CELL_DEATH	GOBP_PHOSPHORYLATION		GOBP_POSITIVE_REGULATION_OF_SIGNALING	GOBP_IMMUNE_SYSTEM_DEVELOPMENT								GOBP_REGULATION_OF_TRANSFERASE_ACTIVITY	GOBP_PEPTIDYL_AMINO_ACID_MODIFICATION		GOBP_POSITIVE_REGULATION_OF_DEVELOPMENTAL_PROCESS					GOBP_POSITIVE_REGULATION_OF_MOLECULAR_FUNCTION							GOBP_POSITIVE_REGULATION_OF_MULTICELLULAR_ORGANISMAL_PROCESS				GOBP_POSITIVE_REGULATION_OF_CELL_DIFFERENTIATION		GOBP_RESPONSE_TO_OXYGEN_CONTAINING_COMPOUND	GOBP_ENZYME_LINKED_RECEPTOR_PROTEIN_SIGNALING_PATHWAY	GOBP_REPRODUCTIVE_SYSTEM_DEVELOPMENT
7852	CXCR4	C-X-C motif chemokine receptor 4 [Source:HGNC Symbol;Acc:HGNC:2561]		GOBP_PROGRAMMED_CELL_DEATH	GOBP_REGULATION_OF_CELL_DIFFERENTIATION								GOBP_REGULATION_OF_CELL_DEATH		GOBP_TISSUE_DEVELOPMENT	GOBP_POSITIVE_REGULATION_OF_SIGNALING											GOBP_CIRCULATORY_SYSTEM_DEVELOPMENT	GOBP_POSITIVE_REGULATION_OF_DEVELOPMENTAL_PROCESS			GOBP_TUBE_DEVELOPMENT	GOBP_EPITHELIUM_DEVELOPMENT							GOBP_ANATOMICAL_STRUCTURE_FORMATION_INVOLVED_IN_MORPHOGENESIS	GOBP_POSITIVE_REGULATION_OF_MULTICELLULAR_ORGANISMAL_PROCESS	GOBP_GROWTH			GOBP_POSITIVE_REGULATION_OF_CELL_DIFFERENTIATION
841	CASP8	caspase 8 [Source:HGNC Symbol;Acc:HGNC:1509]		GOBP_PROGRAMMED_CELL_DEATH	GOBP_REGULATION_OF_CELL_DIFFERENTIATION								GOBP_REGULATION_OF_CELL_DEATH			GOBP_POSITIVE_REGULATION_OF_SIGNALING	GOBP_IMMUNE_SYSTEM_DEVELOPMENT				GOBP_EMBRYO_DEVELOPMENT		GOBP_POSITIVE_REGULATION_OF_PROTEIN_METABOLIC_PROCESS				GOBP_CIRCULATORY_SYSTEM_DEVELOPMENT	GOBP_POSITIVE_REGULATION_OF_DEVELOPMENTAL_PROCESS	GOBP_POSITIVE_REGULATION_OF_GENE_EXPRESSION		GOBP_TUBE_DEVELOPMENT		GOBP_POSITIVE_REGULATION_OF_MOLECULAR_FUNCTION						GOBP_ANATOMICAL_STRUCTURE_FORMATION_INVOLVED_IN_MORPHOGENESIS	GOBP_POSITIVE_REGULATION_OF_MULTICELLULAR_ORGANISMAL_PROCESS				GOBP_POSITIVE_REGULATION_OF_CELL_DIFFERENTIATION		GOBP_RESPONSE_TO_OXYGEN_CONTAINING_COMPOUND		GOBP_REPRODUCTIVE_SYSTEM_DEVELOPMENT	GOBP_EMBRYO_DEVELOPMENT_ENDING_IN_BIRTH_OR_EGG_HATCHING
1630	DCC	DCC netrin 1 receptor [Source:HGNC Symbol;Acc:HGNC:2701]		GOBP_PROGRAMMED_CELL_DEATH	GOBP_REGULATION_OF_CELL_DIFFERENTIATION								GOBP_REGULATION_OF_CELL_DEATH																												GOBP_GROWTH
91	ACVR1B	activin A receptor type 1B [Source:HGNC Symbol;Acc:HGNC:172]		GOBP_PROGRAMMED_CELL_DEATH	GOBP_REGULATION_OF_CELL_DIFFERENTIATION									GOBP_PHOSPHORYLATION	GOBP_TISSUE_DEVELOPMENT	GOBP_POSITIVE_REGULATION_OF_SIGNALING	GOBP_IMMUNE_SYSTEM_DEVELOPMENT				GOBP_EMBRYO_DEVELOPMENT					GOBP_PEPTIDYL_AMINO_ACID_MODIFICATION		GOBP_POSITIVE_REGULATION_OF_DEVELOPMENTAL_PROCESS	GOBP_POSITIVE_REGULATION_OF_GENE_EXPRESSION			GOBP_EPITHELIUM_DEVELOPMENT								GOBP_POSITIVE_REGULATION_OF_MULTICELLULAR_ORGANISMAL_PROCESS	GOBP_GROWTH	GOBP_CELL_CYCLE		GOBP_POSITIVE_REGULATION_OF_CELL_DIFFERENTIATION			GOBP_ENZYME_LINKED_RECEPTOR_PROTEIN_SIGNALING_PATHWAY		GOBP_EMBRYO_DEVELOPMENT_ENDING_IN_BIRTH_OR_EGG_HATCHING
6092	ROBO2	roundabout guidance receptor 2 [Source:HGNC Symbol;Acc:HGNC:10250]		GOBP_PROGRAMMED_CELL_DEATH	GOBP_REGULATION_OF_CELL_DIFFERENTIATION										GOBP_TISSUE_DEVELOPMENT	GOBP_POSITIVE_REGULATION_OF_SIGNALING			GOBP_RESPONSE_TO_ENDOGENOUS_STIMULUS	GOBP_CELLULAR_RESPONSE_TO_ENDOGENOUS_STIMULUS							GOBP_CIRCULATORY_SYSTEM_DEVELOPMENT	GOBP_POSITIVE_REGULATION_OF_DEVELOPMENTAL_PROCESS			GOBP_TUBE_DEVELOPMENT	GOBP_EPITHELIUM_DEVELOPMENT						GOBP_ANIMAL_ORGAN_MORPHOGENESIS	GOBP_ANATOMICAL_STRUCTURE_FORMATION_INVOLVED_IN_MORPHOGENESIS	GOBP_POSITIVE_REGULATION_OF_MULTICELLULAR_ORGANISMAL_PROCESS				GOBP_POSITIVE_REGULATION_OF_CELL_DIFFERENTIATION				GOBP_REPRODUCTIVE_SYSTEM_DEVELOPMENT
1029	CDKN2A	cyclin dependent kinase inhibitor 2A [Source:HGNC Symbol;Acc:HGNC:1787]		GOBP_PROGRAMMED_CELL_DEATH			GOBP_REGULATION_OF_CELL_POPULATION_PROLIFERATION	GOBP_NEGATIVE_REGULATION_OF_NUCLEOBASE_CONTAINING_COMPOUND_METABOLIC_PROCESS	GOBP_REGULATION_OF_PROTEIN_MODIFICATION_PROCESS		GOBP_REGULATION_OF_PHOSPHORUS_METABOLIC_PROCESS	GOBP_NEGATIVE_REGULATION_OF_BIOSYNTHETIC_PROCESS	GOBP_REGULATION_OF_CELL_DEATH	GOBP_PHOSPHORYLATION				GOMF_TRANSCRIPTION_FACTOR_BINDING				GOBP_REGULATION_OF_PROTEIN_PHOSPHORYLATION			GOBP_REGULATION_OF_TRANSFERASE_ACTIVITY									GOCC_CHROMOSOME			GOMF_DNA_BINDING_TRANSCRIPTION_FACTOR_BINDING				GOBP_GROWTH	GOBP_CELL_CYCLE			GOBP_NEGATIVE_REGULATION_OF_CELL_POPULATION_PROLIFERATION
1026	CDKN1A	cyclin dependent kinase inhibitor 1A [Source:HGNC Symbol;Acc:HGNC:1784]		GOBP_PROGRAMMED_CELL_DEATH			GOBP_REGULATION_OF_CELL_POPULATION_PROLIFERATION	GOBP_NEGATIVE_REGULATION_OF_NUCLEOBASE_CONTAINING_COMPOUND_METABOLIC_PROCESS	GOBP_REGULATION_OF_PROTEIN_MODIFICATION_PROCESS		GOBP_REGULATION_OF_PHOSPHORUS_METABOLIC_PROCESS	GOBP_NEGATIVE_REGULATION_OF_BIOSYNTHETIC_PROCESS	GOBP_REGULATION_OF_CELL_DEATH	GOBP_PHOSPHORYLATION								GOBP_REGULATION_OF_PROTEIN_PHOSPHORYLATION	GOBP_POSITIVE_REGULATION_OF_PROTEIN_METABOLIC_PROCESS		GOBP_REGULATION_OF_TRANSFERASE_ACTIVITY		GOBP_CIRCULATORY_SYSTEM_DEVELOPMENT						GOBP_POSITIVE_REGULATION_OF_MOLECULAR_FUNCTION								GOBP_GROWTH	GOBP_CELL_CYCLE	GOBP_POSITIVE_REGULATION_OF_PROTEIN_MODIFICATION_PROCESS		GOBP_NEGATIVE_REGULATION_OF_CELL_POPULATION_PROLIFERATION
8452	CUL3	cullin 3 [Source:HGNC Symbol;Acc:HGNC:2553]		GOBP_PROGRAMMED_CELL_DEATH			GOBP_REGULATION_OF_CELL_POPULATION_PROLIFERATION	GOBP_NEGATIVE_REGULATION_OF_NUCLEOBASE_CONTAINING_COMPOUND_METABOLIC_PROCESS	GOBP_REGULATION_OF_PROTEIN_MODIFICATION_PROCESS			GOBP_NEGATIVE_REGULATION_OF_BIOSYNTHETIC_PROCESS									GOBP_EMBRYO_DEVELOPMENT		GOBP_POSITIVE_REGULATION_OF_PROTEIN_METABOLIC_PROCESS							GOBP_NEGATIVE_REGULATION_OF_TRANSCRIPTION_BY_RNA_POLYMERASE_II								GOBP_ANIMAL_ORGAN_MORPHOGENESIS	GOBP_ANATOMICAL_STRUCTURE_FORMATION_INVOLVED_IN_MORPHOGENESIS			GOBP_CELL_CYCLE	GOBP_POSITIVE_REGULATION_OF_PROTEIN_MODIFICATION_PROCESS						GOBP_EMBRYO_DEVELOPMENT_ENDING_IN_BIRTH_OR_EGG_HATCHING
84678	KDM2B	lysine demethylase 2B [Source:HGNC Symbol;Acc:HGNC:13610]		GOBP_PROGRAMMED_CELL_DEATH			GOBP_REGULATION_OF_CELL_POPULATION_PROLIFERATION	GOBP_NEGATIVE_REGULATION_OF_NUCLEOBASE_CONTAINING_COMPOUND_METABOLIC_PROCESS				GOBP_NEGATIVE_REGULATION_OF_BIOSYNTHETIC_PROCESS	GOBP_REGULATION_OF_CELL_DEATH		GOBP_TISSUE_DEVELOPMENT						GOBP_EMBRYO_DEVELOPMENT							GOBP_POSITIVE_REGULATION_OF_DEVELOPMENTAL_PROCESS		GOBP_NEGATIVE_REGULATION_OF_TRANSCRIPTION_BY_RNA_POLYMERASE_II	GOBP_TUBE_DEVELOPMENT	GOBP_EPITHELIUM_DEVELOPMENT		GOCC_CHROMOSOME		GOMF_TRANSCRIPTION_REGULATOR_ACTIVITY		GOBP_ANIMAL_ORGAN_MORPHOGENESIS	GOBP_ANATOMICAL_STRUCTURE_FORMATION_INVOLVED_IN_MORPHOGENESIS	GOBP_POSITIVE_REGULATION_OF_MULTICELLULAR_ORGANISMAL_PROCESS	GOBP_GROWTH				GOBP_NEGATIVE_REGULATION_OF_CELL_POPULATION_PROLIFERATION				GOBP_EMBRYO_DEVELOPMENT_ENDING_IN_BIRTH_OR_EGG_HATCHING
8241	RBM10	RNA binding motif protein 10 [Source:HGNC Symbol;Acc:HGNC:9896]		GOBP_PROGRAMMED_CELL_DEATH			GOBP_REGULATION_OF_CELL_POPULATION_PROLIFERATION	GOBP_NEGATIVE_REGULATION_OF_NUCLEOBASE_CONTAINING_COMPOUND_METABOLIC_PROCESS				GOBP_NEGATIVE_REGULATION_OF_BIOSYNTHETIC_PROCESS	GOBP_REGULATION_OF_CELL_DEATH																GOBP_POSITIVE_REGULATION_OF_GENE_EXPRESSION	GOBP_NEGATIVE_REGULATION_OF_TRANSCRIPTION_BY_RNA_POLYMERASE_II															GOBP_NEGATIVE_REGULATION_OF_CELL_POPULATION_PROLIFERATION
4615	MYD88	MYD88 innate immune signal transduction adaptor [Source:HGNC Symbol;Acc:HGNC:7562]		GOBP_PROGRAMMED_CELL_DEATH			GOBP_REGULATION_OF_CELL_POPULATION_PROLIFERATION	GOBP_NEGATIVE_REGULATION_OF_NUCLEOBASE_CONTAINING_COMPOUND_METABOLIC_PROCESS							GOBP_TISSUE_DEVELOPMENT	GOBP_POSITIVE_REGULATION_OF_SIGNALING			GOBP_RESPONSE_TO_ENDOGENOUS_STIMULUS										GOBP_POSITIVE_REGULATION_OF_GENE_EXPRESSION			GOBP_EPITHELIUM_DEVELOPMENT	GOBP_POSITIVE_REGULATION_OF_MOLECULAR_FUNCTION							GOBP_POSITIVE_REGULATION_OF_MULTICELLULAR_ORGANISMAL_PROCESS						GOBP_RESPONSE_TO_OXYGEN_CONTAINING_COMPOUND
4914	NTRK1	neurotrophic receptor tyrosine kinase 1 [Source:HGNC Symbol;Acc:HGNC:8031]		GOBP_PROGRAMMED_CELL_DEATH			GOBP_REGULATION_OF_CELL_POPULATION_PROLIFERATION		GOBP_REGULATION_OF_PROTEIN_MODIFICATION_PROCESS		GOBP_REGULATION_OF_PHOSPHORUS_METABOLIC_PROCESS		GOBP_REGULATION_OF_CELL_DEATH	GOBP_PHOSPHORYLATION	GOBP_TISSUE_DEVELOPMENT	GOBP_POSITIVE_REGULATION_OF_SIGNALING	GOBP_IMMUNE_SYSTEM_DEVELOPMENT		GOBP_RESPONSE_TO_ENDOGENOUS_STIMULUS	GOBP_CELLULAR_RESPONSE_TO_ENDOGENOUS_STIMULUS		GOBP_REGULATION_OF_PROTEIN_PHOSPHORYLATION	GOBP_POSITIVE_REGULATION_OF_PROTEIN_METABOLIC_PROCESS		GOBP_REGULATION_OF_TRANSFERASE_ACTIVITY	GOBP_PEPTIDYL_AMINO_ACID_MODIFICATION		GOBP_POSITIVE_REGULATION_OF_DEVELOPMENTAL_PROCESS				GOBP_EPITHELIUM_DEVELOPMENT	GOBP_POSITIVE_REGULATION_OF_MOLECULAR_FUNCTION							GOBP_POSITIVE_REGULATION_OF_MULTICELLULAR_ORGANISMAL_PROCESS			GOBP_POSITIVE_REGULATION_OF_PROTEIN_MODIFICATION_PROCESS		GOBP_NEGATIVE_REGULATION_OF_CELL_POPULATION_PROLIFERATION	GOBP_RESPONSE_TO_OXYGEN_CONTAINING_COMPOUND	GOBP_ENZYME_LINKED_RECEPTOR_PROTEIN_SIGNALING_PATHWAY	GOBP_REPRODUCTIVE_SYSTEM_DEVELOPMENT
5290	PIK3CA	phosphatidylinositol-4,5-bisphosphate 3-kinase catalytic subunit alpha [Source:HGNC Symbol;Acc:HGNC:8975]		GOBP_PROGRAMMED_CELL_DEATH			GOBP_REGULATION_OF_CELL_POPULATION_PROLIFERATION		GOBP_REGULATION_OF_PROTEIN_MODIFICATION_PROCESS		GOBP_REGULATION_OF_PHOSPHORUS_METABOLIC_PROCESS		GOBP_REGULATION_OF_CELL_DEATH	GOBP_PHOSPHORYLATION	GOBP_TISSUE_DEVELOPMENT	GOBP_POSITIVE_REGULATION_OF_SIGNALING			GOBP_RESPONSE_TO_ENDOGENOUS_STIMULUS	GOBP_CELLULAR_RESPONSE_TO_ENDOGENOUS_STIMULUS		GOBP_REGULATION_OF_PROTEIN_PHOSPHORYLATION	GOBP_POSITIVE_REGULATION_OF_PROTEIN_METABOLIC_PROCESS		GOBP_REGULATION_OF_TRANSFERASE_ACTIVITY	GOBP_PEPTIDYL_AMINO_ACID_MODIFICATION	GOBP_CIRCULATORY_SYSTEM_DEVELOPMENT				GOBP_TUBE_DEVELOPMENT		GOBP_POSITIVE_REGULATION_OF_MOLECULAR_FUNCTION						GOBP_ANATOMICAL_STRUCTURE_FORMATION_INVOLVED_IN_MORPHOGENESIS		GOBP_GROWTH		GOBP_POSITIVE_REGULATION_OF_PROTEIN_MODIFICATION_PROCESS			GOBP_RESPONSE_TO_OXYGEN_CONTAINING_COMPOUND	GOBP_ENZYME_LINKED_RECEPTOR_PROTEIN_SIGNALING_PATHWAY
2322	FLT3	fms related receptor tyrosine kinase 3 [Source:HGNC Symbol;Acc:HGNC:3765]		GOBP_PROGRAMMED_CELL_DEATH			GOBP_REGULATION_OF_CELL_POPULATION_PROLIFERATION		GOBP_REGULATION_OF_PROTEIN_MODIFICATION_PROCESS		GOBP_REGULATION_OF_PHOSPHORUS_METABOLIC_PROCESS		GOBP_REGULATION_OF_CELL_DEATH	GOBP_PHOSPHORYLATION		GOBP_POSITIVE_REGULATION_OF_SIGNALING	GOBP_IMMUNE_SYSTEM_DEVELOPMENT	GOMF_TRANSCRIPTION_FACTOR_BINDING	GOBP_RESPONSE_TO_ENDOGENOUS_STIMULUS	GOBP_CELLULAR_RESPONSE_TO_ENDOGENOUS_STIMULUS		GOBP_REGULATION_OF_PROTEIN_PHOSPHORYLATION	GOBP_POSITIVE_REGULATION_OF_PROTEIN_METABOLIC_PROCESS		GOBP_REGULATION_OF_TRANSFERASE_ACTIVITY	GOBP_PEPTIDYL_AMINO_ACID_MODIFICATION							GOBP_POSITIVE_REGULATION_OF_MOLECULAR_FUNCTION				GOMF_DNA_BINDING_TRANSCRIPTION_FACTOR_BINDING						GOBP_POSITIVE_REGULATION_OF_PROTEIN_MODIFICATION_PROCESS				GOBP_ENZYME_LINKED_RECEPTOR_PROTEIN_SIGNALING_PATHWAY
2324	FLT4	fms related receptor tyrosine kinase 4 [Source:HGNC Symbol;Acc:HGNC:3767]		GOBP_PROGRAMMED_CELL_DEATH			GOBP_REGULATION_OF_CELL_POPULATION_PROLIFERATION		GOBP_REGULATION_OF_PROTEIN_MODIFICATION_PROCESS		GOBP_REGULATION_OF_PHOSPHORUS_METABOLIC_PROCESS		GOBP_REGULATION_OF_CELL_DEATH	GOBP_PHOSPHORYLATION		GOBP_POSITIVE_REGULATION_OF_SIGNALING	GOBP_IMMUNE_SYSTEM_DEVELOPMENT					GOBP_REGULATION_OF_PROTEIN_PHOSPHORYLATION	GOBP_POSITIVE_REGULATION_OF_PROTEIN_METABOLIC_PROCESS		GOBP_REGULATION_OF_TRANSFERASE_ACTIVITY	GOBP_PEPTIDYL_AMINO_ACID_MODIFICATION	GOBP_CIRCULATORY_SYSTEM_DEVELOPMENT		GOBP_POSITIVE_REGULATION_OF_GENE_EXPRESSION		GOBP_TUBE_DEVELOPMENT		GOBP_POSITIVE_REGULATION_OF_MOLECULAR_FUNCTION						GOBP_ANATOMICAL_STRUCTURE_FORMATION_INVOLVED_IN_MORPHOGENESIS	GOBP_POSITIVE_REGULATION_OF_MULTICELLULAR_ORGANISMAL_PROCESS			GOBP_POSITIVE_REGULATION_OF_PROTEIN_MODIFICATION_PROCESS				GOBP_ENZYME_LINKED_RECEPTOR_PROTEIN_SIGNALING_PATHWAY
7128	TNFAIP3	TNF alpha induced protein 3 [Source:HGNC Symbol;Acc:HGNC:11896]		GOBP_PROGRAMMED_CELL_DEATH			GOBP_REGULATION_OF_CELL_POPULATION_PROLIFERATION		GOBP_REGULATION_OF_PROTEIN_MODIFICATION_PROCESS		GOBP_REGULATION_OF_PHOSPHORUS_METABOLIC_PROCESS		GOBP_REGULATION_OF_CELL_DEATH	GOBP_PHOSPHORYLATION		GOBP_POSITIVE_REGULATION_OF_SIGNALING	GOBP_IMMUNE_SYSTEM_DEVELOPMENT					GOBP_REGULATION_OF_PROTEIN_PHOSPHORYLATION	GOBP_POSITIVE_REGULATION_OF_PROTEIN_METABOLIC_PROCESS		GOBP_REGULATION_OF_TRANSFERASE_ACTIVITY		GOBP_CIRCULATORY_SYSTEM_DEVELOPMENT				GOBP_TUBE_DEVELOPMENT							GOBP_ANIMAL_ORGAN_MORPHOGENESIS	GOBP_ANATOMICAL_STRUCTURE_FORMATION_INVOLVED_IN_MORPHOGENESIS			GOBP_CELL_CYCLE			GOBP_NEGATIVE_REGULATION_OF_CELL_POPULATION_PROLIFERATION	GOBP_RESPONSE_TO_OXYGEN_CONTAINING_COMPOUND
2261	FGFR3	fibroblast growth factor receptor 3 [Source:HGNC Symbol;Acc:HGNC:3690]		GOBP_PROGRAMMED_CELL_DEATH			GOBP_REGULATION_OF_CELL_POPULATION_PROLIFERATION		GOBP_REGULATION_OF_PROTEIN_MODIFICATION_PROCESS		GOBP_REGULATION_OF_PHOSPHORUS_METABOLIC_PROCESS			GOBP_PHOSPHORYLATION	GOBP_TISSUE_DEVELOPMENT	GOBP_POSITIVE_REGULATION_OF_SIGNALING			GOBP_RESPONSE_TO_ENDOGENOUS_STIMULUS	GOBP_CELLULAR_RESPONSE_TO_ENDOGENOUS_STIMULUS		GOBP_REGULATION_OF_PROTEIN_PHOSPHORYLATION	GOBP_POSITIVE_REGULATION_OF_PROTEIN_METABOLIC_PROCESS		GOBP_REGULATION_OF_TRANSFERASE_ACTIVITY	GOBP_PEPTIDYL_AMINO_ACID_MODIFICATION							GOBP_POSITIVE_REGULATION_OF_MOLECULAR_FUNCTION					GOBP_ANIMAL_ORGAN_MORPHOGENESIS			GOBP_GROWTH		GOBP_POSITIVE_REGULATION_OF_PROTEIN_MODIFICATION_PROCESS				GOBP_ENZYME_LINKED_RECEPTOR_PROTEIN_SIGNALING_PATHWAY
7249	TSC2	TSC complex subunit 2 [Source:HGNC Symbol;Acc:HGNC:12363]		GOBP_PROGRAMMED_CELL_DEATH			GOBP_REGULATION_OF_CELL_POPULATION_PROLIFERATION		GOBP_REGULATION_OF_PROTEIN_MODIFICATION_PROCESS		GOBP_REGULATION_OF_PHOSPHORUS_METABOLIC_PROCESS			GOBP_PHOSPHORYLATION	GOBP_TISSUE_DEVELOPMENT				GOBP_RESPONSE_TO_ENDOGENOUS_STIMULUS	GOBP_CELLULAR_RESPONSE_TO_ENDOGENOUS_STIMULUS	GOBP_EMBRYO_DEVELOPMENT	GOBP_REGULATION_OF_PROTEIN_PHOSPHORYLATION			GOBP_REGULATION_OF_TRANSFERASE_ACTIVITY		GOBP_CIRCULATORY_SYSTEM_DEVELOPMENT				GOBP_TUBE_DEVELOPMENT	GOBP_EPITHELIUM_DEVELOPMENT	GOBP_POSITIVE_REGULATION_OF_MOLECULAR_FUNCTION						GOBP_ANATOMICAL_STRUCTURE_FORMATION_INVOLVED_IN_MORPHOGENESIS			GOBP_CELL_CYCLE			GOBP_NEGATIVE_REGULATION_OF_CELL_POPULATION_PROLIFERATION	GOBP_RESPONSE_TO_OXYGEN_CONTAINING_COMPOUND	GOBP_ENZYME_LINKED_RECEPTOR_PROTEIN_SIGNALING_PATHWAY		GOBP_EMBRYO_DEVELOPMENT_ENDING_IN_BIRTH_OR_EGG_HATCHING
598	BCL2L1	BCL2 like 1 [Source:HGNC Symbol;Acc:HGNC:992]		GOBP_PROGRAMMED_CELL_DEATH			GOBP_REGULATION_OF_CELL_POPULATION_PROLIFERATION						GOBP_REGULATION_OF_CELL_DEATH						GOBP_RESPONSE_TO_ENDOGENOUS_STIMULUS	GOBP_CELLULAR_RESPONSE_TO_ENDOGENOUS_STIMULUS	GOBP_EMBRYO_DEVELOPMENT																				GOBP_GROWTH	GOBP_CELL_CYCLE				GOBP_RESPONSE_TO_OXYGEN_CONTAINING_COMPOUND		GOBP_REPRODUCTIVE_SYSTEM_DEVELOPMENT	GOBP_EMBRYO_DEVELOPMENT_ENDING_IN_BIRTH_OR_EGG_HATCHING
51341	ZBTB7A	zinc finger and BTB domain containing 7A [Source:HGNC Symbol;Acc:HGNC:18078]		GOBP_PROGRAMMED_CELL_DEATH				GOBP_NEGATIVE_REGULATION_OF_NUCLEOBASE_CONTAINING_COMPOUND_METABOLIC_PROCESS			GOBP_REGULATION_OF_PHOSPHORUS_METABOLIC_PROCESS	GOBP_NEGATIVE_REGULATION_OF_BIOSYNTHETIC_PROCESS	GOBP_REGULATION_OF_CELL_DEATH	GOBP_PHOSPHORYLATION			GOBP_IMMUNE_SYSTEM_DEVELOPMENT	GOMF_TRANSCRIPTION_FACTOR_BINDING	GOBP_RESPONSE_TO_ENDOGENOUS_STIMULUS	GOBP_CELLULAR_RESPONSE_TO_ENDOGENOUS_STIMULUS										GOBP_NEGATIVE_REGULATION_OF_TRANSCRIPTION_BY_RNA_POLYMERASE_II			GOBP_POSITIVE_REGULATION_OF_MOLECULAR_FUNCTION	GOCC_CHROMOSOME		GOMF_TRANSCRIPTION_REGULATOR_ACTIVITY	GOMF_DNA_BINDING_TRANSCRIPTION_FACTOR_BINDING										GOBP_ENZYME_LINKED_RECEPTOR_PROTEIN_SIGNALING_PATHWAY
1788	DNMT3A	DNA methyltransferase 3 alpha [Source:HGNC Symbol;Acc:HGNC:2978]		GOBP_PROGRAMMED_CELL_DEATH				GOBP_NEGATIVE_REGULATION_OF_NUCLEOBASE_CONTAINING_COMPOUND_METABOLIC_PROCESS				GOBP_NEGATIVE_REGULATION_OF_BIOSYNTHETIC_PROCESS	GOBP_REGULATION_OF_CELL_DEATH					GOMF_TRANSCRIPTION_FACTOR_BINDING	GOBP_RESPONSE_TO_ENDOGENOUS_STIMULUS	GOBP_CELLULAR_RESPONSE_TO_ENDOGENOUS_STIMULUS	GOBP_EMBRYO_DEVELOPMENT									GOBP_NEGATIVE_REGULATION_OF_TRANSCRIPTION_BY_RNA_POLYMERASE_II				GOCC_CHROMOSOME	GOMF_CHROMATIN_BINDING	GOMF_TRANSCRIPTION_REGULATOR_ACTIVITY	GOMF_DNA_BINDING_TRANSCRIPTION_FACTOR_BINDING					GOBP_CELL_CYCLE				GOBP_RESPONSE_TO_OXYGEN_CONTAINING_COMPOUND
1822	ATN1	atrophin 1 [Source:HGNC Symbol;Acc:HGNC:3033]		GOBP_PROGRAMMED_CELL_DEATH				GOBP_NEGATIVE_REGULATION_OF_NUCLEOBASE_CONTAINING_COMPOUND_METABOLIC_PROCESS				GOBP_NEGATIVE_REGULATION_OF_BIOSYNTHETIC_PROCESS																		GOBP_NEGATIVE_REGULATION_OF_TRANSCRIPTION_BY_RNA_POLYMERASE_II						GOMF_TRANSCRIPTION_REGULATOR_ACTIVITY
2956	MSH6	mutS homolog 6 [Source:HGNC Symbol;Acc:HGNC:7329]		GOBP_PROGRAMMED_CELL_DEATH				GOBP_NEGATIVE_REGULATION_OF_NUCLEOBASE_CONTAINING_COMPOUND_METABOLIC_PROCESS									GOBP_IMMUNE_SYSTEM_DEVELOPMENT																GOBP_POSITIVE_REGULATION_OF_MOLECULAR_FUNCTION	GOCC_CHROMOSOME	GOMF_CHROMATIN_BINDING							GOBP_CELL_CYCLE
9113	LATS1	large tumor suppressor kinase 1 [Source:HGNC Symbol;Acc:HGNC:6514]		GOBP_PROGRAMMED_CELL_DEATH					GOBP_REGULATION_OF_PROTEIN_MODIFICATION_PROCESS		GOBP_REGULATION_OF_PHOSPHORUS_METABOLIC_PROCESS		GOBP_REGULATION_OF_CELL_DEATH	GOBP_PHOSPHORYLATION	GOBP_TISSUE_DEVELOPMENT			GOMF_TRANSCRIPTION_FACTOR_BINDING	GOBP_RESPONSE_TO_ENDOGENOUS_STIMULUS	GOBP_CELLULAR_RESPONSE_TO_ENDOGENOUS_STIMULUS	GOBP_EMBRYO_DEVELOPMENT	GOBP_REGULATION_OF_PROTEIN_PHOSPHORYLATION	GOBP_POSITIVE_REGULATION_OF_PROTEIN_METABOLIC_PROCESS		GOBP_REGULATION_OF_TRANSFERASE_ACTIVITY	GOBP_PEPTIDYL_AMINO_ACID_MODIFICATION						GOBP_EPITHELIUM_DEVELOPMENT					GOMF_DNA_BINDING_TRANSCRIPTION_FACTOR_BINDING		GOBP_ANATOMICAL_STRUCTURE_FORMATION_INVOLVED_IN_MORPHOGENESIS		GOBP_GROWTH	GOBP_CELL_CYCLE	GOBP_POSITIVE_REGULATION_OF_PROTEIN_MODIFICATION_PROCESS				GOBP_ENZYME_LINKED_RECEPTOR_PROTEIN_SIGNALING_PATHWAY		GOBP_EMBRYO_DEVELOPMENT_ENDING_IN_BIRTH_OR_EGG_HATCHING
867	CBL	Cbl proto-oncogene [Source:HGNC Symbol;Acc:HGNC:1541]		GOBP_PROGRAMMED_CELL_DEATH					GOBP_REGULATION_OF_PROTEIN_MODIFICATION_PROCESS		GOBP_REGULATION_OF_PHOSPHORUS_METABOLIC_PROCESS		GOBP_REGULATION_OF_CELL_DEATH	GOBP_PHOSPHORYLATION		GOBP_POSITIVE_REGULATION_OF_SIGNALING			GOBP_RESPONSE_TO_ENDOGENOUS_STIMULUS	GOBP_CELLULAR_RESPONSE_TO_ENDOGENOUS_STIMULUS		GOBP_REGULATION_OF_PROTEIN_PHOSPHORYLATION			GOBP_REGULATION_OF_TRANSFERASE_ACTIVITY	GOBP_PEPTIDYL_AMINO_ACID_MODIFICATION																				GOBP_RESPONSE_TO_OXYGEN_CONTAINING_COMPOUND	GOBP_ENZYME_LINKED_RECEPTOR_PROTEIN_SIGNALING_PATHWAY	GOBP_REPRODUCTIVE_SYSTEM_DEVELOPMENT
673	BRAF	B-Raf proto-oncogene, serine/threonine kinase [Source:HGNC Symbol;Acc:HGNC:1097]		GOBP_PROGRAMMED_CELL_DEATH					GOBP_REGULATION_OF_PROTEIN_MODIFICATION_PROCESS		GOBP_REGULATION_OF_PHOSPHORUS_METABOLIC_PROCESS		GOBP_REGULATION_OF_CELL_DEATH	GOBP_PHOSPHORYLATION		GOBP_POSITIVE_REGULATION_OF_SIGNALING						GOBP_REGULATION_OF_PROTEIN_PHOSPHORYLATION	GOBP_POSITIVE_REGULATION_OF_PROTEIN_METABOLIC_PROCESS			GOBP_PEPTIDYL_AMINO_ACID_MODIFICATION			GOBP_POSITIVE_REGULATION_OF_GENE_EXPRESSION									GOBP_ANIMAL_ORGAN_MORPHOGENESIS					GOBP_POSITIVE_REGULATION_OF_PROTEIN_MODIFICATION_PROCESS				GOBP_ENZYME_LINKED_RECEPTOR_PROTEIN_SIGNALING_PATHWAY
355	FAS	Fas cell surface death receptor [Source:HGNC Symbol;Acc:HGNC:11920]		GOBP_PROGRAMMED_CELL_DEATH					GOBP_REGULATION_OF_PROTEIN_MODIFICATION_PROCESS		GOBP_REGULATION_OF_PHOSPHORUS_METABOLIC_PROCESS		GOBP_REGULATION_OF_CELL_DEATH	GOBP_PHOSPHORYLATION		GOBP_POSITIVE_REGULATION_OF_SIGNALING						GOBP_REGULATION_OF_PROTEIN_PHOSPHORYLATION	GOBP_POSITIVE_REGULATION_OF_PROTEIN_METABOLIC_PROCESS										GOBP_POSITIVE_REGULATION_OF_MOLECULAR_FUNCTION										GOBP_POSITIVE_REGULATION_OF_PROTEIN_MODIFICATION_PROCESS
369	ARAF	A-Raf proto-oncogene, serine/threonine kinase [Source:HGNC Symbol;Acc:HGNC:646]		GOBP_PROGRAMMED_CELL_DEATH					GOBP_REGULATION_OF_PROTEIN_MODIFICATION_PROCESS		GOBP_REGULATION_OF_PHOSPHORUS_METABOLIC_PROCESS		GOBP_REGULATION_OF_CELL_DEATH	GOBP_PHOSPHORYLATION								GOBP_REGULATION_OF_PROTEIN_PHOSPHORYLATION	GOBP_POSITIVE_REGULATION_OF_PROTEIN_METABOLIC_PROCESS			GOBP_PEPTIDYL_AMINO_ACID_MODIFICATION																	GOBP_POSITIVE_REGULATION_OF_PROTEIN_MODIFICATION_PROCESS
330	BIRC3	baculoviral IAP repeat containing 3 [Source:HGNC Symbol;Acc:HGNC:591]		GOBP_PROGRAMMED_CELL_DEATH					GOBP_REGULATION_OF_PROTEIN_MODIFICATION_PROCESS				GOBP_REGULATION_OF_CELL_DEATH			GOBP_POSITIVE_REGULATION_OF_SIGNALING							GOBP_POSITIVE_REGULATION_OF_PROTEIN_METABOLIC_PROCESS																			GOBP_CELL_CYCLE	GOBP_POSITIVE_REGULATION_OF_PROTEIN_MODIFICATION_PROCESS
6416	MAP2K4	mitogen-activated protein kinase kinase 4 [Source:HGNC Symbol;Acc:HGNC:6844]		GOBP_PROGRAMMED_CELL_DEATH									GOBP_REGULATION_OF_CELL_DEATH	GOBP_PHOSPHORYLATION												GOBP_PEPTIDYL_AMINO_ACID_MODIFICATION
83931	STK40	serine/threonine kinase 40 [Source:HGNC Symbol;Acc:HGNC:21373]		GOBP_PROGRAMMED_CELL_DEATH									GOBP_REGULATION_OF_CELL_DEATH	GOBP_PHOSPHORYLATION																	GOBP_TUBE_DEVELOPMENT							GOBP_ANIMAL_ORGAN_MORPHOGENESIS			GOBP_GROWTH
1280	COL2A1	collagen type II alpha 1 chain [Source:HGNC Symbol;Acc:HGNC:2200]		GOBP_PROGRAMMED_CELL_DEATH									GOBP_REGULATION_OF_CELL_DEATH		GOBP_TISSUE_DEVELOPMENT				GOBP_RESPONSE_TO_ENDOGENOUS_STIMULUS	GOBP_CELLULAR_RESPONSE_TO_ENDOGENOUS_STIMULUS	GOBP_EMBRYO_DEVELOPMENT						GOBP_CIRCULATORY_SYSTEM_DEVELOPMENT				GOBP_TUBE_DEVELOPMENT	GOBP_EPITHELIUM_DEVELOPMENT						GOBP_ANIMAL_ORGAN_MORPHOGENESIS	GOBP_ANATOMICAL_STRUCTURE_FORMATION_INVOLVED_IN_MORPHOGENESIS										GOBP_EMBRYO_DEVELOPMENT_ENDING_IN_BIRTH_OR_EGG_HATCHING
10018	BCL2L11	BCL2 like 11 [Source:HGNC Symbol;Acc:HGNC:994]		GOBP_PROGRAMMED_CELL_DEATH									GOBP_REGULATION_OF_CELL_DEATH			GOBP_POSITIVE_REGULATION_OF_SIGNALING	GOBP_IMMUNE_SYSTEM_DEVELOPMENT		GOBP_RESPONSE_TO_ENDOGENOUS_STIMULUS	GOBP_CELLULAR_RESPONSE_TO_ENDOGENOUS_STIMULUS	GOBP_EMBRYO_DEVELOPMENT		GOBP_POSITIVE_REGULATION_OF_PROTEIN_METABOLIC_PROCESS								GOBP_TUBE_DEVELOPMENT		GOBP_POSITIVE_REGULATION_OF_MOLECULAR_FUNCTION					GOBP_ANIMAL_ORGAN_MORPHOGENESIS	GOBP_ANATOMICAL_STRUCTURE_FORMATION_INVOLVED_IN_MORPHOGENESIS		GOBP_GROWTH	GOBP_CELL_CYCLE				GOBP_RESPONSE_TO_OXYGEN_CONTAINING_COMPOUND		GOBP_REPRODUCTIVE_SYSTEM_DEVELOPMENT	GOBP_EMBRYO_DEVELOPMENT_ENDING_IN_BIRTH_OR_EGG_HATCHING
4170	MCL1	MCL1 apoptosis regulator, BCL2 family member [Source:HGNC Symbol;Acc:HGNC:6943]		GOBP_PROGRAMMED_CELL_DEATH									GOBP_REGULATION_OF_CELL_DEATH			GOBP_POSITIVE_REGULATION_OF_SIGNALING
84231	TRAF7	TNF receptor associated factor 7 [Source:HGNC Symbol;Acc:HGNC:20456]		GOBP_PROGRAMMED_CELL_DEATH									GOBP_REGULATION_OF_CELL_DEATH			GOBP_POSITIVE_REGULATION_OF_SIGNALING
5921	RASA1	RAS p21 protein activator 1 [Source:HGNC Symbol;Acc:HGNC:9871]		GOBP_PROGRAMMED_CELL_DEATH									GOBP_REGULATION_OF_CELL_DEATH														GOBP_CIRCULATORY_SYSTEM_DEVELOPMENT				GOBP_TUBE_DEVELOPMENT		GOBP_POSITIVE_REGULATION_OF_MOLECULAR_FUNCTION									GOBP_CELL_CYCLE					GOBP_ENZYME_LINKED_RECEPTOR_PROTEIN_SIGNALING_PATHWAY
7150	TOP1	DNA topoisomerase I [Source:HGNC Symbol;Acc:HGNC:11986]		GOBP_PROGRAMMED_CELL_DEATH										GOBP_PHOSPHORYLATION							GOBP_EMBRYO_DEVELOPMENT					GOBP_PEPTIDYL_AMINO_ACID_MODIFICATION								GOCC_CHROMOSOME	GOMF_CHROMATIN_BINDING
6262	RYR2	ryanodine receptor 2 [Source:HGNC Symbol;Acc:HGNC:10484]		GOBP_PROGRAMMED_CELL_DEATH											GOBP_TISSUE_DEVELOPMENT				GOBP_RESPONSE_TO_ENDOGENOUS_STIMULUS	GOBP_CELLULAR_RESPONSE_TO_ENDOGENOUS_STIMULUS	GOBP_EMBRYO_DEVELOPMENT						GOBP_CIRCULATORY_SYSTEM_DEVELOPMENT				GOBP_TUBE_DEVELOPMENT	GOBP_EPITHELIUM_DEVELOPMENT	GOBP_POSITIVE_REGULATION_OF_MOLECULAR_FUNCTION					GOBP_ANIMAL_ORGAN_MORPHOGENESIS		GOBP_POSITIVE_REGULATION_OF_MULTICELLULAR_ORGANISMAL_PROCESS						GOBP_RESPONSE_TO_OXYGEN_CONTAINING_COMPOUND
5885	RAD21	RAD21 cohesin complex component [Source:HGNC Symbol;Acc:HGNC:9811]		GOBP_PROGRAMMED_CELL_DEATH																														GOCC_CHROMOSOME	GOMF_CHROMATIN_BINDING							GOBP_CELL_CYCLE
2146	EZH2	enhancer of zeste 2 polycomb repressive complex 2 subunit [Source:HGNC Symbol;Acc:HGNC:3527]			GOBP_REGULATION_OF_CELL_DIFFERENTIATION		GOBP_REGULATION_OF_CELL_POPULATION_PROLIFERATION	GOBP_NEGATIVE_REGULATION_OF_NUCLEOBASE_CONTAINING_COMPOUND_METABOLIC_PROCESS	GOBP_REGULATION_OF_PROTEIN_MODIFICATION_PROCESS		GOBP_REGULATION_OF_PHOSPHORUS_METABOLIC_PROCESS	GOBP_NEGATIVE_REGULATION_OF_BIOSYNTHETIC_PROCESS		GOBP_PHOSPHORYLATION	GOBP_TISSUE_DEVELOPMENT	GOBP_POSITIVE_REGULATION_OF_SIGNALING	GOBP_IMMUNE_SYSTEM_DEVELOPMENT	GOMF_TRANSCRIPTION_FACTOR_BINDING	GOBP_RESPONSE_TO_ENDOGENOUS_STIMULUS	GOBP_CELLULAR_RESPONSE_TO_ENDOGENOUS_STIMULUS		GOBP_REGULATION_OF_PROTEIN_PHOSPHORYLATION	GOBP_POSITIVE_REGULATION_OF_PROTEIN_METABOLIC_PROCESS		GOBP_REGULATION_OF_TRANSFERASE_ACTIVITY	GOBP_PEPTIDYL_AMINO_ACID_MODIFICATION		GOBP_POSITIVE_REGULATION_OF_DEVELOPMENTAL_PROCESS		GOBP_NEGATIVE_REGULATION_OF_TRANSCRIPTION_BY_RNA_POLYMERASE_II		GOBP_EPITHELIUM_DEVELOPMENT	GOBP_POSITIVE_REGULATION_OF_MOLECULAR_FUNCTION	GOCC_CHROMOSOME	GOMF_CHROMATIN_BINDING	GOMF_TRANSCRIPTION_REGULATOR_ACTIVITY				GOBP_POSITIVE_REGULATION_OF_MULTICELLULAR_ORGANISMAL_PROCESS	GOBP_GROWTH	GOBP_CELL_CYCLE	GOBP_POSITIVE_REGULATION_OF_PROTEIN_MODIFICATION_PROCESS	GOBP_POSITIVE_REGULATION_OF_CELL_DIFFERENTIATION		GOBP_RESPONSE_TO_OXYGEN_CONTAINING_COMPOUND
8313	AXIN2	axin 2 [Source:HGNC Symbol;Acc:HGNC:904]			GOBP_REGULATION_OF_CELL_DIFFERENTIATION		GOBP_REGULATION_OF_CELL_POPULATION_PROLIFERATION	GOBP_NEGATIVE_REGULATION_OF_NUCLEOBASE_CONTAINING_COMPOUND_METABOLIC_PROCESS	GOBP_REGULATION_OF_PROTEIN_MODIFICATION_PROCESS		GOBP_REGULATION_OF_PHOSPHORUS_METABOLIC_PROCESS		GOBP_REGULATION_OF_CELL_DEATH	GOBP_PHOSPHORYLATION	GOBP_TISSUE_DEVELOPMENT						GOBP_EMBRYO_DEVELOPMENT	GOBP_REGULATION_OF_PROTEIN_PHOSPHORYLATION	GOBP_POSITIVE_REGULATION_OF_PROTEIN_METABOLIC_PROCESS		GOBP_REGULATION_OF_TRANSFERASE_ACTIVITY		GOBP_CIRCULATORY_SYSTEM_DEVELOPMENT	GOBP_POSITIVE_REGULATION_OF_DEVELOPMENTAL_PROCESS	GOBP_POSITIVE_REGULATION_OF_GENE_EXPRESSION			GOBP_EPITHELIUM_DEVELOPMENT	GOBP_POSITIVE_REGULATION_OF_MOLECULAR_FUNCTION					GOBP_ANIMAL_ORGAN_MORPHOGENESIS	GOBP_ANATOMICAL_STRUCTURE_FORMATION_INVOLVED_IN_MORPHOGENESIS	GOBP_POSITIVE_REGULATION_OF_MULTICELLULAR_ORGANISMAL_PROCESS		GOBP_CELL_CYCLE	GOBP_POSITIVE_REGULATION_OF_PROTEIN_MODIFICATION_PROCESS	GOBP_POSITIVE_REGULATION_OF_CELL_DIFFERENTIATION	GOBP_NEGATIVE_REGULATION_OF_CELL_POPULATION_PROLIFERATION				GOBP_EMBRYO_DEVELOPMENT_ENDING_IN_BIRTH_OR_EGG_HATCHING
639	PRDM1	PR/SET domain 1 [Source:HGNC Symbol;Acc:HGNC:9346]			GOBP_REGULATION_OF_CELL_DIFFERENTIATION		GOBP_REGULATION_OF_CELL_POPULATION_PROLIFERATION	GOBP_NEGATIVE_REGULATION_OF_NUCLEOBASE_CONTAINING_COMPOUND_METABOLIC_PROCESS				GOBP_NEGATIVE_REGULATION_OF_BIOSYNTHETIC_PROCESS			GOBP_TISSUE_DEVELOPMENT		GOBP_IMMUNE_SYSTEM_DEVELOPMENT				GOBP_EMBRYO_DEVELOPMENT						GOBP_CIRCULATORY_SYSTEM_DEVELOPMENT		GOBP_POSITIVE_REGULATION_OF_GENE_EXPRESSION	GOBP_NEGATIVE_REGULATION_OF_TRANSCRIPTION_BY_RNA_POLYMERASE_II	GOBP_TUBE_DEVELOPMENT	GOBP_EPITHELIUM_DEVELOPMENT			GOMF_CHROMATIN_BINDING	GOMF_TRANSCRIPTION_REGULATOR_ACTIVITY		GOBP_ANIMAL_ORGAN_MORPHOGENESIS										GOBP_REPRODUCTIVE_SYSTEM_DEVELOPMENT	GOBP_EMBRYO_DEVELOPMENT_ENDING_IN_BIRTH_OR_EGG_HATCHING
23512	SUZ12	SUZ12 polycomb repressive complex 2 subunit [Source:HGNC Symbol;Acc:HGNC:17101]			GOBP_REGULATION_OF_CELL_DIFFERENTIATION		GOBP_REGULATION_OF_CELL_POPULATION_PROLIFERATION	GOBP_NEGATIVE_REGULATION_OF_NUCLEOBASE_CONTAINING_COMPOUND_METABOLIC_PROCESS				GOBP_NEGATIVE_REGULATION_OF_BIOSYNTHETIC_PROCESS						GOMF_TRANSCRIPTION_FACTOR_BINDING												GOBP_NEGATIVE_REGULATION_OF_TRANSCRIPTION_BY_RNA_POLYMERASE_II				GOCC_CHROMOSOME	GOMF_CHROMATIN_BINDING
4916	NTRK3	neurotrophic receptor tyrosine kinase 3 [Source:HGNC Symbol;Acc:HGNC:8033]			GOBP_REGULATION_OF_CELL_DIFFERENTIATION		GOBP_REGULATION_OF_CELL_POPULATION_PROLIFERATION		GOBP_REGULATION_OF_PROTEIN_MODIFICATION_PROCESS		GOBP_REGULATION_OF_PHOSPHORUS_METABOLIC_PROCESS		GOBP_REGULATION_OF_CELL_DEATH	GOBP_PHOSPHORYLATION		GOBP_POSITIVE_REGULATION_OF_SIGNALING			GOBP_RESPONSE_TO_ENDOGENOUS_STIMULUS	GOBP_CELLULAR_RESPONSE_TO_ENDOGENOUS_STIMULUS		GOBP_REGULATION_OF_PROTEIN_PHOSPHORYLATION	GOBP_POSITIVE_REGULATION_OF_PROTEIN_METABOLIC_PROCESS		GOBP_REGULATION_OF_TRANSFERASE_ACTIVITY	GOBP_PEPTIDYL_AMINO_ACID_MODIFICATION	GOBP_CIRCULATORY_SYSTEM_DEVELOPMENT		GOBP_POSITIVE_REGULATION_OF_GENE_EXPRESSION				GOBP_POSITIVE_REGULATION_OF_MOLECULAR_FUNCTION										GOBP_POSITIVE_REGULATION_OF_PROTEIN_MODIFICATION_PROCESS			GOBP_RESPONSE_TO_OXYGEN_CONTAINING_COMPOUND	GOBP_ENZYME_LINKED_RECEPTOR_PROTEIN_SIGNALING_PATHWAY
5156	PDGFRA	platelet derived growth factor receptor alpha [Source:HGNC Symbol;Acc:HGNC:8803]			GOBP_REGULATION_OF_CELL_DIFFERENTIATION		GOBP_REGULATION_OF_CELL_POPULATION_PROLIFERATION				GOBP_REGULATION_OF_PHOSPHORUS_METABOLIC_PROCESS			GOBP_PHOSPHORYLATION	GOBP_TISSUE_DEVELOPMENT	GOBP_POSITIVE_REGULATION_OF_SIGNALING	GOBP_IMMUNE_SYSTEM_DEVELOPMENT		GOBP_RESPONSE_TO_ENDOGENOUS_STIMULUS	GOBP_CELLULAR_RESPONSE_TO_ENDOGENOUS_STIMULUS	GOBP_EMBRYO_DEVELOPMENT				GOBP_REGULATION_OF_TRANSFERASE_ACTIVITY	GOBP_PEPTIDYL_AMINO_ACID_MODIFICATION	GOBP_CIRCULATORY_SYSTEM_DEVELOPMENT				GOBP_TUBE_DEVELOPMENT		GOBP_POSITIVE_REGULATION_OF_MOLECULAR_FUNCTION					GOBP_ANIMAL_ORGAN_MORPHOGENESIS	GOBP_ANATOMICAL_STRUCTURE_FORMATION_INVOLVED_IN_MORPHOGENESIS							GOBP_RESPONSE_TO_OXYGEN_CONTAINING_COMPOUND	GOBP_ENZYME_LINKED_RECEPTOR_PROTEIN_SIGNALING_PATHWAY	GOBP_REPRODUCTIVE_SYSTEM_DEVELOPMENT	GOBP_EMBRYO_DEVELOPMENT_ENDING_IN_BIRTH_OR_EGG_HATCHING
567	B2M	beta-2-microglobulin [Source:HGNC Symbol;Acc:HGNC:914]			GOBP_REGULATION_OF_CELL_DIFFERENTIATION		GOBP_REGULATION_OF_CELL_POPULATION_PROLIFERATION										GOBP_IMMUNE_SYSTEM_DEVELOPMENT											GOBP_POSITIVE_REGULATION_OF_DEVELOPMENTAL_PROCESS	GOBP_POSITIVE_REGULATION_OF_GENE_EXPRESSION				GOBP_POSITIVE_REGULATION_OF_MOLECULAR_FUNCTION							GOBP_POSITIVE_REGULATION_OF_MULTICELLULAR_ORGANISMAL_PROCESS					GOBP_NEGATIVE_REGULATION_OF_CELL_POPULATION_PROLIFERATION
4352	MPL	MPL proto-oncogene, thrombopoietin receptor [Source:HGNC Symbol;Acc:HGNC:7217]			GOBP_REGULATION_OF_CELL_DIFFERENTIATION		GOBP_REGULATION_OF_CELL_POPULATION_PROLIFERATION										GOBP_IMMUNE_SYSTEM_DEVELOPMENT											GOBP_POSITIVE_REGULATION_OF_DEVELOPMENTAL_PROCESS											GOBP_ANATOMICAL_STRUCTURE_FORMATION_INVOLVED_IN_MORPHOGENESIS					GOBP_POSITIVE_REGULATION_OF_CELL_DIFFERENTIATION
51684	SUFU	SUFU negative regulator of hedgehog signaling [Source:HGNC Symbol;Acc:HGNC:16466]			GOBP_REGULATION_OF_CELL_DIFFERENTIATION			GOBP_NEGATIVE_REGULATION_OF_NUCLEOBASE_CONTAINING_COMPOUND_METABOLIC_PROCESS				GOBP_NEGATIVE_REGULATION_OF_BIOSYNTHETIC_PROCESS			GOBP_TISSUE_DEVELOPMENT			GOMF_TRANSCRIPTION_FACTOR_BINDING			GOBP_EMBRYO_DEVELOPMENT						GOBP_CIRCULATORY_SYSTEM_DEVELOPMENT			GOBP_NEGATIVE_REGULATION_OF_TRANSCRIPTION_BY_RNA_POLYMERASE_II	GOBP_TUBE_DEVELOPMENT	GOBP_EPITHELIUM_DEVELOPMENT				GOMF_TRANSCRIPTION_REGULATOR_ACTIVITY		GOBP_ANIMAL_ORGAN_MORPHOGENESIS	GOBP_ANATOMICAL_STRUCTURE_FORMATION_INVOLVED_IN_MORPHOGENESIS										GOBP_EMBRYO_DEVELOPMENT_ENDING_IN_BIRTH_OR_EGG_HATCHING
23013	SPEN	spen family transcriptional repressor [Source:HGNC Symbol;Acc:HGNC:17575]			GOBP_REGULATION_OF_CELL_DIFFERENTIATION			GOBP_NEGATIVE_REGULATION_OF_NUCLEOBASE_CONTAINING_COMPOUND_METABOLIC_PROCESS				GOBP_NEGATIVE_REGULATION_OF_BIOSYNTHETIC_PROCESS						GOMF_TRANSCRIPTION_FACTOR_BINDING										GOBP_POSITIVE_REGULATION_OF_DEVELOPMENTAL_PROCESS		GOBP_NEGATIVE_REGULATION_OF_TRANSCRIPTION_BY_RNA_POLYMERASE_II						GOMF_TRANSCRIPTION_REGULATOR_ACTIVITY	GOMF_DNA_BINDING_TRANSCRIPTION_FACTOR_BINDING			GOBP_POSITIVE_REGULATION_OF_MULTICELLULAR_ORGANISMAL_PROCESS				GOBP_POSITIVE_REGULATION_OF_CELL_DIFFERENTIATION
862	RUNX1T1	RUNX1 partner transcriptional co-repressor 1 [Source:HGNC Symbol;Acc:HGNC:1535]			GOBP_REGULATION_OF_CELL_DIFFERENTIATION			GOBP_NEGATIVE_REGULATION_OF_NUCLEOBASE_CONTAINING_COMPOUND_METABOLIC_PROCESS				GOBP_NEGATIVE_REGULATION_OF_BIOSYNTHETIC_PROCESS						GOMF_TRANSCRIPTION_FACTOR_BINDING																		GOMF_TRANSCRIPTION_REGULATOR_ACTIVITY	GOMF_DNA_BINDING_TRANSCRIPTION_FACTOR_BINDING
1523	CUX1	cut like homeobox 1 [Source:HGNC Symbol;Acc:HGNC:2557]			GOBP_REGULATION_OF_CELL_DIFFERENTIATION			GOBP_NEGATIVE_REGULATION_OF_NUCLEOBASE_CONTAINING_COMPOUND_METABOLIC_PROCESS				GOBP_NEGATIVE_REGULATION_OF_BIOSYNTHETIC_PROCESS																GOBP_POSITIVE_REGULATION_OF_DEVELOPMENTAL_PROCESS		GOBP_NEGATIVE_REGULATION_OF_TRANSCRIPTION_BY_RNA_POLYMERASE_II				GOCC_CHROMOSOME		GOMF_TRANSCRIPTION_REGULATOR_ACTIVITY				GOBP_POSITIVE_REGULATION_OF_MULTICELLULAR_ORGANISMAL_PROCESS				GOBP_POSITIVE_REGULATION_OF_CELL_DIFFERENTIATION
5781	PTPN11	protein tyrosine phosphatase non-receptor type 11 [Source:HGNC Symbol;Acc:HGNC:9644]			GOBP_REGULATION_OF_CELL_DIFFERENTIATION				GOBP_REGULATION_OF_PROTEIN_MODIFICATION_PROCESS		GOBP_REGULATION_OF_PHOSPHORUS_METABOLIC_PROCESS			GOBP_PHOSPHORYLATION	GOBP_TISSUE_DEVELOPMENT	GOBP_POSITIVE_REGULATION_OF_SIGNALING	GOBP_IMMUNE_SYSTEM_DEVELOPMENT		GOBP_RESPONSE_TO_ENDOGENOUS_STIMULUS	GOBP_CELLULAR_RESPONSE_TO_ENDOGENOUS_STIMULUS		GOBP_REGULATION_OF_PROTEIN_PHOSPHORYLATION	GOBP_POSITIVE_REGULATION_OF_PROTEIN_METABOLIC_PROCESS			GOBP_PEPTIDYL_AMINO_ACID_MODIFICATION	GOBP_CIRCULATORY_SYSTEM_DEVELOPMENT		GOBP_POSITIVE_REGULATION_OF_GENE_EXPRESSION										GOBP_ANATOMICAL_STRUCTURE_FORMATION_INVOLVED_IN_MORPHOGENESIS	GOBP_POSITIVE_REGULATION_OF_MULTICELLULAR_ORGANISMAL_PROCESS	GOBP_GROWTH	GOBP_CELL_CYCLE	GOBP_POSITIVE_REGULATION_OF_PROTEIN_MODIFICATION_PROCESS			GOBP_RESPONSE_TO_OXYGEN_CONTAINING_COMPOUND	GOBP_ENZYME_LINKED_RECEPTOR_PROTEIN_SIGNALING_PATHWAY	GOBP_REPRODUCTIVE_SYSTEM_DEVELOPMENT
5879	RAC1	Rac family small GTPase 1 [Source:HGNC Symbol;Acc:HGNC:9801]			GOBP_REGULATION_OF_CELL_DIFFERENTIATION				GOBP_REGULATION_OF_PROTEIN_MODIFICATION_PROCESS		GOBP_REGULATION_OF_PHOSPHORUS_METABOLIC_PROCESS			GOBP_PHOSPHORYLATION	GOBP_TISSUE_DEVELOPMENT	GOBP_POSITIVE_REGULATION_OF_SIGNALING						GOBP_REGULATION_OF_PROTEIN_PHOSPHORYLATION	GOBP_POSITIVE_REGULATION_OF_PROTEIN_METABOLIC_PROCESS					GOBP_POSITIVE_REGULATION_OF_DEVELOPMENTAL_PROCESS				GOBP_EPITHELIUM_DEVELOPMENT						GOBP_ANIMAL_ORGAN_MORPHOGENESIS					GOBP_POSITIVE_REGULATION_OF_PROTEIN_MODIFICATION_PROCESS	GOBP_POSITIVE_REGULATION_OF_CELL_DIFFERENTIATION			GOBP_ENZYME_LINKED_RECEPTOR_PROTEIN_SIGNALING_PATHWAY
8651	SOCS1	suppressor of cytokine signaling 1 [Source:HGNC Symbol;Acc:HGNC:19383]			GOBP_REGULATION_OF_CELL_DIFFERENTIATION				GOBP_REGULATION_OF_PROTEIN_MODIFICATION_PROCESS		GOBP_REGULATION_OF_PHOSPHORUS_METABOLIC_PROCESS			GOBP_PHOSPHORYLATION		GOBP_POSITIVE_REGULATION_OF_SIGNALING	GOBP_IMMUNE_SYSTEM_DEVELOPMENT		GOBP_RESPONSE_TO_ENDOGENOUS_STIMULUS	GOBP_CELLULAR_RESPONSE_TO_ENDOGENOUS_STIMULUS		GOBP_REGULATION_OF_PROTEIN_PHOSPHORYLATION	GOBP_POSITIVE_REGULATION_OF_PROTEIN_METABOLIC_PROCESS		GOBP_REGULATION_OF_TRANSFERASE_ACTIVITY	GOBP_PEPTIDYL_AMINO_ACID_MODIFICATION		GOBP_POSITIVE_REGULATION_OF_DEVELOPMENTAL_PROCESS					GOBP_POSITIVE_REGULATION_OF_MOLECULAR_FUNCTION							GOBP_POSITIVE_REGULATION_OF_MULTICELLULAR_ORGANISMAL_PROCESS	GOBP_GROWTH		GOBP_POSITIVE_REGULATION_OF_PROTEIN_MODIFICATION_PROCESS	GOBP_POSITIVE_REGULATION_OF_CELL_DIFFERENTIATION		GOBP_RESPONSE_TO_OXYGEN_CONTAINING_COMPOUND	GOBP_ENZYME_LINKED_RECEPTOR_PROTEIN_SIGNALING_PATHWAY
9175	MAP3K13	mitogen-activated protein kinase kinase kinase 13 [Source:HGNC Symbol;Acc:HGNC:6852]			GOBP_REGULATION_OF_CELL_DIFFERENTIATION				GOBP_REGULATION_OF_PROTEIN_MODIFICATION_PROCESS		GOBP_REGULATION_OF_PHOSPHORUS_METABOLIC_PROCESS			GOBP_PHOSPHORYLATION		GOBP_POSITIVE_REGULATION_OF_SIGNALING						GOBP_REGULATION_OF_PROTEIN_PHOSPHORYLATION	GOBP_POSITIVE_REGULATION_OF_PROTEIN_METABOLIC_PROCESS		GOBP_REGULATION_OF_TRANSFERASE_ACTIVITY	GOBP_PEPTIDYL_AMINO_ACID_MODIFICATION		GOBP_POSITIVE_REGULATION_OF_DEVELOPMENTAL_PROCESS					GOBP_POSITIVE_REGULATION_OF_MOLECULAR_FUNCTION							GOBP_POSITIVE_REGULATION_OF_MULTICELLULAR_ORGANISMAL_PROCESS	GOBP_GROWTH		GOBP_POSITIVE_REGULATION_OF_PROTEIN_MODIFICATION_PROCESS	GOBP_POSITIVE_REGULATION_OF_CELL_DIFFERENTIATION
5566	PRKACA	protein kinase cAMP-activated catalytic subunit alpha [Source:HGNC Symbol;Acc:HGNC:9380]			GOBP_REGULATION_OF_CELL_DIFFERENTIATION									GOBP_PHOSPHORYLATION	GOBP_TISSUE_DEVELOPMENT				GOBP_RESPONSE_TO_ENDOGENOUS_STIMULUS	GOBP_CELLULAR_RESPONSE_TO_ENDOGENOUS_STIMULUS	GOBP_EMBRYO_DEVELOPMENT					GOBP_PEPTIDYL_AMINO_ACID_MODIFICATION					GOBP_TUBE_DEVELOPMENT	GOBP_EPITHELIUM_DEVELOPMENT							GOBP_ANATOMICAL_STRUCTURE_FORMATION_INVOLVED_IN_MORPHOGENESIS			GOBP_CELL_CYCLE				GOBP_RESPONSE_TO_OXYGEN_CONTAINING_COMPOUND			GOBP_EMBRYO_DEVELOPMENT_ENDING_IN_BIRTH_OR_EGG_HATCHING
9817	KEAP1	kelch like ECH associated protein 1 [Source:HGNC Symbol;Acc:HGNC:23177]			GOBP_REGULATION_OF_CELL_DIFFERENTIATION										GOBP_TISSUE_DEVELOPMENT			GOMF_TRANSCRIPTION_FACTOR_BINDING			GOBP_EMBRYO_DEVELOPMENT		GOBP_POSITIVE_REGULATION_OF_PROTEIN_METABOLIC_PROCESS									GOBP_EPITHELIUM_DEVELOPMENT					GOMF_DNA_BINDING_TRANSCRIPTION_FACTOR_BINDING												GOBP_EMBRYO_DEVELOPMENT_ENDING_IN_BIRTH_OR_EGG_HATCHING
23332	CLASP1	cytoplasmic linker associated protein 1 [Source:HGNC Symbol;Acc:HGNC:17088]			GOBP_REGULATION_OF_CELL_DIFFERENTIATION										GOBP_TISSUE_DEVELOPMENT						GOBP_EMBRYO_DEVELOPMENT							GOBP_POSITIVE_REGULATION_OF_DEVELOPMENTAL_PROCESS				GOBP_EPITHELIUM_DEVELOPMENT		GOCC_CHROMOSOME					GOBP_ANATOMICAL_STRUCTURE_FORMATION_INVOLVED_IN_MORPHOGENESIS			GOBP_CELL_CYCLE
54715	RBFOX1	RNA binding fox-1 homolog 1 [Source:HGNC Symbol;Acc:HGNC:18222]			GOBP_REGULATION_OF_CELL_DIFFERENTIATION										GOBP_TISSUE_DEVELOPMENT
23499	MACF1	microtubule actin crosslinking factor 1 [Source:HGNC Symbol;Acc:HGNC:13664]			GOBP_REGULATION_OF_CELL_DIFFERENTIATION											GOBP_POSITIVE_REGULATION_OF_SIGNALING												GOBP_POSITIVE_REGULATION_OF_DEVELOPMENTAL_PROCESS												GOBP_POSITIVE_REGULATION_OF_MULTICELLULAR_ORGANISMAL_PROCESS	GOBP_GROWTH			GOBP_POSITIVE_REGULATION_OF_CELL_DIFFERENTIATION
3106	HLA-B	major histocompatibility complex, class I, B [Source:HGNC Symbol;Acc:HGNC:4932]			GOBP_REGULATION_OF_CELL_DIFFERENTIATION												GOBP_IMMUNE_SYSTEM_DEVELOPMENT
2767	GNA11	G protein subunit alpha 11 [Source:HGNC Symbol;Acc:HGNC:4379]			GOBP_REGULATION_OF_CELL_DIFFERENTIATION														GOBP_RESPONSE_TO_ENDOGENOUS_STIMULUS	GOBP_CELLULAR_RESPONSE_TO_ENDOGENOUS_STIMULUS							GOBP_CIRCULATORY_SYSTEM_DEVELOPMENT																			GOBP_RESPONSE_TO_OXYGEN_CONTAINING_COMPOUND
5789	PTPRD	protein tyrosine phosphatase receptor type D [Source:HGNC Symbol;Acc:HGNC:9668]			GOBP_REGULATION_OF_CELL_DIFFERENTIATION																							GOBP_POSITIVE_REGULATION_OF_DEVELOPMENTAL_PROCESS												GOBP_POSITIVE_REGULATION_OF_MULTICELLULAR_ORGANISMAL_PROCESS				GOBP_POSITIVE_REGULATION_OF_CELL_DIFFERENTIATION			GOBP_ENZYME_LINKED_RECEPTOR_PROTEIN_SIGNALING_PATHWAY
896	CCND3	cyclin D3 [Source:HGNC Symbol;Acc:HGNC:1585]					GOBP_REGULATION_OF_CELL_POPULATION_PROLIFERATION	GOBP_NEGATIVE_REGULATION_OF_NUCLEOBASE_CONTAINING_COMPOUND_METABOLIC_PROCESS	GOBP_REGULATION_OF_PROTEIN_MODIFICATION_PROCESS		GOBP_REGULATION_OF_PHOSPHORUS_METABOLIC_PROCESS	GOBP_NEGATIVE_REGULATION_OF_BIOSYNTHETIC_PROCESS		GOBP_PHOSPHORYLATION					GOBP_RESPONSE_TO_ENDOGENOUS_STIMULUS	GOBP_CELLULAR_RESPONSE_TO_ENDOGENOUS_STIMULUS		GOBP_REGULATION_OF_PROTEIN_PHOSPHORYLATION	GOBP_POSITIVE_REGULATION_OF_PROTEIN_METABOLIC_PROCESS		GOBP_REGULATION_OF_TRANSFERASE_ACTIVITY					GOBP_NEGATIVE_REGULATION_OF_TRANSCRIPTION_BY_RNA_POLYMERASE_II			GOBP_POSITIVE_REGULATION_OF_MOLECULAR_FUNCTION									GOBP_CELL_CYCLE	GOBP_POSITIVE_REGULATION_OF_PROTEIN_MODIFICATION_PROCESS			GOBP_RESPONSE_TO_OXYGEN_CONTAINING_COMPOUND	GOBP_ENZYME_LINKED_RECEPTOR_PROTEIN_SIGNALING_PATHWAY
8314	BAP1	BRCA1 associated protein 1 [Source:HGNC Symbol;Acc:HGNC:950]					GOBP_REGULATION_OF_CELL_POPULATION_PROLIFERATION	GOBP_NEGATIVE_REGULATION_OF_NUCLEOBASE_CONTAINING_COMPOUND_METABOLIC_PROCESS				GOBP_NEGATIVE_REGULATION_OF_BIOSYNTHETIC_PROCESS																							GOMF_CHROMATIN_BINDING						GOBP_GROWTH	GOBP_CELL_CYCLE			GOBP_NEGATIVE_REGULATION_OF_CELL_POPULATION_PROLIFERATION
7248	TSC1	TSC complex subunit 1 [Source:HGNC Symbol;Acc:HGNC:12362]					GOBP_REGULATION_OF_CELL_POPULATION_PROLIFERATION		GOBP_REGULATION_OF_PROTEIN_MODIFICATION_PROCESS		GOBP_REGULATION_OF_PHOSPHORUS_METABOLIC_PROCESS	GOBP_NEGATIVE_REGULATION_OF_BIOSYNTHETIC_PROCESS	GOBP_REGULATION_OF_CELL_DEATH	GOBP_PHOSPHORYLATION	GOBP_TISSUE_DEVELOPMENT		GOBP_IMMUNE_SYSTEM_DEVELOPMENT		GOBP_RESPONSE_TO_ENDOGENOUS_STIMULUS		GOBP_EMBRYO_DEVELOPMENT	GOBP_REGULATION_OF_PROTEIN_PHOSPHORYLATION			GOBP_REGULATION_OF_TRANSFERASE_ACTIVITY		GOBP_CIRCULATORY_SYSTEM_DEVELOPMENT				GOBP_TUBE_DEVELOPMENT	GOBP_EPITHELIUM_DEVELOPMENT	GOBP_POSITIVE_REGULATION_OF_MOLECULAR_FUNCTION						GOBP_ANATOMICAL_STRUCTURE_FORMATION_INVOLVED_IN_MORPHOGENESIS			GOBP_CELL_CYCLE			GOBP_NEGATIVE_REGULATION_OF_CELL_POPULATION_PROLIFERATION	GOBP_RESPONSE_TO_OXYGEN_CONTAINING_COMPOUND			GOBP_EMBRYO_DEVELOPMENT_ENDING_IN_BIRTH_OR_EGG_HATCHING
5573	PRKAR1A	protein kinase cAMP-dependent type I regulatory subunit alpha [Source:HGNC Symbol;Acc:HGNC:9388]					GOBP_REGULATION_OF_CELL_POPULATION_PROLIFERATION		GOBP_REGULATION_OF_PROTEIN_MODIFICATION_PROCESS		GOBP_REGULATION_OF_PHOSPHORUS_METABOLIC_PROCESS			GOBP_PHOSPHORYLATION	GOBP_TISSUE_DEVELOPMENT						GOBP_EMBRYO_DEVELOPMENT	GOBP_REGULATION_OF_PROTEIN_PHOSPHORYLATION			GOBP_REGULATION_OF_TRANSFERASE_ACTIVITY		GOBP_CIRCULATORY_SYSTEM_DEVELOPMENT												GOBP_ANATOMICAL_STRUCTURE_FORMATION_INVOLVED_IN_MORPHOGENESIS		GOBP_GROWTH				GOBP_NEGATIVE_REGULATION_OF_CELL_POPULATION_PROLIFERATION
2321	FLT1	fms related receptor tyrosine kinase 1 [Source:HGNC Symbol;Acc:HGNC:3763]					GOBP_REGULATION_OF_CELL_POPULATION_PROLIFERATION		GOBP_REGULATION_OF_PROTEIN_MODIFICATION_PROCESS		GOBP_REGULATION_OF_PHOSPHORUS_METABOLIC_PROCESS			GOBP_PHOSPHORYLATION		GOBP_POSITIVE_REGULATION_OF_SIGNALING	GOBP_IMMUNE_SYSTEM_DEVELOPMENT				GOBP_EMBRYO_DEVELOPMENT	GOBP_REGULATION_OF_PROTEIN_PHOSPHORYLATION	GOBP_POSITIVE_REGULATION_OF_PROTEIN_METABOLIC_PROCESS		GOBP_REGULATION_OF_TRANSFERASE_ACTIVITY	GOBP_PEPTIDYL_AMINO_ACID_MODIFICATION	GOBP_CIRCULATORY_SYSTEM_DEVELOPMENT	GOBP_POSITIVE_REGULATION_OF_DEVELOPMENTAL_PROCESS			GOBP_TUBE_DEVELOPMENT		GOBP_POSITIVE_REGULATION_OF_MOLECULAR_FUNCTION						GOBP_ANATOMICAL_STRUCTURE_FORMATION_INVOLVED_IN_MORPHOGENESIS	GOBP_POSITIVE_REGULATION_OF_MULTICELLULAR_ORGANISMAL_PROCESS			GOBP_POSITIVE_REGULATION_OF_PROTEIN_MODIFICATION_PROCESS		GOBP_NEGATIVE_REGULATION_OF_CELL_POPULATION_PROLIFERATION		GOBP_ENZYME_LINKED_RECEPTOR_PROTEIN_SIGNALING_PATHWAY
10019	SH2B3	SH2B adaptor protein 3 [Source:HGNC Symbol;Acc:HGNC:29605]					GOBP_REGULATION_OF_CELL_POPULATION_PROLIFERATION		GOBP_REGULATION_OF_PROTEIN_MODIFICATION_PROCESS		GOBP_REGULATION_OF_PHOSPHORUS_METABOLIC_PROCESS			GOBP_PHOSPHORYLATION			GOBP_IMMUNE_SYSTEM_DEVELOPMENT				GOBP_EMBRYO_DEVELOPMENT	GOBP_REGULATION_OF_PROTEIN_PHOSPHORYLATION			GOBP_REGULATION_OF_TRANSFERASE_ACTIVITY	GOBP_PEPTIDYL_AMINO_ACID_MODIFICATION																			GOBP_NEGATIVE_REGULATION_OF_CELL_POPULATION_PROLIFERATION		GOBP_ENZYME_LINKED_RECEPTOR_PROTEIN_SIGNALING_PATHWAY
8764	TNFRSF14	TNF receptor superfamily member 14 [Source:HGNC Symbol;Acc:HGNC:11912]					GOBP_REGULATION_OF_CELL_POPULATION_PROLIFERATION		GOBP_REGULATION_OF_PROTEIN_MODIFICATION_PROCESS		GOBP_REGULATION_OF_PHOSPHORUS_METABOLIC_PROCESS			GOBP_PHOSPHORYLATION								GOBP_REGULATION_OF_PROTEIN_PHOSPHORYLATION	GOBP_POSITIVE_REGULATION_OF_PROTEIN_METABOLIC_PROCESS			GOBP_PEPTIDYL_AMINO_ACID_MODIFICATION			GOBP_POSITIVE_REGULATION_OF_GENE_EXPRESSION											GOBP_POSITIVE_REGULATION_OF_MULTICELLULAR_ORGANISMAL_PROCESS			GOBP_POSITIVE_REGULATION_OF_PROTEIN_MODIFICATION_PROCESS		GOBP_NEGATIVE_REGULATION_OF_CELL_POPULATION_PROLIFERATION
1031	CDKN2C	cyclin dependent kinase inhibitor 2C [Source:HGNC Symbol;Acc:HGNC:1789]					GOBP_REGULATION_OF_CELL_POPULATION_PROLIFERATION		GOBP_REGULATION_OF_PROTEIN_MODIFICATION_PROCESS		GOBP_REGULATION_OF_PHOSPHORUS_METABOLIC_PROCESS			GOBP_PHOSPHORYLATION								GOBP_REGULATION_OF_PROTEIN_PHOSPHORYLATION			GOBP_REGULATION_OF_TRANSFERASE_ACTIVITY																GOBP_GROWTH	GOBP_CELL_CYCLE			GOBP_NEGATIVE_REGULATION_OF_CELL_POPULATION_PROLIFERATION
8493	PPM1D	protein phosphatase, Mg2+/Mn2+ dependent 1D [Source:HGNC Symbol;Acc:HGNC:9277]					GOBP_REGULATION_OF_CELL_POPULATION_PROLIFERATION							GOBP_PHOSPHORYLATION																												GOBP_CELL_CYCLE			GOBP_NEGATIVE_REGULATION_OF_CELL_POPULATION_PROLIFERATION
3105	HLA-A	major histocompatibility complex, class I, A [Source:HGNC Symbol;Acc:HGNC:4931]					GOBP_REGULATION_OF_CELL_POPULATION_PROLIFERATION																						GOBP_POSITIVE_REGULATION_OF_GENE_EXPRESSION											GOBP_POSITIVE_REGULATION_OF_MULTICELLULAR_ORGANISMAL_PROCESS
55193	PBRM1	polybromo 1 [Source:HGNC Symbol;Acc:HGNC:30064]					GOBP_REGULATION_OF_CELL_POPULATION_PROLIFERATION																											GOCC_CHROMOSOME	GOMF_CHROMATIN_BINDING							GOBP_CELL_CYCLE			GOBP_NEGATIVE_REGULATION_OF_CELL_POPULATION_PROLIFERATION
8334	H2AC6	H2A clustered histone 6 [Source:HGNC Symbol;Acc:HGNC:4733]					GOBP_REGULATION_OF_CELL_POPULATION_PROLIFERATION																											GOCC_CHROMOSOME											GOBP_NEGATIVE_REGULATION_OF_CELL_POPULATION_PROLIFERATION
4893	NRAS	NRAS proto-oncogene, GTPase [Source:HGNC Symbol;Acc:HGNC:7989]					GOBP_REGULATION_OF_CELL_POPULATION_PROLIFERATION
54880	BCOR	BCL6 corepressor [Source:HGNC Symbol;Acc:HGNC:20893]						GOBP_NEGATIVE_REGULATION_OF_NUCLEOBASE_CONTAINING_COMPOUND_METABOLIC_PROCESS	GOBP_REGULATION_OF_PROTEIN_MODIFICATION_PROCESS			GOBP_NEGATIVE_REGULATION_OF_BIOSYNTHETIC_PROCESS			GOBP_TISSUE_DEVELOPMENT			GOMF_TRANSCRIPTION_FACTOR_BINDING			GOBP_EMBRYO_DEVELOPMENT					GOBP_PEPTIDYL_AMINO_ACID_MODIFICATION	GOBP_CIRCULATORY_SYSTEM_DEVELOPMENT			GOBP_NEGATIVE_REGULATION_OF_TRANSCRIPTION_BY_RNA_POLYMERASE_II						GOMF_TRANSCRIPTION_REGULATOR_ACTIVITY	GOMF_DNA_BINDING_TRANSCRIPTION_FACTOR_BINDING	GOBP_ANIMAL_ORGAN_MORPHOGENESIS											GOBP_EMBRYO_DEVELOPMENT_ENDING_IN_BIRTH_OR_EGG_HATCHING
1789	DNMT3B	DNA methyltransferase 3 beta [Source:HGNC Symbol;Acc:HGNC:2979]						GOBP_NEGATIVE_REGULATION_OF_NUCLEOBASE_CONTAINING_COMPOUND_METABOLIC_PROCESS	GOBP_REGULATION_OF_PROTEIN_MODIFICATION_PROCESS			GOBP_NEGATIVE_REGULATION_OF_BIOSYNTHETIC_PROCESS											GOBP_POSITIVE_REGULATION_OF_PROTEIN_METABOLIC_PROCESS			GOBP_PEPTIDYL_AMINO_ACID_MODIFICATION			GOBP_POSITIVE_REGULATION_OF_GENE_EXPRESSION	GOBP_NEGATIVE_REGULATION_OF_TRANSCRIPTION_BY_RNA_POLYMERASE_II						GOMF_TRANSCRIPTION_REGULATOR_ACTIVITY							GOBP_POSITIVE_REGULATION_OF_PROTEIN_MODIFICATION_PROCESS
51366	UBR5	ubiquitin protein ligase E3 component n-recognin 5 [Source:HGNC Symbol;Acc:HGNC:16806]						GOBP_NEGATIVE_REGULATION_OF_NUCLEOBASE_CONTAINING_COMPOUND_METABOLIC_PROCESS	GOBP_REGULATION_OF_PROTEIN_MODIFICATION_PROCESS							GOBP_POSITIVE_REGULATION_OF_SIGNALING			GOBP_RESPONSE_TO_ENDOGENOUS_STIMULUS	GOBP_CELLULAR_RESPONSE_TO_ENDOGENOUS_STIMULUS									GOBP_POSITIVE_REGULATION_OF_GENE_EXPRESSION
9611	NCOR1	nuclear receptor corepressor 1 [Source:HGNC Symbol;Acc:HGNC:7672]						GOBP_NEGATIVE_REGULATION_OF_NUCLEOBASE_CONTAINING_COMPOUND_METABOLIC_PROCESS			GOBP_REGULATION_OF_PHOSPHORUS_METABOLIC_PROCESS	GOBP_NEGATIVE_REGULATION_OF_BIOSYNTHETIC_PROCESS		GOBP_PHOSPHORYLATION				GOMF_TRANSCRIPTION_FACTOR_BINDING	GOBP_RESPONSE_TO_ENDOGENOUS_STIMULUS	GOBP_CELLULAR_RESPONSE_TO_ENDOGENOUS_STIMULUS									GOBP_POSITIVE_REGULATION_OF_GENE_EXPRESSION	GOBP_NEGATIVE_REGULATION_OF_TRANSCRIPTION_BY_RNA_POLYMERASE_II				GOCC_CHROMOSOME		GOMF_TRANSCRIPTION_REGULATOR_ACTIVITY	GOMF_DNA_BINDING_TRANSCRIPTION_FACTOR_BINDING					GOBP_CELL_CYCLE
10320	IKZF1	IKAROS family zinc finger 1 [Source:HGNC Symbol;Acc:HGNC:13176]						GOBP_NEGATIVE_REGULATION_OF_NUCLEOBASE_CONTAINING_COMPOUND_METABOLIC_PROCESS				GOBP_NEGATIVE_REGULATION_OF_BIOSYNTHETIC_PROCESS			GOBP_TISSUE_DEVELOPMENT		GOBP_IMMUNE_SYSTEM_DEVELOPMENT																	GOCC_CHROMOSOME		GOMF_TRANSCRIPTION_REGULATOR_ACTIVITY						GOBP_CELL_CYCLE
57616	TSHZ3	teashirt zinc finger homeobox 3 [Source:HGNC Symbol;Acc:HGNC:30700]						GOBP_NEGATIVE_REGULATION_OF_NUCLEOBASE_CONTAINING_COMPOUND_METABOLIC_PROCESS				GOBP_NEGATIVE_REGULATION_OF_BIOSYNTHETIC_PROCESS				GOBP_POSITIVE_REGULATION_OF_SIGNALING																		GOCC_CHROMOSOME	GOMF_CHROMATIN_BINDING	GOMF_TRANSCRIPTION_REGULATOR_ACTIVITY
9612	NCOR2	nuclear receptor corepressor 2 [Source:HGNC Symbol;Acc:HGNC:7673]						GOBP_NEGATIVE_REGULATION_OF_NUCLEOBASE_CONTAINING_COMPOUND_METABOLIC_PROCESS				GOBP_NEGATIVE_REGULATION_OF_BIOSYNTHETIC_PROCESS						GOMF_TRANSCRIPTION_FACTOR_BINDING	GOBP_RESPONSE_TO_ENDOGENOUS_STIMULUS	GOBP_CELLULAR_RESPONSE_TO_ENDOGENOUS_STIMULUS									GOBP_POSITIVE_REGULATION_OF_GENE_EXPRESSION	GOBP_NEGATIVE_REGULATION_OF_TRANSCRIPTION_BY_RNA_POLYMERASE_II				GOCC_CHROMOSOME	GOMF_CHROMATIN_BINDING	GOMF_TRANSCRIPTION_REGULATOR_ACTIVITY	GOMF_DNA_BINDING_TRANSCRIPTION_FACTOR_BINDING									GOBP_RESPONSE_TO_OXYGEN_CONTAINING_COMPOUND
23613	ZMYND8	zinc finger MYND-type containing 8 [Source:HGNC Symbol;Acc:HGNC:9397]						GOBP_NEGATIVE_REGULATION_OF_NUCLEOBASE_CONTAINING_COMPOUND_METABOLIC_PROCESS				GOBP_NEGATIVE_REGULATION_OF_BIOSYNTHETIC_PROCESS						GOMF_TRANSCRIPTION_FACTOR_BINDING																		GOMF_TRANSCRIPTION_REGULATOR_ACTIVITY	GOMF_DNA_BINDING_TRANSCRIPTION_FACTOR_BINDING
51274	KLF3	Kruppel like factor 3 [Source:HGNC Symbol;Acc:HGNC:16516]						GOBP_NEGATIVE_REGULATION_OF_NUCLEOBASE_CONTAINING_COMPOUND_METABOLIC_PROCESS				GOBP_NEGATIVE_REGULATION_OF_BIOSYNTHETIC_PROCESS							GOBP_RESPONSE_TO_ENDOGENOUS_STIMULUS	GOBP_CELLULAR_RESPONSE_TO_ENDOGENOUS_STIMULUS										GOBP_NEGATIVE_REGULATION_OF_TRANSCRIPTION_BY_RNA_POLYMERASE_II				GOCC_CHROMOSOME		GOMF_TRANSCRIPTION_REGULATOR_ACTIVITY										GOBP_RESPONSE_TO_OXYGEN_CONTAINING_COMPOUND
84295	PHF6	PHD finger protein 6 [Source:HGNC Symbol;Acc:HGNC:18145]						GOBP_NEGATIVE_REGULATION_OF_NUCLEOBASE_CONTAINING_COMPOUND_METABOLIC_PROCESS				GOBP_NEGATIVE_REGULATION_OF_BIOSYNTHETIC_PROCESS									GOBP_EMBRYO_DEVELOPMENT									GOBP_NEGATIVE_REGULATION_OF_TRANSCRIPTION_BY_RNA_POLYMERASE_II				GOCC_CHROMOSOME															GOBP_EMBRYO_DEVELOPMENT_ENDING_IN_BIRTH_OR_EGG_HATCHING
3006	H1-2	H1.2 linker histone, cluster member [Source:HGNC Symbol;Acc:HGNC:4716]						GOBP_NEGATIVE_REGULATION_OF_NUCLEOBASE_CONTAINING_COMPOUND_METABOLIC_PROCESS				GOBP_NEGATIVE_REGULATION_OF_BIOSYNTHETIC_PROCESS														GOBP_PEPTIDYL_AMINO_ACID_MODIFICATION				GOBP_NEGATIVE_REGULATION_OF_TRANSCRIPTION_BY_RNA_POLYMERASE_II				GOCC_CHROMOSOME	GOMF_CHROMATIN_BINDING
7050	TGIF1	TGFB induced factor homeobox 1 [Source:HGNC Symbol;Acc:HGNC:11776]						GOBP_NEGATIVE_REGULATION_OF_NUCLEOBASE_CONTAINING_COMPOUND_METABOLIC_PROCESS				GOBP_NEGATIVE_REGULATION_OF_BIOSYNTHETIC_PROCESS																		GOBP_NEGATIVE_REGULATION_OF_TRANSCRIPTION_BY_RNA_POLYMERASE_II				GOCC_CHROMOSOME		GOMF_TRANSCRIPTION_REGULATOR_ACTIVITY
6310	ATXN1	ataxin 1 [Source:HGNC Symbol;Acc:HGNC:10548]						GOBP_NEGATIVE_REGULATION_OF_NUCLEOBASE_CONTAINING_COMPOUND_METABOLIC_PROCESS				GOBP_NEGATIVE_REGULATION_OF_BIOSYNTHETIC_PROCESS																		GOBP_NEGATIVE_REGULATION_OF_TRANSCRIPTION_BY_RNA_POLYMERASE_II
57466	SCAF4	SR-related CTD associated factor 4 [Source:HGNC Symbol;Acc:HGNC:19304]						GOBP_NEGATIVE_REGULATION_OF_NUCLEOBASE_CONTAINING_COMPOUND_METABOLIC_PROCESS				GOBP_NEGATIVE_REGULATION_OF_BIOSYNTHETIC_PROCESS																		GOBP_NEGATIVE_REGULATION_OF_TRANSCRIPTION_BY_RNA_POLYMERASE_II
23152	CIC	capicua transcriptional repressor [Source:HGNC Symbol;Acc:HGNC:14214]						GOBP_NEGATIVE_REGULATION_OF_NUCLEOBASE_CONTAINING_COMPOUND_METABOLIC_PROCESS				GOBP_NEGATIVE_REGULATION_OF_BIOSYNTHETIC_PROCESS																						GOCC_CHROMOSOME		GOMF_TRANSCRIPTION_REGULATOR_ACTIVITY
3191	HNRNPL	heterogeneous nuclear ribonucleoprotein L [Source:HGNC Symbol;Acc:HGNC:5045]						GOBP_NEGATIVE_REGULATION_OF_NUCLEOBASE_CONTAINING_COMPOUND_METABOLIC_PROCESS				GOBP_NEGATIVE_REGULATION_OF_BIOSYNTHETIC_PROCESS																						GOCC_CHROMOSOME
6427	SRSF2	serine and arginine rich splicing factor 2 [Source:HGNC Symbol;Acc:HGNC:10783]						GOBP_NEGATIVE_REGULATION_OF_NUCLEOBASE_CONTAINING_COMPOUND_METABOLIC_PROCESS				GOBP_NEGATIVE_REGULATION_OF_BIOSYNTHETIC_PROCESS																								GOMF_TRANSCRIPTION_REGULATOR_ACTIVITY						GOBP_CELL_CYCLE				GOBP_RESPONSE_TO_OXYGEN_CONTAINING_COMPOUND
8242	KDM5C	lysine demethylase 5C [Source:HGNC Symbol;Acc:HGNC:11114]						GOBP_NEGATIVE_REGULATION_OF_NUCLEOBASE_CONTAINING_COMPOUND_METABOLIC_PROCESS				GOBP_NEGATIVE_REGULATION_OF_BIOSYNTHETIC_PROCESS
51123	ZNF706	zinc finger protein 706 [Source:HGNC Symbol;Acc:HGNC:24992]						GOBP_NEGATIVE_REGULATION_OF_NUCLEOBASE_CONTAINING_COMPOUND_METABOLIC_PROCESS				GOBP_NEGATIVE_REGULATION_OF_BIOSYNTHETIC_PROCESS
4035	LRP1	LDL receptor related protein 1 [Source:HGNC Symbol;Acc:HGNC:6692]							GOBP_REGULATION_OF_PROTEIN_MODIFICATION_PROCESS		GOBP_REGULATION_OF_PHOSPHORUS_METABOLIC_PROCESS		GOBP_REGULATION_OF_CELL_DEATH	GOBP_PHOSPHORYLATION					GOBP_RESPONSE_TO_ENDOGENOUS_STIMULUS	GOBP_CELLULAR_RESPONSE_TO_ENDOGENOUS_STIMULUS		GOBP_REGULATION_OF_PROTEIN_PHOSPHORYLATION	GOBP_POSITIVE_REGULATION_OF_PROTEIN_METABOLIC_PROCESS				GOBP_CIRCULATORY_SYSTEM_DEVELOPMENT				GOBP_TUBE_DEVELOPMENT		GOBP_POSITIVE_REGULATION_OF_MOLECULAR_FUNCTION							GOBP_POSITIVE_REGULATION_OF_MULTICELLULAR_ORGANISMAL_PROCESS						GOBP_RESPONSE_TO_OXYGEN_CONTAINING_COMPOUND	GOBP_ENZYME_LINKED_RECEPTOR_PROTEIN_SIGNALING_PATHWAY
7273	TTN	titin [Source:HGNC Symbol;Acc:HGNC:12403]							GOBP_REGULATION_OF_PROTEIN_MODIFICATION_PROCESS		GOBP_REGULATION_OF_PHOSPHORUS_METABOLIC_PROCESS			GOBP_PHOSPHORYLATION	GOBP_TISSUE_DEVELOPMENT							GOBP_REGULATION_OF_PROTEIN_PHOSPHORYLATION			GOBP_REGULATION_OF_TRANSFERASE_ACTIVITY	GOBP_PEPTIDYL_AMINO_ACID_MODIFICATION	GOBP_CIRCULATORY_SYSTEM_DEVELOPMENT		GOBP_POSITIVE_REGULATION_OF_GENE_EXPRESSION					GOCC_CHROMOSOME				GOBP_ANIMAL_ORGAN_MORPHOGENESIS	GOBP_ANATOMICAL_STRUCTURE_FORMATION_INVOLVED_IN_MORPHOGENESIS			GOBP_CELL_CYCLE
5339	PLEC	plectin [Source:HGNC Symbol;Acc:HGNC:9069]							GOBP_REGULATION_OF_PROTEIN_MODIFICATION_PROCESS		GOBP_REGULATION_OF_PHOSPHORUS_METABOLIC_PROCESS			GOBP_PHOSPHORYLATION	GOBP_TISSUE_DEVELOPMENT							GOBP_REGULATION_OF_PROTEIN_PHOSPHORYLATION			GOBP_REGULATION_OF_TRANSFERASE_ACTIVITY		GOBP_CIRCULATORY_SYSTEM_DEVELOPMENT					GOBP_EPITHELIUM_DEVELOPMENT							GOBP_ANATOMICAL_STRUCTURE_FORMATION_INVOLVED_IN_MORPHOGENESIS		GOBP_GROWTH	GOBP_CELL_CYCLE				GOBP_RESPONSE_TO_OXYGEN_CONTAINING_COMPOUND
5144	PDE4D	phosphodiesterase 4D [Source:HGNC Symbol;Acc:HGNC:8783]							GOBP_REGULATION_OF_PROTEIN_MODIFICATION_PROCESS		GOBP_REGULATION_OF_PHOSPHORUS_METABOLIC_PROCESS			GOBP_PHOSPHORYLATION	GOBP_TISSUE_DEVELOPMENT							GOBP_REGULATION_OF_PROTEIN_PHOSPHORYLATION				GOBP_PEPTIDYL_AMINO_ACID_MODIFICATION			GOBP_POSITIVE_REGULATION_OF_GENE_EXPRESSION			GOBP_EPITHELIUM_DEVELOPMENT								GOBP_POSITIVE_REGULATION_OF_MULTICELLULAR_ORGANISMAL_PROCESS
1756	DMD	dystrophin [Source:HGNC Symbol;Acc:HGNC:2928]							GOBP_REGULATION_OF_PROTEIN_MODIFICATION_PROCESS		GOBP_REGULATION_OF_PHOSPHORUS_METABOLIC_PROCESS			GOBP_PHOSPHORYLATION	GOBP_TISSUE_DEVELOPMENT							GOBP_REGULATION_OF_PROTEIN_PHOSPHORYLATION				GOBP_PEPTIDYL_AMINO_ACID_MODIFICATION							GOBP_POSITIVE_REGULATION_OF_MOLECULAR_FUNCTION
23043	TNIK	TRAF2 and NCK interacting kinase [Source:HGNC Symbol;Acc:HGNC:30765]							GOBP_REGULATION_OF_PROTEIN_MODIFICATION_PROCESS		GOBP_REGULATION_OF_PHOSPHORUS_METABOLIC_PROCESS			GOBP_PHOSPHORYLATION		GOBP_POSITIVE_REGULATION_OF_SIGNALING						GOBP_REGULATION_OF_PROTEIN_PHOSPHORYLATION	GOBP_POSITIVE_REGULATION_OF_PROTEIN_METABOLIC_PROCESS																				GOBP_POSITIVE_REGULATION_OF_PROTEIN_MODIFICATION_PROCESS
11122	PTPRT	protein tyrosine phosphatase receptor type T [Source:HGNC Symbol;Acc:HGNC:9682]							GOBP_REGULATION_OF_PROTEIN_MODIFICATION_PROCESS		GOBP_REGULATION_OF_PHOSPHORUS_METABOLIC_PROCESS			GOBP_PHOSPHORYLATION				GOMF_TRANSCRIPTION_FACTOR_BINDING				GOBP_REGULATION_OF_PROTEIN_PHOSPHORYLATION			GOBP_REGULATION_OF_TRANSFERASE_ACTIVITY												GOMF_DNA_BINDING_TRANSCRIPTION_FACTOR_BINDING										GOBP_ENZYME_LINKED_RECEPTOR_PROTEIN_SIGNALING_PATHWAY
8503	PIK3R3	phosphoinositide-3-kinase regulatory subunit 3 [Source:HGNC Symbol;Acc:HGNC:8981]							GOBP_REGULATION_OF_PROTEIN_MODIFICATION_PROCESS		GOBP_REGULATION_OF_PHOSPHORUS_METABOLIC_PROCESS			GOBP_PHOSPHORYLATION					GOBP_RESPONSE_TO_ENDOGENOUS_STIMULUS	GOBP_CELLULAR_RESPONSE_TO_ENDOGENOUS_STIMULUS		GOBP_REGULATION_OF_PROTEIN_PHOSPHORYLATION	GOBP_POSITIVE_REGULATION_OF_PROTEIN_METABOLIC_PROCESS		GOBP_REGULATION_OF_TRANSFERASE_ACTIVITY		GOBP_CIRCULATORY_SYSTEM_DEVELOPMENT		GOBP_POSITIVE_REGULATION_OF_GENE_EXPRESSION		GOBP_TUBE_DEVELOPMENT								GOBP_ANATOMICAL_STRUCTURE_FORMATION_INVOLVED_IN_MORPHOGENESIS				GOBP_POSITIVE_REGULATION_OF_PROTEIN_MODIFICATION_PROCESS			GOBP_RESPONSE_TO_OXYGEN_CONTAINING_COMPOUND	GOBP_ENZYME_LINKED_RECEPTOR_PROTEIN_SIGNALING_PATHWAY
10188	TNK2	tyrosine kinase non receptor 2 [Source:HGNC Symbol;Acc:HGNC:19297]							GOBP_REGULATION_OF_PROTEIN_MODIFICATION_PROCESS		GOBP_REGULATION_OF_PHOSPHORUS_METABOLIC_PROCESS			GOBP_PHOSPHORYLATION								GOBP_REGULATION_OF_PROTEIN_PHOSPHORYLATION	GOBP_POSITIVE_REGULATION_OF_PROTEIN_METABOLIC_PROCESS			GOBP_PEPTIDYL_AMINO_ACID_MODIFICATION																	GOBP_POSITIVE_REGULATION_OF_PROTEIN_MODIFICATION_PROCESS				GOBP_ENZYME_LINKED_RECEPTOR_PROTEIN_SIGNALING_PATHWAY
2776	GNAQ	G protein subunit alpha q [Source:HGNC Symbol;Acc:HGNC:4390]							GOBP_REGULATION_OF_PROTEIN_MODIFICATION_PROCESS		GOBP_REGULATION_OF_PHOSPHORUS_METABOLIC_PROCESS			GOBP_PHOSPHORYLATION								GOBP_REGULATION_OF_PROTEIN_PHOSPHORYLATION			GOBP_REGULATION_OF_TRANSFERASE_ACTIVITY								GOBP_POSITIVE_REGULATION_OF_MOLECULAR_FUNCTION													GOBP_RESPONSE_TO_OXYGEN_CONTAINING_COMPOUND
139285	AMER1	APC membrane recruitment protein 1 [Source:HGNC Symbol;Acc:HGNC:26837]							GOBP_REGULATION_OF_PROTEIN_MODIFICATION_PROCESS						GOBP_TISSUE_DEVELOPMENT	GOBP_POSITIVE_REGULATION_OF_SIGNALING							GOBP_POSITIVE_REGULATION_OF_PROTEIN_METABOLIC_PROCESS																				GOBP_POSITIVE_REGULATION_OF_PROTEIN_MODIFICATION_PROCESS
57561	ARRDC3	arrestin domain containing 3 [Source:HGNC Symbol;Acc:HGNC:29263]							GOBP_REGULATION_OF_PROTEIN_MODIFICATION_PROCESS						GOBP_TISSUE_DEVELOPMENT								GOBP_POSITIVE_REGULATION_OF_PROTEIN_METABOLIC_PROCESS		GOBP_REGULATION_OF_TRANSFERASE_ACTIVITY								GOBP_POSITIVE_REGULATION_OF_MOLECULAR_FUNCTION										GOBP_POSITIVE_REGULATION_OF_PROTEIN_MODIFICATION_PROCESS
10055	SAE1	SUMO1 activating enzyme subunit 1 [Source:HGNC Symbol;Acc:HGNC:30660]							GOBP_REGULATION_OF_PROTEIN_MODIFICATION_PROCESS														GOBP_POSITIVE_REGULATION_OF_PROTEIN_METABOLIC_PROCESS			GOBP_PEPTIDYL_AMINO_ACID_MODIFICATION																	GOBP_POSITIVE_REGULATION_OF_PROTEIN_MODIFICATION_PROCESS
10075	HUWE1	HECT, UBA and WWE domain containing E3 ubiquitin protein ligase 1 [Source:HGNC Symbol;Acc:HGNC:30892]							GOBP_REGULATION_OF_PROTEIN_MODIFICATION_PROCESS														GOBP_POSITIVE_REGULATION_OF_PROTEIN_METABOLIC_PROCESS																				GOBP_POSITIVE_REGULATION_OF_PROTEIN_MODIFICATION_PROCESS
1915	EEF1A1	eukaryotic translation elongation factor 1 alpha 1 [Source:HGNC Symbol;Acc:HGNC:3189]									GOBP_REGULATION_OF_PHOSPHORUS_METABOLIC_PROCESS			GOBP_PHOSPHORYLATION					GOBP_RESPONSE_TO_ENDOGENOUS_STIMULUS	GOBP_CELLULAR_RESPONSE_TO_ENDOGENOUS_STIMULUS					GOBP_REGULATION_OF_TRANSFERASE_ACTIVITY
2044	EPHA5	EPH receptor A5 [Source:HGNC Symbol;Acc:HGNC:3389]									GOBP_REGULATION_OF_PHOSPHORUS_METABOLIC_PROCESS			GOBP_PHOSPHORYLATION											GOBP_REGULATION_OF_TRANSFERASE_ACTIVITY	GOBP_PEPTIDYL_AMINO_ACID_MODIFICATION							GOBP_POSITIVE_REGULATION_OF_MOLECULAR_FUNCTION													GOBP_RESPONSE_TO_OXYGEN_CONTAINING_COMPOUND	GOBP_ENZYME_LINKED_RECEPTOR_PROTEIN_SIGNALING_PATHWAY
3417	IDH1	isocitrate dehydrogenase (NADP(+)) 1 [Source:HGNC Symbol;Acc:HGNC:5382]									GOBP_REGULATION_OF_PHOSPHORUS_METABOLIC_PROCESS								GOBP_RESPONSE_TO_ENDOGENOUS_STIMULUS																													GOBP_REPRODUCTIVE_SYSTEM_DEVELOPMENT
132864	CPEB2	cytoplasmic polyadenylation element binding protein 2 [Source:HGNC Symbol;Acc:HGNC:21745]										GOBP_NEGATIVE_REGULATION_OF_BIOSYNTHETIC_PROCESS							GOBP_RESPONSE_TO_ENDOGENOUS_STIMULUS	GOBP_CELLULAR_RESPONSE_TO_ENDOGENOUS_STIMULUS																										GOBP_RESPONSE_TO_OXYGEN_CONTAINING_COMPOUND
1213	CLTC	clathrin heavy chain [Source:HGNC Symbol;Acc:HGNC:2092]										GOBP_NEGATIVE_REGULATION_OF_BIOSYNTHETIC_PROCESS																														GOBP_CELL_CYCLE
3716	JAK1	Janus kinase 1 [Source:HGNC Symbol;Acc:HGNC:6190]												GOBP_PHOSPHORYLATION												GOBP_PEPTIDYL_AMINO_ACID_MODIFICATION	GOBP_CIRCULATORY_SYSTEM_DEVELOPMENT	GOBP_POSITIVE_REGULATION_OF_DEVELOPMENTAL_PROCESS			GOBP_TUBE_DEVELOPMENT								GOBP_ANATOMICAL_STRUCTURE_FORMATION_INVOLVED_IN_MORPHOGENESIS	GOBP_POSITIVE_REGULATION_OF_MULTICELLULAR_ORGANISMAL_PROCESS
4214	MAP3K1	mitogen-activated protein kinase kinase kinase 1 [Source:HGNC Symbol;Acc:HGNC:6848]												GOBP_PHOSPHORYLATION
1282	COL4A1	collagen type IV alpha 1 chain [Source:HGNC Symbol;Acc:HGNC:2202]													GOBP_TISSUE_DEVELOPMENT				GOBP_RESPONSE_TO_ENDOGENOUS_STIMULUS	GOBP_CELLULAR_RESPONSE_TO_ENDOGENOUS_STIMULUS							GOBP_CIRCULATORY_SYSTEM_DEVELOPMENT				GOBP_TUBE_DEVELOPMENT	GOBP_EPITHELIUM_DEVELOPMENT							GOBP_ANATOMICAL_STRUCTURE_FORMATION_INVOLVED_IN_MORPHOGENESIS							GOBP_RESPONSE_TO_OXYGEN_CONTAINING_COMPOUND	GOBP_ENZYME_LINKED_RECEPTOR_PROTEIN_SIGNALING_PATHWAY
29072	SETD2	SET domain containing 2, histone lysine methyltransferase [Source:HGNC Symbol;Acc:HGNC:18420]													GOBP_TISSUE_DEVELOPMENT						GOBP_EMBRYO_DEVELOPMENT					GOBP_PEPTIDYL_AMINO_ACID_MODIFICATION	GOBP_CIRCULATORY_SYSTEM_DEVELOPMENT		GOBP_POSITIVE_REGULATION_OF_GENE_EXPRESSION		GOBP_TUBE_DEVELOPMENT	GOBP_EPITHELIUM_DEVELOPMENT		GOCC_CHROMOSOME				GOBP_ANIMAL_ORGAN_MORPHOGENESIS	GOBP_ANATOMICAL_STRUCTURE_FORMATION_INVOLVED_IN_MORPHOGENESIS	GOBP_POSITIVE_REGULATION_OF_MULTICELLULAR_ORGANISMAL_PROCESS		GOBP_CELL_CYCLE						GOBP_REPRODUCTIVE_SYSTEM_DEVELOPMENT	GOBP_EMBRYO_DEVELOPMENT_ENDING_IN_BIRTH_OR_EGG_HATCHING
1301	COL11A1	collagen type XI alpha 1 chain [Source:HGNC Symbol;Acc:HGNC:2186]													GOBP_TISSUE_DEVELOPMENT						GOBP_EMBRYO_DEVELOPMENT						GOBP_CIRCULATORY_SYSTEM_DEVELOPMENT											GOBP_ANIMAL_ORGAN_MORPHOGENESIS	GOBP_ANATOMICAL_STRUCTURE_FORMATION_INVOLVED_IN_MORPHOGENESIS										GOBP_EMBRYO_DEVELOPMENT_ENDING_IN_BIRTH_OR_EGG_HATCHING
2909	ARHGAP35	Rho GTPase activating protein 35 [Source:HGNC Symbol;Acc:HGNC:4591]													GOBP_TISSUE_DEVELOPMENT						GOBP_EMBRYO_DEVELOPMENT										GOBP_TUBE_DEVELOPMENT	GOBP_EPITHELIUM_DEVELOPMENT	GOBP_POSITIVE_REGULATION_OF_MOLECULAR_FUNCTION						GOBP_ANATOMICAL_STRUCTURE_FORMATION_INVOLVED_IN_MORPHOGENESIS										GOBP_EMBRYO_DEVELOPMENT_ENDING_IN_BIRTH_OR_EGG_HATCHING
64478	CSMD1	CUB and Sushi multiple domains 1 [Source:HGNC Symbol;Acc:HGNC:14026]													GOBP_TISSUE_DEVELOPMENT																GOBP_TUBE_DEVELOPMENT	GOBP_EPITHELIUM_DEVELOPMENT						GOBP_ANIMAL_ORGAN_MORPHOGENESIS										GOBP_REPRODUCTIVE_SYSTEM_DEVELOPMENT
2195	FAT1	FAT atypical cadherin 1 [Source:HGNC Symbol;Acc:HGNC:3595]													GOBP_TISSUE_DEVELOPMENT																	GOBP_EPITHELIUM_DEVELOPMENT						GOBP_ANIMAL_ORGAN_MORPHOGENESIS
9699	RIMS2	regulating synaptic membrane exocytosis 2 [Source:HGNC Symbol;Acc:HGNC:17283]														GOBP_POSITIVE_REGULATION_OF_SIGNALING												GOBP_POSITIVE_REGULATION_OF_DEVELOPMENTAL_PROCESS												GOBP_POSITIVE_REGULATION_OF_MULTICELLULAR_ORGANISMAL_PROCESS	GOBP_GROWTH
388677	NOTCH2NLA	notch 2 N-terminal like A [Source:HGNC Symbol;Acc:HGNC:31862]														GOBP_POSITIVE_REGULATION_OF_SIGNALING
4627	MYH9	myosin heavy chain 9 [Source:HGNC Symbol;Acc:HGNC:7579]															GOBP_IMMUNE_SYSTEM_DEVELOPMENT				GOBP_EMBRYO_DEVELOPMENT		GOBP_POSITIVE_REGULATION_OF_PROTEIN_METABOLIC_PROCESS				GOBP_CIRCULATORY_SYSTEM_DEVELOPMENT		GOBP_POSITIVE_REGULATION_OF_GENE_EXPRESSION		GOBP_TUBE_DEVELOPMENT								GOBP_ANATOMICAL_STRUCTURE_FORMATION_INVOLVED_IN_MORPHOGENESIS			GOBP_CELL_CYCLE							GOBP_EMBRYO_DEVELOPMENT_ENDING_IN_BIRTH_OR_EGG_HATCHING
775	CACNA1C	calcium voltage-gated channel subunit alpha1 C [Source:HGNC Symbol;Acc:HGNC:1390]															GOBP_IMMUNE_SYSTEM_DEVELOPMENT				GOBP_EMBRYO_DEVELOPMENT						GOBP_CIRCULATORY_SYSTEM_DEVELOPMENT						GOBP_POSITIVE_REGULATION_OF_MOLECULAR_FUNCTION
974	CD79B	CD79b molecule [Source:HGNC Symbol;Acc:HGNC:1699]															GOBP_IMMUNE_SYSTEM_DEVELOPMENT
6146	RPL22	ribosomal protein L22 [Source:HGNC Symbol;Acc:HGNC:10315]															GOBP_IMMUNE_SYSTEM_DEVELOPMENT
221037	JMJD1C	jumonji domain containing 1C [Source:HGNC Symbol;Acc:HGNC:12313]																GOMF_TRANSCRIPTION_FACTOR_BINDING																GOCC_CHROMOSOME	GOMF_CHROMATIN_BINDING	GOMF_TRANSCRIPTION_REGULATOR_ACTIVITY	GOMF_DNA_BINDING_TRANSCRIPTION_FACTOR_BINDING
1108	CHD4	chromodomain helicase DNA binding protein 4 [Source:HGNC Symbol;Acc:HGNC:1919]																GOMF_TRANSCRIPTION_FACTOR_BINDING																GOCC_CHROMOSOME	GOMF_CHROMATIN_BINDING		GOMF_DNA_BINDING_TRANSCRIPTION_FACTOR_BINDING
11176	BAZ2A	bromodomain adjacent to zinc finger domain 2A [Source:HGNC Symbol;Acc:HGNC:962]																GOMF_TRANSCRIPTION_FACTOR_BINDING																GOCC_CHROMOSOME			GOMF_DNA_BINDING_TRANSCRIPTION_FACTOR_BINDING
2778	GNAS	GNAS complex locus [Source:HGNC Symbol;Acc:HGNC:4392]																	GOBP_RESPONSE_TO_ENDOGENOUS_STIMULUS	GOBP_CELLULAR_RESPONSE_TO_ENDOGENOUS_STIMULUS																				GOBP_POSITIVE_REGULATION_OF_MULTICELLULAR_ORGANISMAL_PROCESS	GOBP_GROWTH					GOBP_RESPONSE_TO_OXYGEN_CONTAINING_COMPOUND
23198	PSME4	proteasome activator subunit 4 [Source:HGNC Symbol;Acc:HGNC:20635]																					GOBP_POSITIVE_REGULATION_OF_PROTEIN_METABOLIC_PROCESS										GOBP_POSITIVE_REGULATION_OF_MOLECULAR_FUNCTION
64326	COP1	COP1 E3 ubiquitin ligase [Source:HGNC Symbol;Acc:HGNC:17440]																					GOBP_POSITIVE_REGULATION_OF_PROTEIN_METABOLIC_PROCESS
7403	KDM6A	lysine demethylase 6A [Source:HGNC Symbol;Acc:HGNC:12637]																								GOBP_PEPTIDYL_AMINO_ACID_MODIFICATION	GOBP_CIRCULATORY_SYSTEM_DEVELOPMENT								GOMF_CHROMATIN_BINDING
23067	SETD1B	SET domain containing 1B, histone lysine methyltransferase [Source:HGNC Symbol;Acc:HGNC:29187]																								GOBP_PEPTIDYL_AMINO_ACID_MODIFICATION								GOCC_CHROMOSOME
23338	JADE2	jade family PHD finger 2 [Source:HGNC Symbol;Acc:HGNC:22984]																								GOBP_PEPTIDYL_AMINO_ACID_MODIFICATION																GOBP_CELL_CYCLE
9444	QKI	QKI, KH domain containing RNA binding [Source:HGNC Symbol;Acc:HGNC:21100]																									GOBP_CIRCULATORY_SYSTEM_DEVELOPMENT		GOBP_POSITIVE_REGULATION_OF_GENE_EXPRESSION		GOBP_TUBE_DEVELOPMENT
288	ANK3	ankyrin 3 [Source:HGNC Symbol;Acc:HGNC:494]																											GOBP_POSITIVE_REGULATION_OF_GENE_EXPRESSION				GOBP_POSITIVE_REGULATION_OF_MOLECULAR_FUNCTION									GOBP_CELL_CYCLE
965	CD58	CD58 molecule [Source:HGNC Symbol;Acc:HGNC:1688]																											GOBP_POSITIVE_REGULATION_OF_GENE_EXPRESSION											GOBP_POSITIVE_REGULATION_OF_MULTICELLULAR_ORGANISMAL_PROCESS
8880	FUBP1	far upstream element binding protein 1 [Source:HGNC Symbol;Acc:HGNC:4004]																											GOBP_POSITIVE_REGULATION_OF_GENE_EXPRESSION
3020	H3-3A	H3.3 histone A [Source:HGNC Symbol;Acc:HGNC:4764]																																GOCC_CHROMOSOME	GOMF_CHROMATIN_BINDING						GOBP_GROWTH							GOBP_REPRODUCTIVE_SYSTEM_DEVELOPMENT
10735	STAG2	stromal antigen 2 [Source:HGNC Symbol;Acc:HGNC:11355]																																GOCC_CHROMOSOME	GOMF_CHROMATIN_BINDING							GOBP_CELL_CYCLE
114785	MBD6	methyl-CpG binding domain protein 6 [Source:HGNC Symbol;Acc:HGNC:20445]																																GOCC_CHROMOSOME	GOMF_CHROMATIN_BINDING
23269	MGA	MAX dimerization protein MGA [Source:HGNC Symbol;Acc:HGNC:14010]																																GOCC_CHROMOSOME		GOMF_TRANSCRIPTION_REGULATOR_ACTIVITY
79776	ZFHX4	zinc finger homeobox 4 [Source:HGNC Symbol;Acc:HGNC:30939]																																GOCC_CHROMOSOME		GOMF_TRANSCRIPTION_REGULATOR_ACTIVITY
8358	H3C2	H3 clustered histone 2 [Source:HGNC Symbol;Acc:HGNC:4776]																																GOCC_CHROMOSOME
84629	TNRC18	trinucleotide repeat containing 18 [Source:HGNC Symbol;Acc:HGNC:11962]																																	GOMF_CHROMATIN_BINDING
2130	EWSR1	EWS RNA binding protein 1 [Source:HGNC Symbol;Acc:HGNC:3508]																																		GOMF_TRANSCRIPTION_REGULATOR_ACTIVITY
2318	FLNC	filamin C [Source:HGNC Symbol;Acc:HGNC:3756]																																					GOBP_ANATOMICAL_STRUCTURE_FORMATION_INVOLVED_IN_MORPHOGENESIS
996	CDC27	cell division cycle 27 [Source:HGNC Symbol;Acc:HGNC:1728]																																								GOBP_CELL_CYCLE
5537	PPP6C	protein phosphatase 6 catalytic subunit [Source:HGNC Symbol;Acc:HGNC:9323]																																								GOBP_CELL_CYCLE
1106	CHD2	chromodomain helicase DNA binding protein 2 [Source:HGNC Symbol;Acc:HGNC:1917]
63035	BCORL1	BCL6 corepressor like 1 [Source:HGNC Symbol;Acc:HGNC:25657]
79633	FAT4	FAT atypical cadherin 4 [Source:HGNC Symbol;Acc:HGNC:23109]
114788	CSMD3	CUB and Sushi multiple domains 3 [Source:HGNC Symbol;Acc:HGNC:19291]
100423062	IGLL5	immunoglobulin lambda like polypeptide 5 [Source:HGNC Symbol;Acc:HGNC:38476]
54894	RNF43	ring finger protein 43 [Source:HGNC Symbol;Acc:HGNC:18505]
2483	FRG1	FSHD region gene 1 [Source:HGNC Symbol;Acc:HGNC:3954]
2913	GRM3	glutamate metabotropic receptor 3 [Source:HGNC Symbol;Acc:HGNC:4595]
27445	PCLO	piccolo presynaptic cytomatrix protein [Source:HGNC Symbol;Acc:HGNC:13406]
3762	KCNJ5	potassium inwardly rectifying channel subfamily J member 5 [Source:HGNC Symbol;Acc:HGNC:6266]
777	CACNA1E	calcium voltage-gated channel subunit alpha1 E [Source:HGNC Symbol;Acc:HGNC:1392]
7307	U2AF1	U2 small nuclear RNA auxiliary factor 1 [Source:HGNC Symbol;Acc:HGNC:12453]
51631	LUC7L2	LUC7 like 2, pre-mRNA splicing factor [Source:HGNC Symbol;Acc:HGNC:21608]
51747	LUC7L3	LUC7 like 3 pre-mRNA splicing factor [Source:HGNC Symbol;Acc:HGNC:24309]
9203	ZMYM3	zinc finger MYM-type containing 3 [Source:HGNC Symbol;Acc:HGNC:13054]
8405	SPOP	speckle type BTB/POZ protein [Source:HGNC Symbol;Acc:HGNC:11254]
4794	NFKBIE	NFKB inhibitor epsilon [Source:HGNC Symbol;Acc:HGNC:7799]
3107	HLA-C	major histocompatibility complex, class I, C [Source:HGNC Symbol;Acc:HGNC:4933]
10659	CELF2	CUGBP Elav-like family member 2 [Source:HGNC Symbol;Acc:HGNC:2550]
79026	AHNAK	AHNAK nucleoprotein [Source:HGNC Symbol;Acc:HGNC:347]
115294	PCMTD1	protein-L-isoaspartate (D-aspartate) O-methyltransferase domain containing 1 [Source:HGNC Symbol;Acc:HGNC:30483]
54439	RBM27	RNA binding motif protein 27 [Source:HGNC Symbol;Acc:HGNC:29243]
11273	ATXN2L	ataxin 2 like [Source:HGNC Symbol;Acc:HGNC:31326]
64062	RBM26	RNA binding motif protein 26 [Source:HGNC Symbol;Acc:HGNC:20327]
1964	EIF1AX	eukaryotic translation initiation factor 1A X-linked [Source:HGNC Symbol;Acc:HGNC:3250]
84726	PRRC2B	proline rich coiled-coil 2B [Source:HGNC Symbol;Acc:HGNC:28121]
53353	LRP1B	LDL receptor related protein 1B [Source:HGNC Symbol;Acc:HGNC:6693]
26040	SETBP1	SET binding protein 1 [Source:HGNC Symbol;Acc:HGNC:15573]
364	AQP7	aquaporin 7 [Source:HGNC Symbol;Acc:HGNC:640]
3418	IDH2	isocitrate dehydrogenase (NADP(+)) 2 [Source:HGNC Symbol;Acc:HGNC:5383]
51059	FAM135B	family with sequence similarity 135 member B [Source:HGNC Symbol;Acc:HGNC:28029]
168850	ZNF800	zinc finger protein 800 [Source:HGNC Symbol;Acc:HGNC:27267]
23199	GSE1	Gse1 coiled-coil protein [Source:HGNC Symbol;Acc:HGNC:28979]
494118	SPANXN1	SPANX family member N1 [Source:HGNC Symbol;Acc:HGNC:33174]
[truncated: 53 more columns]

## Sheet: Enrichr_GO_Molecular_Function
Term	Overlap	P-value	Adjusted P-value	Old P-value	Old Adjusted P-value	Odds Ratio	Combined Score	Genes
DNA binding (GO:0003677)	70/811	1.35896e-28	5.89789e-26	0	0	6.19972	397.809	FOXA1;SMARCB1;DDX3X;HNRNPU;CHD4;IKZF1;CTCF;CHD2;MECOM;ZMYM3;MYC;EP300;SOX9;TP63;MEN1;KDM2B;DNMT3A;ARID5B;FOXL2;HNF1A;ARID1A;MSH6;ZEB2;MYCN;MSH2;TFAM;ERG;TOP1;TP53;KMT2D;CEBPA;HDAC2;TSHZ3;CBFB;EPAS1;MAX;LEF1;GATA3;GATA1;EGFR;BCLAF1;CUX1;ABL1;PATZ1;ZBTB7A;SMAD2;TFAP2A;TCF7L2;CREBBP;JUN;SMAD4;MBD6;SMAD3;STAT3;HUWE1;NR2F2;MLH1;POU2F2;TBX3;SMARCA4;BCL6;WT1;NFIB;FUBP1;BCL2;HDGF;TCF4;CALR;TCF3;NFE2L2
transmembrane receptor protein kinase activity (GO:0019199)	24/60	1.08437e-26	2.35308e-24	0	0	39.1337	2339.66	ALK;RET;EPHA5;PDGFRB;NTRK1;PDGFRA;EPHA7;FLT1;FLT3;FLT4;NTRK3;ACVR1B;EGFR;ACVR2A;TGFBR2;ERBB4;AXL;KIT;ERBB2;KDR;MET;FGFR3;FGFR2;FGFR1
protein tyrosine kinase activity (GO:0004713)	27/108	1.4189e-23	2.05267e-21	0	0	19.6989	1036.35	ALK;RET;FLT1;FLT3;FLT4;EGFR;TTN;ERBB4;ERBB2;KDR;ABL1;JAK2;JAK1;EPHA5;PDGFRB;NTRK1;PDGFRA;EPHA7;SYK;TNK2;NTRK3;AXL;KIT;FGFR3;MET;FGFR2;FGFR1
transmembrane receptor protein tyrosine kinase activity (GO:0004714)	21/60	4.8024e-22	5.21061e-20	0	0	31.3218	1537.52	ALK;RET;EPHA5;PDGFRB;NTRK1;PDGFRA;EPHA7;FLT1;FLT3;FLT4;NTRK3;EGFR;ERBB4;AXL;KIT;ERBB2;KDR;MET;FGFR3;FGFR2;FGFR1
RNA polymerase II-specific DNA-binding transcription factor binding (GO:0061629)	30/190	6.67541e-20	5.79425e-18	0	0	11.1368	491.727	RB1;PTPRT;GSK3B;HDAC2;SMARCB1;ATN1;BAZ2A;CHD4;GATA1;EP300;SPEN;TCF7L2;CREBBP;JUN;NPM1;SMAD3;CDKN2A;STAT3;ARID1A;KLF4;TBX3;SMARCA4;NFKBIA;NCOR2;AR;NCOR1;CTNNB1;TCF3;TP53;NFE2L2
protein kinase binding (GO:0019901)	44/506	3.38863e-18	2.36821e-16	0	0	5.81741	234.012	RYR2;GSK3B;CDKN1A;CDKN1B;CTBP2;CLTC;PPM1D;TTN;RPTOR;CCND3;SOCS1;SUFU;ABL1;SOX9;RAC1;PRKACA;JAK2;MAP2K7;SH2B3;PDGFRB;MAP2K3;TCF7L2;NPM1;MAP3K1;CDKN2C;SMAD3;CDKN2A;STAT3;AXIN1;PTPN11;ESR1;RHOA;EEF1A1;LATS1;PTPRC;MSH2;APC;PRKAR1A;RARA;TCF3;MAP3K13;TP53;BCL2L1;MAP3K12
kinase binding (GO:0019900)	42/461	3.81969e-18	2.36821e-16	0	0	6.09775	244.558	RB1;GSK3B;CEBPA;CDKN1A;CDKN1B;CTBP2;CLTC;EGFR;TTN;RPTOR;CCND3;SOCS1;SUFU;RAC1;PRKACA;JAK2;MAP2K7;PDGFRB;MAP2K3;TCF7L2;NPM1;MAP3K1;CDKN2C;SMAD3;CDKN2A;STAT3;AXIN1;PTPN11;ESR1;RHOA;EEF1A1;LATS1;MYCN;PTPRC;MSH2;APC;CTNNB1;FAS;MAP3K13;TP53;BCL2L1;MAP3K12
DNA-binding transcription factor binding (GO:0140297)	29/208	9.37265e-18	5.08466e-16	0	0	9.58427	375.787	RB1;GSK3B;HDAC2;ZMYND8;ATN1;CHD4;GATA1;MYC;EP300;ZBTB7A;RUNX1T1;SMAD2;SPEN;TCF7L2;CREBBP;JUN;NPM1;SMAD3;TCF12;STAT3;KLF4;TBX3;AR;NCOR1;BCL2;CTNNB1;TCF3;TP53;NFE2L2
transcription regulatory region nucleic acid binding (GO:0001067)	29/212	1.58982e-17	7.66648e-16	0	0	9.37285	362.545	FOXA1;KMT2D;CEBPA;GATA3;CTCF;GATA1;ERBB4;MEN1;TFAP2A;TCF7L2;JUN;SMAD4;SMAD3;TCF12;STAT3;ARID5B;HNF1A;POU2F2;KLF4;RUNX1;HNRNPL;AR;NCOR1;WT1;TBL1XR1;TFAM;BCOR;TP53;NFE2L2
sequence-specific double-stranded DNA binding (GO:1990837)	51/712	2.28119e-17	9.90035e-16	0	0	4.77034	182.796	FOXA1;HNRNPU;CTCF;PRDM1;SOX9;MEN1;TGIF1;TCF12;ARID5B;FOXL2;HNF1A;RUNX1;FOXP1;AR;NCOR1;MYCN;ELF3;TBL1XR1;RARA;TFAM;ERG;TP53;KMT2D;CEBPA;MAX;LEF1;GATA3;GATA2;GATA1;CUX1;ERBB4;ABL1;ZBTB7A;TFAP2A;TCF7L2;JUN;SMAD4;SMAD3;STAT3;POU2F2;KLF4;ESR1;KLF3;TBX3;HNRNPL;BCL6;WT1;NFIB;TCF4;BCOR;NFE2L2
transcription cis-regulatory region binding (GO:0000976)	43/549	3.85775e-16	1.52206e-14	0	0	5.16248	183.223	RB1;FOXA1;KMT2D;CEBPA;EPAS1;MAX;LEF1;GATA3;CTCF;GATA1;CUX1;ERBB4;MYC;SOX9;CIC;MEN1;SMAD2;TFAP2A;TCF7L2;JUN;NPM1;SMAD4;SMAD3;TCF12;STAT3;ARID5B;HNF1A;POU2F2;KLF4;RUNX1;FOXP1;ETV6;HNRNPL;AR;NCOR1;WT1;TBL1XR1;RARA;TFAM;TCF3;BCOR;TP53;NFE2L2
RNA polymerase II cis-regulatory region sequence-specific DNA binding (GO:0000978)	62/1149	4.68069e-15	1.69285e-13	0	0	3.57546	117.973	FOXA1;HNRNPU;IKZF1;CTCF;PRDM1;CHD2;MECOM;MYC;TRIM24;SOX9;TP63;KDM6A;TGIF1;TCF12;DNMT3A;EBF3;MITF;FOXL2;HNF1A;PAX5;RUNX1;FOXP1;AR;ZEB2;MYCN;ZNF717;RARA;ERG;TOP1;TP53;CEBPA;MAX;LEF1;GATA3;GATA2;GATA1;PATZ1;ZBTB7A;SMAD2;TFAP2A;STAT5B;TCF7L2;JUN;SMAD4;ZFHX3;SMAD3;MGA;STAT3;NR2F2;POU2F2;KLF4;ESR1;ZFHX4;KLF3;TBX3;BCL6;WT1;NFIB;REL;TCF4;TCF3;NFE2L2
sequence-specific DNA binding (GO:0043565)	46/707	3.43522e-14	1.14683e-12	0	0	4.23371	131.254	FOXA1;HDAC2;CBFB;KMT2A;EPAS1;MAX;LEF1;HNRNPU;GATA3;CTCF;PRDM1;GATA2;GATA1;CUX1;ABL1;SOX9;ZBTB7A;TFAP2A;TGIF1;TCF7L2;JUN;SMAD4;SMAD3;KDM2B;TCF12;FOXL2;NR2F2;POU2F2;KLF4;ESR1;KLF3;TBX3;FOXP1;ZEB2;MYCN;BCL6;ELF3;WT1;NFIB;HNRNPD;RARA;BCL2;TFAM;TCF4;ERG;NFE2L2
nuclear receptor binding (GO:0016922)	20/120	3.88822e-14	1.20535e-12	0	0	11.5633	357.055	STAT5B;TCF7L2;SMAD3;LEF1;JMJD1C;BAZ2A;ARID1A;ESR1;TRERF1;FOXP1;SMARCA4;MED12;LATS1;NCOR2;ASXL1;NCOR1;EP300;CTNNB1;CALR;ZBTB7A
cis-regulatory region sequence-specific DNA binding (GO:0000987)	60/1149	5.90348e-14	1.70807e-12	0	0	3.43021	104.487	FOXA1;HNRNPU;IKZF1;CTCF;PRDM1;CHD2;MECOM;MYC;SOX9;TP63;KDM6A;TGIF1;TCF12;DNMT3A;EBF3;MITF;FOXL2;HNF1A;PAX5;RUNX1;FOXP1;AR;ZEB2;MYCN;ZNF717;RARA;ERG;TOP1;TP53;CEBPA;LEF1;GATA3;GATA2;GATA1;PATZ1;ZBTB7A;SMAD2;TFAP2A;STAT5B;TCF7L2;JUN;SMAD4;ZFHX3;SMAD3;MGA;STAT3;NR2F2;POU2F2;KLF4;ESR1;ZFHX4;KLF3;TBX3;BCL6;WT1;NFIB;REL;TCF4;TCF3;NFE2L2
DNA-binding transcription activator activity, RNA polymerase II-specific (GO:0001228)	31/333	6.53416e-14	1.77239e-12	0	0	6.07105	184.312	FOXA1;CEBPA;LEF1;GATA3;GATA1;MECOM;MYC;SOX9;SMAD2;TFAP2A;JUN;SMAD4;SMAD3;TCF12;STAT3;MITF;HNF1A;KLF4;ESR1;RUNX1;AR;MYCN;ZNF717;ELF3;NFIB;WT1;REL;TCF4;ERG;TCF3;TP53
RNA polymerase II transcription regulatory region sequence-specific DNA binding (GO:0000977)	66/1359	8.04934e-14	2.05495e-12	0	0	3.20756	96.7099	RB1;FOXA1;HNRNPU;IKZF1;CTCF;PRDM1;CHD2;MECOM;MYC;SOX9;CIC;TP63;KDM6A;TGIF1;TCF12;DNMT3A;EBF3;MITF;FOXL2;HNF1A;PAX5;RUNX1;FOXP1;ETV6;AR;ZEB2;MYCN;ZNF717;RARA;ERG;TOP1;TP53;CEBPA;EPAS1;MAX;LEF1;GATA3;GATA2;GATA1;CUX1;PATZ1;ZBTB7A;SMAD2;TFAP2A;STAT5B;TCF7L2;JUN;SMAD4;ZFHX3;SMAD3;MGA;STAT3;NR2F2;POU2F2;KLF4;ESR1;ZFHX4;KLF3;TBX3;BCL6;WT1;NFIB;REL;TCF4;TCF3;NFE2L2
ubiquitin protein ligase binding (GO:0031625)	26/265	2.21696e-12	5.34533e-11	0	0	6.35779	170.611	RB1;GSK3B;CDKN1A;CUL3;CXCR4;ACVR1B;EGFR;CASP8;SPOP;TNFRSF14;PRKACA;PATZ1;JAK1;SMAD2;JUN;SMAD3;FBXW7;TNK2;AXIN1;AXIN2;NFKBIA;APC;PRKAR1A;BCL2;CALR;TP53
ubiquitin-like protein ligase binding (GO:0044389)	26/282	9.16914e-12	2.09442e-10	0	0	5.93039	150.722	RB1;GSK3B;CDKN1A;CUL3;CXCR4;ACVR1B;EGFR;CASP8;SPOP;TNFRSF14;PRKACA;PATZ1;JAK1;SMAD2;JUN;SMAD3;FBXW7;TNK2;AXIN1;AXIN2;NFKBIA;APC;PRKAR1A;BCL2;CALR;TP53
phosphatase binding (GO:0019902)	17/114	2.09279e-11	4.54135e-10	0	0	10.0452	247.011	SMAD2;PTPRT;SMAD3;CDKN1B;FLT4;STAT3;TSC2;PIK3R1;EGFR;CDC27;ERBB2;MAPK1;CTNNB1;MAP2K7;TP53;MET;JAK1
double-stranded DNA binding (GO:0003690)	38/651	1.66033e-10	3.43135e-09	0	0	3.68629	83.0109	FOXA1;MAX;LEF1;HNRNPU;GATA3;PRDM1;GATA2;GATA1;EGFR;CUX1;ABL1;SOX9;ZBTB7A;MEN1;SMAD2;TFAP2A;TGIF1;JUN;TCF12;FOXL2;POU2F2;KLF4;ESR1;KLF3;TBX3;FOXP1;MSH6;MYCN;MSH2;BCL6;ELF3;WT1;NFIB;RARA;HDGF;TCF4;ERG;TOP1
protein serine/threonine kinase activity (GO:0004674)	26/344	7.32393e-10	1.44481e-08	0	0	4.75888	100.102	GSK3B;ARAF;ACVR1B;EGFR;TTN;STK11;PIM1;AKT1;MAPK1;PRKACA;BRD4;MAP2K1;MAP3K1;SYK;BRAF;TGFBR1;ACVR2A;TGFBR2;LATS1;ATM;CDK12;TNIK;TOP1;MAP3K13;BMPR1A;MAP3K12
transcription coregulator binding (GO:0001221)	11/53	2.01853e-09	3.80887e-08	0	0	14.7935	296.179	SUZ12;AR;SMAD4;SMAD3;CTBP2;CTNNB1;HDGF;CTCF;ZBTB7A;ESR1;EZH2
vascular endothelial growth factor-activated receptor activity (GO:0005021)	5/7	3.64407e-08	6.5897e-07	0	0	139.093	2382.33	PDGFRA;FLT1;FLT3;FLT4;KDR
I-SMAD binding (GO:0070411)	6/13	4.86883e-08	8.36315e-07	0	0	47.8125	805.059	SMAD2;SMAD4;SMAD3;AXIN1;CTNNB1;TGFBR1
acetylation-dependent protein binding (GO:0140033)	7/21	5.20288e-08	8.36315e-07	0	0	27.9601	468.932	KMT2A;ZMYND8;PSME4;TRIM24;BAZ2A;SMARCA4;BRD4
lysine-acetylated histone binding (GO:0070577)	7/21	5.20288e-08	8.36315e-07	0	0	27.9601	468.932	KMT2A;ZMYND8;PSME4;TRIM24;BAZ2A;SMARCA4;BRD4
RNA binding (GO:0003723)	54/1406	8.29981e-08	1.28647e-06	0	0	2.40302	39.1799	RBM27;DDX3X;RBM26;CELF2;CLTC;HNRNPU;CHD2;PHF6;DDX17;RBFOX1;EIF1AX;RPL22;DICER1;HLA-A;ATXN2L;EEF1A1;EWSR1;FRG1;SRSF2;TFAM;MYH9;LUC7L3;TOP1;LUC7L2;PLEC;MACF1;HDAC2;AHNAK;LRP1;KMT2C;BAZ2A;U2AF1;GIGYF2;ZFP36L2;ZFP36L1;BCLAF1;SF3B1;RBM10;SPEN;JUN;NPM1;CDKN2A;STAT3;HUWE1;PRRC2B;SCAF4;QKI;HNRNPL;FUBP1;HNRNPA2B1;HNRNPD;HDGF;CALR;CPEB2
protein phosphatase binding (GO:0019903)	13/123	3.25219e-07	4.86707e-06	0	0	6.6908	99.9524	PTPRT;CDKN1B;FLT4;STAT3;PIK3R1;EGFR;CDC27;ERBB2;CTNNB1;MAP2K7;TP53;MET;JAK1
protein serine/threonine/tyrosine kinase activity (GO:0004712)	7/28	4.75582e-07	6.88008e-06	0	0	18.6334	271.279	MAP2K3;MAP2K4;MAP2K1;TNK2;AKT1;MAP2K7;PRKACA
histone-lysine N-methyltransferase activity (GO:0018024)	8/45	1.1788e-06	1.65032e-05	0	0	12.1112	165.33	KMT2D;SETD2;KMT2A;MECOM;KMT2C;SETD1B;MEN1;EZH2
protein homodimerization activity (GO:0042803)	30/636	1.50872e-06	2.04621e-05	0	0	2.8731	38.5117	PTPRT;CEBPA;KMT2A;FLT4;ERBB4;AKT1;B2M;MCL1;NTRK1;PDGFRA;NPM1;SMAD4;SMAD3;IDH1;STAT3;AXIN1;TSC2;NR2F2;MSH6;MSH2;KIT;BCL2;MYH9;TCF3;MAP3K13;FGFR2;FGFR1;BMPR1A;BCL2L1;MAP3K12
core promoter sequence-specific DNA binding (GO:0001046)	7/37	3.60023e-06	4.73485e-05	0	0	13.0374	163.418	NPM1;SMARCB1;MYC;BAZ2A;TP53;FOXP1;SMARCA4
DNA-binding transcription repressor activity, RNA polymerase II-specific (GO:0001227)	17/256	4.00724e-06	5.11512e-05	0	0	4.0473	50.2975	TFAP2A;TGIF1;JUN;ZFHX3;MAX;MITF;GATA3;CTCF;PRDM1;TBX3;FOXP1;ETV6;ZEB2;BCL6;MYC;TCF3;PATZ1
NF-kappaB binding (GO:0051059)	6/25	4.18978e-06	5.19533e-05	0	0	17.6044	217.992	NFKBIA;GSK3B;HDAC2;NPM1;CDKN2A;EP300
histone deacetylase binding (GO:0042826)	10/93	6.44257e-06	7.76688e-05	0	0	6.77157	80.9377	NCOR2;NIPBL;HDAC2;NCOR1;LEF1;CHD4;PRDM1;BCOR;PHF6;TP53
protein phosphorylated amino acid binding (GO:0045309)	7/42	8.73615e-06	0.000102473	0	0	11.1721	130.133	SYK;FBXW7;RASA1;ABL1;PIK3R3;PTPN11;PIK3R1
transcription corepressor binding (GO:0001222)	6/29	1.05787e-05	0.000120819	0	0	14.5398	166.577	SUZ12;CTBP2;HDGF;ZBTB7A;ESR1;EZH2
activin-activated receptor activity (GO:0017002)	4/9	1.1848e-05	0.000131847	0	0	44.3774	503.389	ACVR1B;ACVR2A;TGFBR1;TGFBR2
transmembrane receptor protein serine/threonine kinase activity (GO:0004675)	5/18	1.26378e-05	0.00013712	0	0	21.387	241.22	ACVR1B;ACVR2A;TGFBR1;TGFBR2;BMPR1A
protein serine/threonine kinase inhibitor activity (GO:0030291)	6/30	1.30251e-05	0.000137876	0	0	13.9332	156.73	RPTOR;CDKN1A;CDKN1B;CDKN2C;CDKN2A;PRKAR1A
R-SMAD binding (GO:0070412)	5/19	1.69003e-05	0.000174636	0	0	19.8584	218.207	SMAD2;JUN;SMAD4;SMAD3;MEN1
cyclin-dependent protein serine/threonine kinase inhibitor activity (GO:0004861)	4/10	1.94678e-05	0.000196489	0	0	36.9793	401.105	CDKN1A;CDKN1B;CDKN2C;CDKN2A
platelet-derived growth factor binding (GO:0048407)	4/11	3.01606e-05	0.000297494	0	0	31.6949	329.912	PDGFRB;PDGFRA;COL2A1;COL4A1
C2H2 zinc finger domain binding (GO:0070742)	4/12	4.46029e-05	0.00043017	0	0	27.7316	277.808	WT1;LEF1;GATA2;GATA1
phosphotyrosine residue binding (GO:0001784)	6/37	4.58866e-05	0.00043293	0	0	10.7832	107.717	SYK;RASA1;ABL1;PIK3R3;PTPN11;PIK3R1
RNA polymerase II general transcription initiation factor binding (GO:0001091)	3/5	5.53756e-05	0.000500688	0	0	82.9859	813.376	AR;TCF4;ESR1
fibroblast growth factor-activated receptor activity (GO:0005007)	3/5	5.53756e-05	0.000500688	0	0	82.9859	813.376	FGFR3;FGFR2;FGFR1
protein kinase A catalytic subunit binding (GO:0034236)	4/13	6.35183e-05	0.000562591	0	0	24.6491	238.213	GSK3B;RYR2;PRKAR1A;SOX9
protein kinase regulator activity (GO:0019887)	9/98	6.61752e-05	0.000574401	0	0	5.66553	54.5205	RPTOR;CCND3;STK11;CDKN1A;NPM1;SOCS1;CDKN1B;APC;PRKAR1A
cadherin binding (GO:0045296)	17/322	7.62318e-05	0.000648717	0	0	3.1607	29.9689	PTPRT;MACF1;DDX3X;AHNAK;IDH1;PTPN11;ANK3;CBL;GIGYF2;EGFR;ATXN2L;APC;CDH1;KDR;CTNNB1;MYH9;PLEC
E-box binding (GO:0070888)	6/41	8.35617e-05	0.000697419	0	0	9.54886	89.6631	MAX;MYC;MITF;TCF4;GATA3;TCF3
mRNA binding (GO:0003729)	15/263	8.53619e-05	0.000699001	0	0	3.4199	32.0397	RBFOX1;DDX3X;CELF2;HNRNPU;QKI;ZFP36L1;HNRNPL;FUBP1;HNRNPA2B1;LUC7L3;CALR;TP53;CPEB2;SF3B1;LUC7L2
androgen receptor binding (GO:0050681)	5/27	0.000104303	0.000838284	0	0	12.632	115.813	EP300;CALR;ZBTB7A;FOXP1;SMARCA4
BH domain binding (GO:0051400)	3/6	0.00010928	0.000846919	0	0	55.3211	504.617	BCL2;BCL2L1;MCL1
BH3 domain binding (GO:0051434)	3/6	0.00010928	0.000846919	0	0	55.3211	504.617	BCL2;BCL2L1;MCL1
MAP kinase kinase activity (GO:0004708)	4/15	0.00011787	0.00089747	0	0	20.1654	182.415	MAP2K3;MAP2K4;MAP2K1;MAP2K7
histone methyltransferase activity (H3-K4 specific) (GO:0042800)	4/16	0.000154949	0.00115945	0	0	18.484	162.149	KMT2D;KMT2A;KMT2C;SETD1B
ribosomal small subunit binding (GO:0043024)	4/17	0.000199776	0.00144505	0	0	17.0613	145.333	NPM1;DDX3X;PIM1;CPEB2
four-way junction DNA binding (GO:0000400)	4/17	0.000199776	0.00144505	0	0	17.0613	145.333	MSH6;MSH2;ABL1;MEN1
histone methyltransferase activity (GO:0042054)	5/32	0.000241768	0.00172012	0	0	10.2901	85.6912	SUZ12;SETD2;KMT2C;MEN1;EZH2
transforming growth factor beta receptor binding (GO:0005160)	4/18	0.000253244	0.00176952	0	0	15.8418	131.188	SMAD2;SMAD3;TGFBR1;TGFBR2
purine ribonucleoside triphosphate binding (GO:0035639)	20/460	0.000256866	0.00176952	0	0	2.5823	21.3478	HNRNPU;ACVR1B;RHOA;TGFBR1;DNM2;EEF1A1;MSH6;LATS1;NRAS;STK11;MSH2;PIM1;ABL1;AKT1;MYH9;KRAS;RAC1;TOP1;HRAS;BMPR1A
DNA secondary structure binding (GO:0000217)	5/33	0.000280794	0.00190414	0	0	9.9221	81.1418	MSH6;KMT2A;MSH2;ABL1;MEN1
RNA polymerase I core promoter sequence-specific DNA binding (GO:0001164)	3/8	0.000297917	0.00192979	0	0	33.1893	269.454	SMARCB1;BAZ2A;SMARCA4
RNA polymerase I transcription regulatory region sequence-specific DNA binding (GO:0001163)	3/8	0.000297917	0.00192979	0	0	33.1893	269.454	SMARCB1;BAZ2A;SMARCA4
RNA polymerase II C-terminal domain binding (GO:0099122)	3/8	0.000297917	0.00192979	0	0	33.1893	269.454	HNRNPU;SCAF4;BRD4
ankyrin binding (GO:0030506)	4/19	0.00031627	0.00201855	0	0	14.7849	119.151	PTPRC;CDH1;FLNC;PLEC
transcription coactivator binding (GO:0001223)	4/20	0.000389787	0.0024517	0	0	13.8602	108.801	AR;SMAD4;SMAD3;ESR1
armadillo repeat domain binding (GO:0070016)	3/9	0.000440952	0.0027339	0	0	27.6563	213.689	TCF7L2;LEF1;AXIN1
bHLH transcription factor binding (GO:0043425)	4/22	0.000572107	0.0034971	0	0	12.3189	91.9752	CREBBP;SMAD3;TCF12;TCF3
1-phosphatidylinositol-3-kinase activity (GO:0016303)	3/10	0.000621589	0.00369548	0	0	23.7042	175.014	PIK3CA;PIK3R3;ATM
Tat protein binding (GO:0030957)	3/10	0.000621589	0.00369548	0	0	23.7042	175.014	NPM1;SMARCB1;SMARCA4
disordered domain specific binding (GO:0097718)	4/23	0.000682844	0.00400479	0	0	11.6699	85.065	RB1;SMAD2;CLTC;TP53
mRNA 3'-UTR binding (GO:0003730)	7/85	0.000828437	0.00475358	0	0	5.00212	35.4949	CELF2;HNRNPA2B1;HNRNPU;TP53;CPEB2;ZFP36L2;ZFP36L1
death domain binding (GO:0070513)	3/11	0.000843376	0.00475358	0	0	20.7401	146.801	BCL2;BCL2L1;MCL1
MAP kinase kinase kinase activity (GO:0004709)	3/11	0.000843376	0.00475358	0	0	20.7401	146.801	MAP3K1;MAP3K13;EGFR
methylation-dependent protein binding (GO:0140034)	6/63	0.000907868	0.00505147	0	0	5.85676	41.0231	MSH6;SUZ12;ZMYND8;ATRX;TRIM24;ING1
protein kinase inhibitor activity (GO:0004860)	5/43	0.000983923	0.00540535	0	0	7.30729	50.5954	RPTOR;CDKN1A;NPM1;CDKN1B;SOCS1
cyclin-dependent protein serine/threonine kinase regulator activity (GO:0016538)	5/44	0.00109399	0.00580219	0	0	7.11956	48.5406	CDKN1A;CCND3;CDKN1B;CDKN2C;CDKN2A
RNA polymerase II CTD heptapeptide repeat kinase activity (GO:0008353)	3/12	0.00110964	0.00580219	0	0	18.4347	125.425	MAPK1;CDK12;BRD4
transforming growth factor beta-activated receptor activity (GO:0005024)	3/12	0.00110964	0.00580219	0	0	18.4347	125.425	TGFBR1;BMPR1A;TGFBR2
phosphatidylinositol 3-kinase activity (GO:0035004)	3/12	0.00110964	0.00580219	0	0	18.4347	125.425	PIK3CA;PIK3R3;ATM
adenyl ribonucleotide binding (GO:0032559)	14/306	0.00131195	0.0067784	0	0	2.69692	17.8974	PDE4D;HNRNPU;ACVR1B;TGFBR1;MSH6;LATS1;STK11;MSH2;PIM1;ABL1;AKT1;MYH9;TOP1;BMPR1A
methylated histone binding (GO:0035064)	6/68	0.00135729	0.00693018	0	0	5.38306	35.5404	MSH6;SUZ12;ZMYND8;ATRX;TRIM24;ING1
histone demethylase activity (GO:0032452)	4/28	0.00147151	0.00742598	0	0	9.23635	60.2345	KDM5C;KDM2B;JMJD1C;KDM6A
ATP binding (GO:0005524)	13/278	0.00159102	0.00793681	0	0	2.75527	17.7533	HNRNPU;ACVR1B;TGFBR1;MSH6;LATS1;STK11;MSH2;PIM1;ABL1;AKT1;MYH9;TOP1;BMPR1A
pre-mRNA binding (GO:0036002)	4/29	0.00168311	0.0083008	0	0	8.86644	56.6309	HNRNPL;CELF2;HNRNPU;U2AF1
insulin-like growth factor receptor binding (GO:0005159)	3/14	0.00178778	0.00871796	0	0	15.0814	95.4169	SOCS1;GNAS;PIK3R1
GTPase activity (GO:0003924)	11/216	0.00184214	0.00888318	0	0	3.00565	18.9261	EEF1A1;NRAS;DDX3X;GNAQ;GNA11;GNAS;KRAS;RAC1;HRAS;RHOA;DNM2
protein heterodimerization activity (GO:0046982)	10/188	0.00213494	0.010182	0	0	3.14219	19.3223	PPP2R1A;EPAS1;ERBB2;BCL2;TCF4;TCF3;SAE1;TP53;MCL1;BCL2L1
phosphatidylinositol kinase activity (GO:0052742)	3/15	0.00220526	0.0104031	0	0	13.8239	84.5598	PIK3CA;PIK3R3;ATM
1-phosphatidylinositol-3-kinase regulator activity (GO:0046935)	3/16	0.00267842	0.0122361	0	0	12.7599	75.571	SOCS1;PIK3R3;PIK3R1
transmembrane receptor protein phosphatase activity (GO:0019198)	3/16	0.00267842	0.0122361	0	0	12.7599	75.571	PTPRT;PTPRD;PTPRC
transmembrane receptor protein tyrosine phosphatase activity (GO:0005001)	3/16	0.00267842	0.0122361	0	0	12.7599	75.571	PTPRT;PTPRD;PTPRC
kinase inhibitor activity (GO:0019210)	4/33	0.00274141	0.0122657	0	0	7.64192	45.0819	CDKN1A;NPM1;CDKN1B;SOCS1
nucleosomal DNA binding (GO:0031492)	4/33	0.00274141	0.0122657	0	0	7.64192	45.0819	HDAC2;SMARCB1;CHD4;SMARCA4
cytokine receptor binding (GO:0005126)	7/105	0.0028212	0.0124939	0	0	3.97721	23.3486	SMAD2;SMAD3;SYK;IL6ST;JAK2;SH2B3;JAK1
activin receptor activity, type I (GO:0016361)	2/5	0.003083	0.0128038	0	0	36.7772	212.64	ACVR1B;TGFBR1
transforming growth factor beta receptor activity, type I (GO:0005025)	2/5	0.003083	0.0128038	0	0	36.7772	212.64	TGFBR1;BMPR1A
beta-2 adrenergic receptor binding (GO:0031698)	2/5	0.003083	0.0128038	0	0	36.7772	212.64	PDE4D;GNAS
ErbB-3 class receptor binding (GO:0043125)	2/5	0.003083	0.0128038	0	0	36.7772	212.64	ERBB2;PIK3R1
GPI-linked ephrin receptor activity (GO:0005004)	2/5	0.003083	0.0128038	0	0	36.7772	212.64	EPHA5;EPHA7
isocitrate dehydrogenase activity (GO:0004448)	2/5	0.003083	0.0128038	0	0	36.7772	212.64	IDH1;IDH2
zinc ion binding (GO:0008270)	14/336	0.00309769	0.0128038	0	0	2.44186	14.1069	KDM5C;SMAD3;KDM2B;KMT2A;ZMYND8;TET2;CHD4;CTCF;KLF4;TRAF7;WT1;TRIM24;CALR;TP53
adrenergic receptor binding (GO:0031690)	3/17	0.00320956	0.013141	0	0	11.8479	68.0261	PDE4D;ARRDC3;GNAS
estrogen receptor binding (GO:0030331)	4/35	0.00341086	0.0138347	0	0	7.14817	40.6072	LATS1;LEF1;CTNNB1;ESR1
phosphatidylinositol 3-kinase regulator activity (GO:0035014)	3/19	0.00445418	0.0170976	0	0	10.3658	56.1198	SOCS1;PIK3R3;PIK3R1
nucleoside-triphosphatase activity (GO:0017111)	12/278	0.00452536	0.0170976	0	0	2.52632	13.6372	EEF1A1;NRAS;DDX3X;GNAQ;GNA11;GNAS;MYH9;KRAS;RAC1;HRAS;RHOA;DNM2
STAT family protein binding (GO:0097677)	2/6	0.00456987	0.0170976	0	0	27.5815	148.616	PTPRT;EP300
supercoiled DNA binding (GO:0097100)	2/6	0.00456987	0.0170976	0	0	27.5815	148.616	ABL1;TOP1
BMP receptor activity (GO:0098821)	2/6	0.00456987	0.0170976	0	0	27.5815	148.616	ACVR2A;BMPR1A
chromo shadow domain binding (GO:0070087)	2/6	0.00456987	0.0170976	0	0	27.5815	148.616	NIPBL;ATRX
DNA-methyltransferase activity (GO:0009008)	2/6	0.00456987	0.0170976	0	0	27.5815	148.616	DNMT3A;DNMT3B
G protein-coupled serotonin receptor binding (GO:0031821)	2/6	0.00456987	0.0170976	0	0	27.5815	148.616	GNA11;GNAQ
mismatched DNA binding (GO:0030983)	2/6	0.00456987	0.0170976	0	0	27.5815	148.616	MSH6;MSH2
magnesium ion binding (GO:0000287)	8/146	0.00484667	0.0179783	0	0	3.23048	17.2167	MSH6;LATS1;STK11;MSH2;IDH1;IDH2;ABL1;MAP2K7
signaling receptor complex adaptor activity (GO:0030159)	4/39	0.00506646	0.0186343	0	0	6.32994	33.4545	AXIN1;PTPN11;PIK3R1;SH2B3
protease binding (GO:0002020)	7/118	0.00537129	0.0194333	0	0	3.50907	18.3408	GSK3B;CLTC;BCL2;PTEN;TNFAIP3;TP53;TTN
protein kinase activator activity (GO:0030295)	5/63	0.00537327	0.0194333	0	0	4.78265	24.9957	RPTOR;CDKN1A;STK11;MAP2K1;DDX3X
actinin binding (GO:0042805)	3/21	0.00595421	0.0210091	0	0	9.21315	47.205	RARA;CACNA1C;TTN
fibroblast growth factor binding (GO:0017134)	3/21	0.00595421	0.0210091	0	0	9.21315	47.205	FGFR3;FGFR2;FGFR1
histone acetyltransferase binding (GO:0035035)	3/21	0.00595421	0.0210091	0	0	9.21315	47.205	EPAS1;TP53;ZBTB7A
S-methyltransferase activity (GO:0008172)	2/7	0.00632235	0.021777	0	0	22.064	111.725	KMT2A;DNMT3A
MutLalpha complex binding (GO:0032405)	2/7	0.00632235	0.021777	0	0	22.064	111.725	MSH6;MSH2
peroxisome proliferator activated receptor binding (GO:0042975)	2/7	0.00632235	0.021777	0	0	22.064	111.725	ASXL1;ASXL2
transition metal ion binding (GO:0046914)	16/445	0.00674087	0.0230357	0	0	2.09523	10.4752	KDM5C;SMAD3;KDM2B;KMT2A;ZMYND8;TET2;CHD4;CTCF;KLF4;TRAF7;WT1;TRIM24;PIM1;ABL1;CALR;TP53
mRNA 3'-UTR AU-rich region binding (GO:0035925)	3/22	0.00680401	0.0230699	0	0	8.7278	43.5538	CPEB2;ZFP36L2;ZFP36L1
unmethylated CpG binding (GO:0045322)	2/8	0.0083305	0.0273897	0	0	18.3858	88.028	KDM2B;KMT2A
neurotrophin binding (GO:0043121)	2/8	0.0083305	0.0273897	0	0	18.3858	88.028	NTRK1;NTRK3
oxidized DNA binding (GO:0032356)	2/8	0.0083305	0.0273897	0	0	18.3858	88.028	MSH6;MSH2
poly(G) binding (GO:0034046)	2/8	0.0083305	0.0273897	0	0	18.3858	88.028	ATXN1;HNRNPU
alpha-actinin binding (GO:0051393)	3/24	0.00870995	0.0284219	0	0	7.89577	37.4519	RARA;CACNA1C;TTN
protein tyrosine phosphatase activity (GO:0004725)	5/74	0.0105085	0.033288	0	0	4.01794	18.304	PTPRT;PTPRD;PTPRC;PTEN;PTPN11
tumor necrosis factor-activated receptor activity (GO:0005031)	2/9	0.0105847	0.033288	0	0	15.7584	71.6748	FAS;TNFRSF14
type I transforming growth factor beta receptor binding (GO:0034713)	2/9	0.0105847	0.033288	0	0	15.7584	71.6748	SMAD2;TGFBR2
glucocorticoid receptor binding (GO:0035259)	2/9	0.0105847	0.033288	0	0	15.7584	71.6748	STAT5B;SMAD3
growth hormone receptor binding (GO:0005131)	2/9	0.0105847	0.033288	0	0	15.7584	71.6748	JAK2;JAK1
growth factor receptor binding (GO:0070851)	6/105	0.0115352	0.0360165	0	0	3.36484	15.0151	PDGFRB;PDGFRA;ERBB4;TNK2;IL6ST;JAK2
ADP binding (GO:0043531)	3/27	0.0121007	0.0375123	0	0	6.90775	30.4942	MSH6;MSH2;MYH9
co-SMAD binding (GO:0070410)	2/10	0.0130754	0.039963	0	0	13.7879	59.7985	SMAD2;SMAD3
oxidized purine DNA binding (GO:0032357)	2/10	0.0130754	0.039963	0	0	13.7879	59.7985	MSH6;MSH2
thyroid hormone receptor binding (GO:0046966)	3/28	0.0133762	0.0403145	0	0	6.6311	28.6084	MED12;NCOR1;JMJD1C
poly-purine tract binding (GO:0070717)	3/28	0.0133762	0.0403145	0	0	6.6311	28.6084	DDX3X;ATXN1;HNRNPU
receptor tyrosine kinase binding (GO:0030971)	4/56	0.0178648	0.0534713	0	0	4.25684	17.1335	PIK3R1;CBL;TP53;SH2B3
ribosomal large subunit binding (GO:0043023)	2/12	0.0187305	0.0549259	0	0	11.0292	43.8698	NPM1;CPEB2
transmembrane receptor protein tyrosine kinase adaptor activity (GO:0005068)	2/12	0.0187305	0.0549259	0	0	11.0292	43.8698	PIK3R1;SH2B3
death receptor activity (GO:0005035)	2/12	0.0187305	0.0549259	0	0	11.0292	43.8698	FAS;TNFRSF14
RNA polymerase II complex binding (GO:0000993)	3/32	0.0192196	0.0559819	0	0	5.7153	22.5859	HNRNPU;CDC73;BRD4
RNA polymerase core enzyme binding (GO:0043175)	3/33	0.0208674	0.0599766	0	0	5.52451	21.3774	ERBB2;HNRNPU;CDC73
basal RNA polymerase II transcription machinery binding (GO:0001099)	3/33	0.0208674	0.0599766	0	0	5.52451	21.3774	AR;HNRNPU;CDC73
GTPase inhibitor activity (GO:0005095)	2/13	0.0218772	0.062057	0	0	10.026	38.3226	TNK2;CPEB2
platelet-derived growth factor receptor binding (GO:0005161)	2/13	0.0218772	0.062057	0	0	10.026	38.3226	PDGFRB;PDGFRA
Hsp90 protein binding (GO:0051879)	3/35	0.0243885	0.0678499	0	0	5.1787	19.2318	KDR;TSC2;TSC1
non-membrane spanning protein tyrosine kinase activity (GO:0004715)	3/35	0.0243885	0.0678499	0	0	5.1787	19.2318	SYK;TNK2;ABL1
protein-lysine N-methyltransferase activity (GO:0016279)	3/35	0.0243885	0.0678499	0	0	5.1787	19.2318	SETD2;MEN1;EZH2
metal ion binding (GO:0046872)	16/517	0.0245811	0.0679503	0	0	1.7874	6.62369	RET;RYR2;LRP1;IDH1;IDH2;BRAF;TTN;MSH6;LATS1;STK11;PCLO;MSH2;CDH1;ABL1;CALR;MAP2K7
single-stranded DNA binding (GO:0003697)	5/97	0.030262	0.0831248	0	0	3.00992	10.5283	MSH2;FUBP1;HNRNPU;TOP1;MLH1
DNA binding, bending (GO:0008301)	2/16	0.032494	0.0886944	0	0	7.8764	26.9901	LEF1;TFAM
tau protein binding (GO:0048156)	3/40	0.0345008	0.0930022	0	0	4.47773	15.0755	SMAD2;GSK3B;EP300
regulatory RNA binding (GO:0061980)	3/40	0.0345008	0.0930022	0	0	4.47773	15.0755	HNRNPA2B1;DICER1;RBM10
transmembrane-ephrin receptor activity (GO:0005005)	2/17	0.0363986	0.0969142	0	0	7.35094	24.3553	EPHA5;EPHA7
ephrin receptor activity (GO:0005003)	2/17	0.0363986	0.0969142	0	0	7.35094	24.3553	EPHA5;EPHA7
protein tyrosine kinase binding (GO:1990782)	4/72	0.0401664	0.106294	0	0	3.25258	10.4561	PTPN11;CBL;TP53;SH2B3
S-adenosylmethionine-dependent methyltransferase activity (GO:0008757)	3/43	0.0414542	0.108938	0	0	4.14127	13.1823	DNMT3A;DNMT3B;PCMTD1
ATPase binding (GO:0051117)	4/73	0.0419187	0.108938	0	0	3.20527	10.1672	AR;PDE4D;ESR1;EGFR
double-stranded RNA binding (GO:0003725)	4/73	0.0419187	0.108938	0	0	3.20527	10.1672	DDX3X;CLTC;HNRNPU;DICER1
ubiquitin binding (GO:0043130)	4/74	0.0437135	0.112927	0	0	3.15932	9.88899	SMAD3;FBXW7;TNFAIP3;CXCR4
microtubule plus-end binding (GO:0051010)	2/20	0.0491042	0.126102	0	0	6.12484	18.4591	APC;CLASP1
ubiquitin-specific protease binding (GO:1990381)	2/21	0.0536463	0.135363	0	0	5.80219	16.9734	CLTC;PTEN
ephrin receptor binding (GO:0046875)	2/21	0.0536463	0.135363	0	0	5.80219	16.9734	ABL1;CBL
hormone receptor binding (GO:0051427)	2/21	0.0536463	0.135363	0	0	5.80219	16.9734	JAK2;JAK1
GTP binding (GO:0005525)	7/189	0.0541139	0.135754	0	0	2.13237	6.2194	EEF1A1;NRAS;KRAS;RAC1;HRAS;RHOA;DNM2
poly(A) binding (GO:0008143)	2/22	0.0583306	0.143838	0	0	5.5118	15.6625	DDX3X;HNRNPU
protein kinase A regulatory subunit binding (GO:0034237)	2/22	0.0583306	0.143838	0	0	5.5118	15.6625	RYR2;PRKACA
retinoic acid binding (GO:0001972)	2/22	0.0583306	0.143838	0	0	5.5118	15.6625	RARA;NR2F2
GTPase regulator activity (GO:0030695)	8/233	0.0591325	0.144991	0	0	1.97252	5.57824	JUN;TNK2;GNAQ;RASA1;NF1;TSC2;CPEB2;ARHGAP35
transforming growth factor beta binding (GO:0050431)	2/24	0.0680996	0.165113	0	0	5.01021	13.4614	TGFBR1;TGFBR2
Notch binding (GO:0005112)	2/24	0.0680996	0.165113	0	0	5.01021	13.4614	NCOR2;CUL3
poly-pyrimidine tract binding (GO:0008187)	2/25	0.0731719	0.175676	0	0	4.79213	12.5312	ATXN1;HNRNPU
cytokine receptor activity (GO:0004896)	4/88	0.0732659	0.175676	0	0	2.63089	6.87624	FLT3;MPL;IL6ST;IL7R
epidermal growth factor receptor binding (GO:0005154)	2/26	0.0783613	0.182832	0	0	4.59223	11.6938	ERBB4;TNK2
general transcription initiation factor binding (GO:0140296)	2/26	0.0783613	0.182832	0	0	4.59223	11.6938	AR;ESR1
myosin binding (GO:0017022)	3/56	0.0788089	0.182832	0	0	3.12341	7.93574	CXCR4;DMD;RHOA
RNA polymerase II C-terminal domain phosphoserine binding (GO:1990269)	1/5	0.0863608	0.182832	0	0	13.7521	33.6819	SCAF4
RNA strand annealing activity (GO:0033592)	1/5	0.0863608	0.182832	0	0	13.7521	33.6819	DDX3X
sequence-specific single stranded DNA binding (GO:0098847)	1/5	0.0863608	0.182832	0	0	13.7521	33.6819	HNRNPA2B1
small protein activating enzyme binding (GO:0044388)	1/5	0.0863608	0.182832	0	0	13.7521	33.6819	SAE1
annealing activity (GO:0097617)	1/5	0.0863608	0.182832	0	0	13.7521	33.6819	DDX3X
ATPase inhibitor activity (GO:0042030)	1/5	0.0863608	0.182832	0	0	13.7521	33.6819	TSC1
C-X-C chemokine receptor activity (GO:0016494)	1/5	0.0863608	0.182832	0	0	13.7521	33.6819	CXCR4
cAMP-dependent protein kinase activity (GO:0004691)	1/5	0.0863608	0.182832	0	0	13.7521	33.6819	PRKACA
voltage-gated calcium channel activity involved in cardiac muscle cell action potential (GO:0086007)	1/5	0.0863608	0.182832	0	0	13.7521	33.6819	CACNA1C
Y-form DNA binding (GO:0000403)	1/5	0.0863608	0.182832	0	0	13.7521	33.6819	MEN1
chromatin insulator sequence binding (GO:0043035)	1/5	0.0863608	0.182832	0	0	13.7521	33.6819	CTCF
deoxyribonuclease I activity (GO:0004530)	1/5	0.0863608	0.182832	0	0	13.7521	33.6819	DICER1
DNA insertion or deletion binding (GO:0032135)	1/5	0.0863608	0.182832	0	0	13.7521	33.6819	MSH2
glycerol channel activity (GO:0015254)	1/5	0.0863608	0.182832	0	0	13.7521	33.6819	AQP7
histone demethylase activity (H3-K27 specific) (GO:0071558)	1/5	0.0863608	0.182832	0	0	13.7521	33.6819	KDM6A
histone demethylase activity (H3-trimethyl-K4 specific) (GO:0034647)	1/5	0.0863608	0.182832	0	0	13.7521	33.6819	KDM5C
lysine N-acetyltransferase activity, acting on acetyl phosphate as donor (GO:0004468)	1/5	0.0863608	0.182832	0	0	13.7521	33.6819	EP300
nerve growth factor binding (GO:0048406)	1/5	0.0863608	0.182832	0	0	13.7521	33.6819	NTRK1
opioid receptor binding (GO:0031628)	1/5	0.0863608	0.182832	0	0	13.7521	33.6819	GNAS
phosphatidylinositol trisphosphate phosphatase activity (GO:0034594)	1/5	0.0863608	0.182832	0	0	13.7521	33.6819	PTEN
potassium channel activator activity (GO:0099104)	1/5	0.0863608	0.182832	0	0	13.7521	33.6819	AKT1
lipoprotein particle receptor binding (GO:0070325)	2/28	0.0890688	0.18765	0	0	4.23855	10.2503	LRP1;CLTC
guanyl ribonucleotide binding (GO:0032561)	7/214	0.090798	0.190369	0	0	1.87243	4.49218	EEF1A1;NRAS;KRAS;RAC1;HRAS;RHOA;DNM2
mitogen-activated protein kinase binding (GO:0051019)	2/29	0.0945757	0.192155	0	0	4.08136	9.62529	ABL1;PPM1D
actin binding (GO:0003779)	6/177	0.0990531	0.192155	0	0	1.94089	4.48753	MACF1;ABL1;HNRNPU;MYH9;CXCR4;DMD
SH3 domain binding (GO:0017124)	3/62	0.0996336	0.192155	0	0	2.80492	6.46886	ABL1;CBL;DNM2
protein serine/threonine phosphatase activity (GO:0004722)	3/62	0.0996336	0.192155	0	0	2.80492	6.46886	PPP6C;PTEN;PPM1D
WW domain binding (GO:0050699)	2/30	0.100178	0.192155	0	0	3.93539	9.05459	TNK2;TP63
miRNA binding (GO:0035198)	2/30	0.100178	0.192155	0	0	3.93539	9.05459	HNRNPA2B1;RBM10
RNA polymerase III cis-regulatory region sequence-specific DNA binding (GO:0000992)	1/6	0.102719	0.192155	0	0	11.0011	25.0359	RPTOR
RNA polymerase III type 3 promoter sequence-specific DNA binding (GO:0001006)	1/6	0.102719	0.192155	0	0	11.0011	25.0359	RPTOR
urea transmembrane transporter activity (GO:0015204)	1/6	0.102719	0.192155	0	0	11.0011	25.0359	AQP7
cyclic nucleotide-dependent protein kinase activity (GO:0004690)	1/6	0.102719	0.192155	0	0	11.0011	25.0359	PRKACA
dopamine receptor binding (GO:0050780)	1/6	0.102719	0.192155	0	0	11.0011	25.0359	GNAS
double-stranded methylated DNA binding (GO:0010385)	1/6	0.102719	0.192155	0	0	11.0011	25.0359	WT1
immunoglobulin receptor binding (GO:0034987)	1/6	0.102719	0.192155	0	0	11.0011	25.0359	IGLL5
interleukin-12 receptor binding (GO:0005143)	1/6	0.102719	0.192155	0	0	11.0011	25.0359	JAK2
leukemia inhibitory factor receptor activity (GO:0004923)	1/6	0.102719	0.192155	0	0	11.0011	25.0359	IL6ST
MHC class II protein binding (GO:0042289)	1/6	0.102719	0.192155	0	0	11.0011	25.0359	COL2A1
myosin light chain binding (GO:0032027)	1/6	0.102719	0.192155	0	0	11.0011	25.0359	CXCR4
neurotrophin TRK receptor binding (GO:0005167)	1/6	0.102719	0.192155	0	0	11.0011	25.0359	PIK3R1
neurotrophin TRKA receptor binding (GO:0005168)	1/6	0.102719	0.192155	0	0	11.0011	25.0359	PIK3R1
non-membrane spanning protein tyrosine phosphatase activity (GO:0004726)	1/6	0.102719	0.192155	0	0	11.0011	25.0359	PTPN11
oncostatin-M receptor activity (GO:0004924)	1/6	0.102719	0.192155	0	0	11.0011	25.0359	IL6ST
pre-miRNA binding (GO:0070883)	1/6	0.102719	0.192155	0	0	11.0011	25.0359	DICER1
pre-mRNA 3'-splice site binding (GO:0030628)	1/6	0.102719	0.192155	0	0	11.0011	25.0359	U2AF1
primary miRNA binding (GO:0070878)	1/6	0.102719	0.192155	0	0	11.0011	25.0359	STAT3
protein carboxyl O-methyltransferase activity (GO:0051998)	1/6	0.102719	0.192155	0	0	11.0011	25.0359	PCMTD1
histone acetyltransferase activity (GO:0004402)	2/31	0.105869	0.195521	0	0	3.7995	8.53195	CREBBP;EP300
kinase activator activity (GO:0019209)	2/31	0.105869	0.195521	0	0	3.7995	8.53195	RPTOR;STK11
monocarboxylic acid binding (GO:0033293)	2/31	0.105869	0.195521	0	0	3.7995	8.53195	RARA;NR2F2
acetyltransferase activity (GO:0016407)	2/32	0.111646	0.204449	0	0	3.67266	8.05202	CREBBP;EP300
SH2 domain binding (GO:0042169)	2/32	0.111646	0.204449	0	0	3.67266	8.05202	ABL1;JAK2
G protein-coupled receptor binding (GO:0001664)	5/143	0.114408	0.204574	0	0	2.00189	4.34006	RNF43;PTCH1;GNAQ;GNA11;GNAS
2-oxoglutarate-dependent dioxygenase activity (GO:0016706)	2/33	0.117503	0.204574	0	0	3.55401	7.61017	KDM2B;TET2
telomeric DNA binding (GO:0042162)	2/33	0.117503	0.204574	0	0	3.55401	7.61017	HNRNPA2B1;HNRNPD
GDP binding (GO:0019003)	3/67	0.118481	0.204574	0	0	2.58512	5.51408	NRAS;KRAS;HRAS
1-phosphatidylinositol-4-phosphate 3-kinase activity (GO:0035005)	1/7	0.118785	0.204574	0	0	9.16713	19.53	PIK3CA
telethonin binding (GO:0031433)	1/7	0.118785	0.204574	0	0	9.16713	19.53	TTN
ubiquitin-protein transferase activator activity (GO:0097027)	1/7	0.118785	0.204574	0	0	9.16713	19.53	FBXW7
clathrin light chain binding (GO:0032051)	1/7	0.118785	0.204574	0	0	9.16713	19.53	CLTC
DEAD/H-box RNA helicase binding (GO:0017151)	1/7	0.118785	0.204574	0	0	9.16713	19.53	SMAD3
glycerol transmembrane transporter activity (GO:0015168)	1/7	0.118785	0.204574	0	0	9.16713	19.53	AQP7
interleukin-6 receptor binding (GO:0005138)	1/7	0.118785	0.204574	0	0	9.16713	19.53	IL6ST
minor groove of adenine-thymine-rich DNA binding (GO:0003680)	1/7	0.118785	0.204574	0	0	9.16713	19.53	KMT2A
MutSalpha complex binding (GO:0032407)	1/7	0.118785	0.204574	0	0	9.16713	19.53	MLH1
N6-methyladenosine-containing RNA binding (GO:1990247)	1/7	0.118785	0.204574	0	0	9.16713	19.53	HNRNPA2B1
nitric-oxide synthase binding (GO:0050998)	1/7	0.118785	0.204574	0	0	9.16713	19.53	DMD
retinoid binding (GO:0005501)	2/34	0.123435	0.211742	0	0	3.44277	7.20241	RARA;NR2F2
siRNA binding (GO:0035197)	1/8	0.134564	0.223758	0	0	7.85714	15.7592	DICER1
bubble DNA binding (GO:0000405)	1/8	0.134564	0.223758	0	0	7.85714	15.7592	ABL1
type II transforming growth factor beta receptor binding (GO:0005114)	1/8	0.134564	0.223758	0	0	7.85714	15.7592	TGFBR1
cAMP-dependent protein kinase inhibitor activity (GO:0004862)	1/8	0.134564	0.223758	0	0	7.85714	15.7592	PRKAR1A
ciliary neurotrophic factor receptor activity (GO:0004897)	1/8	0.134564	0.223758	0	0	7.85714	15.7592	IL6ST
interleukin-17 receptor activity (GO:0030368)	1/8	0.134564	0.223758	0	0	7.85714	15.7592	IL6ST
pre-mRNA intronic binding (GO:0097157)	1/8	0.134564	0.223758	0	0	7.85714	15.7592	HNRNPL
protein kinase B binding (GO:0043422)	1/8	0.134564	0.223758	0	0	7.85714	15.7592	RARA
kinase activity (GO:0016301)	4/112	0.141589	0.232844	0	0	2.04373	3.99514	GSK3B;PIK3CA;ABL1;AKT1
voltage-gated calcium channel activity (GO:0005245)	2/37	0.141638	0.232844	0	0	3.14719	6.15112	CACNA1C;CACNA1E
protein serine/threonine kinase activator activity (GO:0043539)	2/37	0.141638	0.232844	0	0	3.14719	6.15112	MAP2K1;DDX3X
adenylate cyclase inhibiting G protein-coupled glutamate receptor activity (GO:0001640)	1/9	0.150062	0.237689	0	0	6.87465	13.0392	GRM3
ciliary neurotrophic factor receptor binding (GO:0005127)	1/9	0.150062	0.237689	0	0	6.87465	13.0392	IL6ST
clathrin heavy chain binding (GO:0032050)	1/9	0.150062	0.237689	0	0	6.87465	13.0392	LRP1
G protein-coupled glutamate receptor activity (GO:0098988)	1/9	0.150062	0.237689	0	0	6.87465	13.0392	GRM3
guanylate kinase activity (GO:0004385)	1/9	0.150062	0.237689	0	0	6.87465	13.0392	CARD11
H3 histone acetyltransferase activity (GO:0010484)	1/9	0.150062	0.237689	0	0	6.87465	13.0392	EP300
histone demethylase activity (H3-K4 specific) (GO:0032453)	1/9	0.150062	0.237689	0	0	6.87465	13.0392	KDM5C
phosphatidylethanolamine binding (GO:0008429)	1/9	0.150062	0.237689	0	0	6.87465	13.0392	NF1
phosphoserine residue binding (GO:0050815)	1/9	0.150062	0.237689	0	0	6.87465	13.0392	SCAF4
potassium channel inhibitor activity (GO:0019870)	1/9	0.150062	0.237689	0	0	6.87465	13.0392	RASA1
activin receptor binding (GO:0070697)	1/10	0.165283	0.250813	0	0	6.11049	10.9995	INHBA
cAMP response element binding (GO:0035497)	1/10	0.165283	0.250813	0	0	6.11049	10.9995	JUN
cAMP-dependent protein kinase regulator activity (GO:0008603)	1/10	0.165283	0.250813	0	0	6.11049	10.9995	PRKAR1A
cysteine-type endopeptidase activity involved in apoptotic signaling pathway (GO:0097199)	1/10	0.165283	0.250813	0	0	6.11049	10.9995	CASP8
eukaryotic initiation factor 4E binding (GO:0008190)	1/10	0.165283	0.250813	0	0	6.11049	10.9995	DDX3X
G-rich strand telomeric DNA binding (GO:0098505)	1/10	0.165283	0.250813	0	0	6.11049	10.9995	HNRNPA2B1
H4 histone acetyltransferase activity (GO:0010485)	1/10	0.165283	0.250813	0	0	6.11049	10.9995	EP300
high voltage-gated calcium channel activity (GO:0008331)	1/10	0.165283	0.250813	0	0	6.11049	10.9995	CACNA1C
histone demethylase activity (H3-K36 specific) (GO:0051864)	1/10	0.165283	0.250813	0	0	6.11049	10.9995	KDM2B
histone methyltransferase activity (H3-K9 specific) (GO:0046974)	1/10	0.165283	0.250813	0	0	6.11049	10.9995	MECOM
ionotropic glutamate receptor binding (GO:0035255)	1/10	0.165283	0.250813	0	0	6.11049	10.9995	GNAS
Lys63-specific deubiquitinase activity (GO:0061578)	1/10	0.165283	0.250813	0	0	6.11049	10.9995	TNFAIP3
ubiquitin-protein transferase activity (GO:0004842)	10/392	0.167348	0.253063	0	0	1.44882	2.59002	RNF43;TRAF7;CUL3;UBR5;TRIM24;HUWE1;TNFAIP3;BCOR;CBL;BIRC3
thioesterase binding (GO:0031996)	1/11	0.180231	0.264258	0	0	5.49916	9.42288	RAC1
Toll-like receptor binding (GO:0035325)	1/11	0.180231	0.264258	0	0	5.49916	9.42288	MYD88
ubiquitin-ubiquitin ligase activity (GO:0034450)	1/11	0.180231	0.264258	0	0	5.49916	9.42288	UBR5
vinculin binding (GO:0017166)	1/11	0.180231	0.264258	0	0	5.49916	9.42288	DMD
histone methyltransferase activity (H3-K36 specific) (GO:0046975)	1/11	0.180231	0.264258	0	0	5.49916	9.42288	SETD2
histone methyltransferase binding (GO:1990226)	1/11	0.180231	0.264258	0	0	5.49916	9.42288	CTNNB1
intracellular ligand-gated ion channel activity (GO:0005217)	1/11	0.180231	0.264258	0	0	5.49916	9.42288	RYR2
MAP-kinase scaffold activity (GO:0005078)	1/11	0.180231	0.264258	0	0	5.49916	9.42288	MAP2K1
mitogen-activated protein kinase kinase kinase binding (GO:0031435)	1/11	0.180231	0.264258	0	0	5.49916	9.42288	TCF3
damaged DNA binding (GO:0003684)	2/44	0.185962	0.271743	0	0	2.62172	4.41029	CREBBP;EP300
calcium channel activity (GO:0005262)	3/84	0.190642	0.276446	0	0	2.04079	3.38232	RYR2;CACNA1C;CACNA1E
single-stranded RNA binding (GO:0003727)	2/45	0.192451	0.276446	0	0	2.56062	4.21968	DDX3X;HNRNPU
ubiquitin protein ligase activity (GO:0061630)	7/263	0.193649	0.276446	0	0	1.51022	2.47934	RNF43;CUL3;UBR5;TRIM24;HUWE1;CBL;BIRC3
3',5'-cyclic-AMP phosphodiesterase activity (GO:0004115)	1/12	0.194913	0.276446	0	0	4.99898	8.17434	PDE4D
RNA stem-loop binding (GO:0035613)	1/12	0.194913	0.276446	0	0	4.99898	8.17434	DDX3X
single-stranded telomeric DNA binding (GO:0043047)	1/12	0.194913	0.276446	0	0	4.99898	8.17434	HNRNPA2B1
cAMP binding (GO:0030552)	1/12	0.194913	0.276446	0	0	4.99898	8.17434	PDE4D
voltage-gated potassium channel activity involved in ventricular cardiac muscle cell action potential repolarization (GO:1902282)	1/12	0.194913	0.276446	0	0	4.99898	8.17434	KCNJ5
dynactin binding (GO:0034452)	1/12	0.194913	0.276446	0	0	4.99898	8.17434	GSK3B
channel activity (GO:0015267)	2/46	0.198969	0.281279	0	0	2.5023	4.04022	BCL2;AQP7
water channel activity (GO:0015250)	1/13	0.209333	0.291188	0	0	4.58217	7.16572	AQP7
cysteine-type endopeptidase activity involved in execution phase of apoptosis (GO:0097200)	1/13	0.209333	0.291188	0	0	4.58217	7.16572	CASP8
histone demethylase activity (H3-K9 specific) (GO:0032454)	1/13	0.209333	0.291188	0	0	4.58217	7.16572	JMJD1C
microtubule minus-end binding (GO:0051011)	1/13	0.209333	0.291188	0	0	4.58217	7.16572	MACF1
phosphatidylinositol phosphate kinase activity (GO:0016307)	1/13	0.209333	0.291188	0	0	4.58217	7.16572	PIK3CA
ubiquitin-like protein ligase activity (GO:0061659)	7/270	0.211186	0.292826	0	0	1.46949	2.28508	RNF43;CUL3;UBR5;TRIM24;HUWE1;CBL;BIRC3
manganese ion binding (GO:0030145)	2/48	0.21208	0.29313	0	0	2.39326	3.71144	ABL1;PIM1
translation elongation factor activity (GO:0003746)	1/14	0.223495	0.304066	0	0	4.22948	6.3373	EEF1A1
vitamin D receptor binding (GO:0042809)	1/14	0.223495	0.304066	0	0	4.22948	6.3373	MED12
endodeoxyribonuclease activity, producing 5'-phosphomonoesters (GO:0016888)	1/14	0.223495	0.304066	0	0	4.22948	6.3373	DICER1
MAP kinase activity (GO:0004707)	1/14	0.223495	0.304066	0	0	4.22948	6.3373	MAPK1
phospholipase binding (GO:0043274)	1/14	0.223495	0.304066	0	0	4.22948	6.3373	SYK
potassium channel regulator activity (GO:0015459)	2/50	0.225272	0.305525	0	0	2.29331	3.41805	RASA1;AKT1
voltage-gated potassium channel activity involved in cardiac muscle cell action potential repolarization (GO:0086008)	1/15	0.237404	0.316054	0	0	3.92717	5.64723	KCNJ5
water transmembrane transporter activity (GO:0005372)	1/15	0.237404	0.316054	0	0	3.92717	5.64723	AQP7
cysteine-type endopeptidase activity involved in apoptotic process (GO:0097153)	1/15	0.237404	0.316054	0	0	3.92717	5.64723	CASP8
death receptor binding (GO:0005123)	1/15	0.237404	0.316054	0	0	3.92717	5.64723	MYD88
muscle alpha-actinin binding (GO:0051371)	1/15	0.237404	0.316054	0	0	3.92717	5.64723	TTN
phosphatidylinositol-3-phosphatase activity (GO:0004438)	1/15	0.237404	0.316054	0	0	3.92717	5.64723	PTEN
nuclear receptor coactivator activity (GO:0030374)	2/53	0.245161	0.325382	0	0	2.15807	3.03391	MED12;TRERF1
CARD domain binding (GO:0050700)	1/16	0.251065	0.331192	0	0	3.66517	5.06543	CARD11
voltage-gated ion channel activity (GO:0005244)	1/16	0.251065	0.331192	0	0	3.66517	5.06543	CACNA1E
calcium-release channel activity (GO:0015278)	1/17	0.264482	0.345738	0	0	3.43592	4.56972	RYR2
glutamate receptor binding (GO:0035254)	1/17	0.264482	0.345738	0	0	3.43592	4.56972	GNAS
phosphatidylinositol monophosphate phosphatase activity (GO:0052744)	1/17	0.264482	0.345738	0	0	3.43592	4.56972	PTEN
DNA polymerase binding (GO:0070182)	1/18	0.277659	0.36079	0	0	3.23365	4.14347	SMARCA4
retinoic acid receptor binding (GO:0042974)	1/18	0.277659	0.36079	0	0	3.23365	4.14347	ASXL1
calcium ion binding (GO:0005509)	8/348	0.286131	0.37069	0	0	1.29761	1.62371	RET;RYR2;PCLO;LRP1;CDH1;BRAF;CALR;TTN
glutamate receptor activity (GO:0008066)	1/19	0.2906	0.373137	0	0	3.05384	3.77396	GRM3
histone deacetylase activity (GO:0004407)	1/19	0.2906	0.373137	0	0	3.05384	3.77396	HDAC2
ligand-gated calcium channel activity (GO:0099604)	1/19	0.2906	0.373137	0	0	3.05384	3.77396	RYR2
tau-protein kinase activity (GO:0050321)	1/20	0.30331	0.387167	0	0	2.89297	3.45131	GSK3B
nucleoside monophosphate kinase activity (GO:0050145)	1/20	0.30331	0.387167	0	0	2.89297	3.45131	CARD11
3',5'-cyclic-nucleotide phosphodiesterase activity (GO:0004114)	1/21	0.315794	0.398414	0	0	2.74818	3.16773	PDE4D
cysteine-type endopeptidase inhibitor activity involved in apoptotic process (GO:0043027)	1/21	0.315794	0.398414	0	0	2.74818	3.16773	BIRC3
lysine N-methyltransferase activity (GO:0016278)	1/21	0.315794	0.398414	0	0	2.74818	3.16773	SETD2
N-acetyltransferase activity (GO:0008080)	1/21	0.315794	0.398414	0	0	2.74818	3.16773	EP300
adenylyltransferase activity (GO:0070566)	1/22	0.328054	0.406787	0	0	2.61718	2.91705	ABL1
TBP-class protein binding (GO:0017025)	1/22	0.328054	0.406787	0	0	2.61718	2.91705	ESR1
telomerase RNA binding (GO:0070034)	1/22	0.328054	0.406787	0	0	2.61718	2.91705	HNRNPU
K63-linked polyubiquitin modification-dependent protein binding (GO:0070530)	1/22	0.328054	0.406787	0	0	2.61718	2.91705	TNFAIP3
peptidase activator activity (GO:0016504)	1/22	0.328054	0.406787	0	0	2.61718	2.91705	PSME4
poly(U) RNA binding (GO:0008266)	1/22	0.328054	0.406787	0	0	2.61718	2.91705	ATXN1
C-C chemokine receptor activity (GO:0016493)	1/23	0.340095	0.413449	0	0	2.49809	2.69427	CXCR4
cyclic nucleotide binding (GO:0030551)	1/23	0.340095	0.413449	0	0	2.49809	2.69427	PDE4D
cyclic-nucleotide phosphodiesterase activity (GO:0004112)	1/23	0.340095	0.413449	0	0	2.49809	2.69427	PDE4D
cyclin-dependent protein kinase activity (GO:0097472)	1/23	0.340095	0.413449	0	0	2.49809	2.69427	CDK12
cyclin-dependent protein serine/threonine kinase activity (GO:0004693)	1/23	0.340095	0.413449	0	0	2.49809	2.69427	CDK12
gamma-tubulin binding (GO:0043015)	1/23	0.340095	0.413449	0	0	2.49809	2.69427	DDX3X
low-density lipoprotein particle receptor binding (GO:0050750)	1/23	0.340095	0.413449	0	0	2.49809	2.69427	CLTC
C-C chemokine binding (GO:0019957)	1/24	0.351921	0.423085	0	0	2.38936	2.49532	CXCR4
ferrous iron binding (GO:0008198)	1/24	0.351921	0.423085	0	0	2.38936	2.49532	TET2
nuclear localization sequence binding (GO:0008139)	1/24	0.351921	0.423085	0	0	2.38936	2.49532	NFKBIA
protein phosphatase 2A binding (GO:0051721)	1/24	0.351921	0.423085	0	0	2.38936	2.49532	TP53
actin monomer binding (GO:0003785)	1/25	0.363535	0.432258	0	0	2.28968	2.31688	ABL1
chemorepellent activity (GO:0045499)	1/25	0.363535	0.432258	0	0	2.28968	2.31688	EPHA7
inward rectifier potassium channel activity (GO:0005242)	1/25	0.363535	0.432258	0	0	2.28968	2.31688	KCNJ5
mRNA 5'-UTR binding (GO:0048027)	1/25	0.363535	0.432258	0	0	2.28968	2.31688	DDX3X
chemokine receptor activity (GO:0004950)	1/26	0.374942	0.443392	0	0	2.19798	2.15618	CXCR4
phosphatidylinositol-3,4-bisphosphate binding (GO:0043325)	1/26	0.374942	0.443392	0	0	2.19798	2.15618	AKT1
acyltransferase activity, transferring groups other than amino-acyl groups (GO:0016747)	2/76	0.395782	0.464588	0	0	1.48558	1.37697	CREBBP;EP300
tumor necrosis factor receptor superfamily binding (GO:0032813)	1/28	0.397148	0.464588	0	0	2.03496	1.87918	MYD88
endoribonuclease activity, producing 5'-phosphomonoesters (GO:0016891)	1/28	0.397148	0.464588	0	0	2.03496	1.87918	DICER1
MHC protein binding (GO:0042287)	1/28	0.397148	0.464588	0	0	2.03496	1.87918	COL2A1
ubiquitin conjugating enzyme binding (GO:0031624)	1/29	0.407954	0.475947	0	0	1.96218	1.7593	FOXL2
alpha-tubulin binding (GO:0043014)	1/31	0.428991	0.497813	0	0	1.83119	1.54977	SETD2
Hsp70 protein binding (GO:0030544)	1/31	0.428991	0.497813	0	0	1.83119	1.54977	TSC1
chemoattractant activity (GO:0042056)	1/32	0.439227	0.506981	0	0	1.77202	1.45791	HGF
chemokine binding (GO:0019956)	1/32	0.439227	0.506981	0	0	1.77202	1.45791	CXCR4
endoribonuclease activity (GO:0004521)	1/34	0.459156	0.527179	0	0	1.66446	1.29556	DICER1
frizzled binding (GO:0005109)	1/34	0.459156	0.527179	0	0	1.66446	1.29556	RNF43
growth factor activity (GO:0008083)	2/87	0.463206	0.530426	0	0	1.2926	0.994762	HGF;INHBA
ubiquitin-like protein conjugating enzyme binding (GO:0044390)	1/35	0.468853	0.534074	0	0	1.61542	1.22363	FOXL2
phosphatidylinositol-3,4,5-trisphosphate binding (GO:0005547)	1/35	0.468853	0.534074	0	0	1.61542	1.22363	AKT1
tubulin binding (GO:0015631)	6/307	0.471679	0.535886	0	0	1.09527	0.823049	SETD2;DDX3X;APC;PHF6;CLASP1;DNM2
ion channel inhibitor activity (GO:0008200)	1/37	0.487731	0.552677	0	0	1.52552	1.09531	RASA1
ATPase regulator activity (GO:0060590)	1/38	0.496918	0.561621	0	0	1.48422	1.03796	TSC1
N-acyltransferase activity (GO:0016410)	1/39	0.50594	0.570332	0	0	1.44508	0.984589	EP300
cysteine-type endopeptidase inhibitor activity (GO:0004869)	1/40	0.514801	0.578818	0	0	1.40796	0.934849	BIRC3
voltage-gated cation channel activity (GO:0022843)	2/97	0.520516	0.583731	0	0	1.15594	0.754755	CACNA1C;CACNA1E
cation channel activity (GO:0005261)	2/98	0.526019	0.588382	0	0	1.14384	0.734825	RYR2;CACNA1E
signal sequence binding (GO:0005048)	1/42	0.53205	0.593598	0	0	1.33914	0.845021	NFKBIA
snRNA binding (GO:0017069)	1/43	0.540444	0.601417	0	0	1.30719	0.804398	HNRNPU
ATP hydrolysis activity (GO:0140603)	1/45	0.556784	0.614871	0	0	1.24764	0.730593	DDX3X
copper ion binding (GO:0005507)	1/45	0.556784	0.614871	0	0	1.24764	0.730593	TP53
protein kinase C binding (GO:0005080)	1/45	0.556784	0.614871	0	0	1.24764	0.730593	ABL1
GTPase activator activity (GO:0005096)	6/336	0.559465	0.616263	0	0	0.997521	0.579335	JUN;GNAQ;RASA1;NF1;TSC2;ARHGAP35
thiol-dependent deubiquitinase (GO:0004843)	2/106	0.568488	0.624617	0	0	1.05542	0.596077	TNFAIP3;BAP1
ribosome binding (GO:0043022)	1/48	0.580214	0.635891	0	0	1.16783	0.635717	CPEB2
tRNA binding (GO:0000049)	1/49	0.587746	0.642524	0	0	1.14344	0.607693	EEF1A1
calcium-dependent phospholipid binding (GO:0005544)	1/50	0.595144	0.645731	0	0	1.12005	0.581251	PCLO
cholesterol binding (GO:0015485)	1/50	0.595144	0.645731	0	0	1.12005	0.581251	PTCH1
methyltransferase activity (GO:0008168)	1/50	0.595144	0.645731	0	0	1.12005	0.581251	DNMT3B
deubiquitinase activity (GO:0101005)	2/112	0.598496	0.646545	0	0	0.997549	0.512077	TNFAIP3;BAP1
microtubule binding (GO:0008017)	4/232	0.599006	0.646545	0	0	0.962137	0.49308	MACF1;APC;CLASP1;DNM2
endonuclease activity (GO:0004519)	1/51	0.602409	0.646545	0	0	1.09759	0.55628	DICER1
polyubiquitin modification-dependent protein binding (GO:0031593)	1/51	0.602409	0.646545	0	0	1.09759	0.55628	TNFAIP3
omega peptidase activity (GO:0008242)	2/113	0.603342	0.646545	0	0	0.988511	0.499465	TNFAIP3;BAP1
iron ion binding (GO:0005506)	1/54	0.623433	0.664791	0	0	1.0353	0.489196	TET2
pyrophosphatase activity (GO:0016462)	1/54	0.623433	0.664791	0	0	1.0353	0.489196	DDX3X
calcium ion transmembrane transporter activity (GO:0015085)	1/55	0.630192	0.670351	0	0	1.01608	0.469156	RYR2
hydrolase activity, acting on carbon-nitrogen (but not peptide) bonds, in linear amides (GO:0016811)	1/57	0.643349	0.681008	0	0	0.979692	0.432111	HDAC2
protein phosphatase regulator activity (GO:0019888)	1/57	0.643349	0.681008	0	0	0.979692	0.432111	PPP2R1A
sterol binding (GO:0032934)	1/60	0.662214	0.699272	0	0	0.929735	0.383206	PTCH1
syntaxin binding (GO:0019905)	1/62	0.674234	0.710237	0	0	0.89916	0.354429	ABL1
PDZ domain binding (GO:0030165)	1/63	0.680084	0.714664	0	0	0.884612	0.341053	PTEN
motor activity (GO:0003774)	1/66	0.697011	0.728922	0	0	0.843654	0.304521	MYH9
ribonuclease activity (GO:0004540)	1/66	0.697011	0.728922	0	0	0.843654	0.304521	DICER1
GTPase binding (GO:0051020)	3/201	0.700859	0.731185	0	0	0.829876	0.294978	RASA1;TSC2;BRAF
phosphatidylinositol-4,5-bisphosphate binding (GO:0005546)	1/75	0.742618	0.771043	0	0	0.740707	0.220415	AMER1
phosphotransferase activity, alcohol group as acceptor (GO:0016773)	1/75	0.742618	0.771043	0	0	0.740707	0.220415	PIK3CA
hormone activity (GO:0005179)	1/78	0.756244	0.783317	0	0	0.711739	0.198854	INHBA
amyloid-beta binding (GO:0001540)	1/80	0.764926	0.788546	0	0	0.69365	0.185882	LRP1
ligand-gated cation channel activity (GO:0099094)	1/80	0.764926	0.788546	0	0	0.69365	0.185882	KCNJ5
voltage-gated potassium channel activity (GO:0005249)	1/82	0.7733	0.795289	0	0	0.676453	0.173909	KCNJ5
heme binding (GO:0020037)	1/91	0.807449	0.828446	0	0	0.608528	0.130149	JAK2
phosphatidylinositol bisphosphate binding (GO:1902936)	1/94	0.817651	0.836935	0	0	0.588808	0.118539	AMER1
small GTPase binding (GO:0031267)	2/175	0.823677	0.84112	0	0	0.632234	0.122639	TSC2;BRAF
cysteine-type peptidase activity (GO:0008234)	1/98	0.83042	0.846014	0	0	0.564411	0.104881	CASP8
phosphatidylinositol phosphate binding (GO:1901981)	1/102	0.842297	0.856105	0	0	0.541947	0.0930105	AKT1
serine-type endopeptidase activity (GO:0004252)	1/105	0.850657	0.860571	0	0	0.526234	0.0851163	HGF
cysteine-type endopeptidase activity (GO:0004197)	1/105	0.850657	0.860571	0	0	0.526234	0.0851163	CASP8
G protein-coupled receptor activity (GO:0004930)	3/283	0.884748	0.892978	0	0	0.584366	0.071557	PDGFRB;GRM3;CXCR4
serine-type peptidase activity (GO:0008236)	1/125	0.896154	0.902392	0	0	0.440905	0.0483422	HGF
receptor ligand activity (GO:0048018)	3/307	0.914923	0.919159	0	0	0.537565	0.0477978	EPHA7;HGF;INHBA
cytokine activity (GO:0005125)	1/173	0.956646	0.958855	0	0	0.31708	0.0140537	INHBA
endopeptidase activity (GO:0004175)	2/315	0.977919	0.977919	0	0	0.346933	0.00774655	CASP8;HGF

## Sheet: Enrichr_GO_Biological_Process
Term	Overlap	P-value	Adjusted P-value	Old P-value	Old Adjusted P-value	Odds Ratio	Combined Score	Genes
positive regulation of transcription, DNA-templated (GO:0045893)	104/1183	4.01094e-44	1.23657e-40	0	0	7.04411	703.881	FOXA1;SMARCB1;HNRNPU;CDH1;MYC;AKT1;EP300;SOX9;TP63;MEN1;DDX17;MAP2K3;MAP2K1;HGF;EBF3;MITF;HNF1A;RUNX1;AR;MYCN;TBL1XR1;TFAM;ERG;TP53;KMT2D;NOTCH1;CTBP2;KMT2A;EPAS1;MAX;KMT2C;PIK3R1;GATA3;GATA2;GATA1;ABL1;MAP2K7;BCL9L;SMAD2;TFAP2A;STAT5B;CREBBP;JUN;SMAD4;ZFHX3;SMAD3;NR2F2;INHBA;POU2F2;TRERF1;ESR1;SMARCA4;NFKBIA;MLLT10;REL;HNRNPD;ATM;TCF4;TCF3;FGFR2;NFE2L2;BMPR1A;MAP3K12;RET;DDX3X;CTCF;ING1;MED12;RP…
regulation of transcription by RNA polymerase II (GO:0006357)	138/2206	9.79785e-43	1.51034e-39	0	0	5.3306	515.624	RB1;FOXA1;SMARCB1;ATN1;JMJD1C;HNRNPU;IKZF1;PRDM1;MYC;EP300;SOX9;TP63;MEN1;DDX17;KDM2B;HGF;ARID5B;EBF3;MITF;HNF1A;DICER1;RUNX1;FOXP1;AR;MYCN;ZNF717;PRKAR1A;TBL1XR1;ERG;TP53;KMT2D;NOTCH1;CTBP2;TSHZ3;CBFB;KMT2A;EPAS1;MAX;KMT2C;PIK3R1;GATA3;GATA2;GATA1;ATXN1;RAD21;ABL1;PATZ1;ZBTB7A;BCL9L;SMAD2;TFAP2A;STAT5B;CREBBP;JUN;SMAD4;ZFHX3;SMAD3;PTCH1;NR2F2;INHBA;POU2F2;TRERF1;ESR1;ZFHX4;SMARCA4;NFKBIA;MLLT10;…
regulation of transcription, DNA-templated (GO:0006355)	134/2244	4.79109e-39	4.92365e-36	0	0	4.97057	438.573	RB1;FOXA1;SMARCB1;JMJD1C;IKZF1;PRDM1;PPP2R1A;CDH1;MYC;AKT1;EP300;SOX9;TP63;MEN1;DDX17;MAP2K3;MAP2K1;KDM2B;ARID5B;EBF3;MITF;HNF1A;RUNX1;FOXP1;AR;MYCN;ZNF717;PRKAR1A;TBL1XR1;TFAM;ERG;TP53;KMT2D;NOTCH1;CTBP2;TSHZ3;CBFB;KMT2A;EPAS1;MAX;BAZ2A;GATA3;GATA2;GATA1;ATXN1;ZNF706;RAD21;ABL1;PATZ1;MAP2K7;ZBTB7A;SMAD2;TFAP2A;STAT5B;CREBBP;JUN;SMAD4;ZFHX3;SMAD3;NR2F2;INHBA;POU2F2;TRERF1;ESR1;ZFHX4;SMARCA4;BCL6;…
negative regulation of transcription, DNA-templated (GO:0045892)	85/948	3.32318e-36	2.23979e-33	0	0	6.77513	553.475	RB1;KDM5C;CDKN1B;ATN1;HNRNPU;IKZF1;CTCF;PRDM1;PHF6;CDC73;NIPBL;MECOM;MYC;SUFU;DNMT3B;EP300;SOX9;CIC;TP63;MEN1;TGIF1;KDM2B;DNMT3A;ARID5B;MITF;FOXL2;DICER1;RUNX1;FOXP1;ETV6;NCOR2;AR;ZEB2;NCOR1;ELF3;TBL1XR1;RARA;TP53;CEBPA;HDAC2;NOTCH1;CTBP2;TSHZ3;CBFB;MAX;LEF1;GATA3;GATA1;BCLAF1;ATXN1;ZNF706;CUX1;VHL;PATZ1;ZBTB7A;RUNX1T1;SMAD2;TFAP2A;SPEN;TCF7L2;CREBBP;JUN;SMAD4;ZFHX3;SMAD3;CDKN2A;PTCH1;STAT3;NR2F2…
regulation of cell population proliferation (GO:0042127)	77/764	3.63249e-36	2.23979e-33	0	0	7.56052	616.962	ALK;CDKN1A;CDKN1B;FLT1;FLT3;FLT4;PTEN;CTCF;CDC73;STK11;MYC;KDR;AKT1;SOX9;JAK2;ARID2;HRAS;MEN1;PDGFRB;PDGFRA;PBRM1;MAP2K1;TSC2;TSC1;AXIN2;RHOA;TGFBR1;RUNX1;TGFBR2;AR;KIT;RARA;IL6ST;TP53;KMT2D;CEBPA;HDAC2;NOTCH1;CTBP2;CUL3;LEF1;GATA3;PPM1D;EGFR;ZFP36L1;ERBB4;ERBB2;VHL;SH2B3;TFAP2A;NTRK1;STAT5B;TCF7L2;JUN;NPM1;CDKN2C;CDKN2A;NTRK3;STAT3;INHBA;KLF4;TBX3;BCL6;APC;WT1;BCL2;CTNNB1;KRAS;CALR;NF2;IL7R;FGFR…
positive regulation of transcription by RNA polymerase II (GO:0045944)	83/908	6.25298e-36	3.21299e-33	0	0	6.88402	558.018	FOXA1;SMARCB1;DDX3X;HNRNPU;CDC73;MED12;MYC;EP300;SOX9;HRAS;TP63;MEN1;DDX17;HGF;TCF12;ATRX;TET2;MITF;HNF1A;RUNX1;AR;ZEB2;MYCN;ELF3;TBL1XR1;RARA;ERG;TP53;MET;KMT2D;CEBPA;HDAC2;NOTCH1;CTBP2;KMT2A;EPAS1;MAX;KMT2C;LEF1;PIK3R1;GATA3;GATA2;GATA1;EGFR;BCLAF1;ABL1;BRD4;BCL9L;SMAD2;TFAP2A;STAT5B;TCF7L2;CREBBP;JUN;NPM1;SMAD4;ZFHX3;SMAD3;STAT3;NR2F2;INHBA;POU2F2;KLF4;TRERF1;ESR1;ACVR2A;TBX3;SMARCA4;NFKBIA;AS…
positive regulation of nucleic acid-templated transcription (GO:1903508)	62/511	1.34118e-33	5.90696e-31	0	0	8.95358	677.712	RET;CTCF;ING1;MED12;MECOM;CDH1;MYC;AKT1;EP300;SOX9;TP63;MAP2K3;MAP2K1;AXIN1;EBF3;MITF;FOXL2;HNF1A;ARID1A;ARID1B;TGFBR1;RUNX1;DNM2;AR;MYCN;TBL1XR1;RARA;TFAM;TP53;HDAC2;NOTCH1;KMT2A;LEF1;GATA3;GATA1;EGFR;ERBB4;VHL;MAP2K7;BRD4;SMAD2;TFAP2A;CREBBP;JUN;NPM1;SMAD4;ZFHX3;SMAD3;STAT3;NR2F2;INHBA;KLF4;TRERF1;ESR1;SMARCA4;WT1;NFIB;HNRNPD;CTNNB1;TCF4;TCF3;MAP3K12
negative regulation of transcription by RNA polymerase II (GO:0000122)	68/684	1.81917e-31	7.01062e-29	0	0	7.24232	512.624	RB1;ATN1;HNRNPU;CTCF;PRDM1;PHF6;CDC73;NIPBL;MYC;SUFU;DNMT3B;EP300;SOX9;MEN1;TGIF1;KDM2B;DNMT3A;ATRX;ARID5B;MITF;DICER1;RUNX1;FOXP1;ETV6;NCOR2;AR;ZEB2;NCOR1;TBL1XR1;RARA;TP53;HDAC2;NOTCH1;CTBP2;CBFB;MAX;GATA3;GATA1;ATXN1;CUX1;VHL;ZBTB7A;SMAD2;TFAP2A;SPEN;TCF7L2;CREBBP;JUN;SMAD4;ZFHX3;SMAD3;PTCH1;STAT3;NR2F2;KLF4;ESR1;TBX3;SMARCA4;BCL6;WT1;NFIB;ID3;HDGF;CALR;TCF3;BCOR;FGFR2;EZH2
negative regulation of cellular macromolecule biosynthetic process (GO:2000113)	57/547	2.13129e-27	7.30084e-25	0	0	7.40161	454.556	RB1;GSK3B;CDKN1A;KDM5C;CDKN1B;DDX3X;IKZF1;CTCF;NIPBL;MECOM;SOX9;CIC;TP63;MEN1;ARID5B;TSC1;FOXL2;FOXP1;NCOR2;NCOR1;ELF3;RARA;TP53;CEBPA;HDAC2;NOTCH1;CTBP2;TSHZ3;LEF1;GATA3;GIGYF2;BCLAF1;ATXN1;ZNF706;PATZ1;ZBTB7A;RUNX1T1;SMAD2;TFAP2A;SPEN;TCF7L2;JUN;SMAD4;CDKN2A;NR2F2;KLF4;TRERF1;TBX3;SMARCA4;BCL6;WT1;ID3;CTNNB1;CALR;BCOR;BAP1;EZH2
negative regulation of nucleic acid-templated transcription (GO:1903507)	52/464	1.61866e-26	4.99033e-24	0	0	7.93166	471.026	RB1;KDM5C;CDKN1B;IKZF1;CTCF;NIPBL;MECOM;SOX9;CIC;TP63;MEN1;ARID5B;FOXL2;FOXP1;NCOR2;NCOR1;ELF3;RARA;TP53;CEBPA;HDAC2;NOTCH1;CTBP2;TSHZ3;LEF1;GATA3;BCLAF1;ATXN1;ZNF706;PATZ1;ZBTB7A;RUNX1T1;SMAD2;TFAP2A;SPEN;TCF7L2;JUN;SMAD4;CDKN2A;NR2F2;KLF4;TRERF1;TBX3;SMARCA4;BCL6;WT1;ID3;CTNNB1;CALR;BCOR;BAP1;EZH2
regulation of gene expression (GO:0010468)	76/1079	2.13962e-25	5.99677e-23	0	0	5.00825	284.489	RB1;GSK3B;DDX3X;JMJD1C;CTCF;PRDM1;RIMS2;CASP8;PPP2R1A;CDH1;MYC;SUFU;KDR;DNMT3B;AKT1;EP300;SOX9;HRAS;KDM6A;MAP2K1;FBXW7;ATRX;MITF;DICER1;ANK3;TGFBR1;RUNX1;FOXP1;DNM2;AR;MYCN;TP53;NOTCH2;KMT2D;CEBPA;NOTCH1;AHNAK;LEF1;PIK3R3;BAZ2A;GATA3;GATA2;ACVR1B;ZFP36L1;TTN;ATXN1;UBR5;ABL1;MAPK1;VHL;PATZ1;TFAP2A;CREBBP;ZFHX3;SMAD3;NTRK3;STAT3;BRAF;INHBA;KLF4;ESR1;HNRNPL;PTPRC;BCL6;WT1;FUBP1;REL;HNRNPD;ATM;KRAS;C…
positive regulation of transferase activity (GO:0051347)	31/148	2.22248e-24	5.70992e-22	0	0	15.8205	861.636	ALK;RET;FLT1;FLT3;FLT4;EGFR;ERBB4;MYC;ERBB2;KDR;MAPK1;MAP2K7;EPHA5;PDGFRB;NTRK1;PDGFRA;EPHA7;FBXW7;NTRK3;ARRDC3;AXIN1;KLF4;AXL;KIT;HNRNPA2B1;HNRNPD;CTNNB1;FGFR3;MET;FGFR2;FGFR1
negative regulation of cell population proliferation (GO:0008285)	45/379	4.63375e-24	1.09891e-21	0	0	8.31111	446.545	CEBPA;CDKN1A;CDKN1B;NOTCH1;CTBP2;PTEN;TNFAIP3;GATA3;CTCF;GATA2;PPM1D;CDC73;STK11;ERBB4;MYC;SOX9;VHL;JAK2;ARID2;B2M;HRAS;SH2B3;MEN1;TFAP2A;NTRK1;PBRM1;NPM1;MAP2K1;CDKN2C;KDM2B;CDKN2A;TSC2;TSC1;INHBA;AXIN2;KLF4;TBX3;AR;APC;WT1;NF1;CTNNB1;NF2;TP53;BAP1
regulation of kinase activity (GO:0043549)	26/94	5.44563e-24	1.19921e-21	0	0	22.5427	1207.55	ALK;RB1;RET;CDKN1B;FLT1;FLT3;FLT4;HNRNPU;EGFR;TTN;ERBB4;ERBB2;KDR;EPHA5;PDGFRB;NTRK1;PDGFRA;EPHA7;NTRK3;EEF1A1;AXL;KIT;MET;FGFR3;FGFR2;FGFR1
enzyme linked receptor protein signaling pathway (GO:0007167)	29/140	9.91009e-23	2.03685e-20	0	0	15.5097	785.813	ALK;PTPRT;RET;FLT1;FLT3;FLT4;ACVR1B;EGFR;ERBB4;ERBB2;KDR;JAK2;EPHA5;PDGFRB;NTRK1;PDGFRA;EPHA7;SYK;TNK2;NTRK3;ACVR2A;PTPRD;AXL;KIT;IL6ST;FGFR3;MET;FGFR2;FGFR1
positive regulation of phosphorylation (GO:0042327)	36/253	4.30863e-22	8.30219e-20	0	0	10.008	492.357	RET;ALK;FLT1;FLT3;FLT4;PIK3R3;EGFR;CCND3;ERBB4;ERBB2;KDR;ABL1;AKT1;SOX9;RAC1;HRAS;EPHA5;PDGFRB;NTRK1;PDGFRA;EPHA7;HGF;NTRK3;AXIN1;AXIN2;ACVR2A;AR;AXL;KIT;FAS;KRAS;TNIK;FGFR3;MET;FGFR2;FGFR1
negative regulation of cellular process (GO:0048523)	51/566	1.1275e-21	2.04476e-19	0	0	6.1698	297.596	RB1;CDKN1A;CDKN1B;DDX3X;PTEN;CTCF;ING1;CDC73;STK11;PPP2R1A;MYC;JAK2;ARID2;HRAS;MEN1;PBRM1;MAP2K1;TSC2;TSC1;AXIN2;AR;RASA1;MYH9;TP53;CEBPA;NOTCH1;CTBP2;GATA3;PPM1D;ACVR1B;ERBB4;VHL;SH2B3;SUZ12;TFAP2A;NTRK1;NPM1;SMAD4;CDKN2C;SMAD3;CDKN2A;INHBA;KLF4;SMARCA4;BCL6;APC;WT1;BCL2;CTNNB1;NF2;BAP1
regulation of cell cycle (GO:0051726)	38/296	1.19934e-21	2.0542e-19	0	0	8.9219	429.79	RB1;NOTCH2;CDKN1A;CDKN1B;NOTCH1;HNRNPU;GATA3;STK11;MECOM;MYC;ABL1;EP300;SOX9;PRKACA;HRAS;MEN1;TCF7L2;JUN;MAP2K1;CDKN2C;SMAD3;CDKN2A;STAT3;TSC2;TSC1;INHBA;TGFBR1;TBX3;PTPRC;APC;RARA;ATM;CALR;NF2;TP53;BAP1;FGFR2;BIRC3
regulation of apoptotic process (GO:0042981)	58/742	1.59485e-21	2.58786e-19	0	0	5.3585	256.605	FOXA1;ALK;GSK3B;DDX3X;FLT3;FLT4;ARAF;CASP8;MYC;KDR;TRIM24;PIM1;AKT1;SOX9;JAK2;TP63;HGF;FOXL2;DNM2;LATS1;RASA1;IL6ST;TP53;BIRC3;NOTCH2;HDAC2;LEF1;PIK3R1;CBL;GATA1;EGFR;BCLAF1;BCL2L11;ABL1;VHL;ZBTB7A;MCL1;TFAP2A;NTRK1;CREBBP;JUN;NPM1;BRAF;TBX3;NFKBIA;BCL6;APC;WT1;AXL;NF1;BCL2;CTNNB1;FAS;ATM;CALR;NF2;MYD88;BCL2L1
MAPK cascade (GO:0000165)	37/303	2.39846e-20	3.69723e-18	0	0	8.39613	379.311	RET;FLT3;CUL3;ARAF;PIK3R1;EGFR;ZFP36L2;ZFP36L1;NRAS;ERBB4;MYC;ERBB2;KDR;MAPK1;SOX9;JAK2;MAP2K7;HRAS;JAK1;MEN1;PDGFRB;PDGFRA;MAP2K1;HGF;BRAF;PIK3CA;RASA1;PSME4;KIT;NF1;KRAS;TNIK;FGFR3;MET;FGFR2;BCL2L1;FGFR1
transmembrane receptor protein tyrosine kinase signaling pathway (GO:0007169)	42/404	2.7795e-20	4.08057e-18	0	0	7.07882	318.755	RET;PTPRT;ALK;GSK3B;FLT1;FLT3;FLT4;PIK3R3;PIK3R1;CBL;GIGYF2;EGFR;ERBB4;ERBB2;KDR;AKT1;MAPK1;RAC1;JAK2;HRAS;EPHA5;PDGFRB;NTRK1;PDGFRA;EPHA7;SYK;HGF;TNK2;NTRK3;STAT3;TSC2;PTPN11;RHOA;PIK3CA;APC;AXL;RASA1;KIT;FGFR3;MET;FGFR2;FGFR1
positive regulation of intracellular signal transduction (GO:1902533)	48/546	5.52504e-20	7.74259e-18	0	0	5.95227	263.938	RET;DDX3X;FLT1;FLT3;FLT4;PIK3R1;GATA3;CBL;EGFR;RPTOR;BCLAF1;BCL2L11;CASP8;ERBB4;ERBB2;KDR;EP300;SOX9;RAC1;JAK2;HRAS;BRD4;PDGFRB;NTRK1;PDGFRA;TCF7L2;HGF;NTRK3;PTPN11;ESR1;RHOA;TGFBR1;TRAF7;PTPRC;PIK3CA;AXL;KIT;REL;BCL2;TP53;FGFR3;MET;CARD11;MYD88;FGFR2;FGFR1;BCL2L1;BIRC3
positive regulation of protein phosphorylation (GO:0001934)	40/371	6.2674e-20	8.40104e-18	0	0	7.33854	324.483	CDKN1A;DDX3X;FLT4;ARAF;PIK3R3;GATA1;EGFR;RPTOR;CCND3;ERBB4;ERBB2;KDR;ABL1;AKT1;MAPK1;TNFRSF14;SOX9;RAC1;JAK2;HRAS;MAP2K3;NTRK1;SMAD4;HGF;TNK2;NTRK3;AXIN1;BRAF;PTPN11;INHBA;AXIN2;TGFBR1;ACVR2A;LATS1;PTPRC;FAS;KRAS;TNIK;TP53;BMPR1A
positive regulation of kinase activity (GO:0033674)	24/114	3.46276e-19	4.44821e-17	0	0	15.6104	663.551	EPHA5;MAP2K3;PDGFRB;ALK;RET;NTRK1;PDGFRA;EPHA7;CDKN1A;FLT1;FLT3;FLT4;NTRK3;EGFR;PTPRC;ERBB4;AXL;KIT;ERBB2;KDR;FGFR3;MET;FGFR2;FGFR1
positive regulation of cellular process (GO:0048522)	50/625	4.89148e-19	6.03218e-17	0	0	5.38312	226.961	RYR2;CDKN1B;DDX3X;FLT1;FLT3;FLT4;PTEN;RPTOR;MYC;KDR;AKT1;SOX9;RAC1;HRAS;PDGFRB;PDGFRA;DICER1;AXIN2;TGFBR1;TGFBR2;AR;RARA;IL6ST;KMT2D;HDAC2;NOTCH1;LRP1;CUL3;LEF1;GATA2;EGFR;ZFP36L1;BCLAF1;ERBB4;ERBB2;VHL;NPM1;ZFHX3;NTRK3;TBX3;APC;BCL2;ATM;KRAS;CALR;IL7R;FGFR3;FGFR2;EZH2;FGFR1
protein autophosphorylation (GO:0046777)	27/159	7.18226e-19	8.5165e-17	0	0	12.0564	503.688	ALK;GSK3B;FLT1;FLT3;FLT4;ACVR1B;EGFR;STK11;ERBB4;ERBB2;KDR;PIM1;ABL1;AKT1;JAK2;PDGFRB;NTRK1;PDGFRA;KIT;ATM;TNIK;CDK12;MAP3K13;FGFR3;FGFR2;FGFR1;MAP3K12
protein phosphorylation (GO:0006468)	44/496	1.58411e-18	1.80882e-16	0	0	5.94921	243.837	RET;ALK;GSK3B;FLT1;FLT3;FLT4;ACVR1B;EGFR;STK11;ERBB4;ERBB2;KDR;PIM1;ABL1;AKT1;MAPK1;PRKACA;JAK2;JAK1;PDGFRB;SMAD2;NTRK1;PDGFRA;MAP2K1;MAP3K1;SYK;BRAF;TGFBR1;ACVR2A;TGFBR2;LATS1;KIT;RARA;ATM;CDK12;ERG;TNIK;TOP1;MAP3K13;FGFR3;FGFR2;FGFR1;BMPR1A;MAP3K12
negative regulation of apoptotic process (GO:0043066)	43/485	4.09306e-18	4.50675e-16	0	0	5.92976	237.411	RB1;NOTCH2;GSK3B;HDAC2;NOTCH1;DDX3X;FLT4;LEF1;ARAF;PIK3R1;CBL;GATA1;EGFR;MYC;KDR;PIM1;AKT1;MAPK1;SOX9;VHL;MCL1;TFAP2A;NTRK1;NPM1;KDM2B;HGF;BRAF;KLF4;TBX3;NFKBIA;MSH2;PIK3CA;WT1;AXL;RASA1;BCL2;CTNNB1;FAS;IL6ST;TP53;MYD88;BCL2L1;BIRC3
cellular response to growth factor stimulus (GO:0071363)	26/158	7.31504e-18	7.77664e-16	0	0	11.5749	456.708	NOTCH1;FLT1;FLT4;ACVR1B;ZFP36L2;EGFR;ZFP36L1;ERBB2;KDR;AKT1;SOX9;MAP2K3;NTRK1;STAT5B;SMAD4;SMAD3;HGF;NTRK3;PTPN11;KLF4;TGFBR1;ACVR2A;TGFBR2;EEF1A1;CTNNB1;BMPR1A
negative regulation of programmed cell death (GO:0043069)	38/381	8.06253e-18	8.2856e-16	0	0	6.68151	262.979	NOTCH2;GSK3B;HDAC2;DDX3X;FLT4;LEF1;ARAF;PIK3R1;CBL;GATA1;EGFR;MECOM;MYC;KDR;PIM1;AKT1;SOX9;VHL;MCL1;TFAP2A;NTRK1;NPM1;HGF;BRAF;TBX3;NFKBIA;WT1;AXL;RASA1;BCL2;CTNNB1;FAS;IL6ST;TP53;MET;MYD88;BCL2L1;BIRC3
positive regulation of cell population proliferation (GO:0008284)	42/474	1.05554e-17	1.04975e-15	0	0	5.91025	231.031	KMT2D;CDKN1A;HDAC2;NOTCH1;FLT1;FLT3;CUL3;FLT4;LEF1;PTEN;HNRNPU;EGFR;ERBB4;MYC;ERBB2;KDR;PIM1;AKT1;SOX9;HRAS;PDGFRB;PDGFRA;TCF7L2;NPM1;NTRK3;TGFBR1;TBX3;FOXP1;TGFBR2;AR;PTPRC;RARA;BCL2;KRAS;CALR;IL6ST;IL7R;FGFR3;FGFR2;EZH2;FGFR1;BMPR1A
cellular response to cytokine stimulus (GO:0071345)	42/482	1.93904e-17	1.81153e-15	0	0	5.80037	223.209	PTPRT;GSK3B;CEBPA;CDKN1A;CDKN1B;FLT3;LEF1;HNRNPU;CXCR4;PIK3R1;GATA3;CBL;ZFP36L2;ZFP36L1;BCL2L11;SOCS1;MYC;PIM1;AKT1;SOX9;CD58;PRKACA;JAK2;SH2B3;JAK1;MCL1;STAT5B;SMAD3;SYK;HGF;STAT3;PTPN11;RHOA;BCL6;PIK3CA;AXL;KIT;BCL2;IL6ST;TP53;NFE2L2;BCL2L1
positive regulation of gene expression (GO:0010628)	42/482	1.93904e-17	1.81153e-15	0	0	5.80037	223.209	GSK3B;NOTCH1;DDX3X;LEF1;PIK3R3;PIK3R1;CTCF;GATA2;EGFR;TTN;RIMS2;MYC;UBR5;ERBB2;DNMT3B;AKT1;EP300;MAPK1;SOX9;SF3B1;TFAP2A;NPM1;MAP2K1;SMAD3;NTRK3;STAT3;BRAF;MITF;ANK3;INHBA;KLF4;TGFBR1;AR;MYCN;WT1;FUBP1;HNRNPD;ATM;KRAS;TP53;MYD88;NFE2L2
peptidyl-tyrosine modification (GO:0018212)	17/56	7.07344e-17	6.41395e-15	0	0	25.0584	931.86	PDGFRB;NTRK1;PDGFRA;FLT1;SYK;FLT3;FLT4;EGFR;ERBB4;KIT;ERBB2;KDR;ABL1;JAK2;FGFR3;FGFR2;FGFR1
regulation of protein kinase B signaling (GO:0051896)	28/207	7.87119e-17	6.9334e-15	0	0	9.22573	342.097	RET;FLT3;PTEN;GATA3;PIK3R1;EGFR;ERBB4;ERBB2;AKT1;RAC1;SH2B3;PDGFRB;NTRK1;PDGFRA;TCF7L2;HGF;NTRK3;TSC2;PTPN11;ESR1;TGFBR1;PIK3CA;AXL;KIT;FGFR3;MET;FGFR2;FGFR1
phosphorylation (GO:0016310)	36/400	1.60985e-15	1.37865e-13	0	0	5.92117	201.691	RET;ALK;GSK3B;ACVR1B;STK11;ERBB2;PIM1;ABL1;AKT1;MAPK1;PRKACA;JAK2;JAK1;NTRK1;EPHA7;MAP2K1;MAP3K1;SYK;TNK2;STAT3;BRAF;TGFBR1;ACVR2A;TGFBR2;LATS1;PIK3CA;RARA;ATM;CDK12;ERG;TNIK;TOP1;MAP3K13;FGFR1;BMPR1A;MAP3K12
positive regulation of signal transduction (GO:0009967)	29/252	1.74522e-15	1.45419e-13	0	0	7.67581	260.839	MACF1;SMARCB1;NOTCH1;CTBP2;PTEN;TNFAIP3;GATA3;PIK3R1;CDC73;RIMS2;EP300;JAK2;TP63;CREBBP;NTRK3;STAT3;PTPN11;TGFBR1;SMARCA4;ASXL1;TRAF7;PTPRC;ELF3;AXL;ASXL2;FAS;IL6ST;IL7R;FGFR2
positive regulation of macromolecule metabolic process (GO:0010604)	35/384	2.7664e-15	2.24443e-13	0	0	5.99018	200.798	GSK3B;NOTCH1;DDX3X;LEF1;PIK3R3;CTCF;GATA2;TTN;RIMS2;MYC;UBR5;DNMT3B;AKT1;MAPK1;SOX9;TFAP2A;MAP2K1;SMAD3;NTRK3;STAT3;BRAF;MITF;ANK3;INHBA;KLF4;TGFBR1;AR;MYCN;WT1;FUBP1;ATM;KRAS;TP53;MYD88;NFE2L2
peptidyl-tyrosine phosphorylation (GO:0018108)	17/69	3.4862e-15	2.75589e-13	0	0	18.7813	625.229	PDGFRB;NTRK1;PDGFRA;FLT1;SYK;FLT3;FLT4;EGFR;ERBB4;KIT;ERBB2;KDR;ABL1;JAK2;FGFR3;FGFR2;FGFR1
hemopoiesis (GO:0030097)	19/94	4.20615e-15	3.24189e-13	0	0	14.6223	484.032	NOTCH2;CEBPA;FLT1;KMT2A;FLT3;FLT4;TET2;INHBA;ZFP36L2;ETV6;RUNX1;TGFBR2;PTPRC;MECOM;KIT;KDR;TP53;SH2B3;FGFR2
circulatory system development (GO:0072359)	21/126	8.84388e-15	6.65017e-13	0	0	11.5947	375.192	CDKN1A;NOTCH1;CDKN1B;FBXW7;FLT4;NTRK3;PTEN;TSC2;PTPN11;CACNA1C;TGFBR1;TGFBR2;STK11;CASP8;PIK3CA;ERBB4;WT1;NF1;SOX9;BCOR;KDM6A
chromatin remodeling (GO:0006338)	19/103	2.47737e-14	1.81851e-12	0	0	13.0497	408.833	FOXA1;RB1;KDM5C;PBRM1;HDAC2;NPM1;SMARCB1;ATRX;BAZ2A;CHD4;ARID1A;ESR1;ARID1B;SMARCA4;MYC;SOX9;TOP1;ZBTB7A;KDM6A
regulation of MAPK cascade (GO:0043408)	23/166	2.85689e-14	2.04832e-12	0	0	9.3618	291.961	RET;NTRK1;EPHA7;MAP2K1;FLT1;SYK;FLT3;FLT4;NTRK3;EGFR;TRAF7;PTPRC;KIT;ERBB2;KDR;NF1;MAPK1;FAS;TNIK;FGFR3;HRAS;FGFR2;FGFR1
beta-catenin-TCF complex assembly (GO:1904837)	12/29	3.5546e-14	2.49065e-12	0	0	40.0374	1239.88	KMT2D;TCF7L2;CREBBP;MYC;LEF1;EP300;CTNNB1;AXIN2;CDC73;BCL9L;MEN1;SMARCA4
regulation of phosphatidylinositol 3-kinase signaling (GO:0014066)	19/106	4.2945e-14	2.94221e-12	0	0	12.5977	387.744	PDGFRB;NTRK1;PDGFRA;FLT1;FLT3;HGF;NTRK3;PTEN;TSC2;PIK3R1;CBL;EGFR;PIK3CA;KIT;KDR;MAPK1;SOX9;JAK2;FGFR1
regulation of protein phosphorylation (GO:0001932)	28/266	5.27703e-14	3.53676e-12	0	0	6.91765	211.492	FLT4;PTEN;PIK3R3;EGFR;TTN;CCND3;SOCS1;ERBB4;ERBB2;KDR;ABL1;AKT1;SOX9;RAC1;HRAS;BRD4;MEN1;NTRK1;EPHA7;NPM1;HGF;NTRK3;AXIN1;AXIN2;ACVR2A;FAS;KRAS;TNIK
regulation of cell differentiation (GO:0045595)	22/156	7.24325e-14	4.75126e-12	0	0	9.53216	288.406	DDX17;TFAP2A;ALK;SUZ12;CREBBP;ZFHX3;CBFB;GATA3;KLF4;TGFBR1;RUNX1;ZFP36L1;AR;BCL6;APC;PPP2R1A;NF1;VHL;PRKACA;FGFR2;CLASP1;FGFR1
negative regulation of growth (GO:0045926)	20/126	1.01829e-13	6.54038e-12	0	0	10.9054	326.241	RB1;NOTCH2;SMAD4;CDKN1A;NOTCH1;SMAD3;CDKN1B;DDX3X;CDKN2C;CDKN2A;INHBA;ACVR1B;ING1;SMARCA4;STK11;BCL6;PPP2R1A;WT1;TP53;FGFR3
positive regulation of MAPK cascade (GO:0043410)	28/274	1.11133e-13	6.99229e-12	0	0	6.68992	199.547	RET;NOTCH2;NOTCH1;FLT1;FLT3;FLT4;EGFR;ERBB4;ERBB2;KDR;MAP2K7;HRAS;PDGFRB;NTRK1;PDGFRA;MAP2K1;FBXW7;NTRK3;BRAF;PTPN11;TRAF7;PTPRC;KIT;FGFR3;FGFR2;EZH2;FGFR1;MAP3K12
cytokine-mediated signaling pathway (GO:0019221)	42/621	1.35796e-13	8.3732e-12	0	0	4.37598	129.65	CEBPA;CDKN1A;CDKN1B;FLT3;PIK3R1;GATA3;CBL;BCL2L11;SOCS1;MYC;PIM1;AKT1;TNFRSF14;PRKACA;JAK2;B2M;SH2B3;JAK1;MCL1;STAT5B;SMAD4;SYK;HGF;STAT3;HLA-B;HLA-C;PTPN11;HLA-A;SMARCA4;NFKBIA;BCL6;PIK3CA;PSME4;KIT;HNRNPA2B1;BCL2;IL6ST;IL7R;TP53;MYD88;BCL2L1;BIRC3
positive regulation of protein kinase B signaling (GO:0051897)	22/161	1.40628e-13	8.50108e-12	0	0	9.18692	271.865	PDGFRB;RET;PDGFRA;TCF7L2;FLT3;HGF;PTPN11;GATA3;PIK3R1;ESR1;TGFBR1;EGFR;PIK3CA;ERBB4;AXL;KIT;ERBB2;RAC1;FGFR3;MET;FGFR2;FGFR1
positive regulation of cell differentiation (GO:0045597)	27/258	1.74334e-13	1.0336e-11	0	0	6.85444	201.368	LEF1;ZFP36L1;KDR;ABL1;AKT1;SOX9;VHL;TP63;BCL9L;SMAD2;SMAD4;SMAD3;HGF;AXIN2;RHOA;TGFBR1;ACVR2A;TGFBR2;AR;ASXL2;CTNNB1;TCF4;TCF3;IL6ST;EZH2;BMPR1A;FGFR1
regulation of ERK1 and ERK2 cascade (GO:0070372)	26/238	1.80987e-13	1.0528e-11	0	0	7.17748	210.59	NOTCH2;NOTCH1;FLT4;PTEN;EGFR;ERBB4;ERBB2;KDR;MAP2K7;HRAS;PDGFRB;NTRK1;PDGFRA;EPHA7;MAP2K1;SMAD4;SYK;FBXW7;NTRK3;BRAF;PTPN11;TRAF7;PTPRC;FGFR3;FGFR2;MAP3K12
negative regulation of cell differentiation (GO:0045596)	23/191	5.9647e-13	3.4054e-11	0	0	7.95846	224.013	FOXA1;RB1;SUZ12;NOTCH1;SMAD3;PTCH1;PTEN;HNRNPU;PTPN11;GATA3;GATA2;ZFP36L2;CDC73;TGFBR1;EGFR;TBX3;NFKBIA;ASXL1;SUFU;SOX9;CALR;MEN1;RUNX1T1
regulation of phospholipase C activity (GO:1900274)	9/15	7.77007e-13	4.35547e-11	0	0	84.3954	2353.23	PDGFRB;PDGFRA;FLT1;NTRK3;KIT;ABL1;ESR1;HRAS;FGFR1
negative regulation of gene expression (GO:0010629)	29/322	1.00181e-12	5.51534e-11	0	0	5.82094	160.828	RB1;NOTCH2;NOTCH1;DDX3X;GATA2;PPM1D;GIGYF2;ZFP36L2;KDR;DNMT3B;VHL;HRAS;SUZ12;MAP2K1;FBXW7;DNMT3A;TSC1;DICER1;KLF4;ESR1;RUNX1;FOXP1;NCOR2;NCOR1;MYCN;REL;CALR;EZH2;BMPR1A
chromatin organization (GO:0006325)	20/142	1.03554e-12	5.60097e-11	0	0	9.46746	261.265	FOXA1;RB1;KDM5C;SETD2;PBRM1;HDAC2;NPM1;SMARCB1;ATRX;BAZ2A;ARID1A;ESR1;SMARCA4;MECOM;MYC;SOX9;TOP1;ZBTB7A;EZH2;KDM6A
regulation of cell growth (GO:0001558)	24/217	1.20748e-12	6.41837e-11	0	0	7.2411	198.714	RB1;CDKN1A;SMAD4;CDKN1B;CDKN2C;SMAD3;DDX3X;CDKN2A;INHBA;ACVR1B;ING1;EGFR;TGFBR1;SMARCA4;RPTOR;STK11;BCL6;PPP2R1A;WT1;ERBB2;BCL2;AKT1;TP53;BAP1
protein-containing complex assembly (GO:0065003)	26/267	2.63532e-12	1.37707e-10	0	0	6.30438	168.087	AMER1;KMT2D;GSK3B;KMT2A;CUL3;LEF1;CDC73;PPP6C;CASP8;PPP2R1A;MYC;EP300;DMD;SOX9;MEN1;BCL9L;TCF7L2;CREBBP;AXIN1;MITF;AXIN2;SMARCA4;APC;CTNNB1;FAS;TP53
regulation of DNA-templated transcription, initiation (GO:2000142)	14/61	2.83164e-12	1.45499e-10	0	0	16.9675	451.168	TCF7L2;CDKN1A;JUN;CBFB;CDKN2A;LEF1;PTEN;MITF;PPM1D;MED12;BCLAF1;CTNNB1;SOX9;TP53
positive regulation of phospholipase activity (GO:0010518)	10/24	4.67609e-12	2.36334e-10	0	0	40.2874	1051.04	PDGFRB;PDGFRA;FLT1;NTRK3;KIT;ESR1;FGFR3;HRAS;FGFR2;FGFR1
positive regulation of phosphatidylinositol 3-kinase signaling (GO:0014068)	15/77	5.98155e-12	2.97438e-10	0	0	13.8108	356.903	PDGFRB;NTRK1;PDGFRA;FLT1;FLT3;HGF;NTRK3;PIK3R1;CBL;PIK3CA;KIT;KDR;SOX9;JAK2;FGFR1
positive regulation of epithelial to mesenchymal transition (GO:0010718)	12/42	6.14565e-12	3.00747e-10	0	0	22.6728	585.305	SMAD2;TCF7L2;SMAD4;NOTCH1;SMAD3;LEF1;CTNNB1;AXIN2;TGFBR1;BCL9L;TGFBR2;EZH2
negative regulation of cell growth (GO:0030308)	18/126	1.12289e-11	5.40918e-10	0	0	9.57549	241.422	RB1;SMAD4;CDKN1A;SMAD3;CDKN1B;DDX3X;CDKN2C;DCC;CDKN2A;INHBA;ACVR1B;ING1;SMARCA4;STK11;BCL6;PPP2R1A;WT1;TP53
apoptotic process (GO:0006915)	23/231	3.16271e-11	1.5001e-09	0	0	6.41478	155.09	NOTCH2;DCC;ATN1;CXCR4;TSC2;TGFBR2;NFKBIA;TRAF7;BCLAF1;STK11;BCL2L11;CASP8;PIK3CA;PPP2R1A;MYC;BCL2;AKT1;FAS;EP300;JAK2;TP63;MYD88;BCL2L1
positive regulation of ERK1 and ERK2 cascade (GO:0070374)	20/172	3.79238e-11	1.7715e-09	0	0	7.5872	182.058	PDGFRB;NOTCH2;NTRK1;PDGFRA;MAP2K1;NOTCH1;FBXW7;FLT4;NTRK3;BRAF;PTPN11;EGFR;PTPRC;ERBB4;KDR;MAP2K7;FGFR3;HRAS;FGFR2;MAP3K12
positive regulation of protein modification process (GO:0031401)	22/214	4.57611e-11	2.10569e-09	0	0	6.63287	157.913	NTRK1;DDX3X;HGF;FLT4;NTRK3;AXIN1;PIK3R3;AXIN2;EGFR;ACVR2A;CCND3;ERBB4;ERBB2;KDR;ABL1;AKT1;FAS;KRAS;SOX9;RAC1;TNIK;HRAS
regulation of cell migration (GO:0030334)	30/408	6.74069e-11	3.03081e-09	0	0	4.66125	109.168	RET;PTPRT;MACF1;NOTCH1;FLT1;ZMYND8;LEF1;PTEN;PIK3R3;EGFR;CDH1;ERBB4;KDR;AKT1;RAC1;ARID2;HRAS;PDGFRB;PDGFRA;HGF;NTRK3;STAT3;MITF;RHOA;TGFBR1;APC;KIT;NF1;ATM;NF2
regulation of epithelial to mesenchymal transition (GO:0010717)	14/76	6.78319e-11	3.03081e-09	0	0	12.8526	300.93	FOXA1;SMAD2;SMAD4;SMAD3;LEF1;PTEN;AXIN2;GATA3;TGFBR1;TGFBR2;CTNNB1;CLASP1;BCL9L;EZH2
negative regulation of cyclin-dependent protein kinase activity (GO:1904030)	9/22	6.91349e-11	3.0449e-09	0	0	38.9378	910.949	LATS1;CEBPA;CDKN1A;CDKN1B;APC;CDKN2A;PTEN;NR2F2;MEN1
cellular response to organic substance (GO:0071310)	17/123	7.24664e-11	3.14667e-09	0	0	9.18807	214.522	ROBO2;STAT5B;SMAD3;FLT3;LEF1;STAT3;CXCR4;PTPN11;ACVR1B;KLF4;RHOA;TGFBR1;ACVR2A;TGFBR2;ERBB2;CTNNB1;BMPR1A
regulation of stem cell differentiation (GO:2000736)	15/91	7.41125e-11	3.17346e-09	0	0	11.2586	262.612	PDGFRA;NOTCH1;CBFB;KMT2A;TCF12;HNRNPU;GATA3;GATA2;GATA1;ZFP36L2;RUNX1;PSME4;ABL1;TCF3;BMPR1A
negative regulation of protein serine/threonine kinase activity (GO:0071901)	14/78	9.78279e-11	4.13155e-09	0	0	12.4497	286.938	RB1;CEBPA;CDKN1B;CDKN2A;PTEN;NR2F2;LATS1;APC;PRKAR1A;ABL1;NF1;AKT1;SH2B3;MEN1
response to growth factor (GO:0070848)	11/41	1.01371e-10	4.22334e-09	0	0	20.7235	476.895	STAT5B;MYC;ERBB2;AKT1;CTNNB1;ACVR1B;KLF4;ACVR2A;TGFBR1;TGFBR2;BMPR1A
positive regulation of DNA-binding transcription factor activity (GO:0051091)	23/246	1.13133e-10	4.65053e-09	0	0	5.97868	136.926	EPHA5;FOXA1;ALK;NTRK1;NPM1;SMARCB1;SMAD3;STAT3;PTEN;ARID5B;ESR1;SMARCA4;NFKBIA;AR;KIT;AKT1;CTNNB1;EP300;TCF3;MAP3K13;ZBTB7A;CARD11;MYD88
regulation of Wnt signaling pathway (GO:0030111)	16/111	1.38805e-10	5.63074e-09	0	0	9.6261	218.493	AMER1;RNF43;MACF1;CBFB;LRP1;AXIN1;TSC2;TNFAIP3;ESR1;CDC73;RUNX1;SMARCA4;PPP2R1A;GNAQ;CTNNB1;FGFR2
regulation of pri-miRNA transcription by RNA polymerase II (GO:1902893)	11/45	3.05492e-10	1.22316e-08	0	0	18.2817	400.536	JUN;SMAD3;NFIB;WT1;STAT3;GATA3;SOX9;GATA2;KLF4;TP53;SMARCA4
regulation of programmed cell death (GO:0043067)	20/194	3.37051e-10	1.33221e-08	0	0	6.62042	144.397	ALK;NTRK1;CREBBP;FLT3;BCL2L11;MECOM;BCL6;TRIM24;ABL1;AKT1;FAS;ATM;SOX9;CALR;NF2;JAK2;TP53;ZBTB7A;TP63;BIRC3
phosphatidylinositol-mediated signaling (GO:0048015)	13/71	3.55315e-10	1.36929e-08	0	0	12.7232	276.832	PDGFRB;NTRK1;PDGFRA;PTEN;GATA3;PIK3R1;RHOA;ZFP36L1;PIK3CA;ERBB2;NF1;AKT1;FGFR1
regulation of G1/S transition of mitotic cell cycle (GO:2000045)	13/71	3.55315e-10	1.36929e-08	0	0	12.7232	276.832	RB1;CDKN1A;DDX3X;CDKN2C;CDKN2A;PTEN;KLF4;CDC73;EGFR;RPTOR;CCND3;APC;AKT1
interleukin-6-mediated signaling pathway (GO:0070102)	8/18	3.64852e-10	1.38869e-08	0	0	44.8731	975.162	CEBPA;SMAD4;STAT3;PTPN11;CBL;IL6ST;JAK2;JAK1
extrinsic apoptotic signaling pathway (GO:0097191)	13/72	4.26673e-10	1.60419e-08	0	0	12.507	269.838	GSK3B;DDX3X;SMAD3;DCC;INHBA;ACVR1B;CASP8;BCL2;FAS;JAK2;FGFR3;MCL1;BCL2L1
negative regulation of signal transduction (GO:0009968)	23/267	5.76674e-10	2.14203e-08	0	0	5.45821	116.117	RB1;PTPRT;RNF43;LRP1;FBXW7;DCC;PTCH1;PTEN;TSC2;TNFAIP3;GATA3;GATA2;EGFR;ASXL1;SOCS1;PTPRC;SUFU;ERBB2;BCL2;AKT1;CALR;ZBTB7A;EZH2
positive regulation of protein serine/threonine kinase activity (GO:0071902)	15/106	6.87387e-10	2.52288e-08	0	0	9.3956	198.23	PDGFRB;MAP2K1;DDX3X;FLT1;FLT3;RHOA;EGFR;RPTOR;CCND3;KIT;ERBB2;AKT1;HRAS;EZH2;FGFR1
cellular response to interleukin-6 (GO:0071354)	9/28	8.73153e-10	3.16698e-08	0	0	26.6335	555.547	PTPRT;CEBPA;SMAD4;STAT3;PTPN11;CBL;JAK2;IL6ST;JAK1
heart development (GO:0007507)	18/164	9.46323e-10	3.39246e-08	0	0	7.06946	146.892	CDKN1A;NOTCH1;CDKN1B;NTRK3;PTEN;TSC2;PTPN11;CACNA1C;TGFBR1;TGFBR2;NIPBL;CASP8;ERBB4;WT1;NF1;SOX9;BCOR;KDM6A
positive regulation of transmembrane receptor protein serine/threonine kinase signaling pathway (GO:0090100)	14/92	9.60275e-10	3.40291e-08	0	0	10.2078	211.953	SMAD2;CREBBP;SMAD4;NOTCH1;INHBA;ACVR1B;TGFBR1;ACVR2A;STK11;ZEB2;EP300;JAK2;MEN1;BMPR1A
negative regulation of cyclin-dependent protein serine/threonine kinase activity (GO:0045736)	8/20	1.01797e-09	3.56636e-08	0	0	37.3905	774.187	LATS1;CEBPA;CDKN1B;APC;CDKN2A;PTEN;NR2F2;MEN1
cell cycle G1/S phase transition (GO:0044843)	12/63	1.0583e-09	3.66599e-08	0	0	13.3227	275.335	RB1;LATS1;PPP6C;CDKN1A;CDKN1B;CDKN2C;MAX;CDKN2A;MYC;CUL3;INHBA;ACVR1B
regulation of transcription initiation from RNA polymerase II promoter (GO:0060260)	12/64	1.28177e-09	4.39078e-08	0	0	13.0658	267.523	MED12;TCF7L2;CDKN1A;CBFB;CDKN2A;LEF1;PTEN;CTNNB1;SOX9;HNF1A;PPM1D;TP53
positive regulation of intracellular protein transport (GO:0090316)	17/148	1.37544e-09	4.65988e-08	0	0	7.42511	151.506	GSK3B;TCF7L2;SMAD3;FBXW7;HUWE1;ANK3;PIK3R1;CASP8;CDH1;UBR5;ERBB2;BCL2;SAE1;TP53;HRAS;TP63;BAP1
negative regulation of extrinsic apoptotic signaling pathway (GO:2001237)	13/80	1.66696e-09	5.58613e-08	0	0	11.0091	222.519	GSK3B;TCF7L2;DDX3X;TNFAIP3;GATA1;TGFBR1;AR;CASP8;BCL2;AKT1;FAS;MCL1;BCL2L1
response to cytokine (GO:0034097)	17/150	1.69512e-09	5.61943e-08	0	0	7.3127	147.684	SETD2;SMAD3;FLT3;LEF1;STAT3;CXCR4;PTPN11;RHOA;CASP8;BCL2;REL;IL6ST;MAP2K7;JAK2;MYD88;MCL1;BCL2L1
regulation of cellular macromolecule biosynthetic process (GO:2000112)	30/468	1.80422e-09	5.91744e-08	0	0	4.01019	80.7377	RB1;KMT2D;CEBPA;NOTCH1;JMJD1C;BAZ2A;ACVR1B;GATA1;ATXN1;PPP2R1A;SUFU;ABL1;EP300;VHL;PATZ1;CREBBP;ZFHX3;STAT3;ATRX;MITF;TSC1;ESR1;TGFBR1;DNM2;WT1;HNRNPD;CALR;TCF3;TP53;EZH2
regulation of cyclin-dependent protein serine/threonine kinase activity (GO:0000079)	13/82	2.28494e-09	7.41523e-08	0	0	10.6889	212.676	CEBPA;CDKN1A;CDKN1B;CDKN2C;CDKN2A;PTEN;NR2F2;EGFR;LATS1;CCND3;APC;AKT1;MEN1
protein deubiquitination (GO:0016579)	22/267	3.15876e-09	1.01442e-07	0	0	5.18384	101.464	SMAD2;SMAD4;MBD6;SMAD3;PTEN;KEAP1;TNFAIP3;GATA3;ESR1;RHOA;TGFBR1;NFKBIA;ASXL1;AR;APC;MYC;PSME4;ASXL2;EP300;TP53;BAP1;BIRC3
positive regulation of phospholipase C activity (GO:0010863)	10/43	3.37874e-09	1.07388e-07	0	0	17.0751	333.062	PDGFRB;PDGFRA;FLT1;NTRK3;GNAQ;KIT;HRAS;ESR1;EGFR;FGFR1
G1/S transition of mitotic cell cycle (GO:0000082)	13/85	3.60561e-09	1.12976e-07	0	0	10.2419	199.111	RB1;CDKN1A;CDKN1B;CDKN2C;MAX;CDKN2A;CUL3;INHBA;ACVR1B;LATS1;PPP6C;MYC;BRD4
positive regulation of cell migration (GO:0030335)	22/269	3.62784e-09	1.12976e-07	0	0	5.14134	99.92	RET;PDGFRB;PDGFRA;NOTCH1;FLT1;HGF;NTRK3;STAT3;LEF1;PIK3R3;ACVR1B;EGFR;TGFBR1;NIPBL;PTPRC;APC;KIT;KDR;ATM;SOX9;HRAS;CLASP1
regulation of nucleic acid-templated transcription (GO:1903506)	28/430	4.54692e-09	1.40182e-07	0	0	4.06091	78.0052	RB1;KMT2D;CEBPA;NOTCH1;JMJD1C;BAZ2A;ACVR1B;ATXN1;PPP2R1A;SUFU;ABL1;EP300;VHL;PATZ1;CREBBP;ZFHX3;STAT3;ATRX;MITF;ESR1;TGFBR1;DNM2;WT1;HNRNPD;CALR;TCF3;TP53;EZH2
protein modification by small protein removal (GO:0070646)	22/276	5.8298e-09	1.77953e-07	0	0	4.99784	94.7605	SMAD2;SMAD4;MBD6;SMAD3;PTEN;KEAP1;TNFAIP3;GATA3;ESR1;RHOA;TGFBR1;NFKBIA;ASXL1;AR;APC;MYC;PSME4;ASXL2;EP300;TP53;BAP1;BIRC3
positive regulation of pri-miRNA transcription by RNA polymerase II (GO:1902895)	9/34	6.03141e-09	1.82302e-07	0	0	20.2353	382.979	JUN;SMAD3;WT1;STAT3;GATA3;GATA2;KLF4;TP53;SMARCA4
regulation of cytokine-mediated signaling pathway (GO:0001959)	12/74	7.29424e-09	2.18331e-07	0	0	10.9528	205.214	CASP8;SOCS1;PTPRC;SYK;CBFB;AXL;TNFAIP3;PTPN11;JAK2;JAK1;RUNX1;BIRC3
epithelial to mesenchymal transition (GO:0001837)	10/47	8.56267e-09	2.53834e-07	0	0	15.226	282.836	DDX17;GSK3B;NOTCH1;HGF;LEF1;CTNNB1;SOX9;TBX3;TGFBR1;FGFR1
cellular protein modification process (GO:0006464)	46/1025	9.12127e-09	2.67818e-07	0	0	2.81062	52.032	RET;PTPRT;GSK3B;EPAS1;CUL3;ARAF;PTEN;KEAP1;PPM1D;ACVR1B;PPP6C;STK11;PPP2R1A;ERBB2;PIM1;ABL1;AKT1;MAPK1;VHL;PRKACA;JAK2;JAK1;MEN1;NTRK1;MAP2K1;MAP3K1;SYK;FBXW7;BRAF;TGFBR1;ACVR2A;TGFBR2;PTPRD;LATS1;PTPRC;PSME4;RARA;ATM;CDK12;ERG;TNIK;MAP3K13;BAP1;FGFR1;BMPR1A;MAP3K12
regulation of production of miRNAs involved in gene silencing by miRNA (GO:1903798)	7/18	1.49143e-08	4.33782e-07	0	0	35.591	641.384	NCOR2;MAP2K1;MYCN;NCOR1;ESR1;TP53;EGFR
positive regulation of multicellular organismal process (GO:0051240)	24/345	1.69446e-08	4.88228e-07	0	0	4.32503	77.3892	SMAD2;SMAD4;SMAD3;SYK;LRP1;EPAS1;LEF1;CXCR4;PTPN11;INHBA;AXIN2;ACVR1B;TGFBR1;TGFBR2;APC;CNOT3;GNAS;CTNNB1;SOX9;JAK2;MAP3K13;EZH2;BCL9L;BMPR1A
negative regulation of cell cycle (GO:0045786)	12/80	1.8188e-08	5.19201e-07	0	0	9.98334	177.928	RB1;LATS1;CEBPA;CDKN1B;SMAD3;APC;CDKN2A;PTEN;GATA3;INHBA;NR2F2;MEN1
positive regulation of peptidyl-tyrosine phosphorylation (GO:0050731)	15/134	1.84265e-08	5.21183e-07	0	0	7.17458	127.776	FLT3;HGF;TNK2;STAT3;PTPN11;GATA1;PTPRC;ERBB4;KIT;ABL1;TNFRSF14;IL6ST;JAK2;TP53;FGFR3
intrinsic apoptotic signaling pathway in response to DNA damage (GO:0008630)	10/51	1.98285e-08	5.50732e-07	0	0	13.7377	243.654	MSH6;BCL2L11;MSH2;ABL1;BCL2;EP300;ATM;TP53;MCL1;BCL2L1
mesenchymal cell differentiation (GO:0048762)	10/51	1.98285e-08	5.50732e-07	0	0	13.7377	243.654	DDX17;GSK3B;NOTCH1;HGF;LEF1;CTNNB1;SOX9;TGFBR1;FGFR2;FGFR1
cellular response to epidermal growth factor stimulus (GO:0071364)	8/28	2.2163e-08	6.04677e-07	0	0	22.4251	395.24	EEF1A1;STAT5B;ERBB2;PTPN11;SOX9;EGFR;ZFP36L2;ZFP36L1
regulation of extrinsic apoptotic signaling pathway in absence of ligand (GO:2001239)	8/28	2.2163e-08	6.04677e-07	0	0	22.4251	395.24	RET;BCL2;AKT1;INHBA;GATA1;MCL1;BCL2L1;FGFR1
ERBB signaling pathway (GO:0038127)	11/66	2.31078e-08	6.24924e-07	0	0	11.2893	198.501	PIK3CA;ERBB4;ERBB2;AKT1;MAPK1;BRAF;PTPN11;SOX9;PIK3R1;CBL;EGFR
regulation of transforming growth factor beta receptor signaling pathway (GO:0017015)	13/100	2.72571e-08	7.30727e-07	0	0	8.4696	147.523	SMAD2;CREBBP;SMAD4;SMAD3;TGFBR1;TGFBR2;LATS1;STK11;ZEB2;EP300;ZBTB7A;MEN1;BCL9L
regulation of Notch signaling pathway (GO:0008593)	12/83	2.7865e-08	7.34254e-07	0	0	9.56004	166.306	CREBBP;NOTCH1;ELF3;FBXW7;STAT3;AKT1;EP300;IL6ST;GATA2;ZBTB7A;TP63;EGFR
regulation of osteoblast differentiation (GO:0045667)	12/83	2.7865e-08	7.34254e-07	0	0	9.56004	166.306	NOTCH1;SUFU;HGF;PTCH1;SOX9;PRKACA;IL6ST;TP63;ACVR2A;FGFR2;MEN1;BMPR1A
regulation of tyrosine phosphorylation of STAT protein (GO:0042509)	11/68	3.19453e-08	8.34639e-07	0	0	10.8921	187.99	SOCS1;FLT3;PPP2R1A;ERBB4;KIT;STAT3;NF2;JAK2;IL6ST;SH2B3;FGFR3
positive regulation of endothelial cell migration (GO:0010595)	12/86	4.1925e-08	1.08617e-06	0	0	9.17107	155.792	MAP2K3;FLT4;KDR;ABL1;AKT1;RAC1;GATA3;CALR;GATA2;MET;FOXP1;FGFR1
mitotic cell cycle phase transition (GO:0044772)	18/209	4.44015e-08	1.13487e-06	0	0	5.39141	91.2765	RB1;CDKN1A;CDKN1B;CDKN2C;CDKN2A;MAX;CUL3;INHBA;ACVR1B;DNM2;LATS1;PPP6C;CCND3;PPP2R1A;MYC;CDC27;PRKACA;CLASP1
negative regulation of DNA-binding transcription factor activity (GO:0043433)	15/143	4.45407e-08	1.13487e-06	0	0	6.66705	112.852	RB1;TCF7L2;HDAC2;CDKN2A;PTCH1;KEAP1;TNFAIP3;KLF4;ESR1;NFKBIA;SUFU;PIM1;ID3;NFKBIE;MEN1
positive regulation of apoptotic process (GO:0043065)	22/310	4.75815e-08	1.20241e-06	0	0	4.40009	74.1891	FOXA1;TFAP2A;EPHA7;JUN;DDX3X;FOXL2;TGFBR1;DNM2;LATS1;TRAF7;BCLAF1;BCL2L11;CASP8;BCL6;APC;ABL1;NF1;CTNNB1;FAS;ATM;TP53;TP63
myeloid leukocyte differentiation (GO:0002573)	11/71	5.086e-08	1.26892e-06	0	0	10.3459	173.751	CEBPA;CDKN1A;CASP8;KIT;LEF1;RARA;EP300;MYH9;FOXP1;RUNX1;TGFBR2
blood vessel morphogenesis (GO:0048514)	10/56	5.10366e-08	1.26892e-06	0	0	12.2414	205.542	FLT1;SYK;COL4A1;WT1;FLT4;RASA1;KDR;NF1;TGFBR1;TGFBR2
regulation of cardiac muscle cell proliferation (GO:0060043)	7/21	5.20288e-08	1.28324e-06	0	0	27.9601	468.932	NOTCH1;ERBB4;PIM1;TGFBR1;FGFR2;RUNX1;BMPR1A
hematopoietic progenitor cell differentiation (GO:0002244)	8/32	7.04585e-08	1.724e-06	0	0	18.6838	307.689	FLT1;PTPRC;FLT3;FLT4;KIT;KDR;INHBA;TP53
negative regulation of macromolecule metabolic process (GO:0010605)	17/194	8.20237e-08	1.99117e-06	0	0	5.48246	89.4533	RB1;NOTCH2;MAP2K1;NOTCH1;FBXW7;DICER1;GATA2;KLF4;ESR1;RUNX1;FOXP1;MYCN;KDR;REL;VHL;HRAS;BMPR1A
regulation of receptor signaling pathway via JAK-STAT (GO:0046425)	9/45	8.56681e-08	2.0634e-06	0	0	14.0444	228.542	NOTCH1;SOCS1;PTPRC;ERBB4;KIT;VHL;NF2;JAK2;SH2B3
regulation of protein serine/threonine kinase activity (GO:0071900)	13/111	9.64522e-08	2.30513e-06	0	0	7.5147	121.394	RB1;MAP2K1;CDKN1A;CDKN1B;DDX3X;CDKN2C;RHOA;RPTOR;CCND3;ABL1;AKT1;CDK12;EZH2
ERK1 and ERK2 cascade (GO:0070371)	7/23	1.06361e-07	2.52239e-06	0	0	24.4626	392.782	MAP2K1;MYC;KDR;MAPK1;SOX9;ZFP36L2;ZFP36L1
phosphatidylinositol 3-kinase signaling (GO:0014065)	8/34	1.17882e-07	2.77427e-06	0	0	17.2448	275.117	PIK3CA;ERBB2;PTEN;NF1;AKT1;GATA3;PIK3R1;ZFP36L1
embryonic cranial skeleton morphogenesis (GO:0048701)	6/15	1.37765e-07	3.21765e-06	0	0	37.1837	587.418	TFAP2A;PDGFRA;NIPBL;TGFBR1;FGFR2;TGFBR2
negative regulation of cell cycle G1/S phase transition (GO:1902807)	8/35	1.50442e-07	3.43709e-06	0	0	16.6053	260.864	RB1;CDKN1A;CDKN2C;APC;CDKN2A;PTEN;KLF4;CDC73
regulation of phosphatidylinositol 3-kinase activity (GO:0043551)	8/35	1.50442e-07	3.43709e-06	0	0	16.6053	260.864	PDGFRB;PDGFRA;FLT1;FLT3;KIT;PIK3R3;PIK3R1;FGFR3
RNA processing (GO:0006396)	16/179	1.50505e-07	3.43709e-06	0	0	5.59079	87.8272	DDX17;CELF2;HNRNPU;U2AF1;DICER1;HNRNPL;ATXN1;PPP2R1A;WT1;HNRNPA2B1;SRSF2;HNRNPD;LUC7L3;CDK12;PRKACA;SF3B1
regulation of MAP kinase activity (GO:0043405)	12/97	1.63864e-07	3.71464e-06	0	0	7.97973	124.677	PDGFRB;FLT1;FLT3;KIT;ERBB2;NF1;CDK12;HRAS;SH2B3;EGFR;EZH2;FGFR1
regulation of canonical Wnt signaling pathway (GO:0060828)	19/253	1.6539e-07	3.72187e-06	0	0	4.64856	72.5872	AMER1;GSK3B;TCF7L2;DDX3X;CUL3;AXIN1;AXIN2;EGFR;LATS1;ZEB2;STK11;APC;TBL1XR1;GNAQ;PSME4;UBR5;CTNNB1;SOX9;FGFR2
embryonic limb morphogenesis (GO:0030326)	8/36	1.90429e-07	4.2543e-06	0	0	16.0114	247.761	TFAP2A;HDAC2;NIPBL;CREBBP;PTCH1;CTNNB1;CACNA1C;TBX3
negative regulation of G1/S transition of mitotic cell cycle (GO:2000134)	8/37	2.39198e-07	5.26749e-06	0	0	15.4585	235.68	RB1;CDKN1A;CDKN2C;APC;CDKN2A;PTEN;KLF4;CDC73
regulation of intracellular steroid hormone receptor signaling pathway (GO:0033143)	8/37	2.39198e-07	5.26749e-06	0	0	15.4585	235.68	LATS1;AR;CBFB;AXIN1;EP300;CALR;ESR1;RUNX1
gonad development (GO:0008406)	9/51	2.67577e-07	5.85063e-06	0	0	12.0344	182.127	AR;MSH2;WT1;KIT;SOX9;GATA3;INHBA;NR2F2;GATA1
intrinsic apoptotic signaling pathway (GO:0097193)	12/102	2.86644e-07	6.2234e-06	0	0	7.53449	113.507	MSH6;STK11;CDKN1A;BCL2L11;DDX3X;CUL3;ABL1;BCL2;ATM;TP53;MCL1;BCL2L1
positive regulation of epithelial cell proliferation (GO:0050679)	13/123	3.25219e-07	6.96285e-06	0	0	6.6908	99.9524	NOTCH2;TCF7L2;FLT4;TGFBR1;EGFR;NRAS;MYC;ERBB2;KDR;AKT1;SOX9;HRAS;FGFR2
regulation of anatomical structure morphogenesis (GO:0022603)	13/123	3.25219e-07	6.96285e-06	0	0	6.6908	99.9524	GSK3B;FLT4;TNFAIP3;ARHGAP35;BCL6;ZMYM3;ERBB2;NF1;CTNNB1;TNIK;FGFR2;CLASP1;BCL9L
vasculature development (GO:0001944)	6/17	3.30483e-07	7.02676e-06	0	0	30.4199	453.948	PDGFRB;PDGFRA;STK11;PIK3CA;FBXW7;FLT4
canonical Wnt signaling pathway (GO:0060070)	10/68	3.44479e-07	7.27416e-06	0	0	9.70273	144.389	AMER1;GSK3B;TCF7L2;APC;LEF1;PTEN;AXIN1;CTNNB1;GATA3;BCL9L
beta-catenin destruction complex assembly (GO:1904885)	4/5	4.97704e-07	1.04382e-05	0	0	221.932	3220.96	AMER1;GSK3B;APC;AXIN1
gland development (GO:0048732)	10/71	5.21644e-07	1.07935e-05	0	0	9.22414	133.439	CEBPA;WT1;NF1;ARID5B;SOX9;MET;ARHGAP35;TGFBR1;TBX3;FGFR2
regulation of hematopoietic stem cell differentiation (GO:1902036)	10/71	5.21644e-07	1.07935e-05	0	0	9.22414	133.439	CBFB;KMT2A;TCF12;PSME4;ABL1;GATA3;TCF3;GATA2;GATA1;RUNX1
positive regulation of cell motility (GO:2000147)	17/221	5.31186e-07	1.09177e-05	0	0	4.75024	68.6323	RET;PDGFRB;PDGFRA;NOTCH1;FLT1;HGF;NTRK3;STAT3;LEF1;PIK3R3;EGFR;TGFBR1;APC;KIT;KDR;ATM;HRAS
brain development (GO:0007420)	14/150	5.35542e-07	1.09343e-05	0	0	5.83712	84.288	ROBO2;EPHA7;ZFHX3;PTCH1;PTEN;CXCR4;PTPN11;TGFBR2;NIPBL;ATXN1;COL4A1;NFIB;NF1;CIC
positive regulation of macromolecule biosynthetic process (GO:0010557)	13/129	5.66145e-07	1.14831e-05	0	0	6.34278	91.2372	PDGFRB;NPM1;DDX3X;HGF;KLF4;EGFR;AR;MYC;ERBB2;KDR;HNRNPD;AKT1;JAK2
negative regulation of protein kinase activity (GO:0006469)	11/90	6.103e-07	1.22977e-05	0	0	7.85003	112.329	PTPRT;RB1;CDKN1A;NPM1;CDKN1B;PTPRC;GNAQ;ABL1;NF1;AKT1;TSC2
positive regulation of Wnt signaling pathway (GO:0030177)	14/153	6.81868e-07	1.36506e-05	0	0	5.71026	81.0768	AMER1;MACF1;DDX3X;AXIN1;TNFAIP3;AXIN2;CDC73;EGFR;SMARCA4;ZEB2;TBL1XR1;PSME4;UBR5;FGFR2
activin receptor signaling pathway (GO:0032924)	6/19	7.02896e-07	1.38027e-05	0	0	25.7373	364.648	SMAD2;SMAD3;INHBA;ACVR1B;ACVR2A;TGFBR1
cellular response to interleukin-7 (GO:0098761)	6/19	7.02896e-07	1.38027e-05	0	0	25.7373	364.648	STAT5B;SOCS1;STAT3;IL7R;SMARCA4;JAK1
interleukin-7-mediated signaling pathway (GO:0038111)	6/19	7.02896e-07	1.38027e-05	0	0	25.7373	364.648	STAT5B;SOCS1;STAT3;IL7R;SMARCA4;JAK1
negative regulation of receptor signaling pathway via STAT (GO:1904893)	5/11	7.55643e-07	1.47166e-05	0	0	46.3551	653.407	PTPRT;SOCS1;NF2;VHL;SH2B3
negative regulation of mitotic cell cycle phase transition (GO:1901991)	11/92	7.63753e-07	1.47166e-05	0	0	7.65542	107.827	RB1;CDKN1A;CDKN2C;APC;CDKN2A;PSME4;PTEN;KLF4;CDC73;ZFP36L2;ZFP36L1
regulation of peptidyl-tyrosine phosphorylation (GO:0050730)	11/92	7.63753e-07	1.47166e-05	0	0	7.65542	107.827	EPHA7;PTPRC;HGF;TNK2;ABL1;TNFRSF14;PTPN11;JAK2;TP53;GATA1;EGFR
histone H3-K4 methylation (GO:0051568)	7/30	7.92888e-07	1.51831e-05	0	0	17.0114	238.969	KMT2D;KMT2A;KMT2C;SETD1B;TET2;KDM6A;MEN1
Fc receptor signaling pathway (GO:0038093)	12/112	7.98483e-07	1.51958e-05	0	0	6.77757	95.1609	MAP2K4;JUN;MAP3K1;SYK;PIK3CA;PSME4;KIT;MAPK1;PIK3R1;RAC1;MAP2K7;CARD11
development of primary male sexual characteristics (GO:0046546)	8/43	8.18128e-07	1.53798e-05	0	0	12.8046	179.472	AR;MSH2;WT1;KIT;GATA3;SOX9;INHBA;GATA1
male gonad development (GO:0008584)	8/43	8.18128e-07	1.53798e-05	0	0	12.8046	179.472	AR;MSH2;WT1;KIT;GATA3;SOX9;INHBA;GATA1
positive regulation of mitotic cell cycle phase transition (GO:1901992)	9/58	8.38849e-07	1.56738e-05	0	0	10.3115	144.271	RB1;RPTOR;CCND3;DDX3X;CUL3;CDC27;AKT1;EGFR;BRD4
regulation of hematopoietic progenitor cell differentiation (GO:1901532)	10/75	8.78942e-07	1.6324e-05	0	0	8.65473	120.686	CBFB;KMT2A;TCF12;PSME4;ABL1;GATA3;TCF3;GATA2;GATA1;RUNX1
cellular response to transforming growth factor beta stimulus (GO:0071560)	12/114	9.66997e-07	1.78518e-05	0	0	6.644	92.0132	SMAD2;JUN;SMAD4;SMAD3;SOX9;CBL;ZFP36L2;RHOA;TGFBR1;ZFP36L1;BMPR1A;TGFBR2
granulocyte differentiation (GO:0030851)	6/20	9.89045e-07	1.81501e-05	0	0	23.8977	330.423	CEBPA;CDKN1A;LEF1;RARA;EP300;GATA1
regulation of developmental growth (GO:0048638)	7/31	1.00849e-06	1.83976e-05	0	0	16.3018	225.079	LATS1;GSK3B;STAT5B;NIPBL;ABL1;FGFR3;DNM2
positive regulation of programmed cell death (GO:0043068)	19/286	1.07896e-06	1.95673e-05	0	0	4.0671	55.8799	FOXA1;NTRK1;JUN;DDX3X;SYK;FOXL2;DNM2;LATS1;BCLAF1;BCL2L11;CASP8;BCL6;APC;ABL1;NF1;CTNNB1;FAS;ATM;TP53
positive regulation of Notch signaling pathway (GO:0045747)	8/45	1.1788e-06	2.12529e-05	0	0	12.1112	165.33	ROBO2;CREBBP;NOTCH1;ELF3;STAT3;EP300;IL6ST;TP63
regulation of intracellular estrogen receptor signaling pathway (GO:0033146)	7/32	1.27115e-06	2.26155e-05	0	0	15.6489	212.443	FOXA1;LATS1;KMT2D;CBFB;AXIN1;ESR1;RUNX1
negative regulation of apoptotic signaling pathway (GO:2001234)	10/78	1.27229e-06	2.26155e-05	0	0	8.27164	112.285	RB1;AR;TCF7L2;DDX3X;HGF;BCL2;AKT1;TGFBR1;MCL1;BCL2L1
regulation of sister chromatid cohesion (GO:0007063)	5/12	1.27638e-06	2.26155e-05	0	0	39.7309	539.207	RB1;RAD21;CTNNB1;AXIN2;CTCF
extrinsic apoptotic signaling pathway in absence of ligand (GO:0097192)	6/21	1.36386e-06	2.40272e-05	0	0	22.3034	301.212	GSK3B;DCC;BCL2;FAS;BCL2L1;MCL1
regulation of telomerase activity (GO:0051972)	8/46	1.4049e-06	2.46097e-05	0	0	11.7919	158.902	MYC;MAPK1;CTNNB1;ATM;MAP2K7;KLF4;TP53;MEN1
regulation of peptidyl-serine phosphorylation (GO:0033135)	11/98	1.44687e-06	2.52017e-05	0	0	7.12528	95.8072	RPTOR;LATS1;PDE4D;NTRK3;ARAF;PTEN;AXIN1;AKT1;BRAF;DMD;EGFR
maintenance of DNA repeat elements (GO:0043570)	4/6	1.472e-06	2.54953e-05	0	0	110.96	1490.08	MSH6;TCF7L2;MSH2;AXIN2
response to UV (GO:0009411)	11/99	1.60201e-06	2.75922e-05	0	0	7.04395	93.9962	MSH6;CREBBP;NPM1;MSH2;MYC;AKT1;EP300;MAP2K7;TP53;EGFR;MEN1
epidermal growth factor receptor signaling pathway (GO:0007173)	8/47	1.6669e-06	2.85504e-05	0	0	11.4889	152.855	PIK3CA;AKT1;BRAF;PTPN11;PIK3R1;SOX9;CBL;EGFR
central nervous system development (GO:0007417)	18/268	1.77504e-06	3.02345e-05	0	0	4.10654	54.3775	ROBO2;EPHA7;ZFHX3;PTCH1;STAT3;ATN1;PTEN;CXCR4;PTPN11;TBX3;TGFBR2;NIPBL;ATXN1;NFIB;COL4A1;NF1;SOX9;CIC
negative regulation of phosphate metabolic process (GO:0045936)	6/22	1.84713e-06	3.12896e-05	0	0	20.9084	276.03	CDKN1A;CDKN1B;CDKN2C;CDKN2A;INHBA;TP53
positive regulation of protein localization to membrane (GO:1905477)	11/101	1.95669e-06	3.29643e-05	0	0	6.88671	90.5207	CASP8;LRP1;ERBB2;BCL2;AKT1;ANK3;PIK3R1;TP53;HRAS;TP63;EGFR
negative regulation of cell migration (GO:0030336)	13/144	1.98843e-06	3.3317e-05	0	0	5.61219	73.6778	PTPRT;LRP1;ZMYND8;PTEN;MITF;CDH1;NF1;CALR;NF2;RAC1;ARID2;CLASP1;BMPR1A
cytoplasmic sequestering of protein (GO:0051220)	5/13	2.0437e-06	3.36938e-05	0	0	34.7627	455.418	LATS1;NFKBIA;SUFU;KEAP1;NFKBIE
embryonic hemopoiesis (GO:0035162)	5/13	2.0437e-06	3.36938e-05	0	0	34.7627	455.418	KMT2A;KIT;KDR;SH2B3;TGFBR2
entry into host (GO:0044409)	5/13	2.0437e-06	3.36938e-05	0	0	34.7627	455.418	CDH1;CXCR4;CTNNB1;CBL;MET
positive regulation of cellular protein metabolic process (GO:0032270)	11/102	2.15856e-06	3.53981e-05	0	0	6.81068	88.8527	NFKBIA;AMER1;HDAC2;NPM1;DDX3X;CASP8;ERBB2;HNRNPD;AKT1;INHBA;KLF4
regulation of cell-matrix adhesion (GO:0001952)	9/65	2.25559e-06	3.67935e-05	0	0	9.01934	117.27	GSK3B;MACF1;CDKN2A;RASA1;NF1;TSC1;NF2;RHOA;CLASP1
positive regulation of cell cycle G1/S phase transition (GO:1902808)	7/35	2.42498e-06	3.91424e-05	0	0	13.9701	180.629	RPTOR;CCND3;DDX3X;AKT1;CDC73;EGFR;EZH2
response to estrogen (GO:0043627)	7/35	2.42498e-06	3.91424e-05	0	0	13.9701	180.629	KMT2D;AR;TRIM24;RARA;EP300;GATA3;ESR1
lymphocyte differentiation (GO:0030098)	10/84	2.53863e-06	4.07635e-05	0	0	7.59863	97.8999	CD79B;PTPRC;MSH2;FLT3;AXL;KIT;IKZF1;GATA3;TCF3;ZBTB7A
embryonic organ development (GO:0048568)	9/66	2.571e-06	4.08576e-05	0	0	8.86065	114.047	COL2A1;KMT2A;KIT;KDR;GATA3;SH2B3;FGFR2;TGFBR2;BMPR1A
positive regulation of cell cycle (GO:0045787)	9/66	2.571e-06	4.08576e-05	0	0	8.86065	114.047	FOXA1;CCND3;CDKN1B;RARA;AKT1;CALR;EGFR;TBX3;FGFR2
positive regulation of cytokine production (GO:0001819)	20/335	2.92835e-06	4.6298e-05	0	0	3.63051	46.2565	CREBBP;SYK;FLT4;PDE4D;STAT3;PTPN11;HLA-A;GATA3;POU2F2;RUNX1;FOXP1;PTPRC;RARA;CTNNB1;EP300;TNFRSF14;CD58;IL6ST;CARD11;MYD88
regulation of androgen receptor signaling pathway (GO:0060765)	7/36	2.96436e-06	4.66281e-05	0	0	13.4877	171.683	NCOR2;AR;NCOR1;EP300;ZBTB7A;FOXP1;SMARCA4
negative regulation of intracellular signal transduction (GO:1902532)	15/198	2.99952e-06	4.69417e-05	0	0	4.65015	59.1362	MAP2K3;DDX3X;PDE4D;PTEN;TSC2;TNFAIP3;TSC1;ESR1;CASP8;BCL2;NF1;AKT1;SH2B3;MCL1;BCL2L1
positive regulation of cardiac muscle cell proliferation (GO:0060045)	5/14	3.13249e-06	4.84763e-05	0	0	30.8986	391.6	NOTCH1;ERBB4;PIM1;FGFR2;BMPR1A
negative regulation of phosphorylation (GO:0042326)	10/86	3.15422e-06	4.84763e-05	0	0	7.39791	93.7077	CDKN1A;CDKN1B;NCOR1;CDKN2C;CDKN2A;NTRK3;PTEN;HNRNPU;INHBA;MEN1
chromosome organization (GO:0051276)	11/106	3.16047e-06	4.84763e-05	0	0	6.52258	82.6072	MSH6;LATS1;TCF7L2;HDAC2;MSH2;MYC;ABL1;AXIN2;ZBTB7A;SMARCA4;EZH2
small GTPase mediated signal transduction (GO:0007264)	11/106	3.16047e-06	4.84763e-05	0	0	6.52258	82.6072	RB1;JUN;CDKN1A;NRAS;CDKN2A;TNK2;NF1;KRAS;RAC1;TP53;HRAS
positive regulation of cellular response to transforming growth factor beta stimulus (GO:1903846)	6/24	3.23276e-06	4.86175e-05	0	0	18.5833	234.934	CREBBP;SMAD4;STK11;ZEB2;EP300;MEN1
positive regulation of neuron apoptotic process (GO:0043525)	6/24	3.23276e-06	4.86175e-05	0	0	18.5833	234.934	TFAP2A;EPHA7;FBXW7;NF1;CTNNB1;MCL1
positive regulation of transforming growth factor beta receptor signaling pathway (GO:0030511)	6/24	3.23276e-06	4.86175e-05	0	0	18.5833	234.934	CREBBP;SMAD4;STK11;ZEB2;EP300;MEN1
protein kinase B signaling (GO:0043491)	6/24	3.23276e-06	4.86175e-05	0	0	18.5833	234.934	PTEN;KDR;PIK3R3;TSC2;AKT1;ZFP36L1
regulation of myeloid cell differentiation (GO:0045637)	9/68	3.31706e-06	4.96431e-05	0	0	8.55942	107.989	KMT2D;CREBBP;CBFB;KMT2A;KMT2C;EP300;GATA1;CDC73;RUNX1
regulation of erythrocyte differentiation (GO:0045646)	7/37	3.60023e-06	5.36208e-05	0	0	13.0374	163.418	STAT5B;STAT3;INHBA;ACVR1B;GATA1;ACVR2A;ZFP36L1
myeloid cell differentiation (GO:0030099)	8/52	3.69024e-06	5.46971e-05	0	0	10.1808	127.36	CEBPA;KIT;TET2;IKZF1;INHBA;JAK2;GATA1;RUNX1
positive regulation of MAP kinase activity (GO:0043406)	9/69	3.75514e-06	5.53928e-05	0	0	8.41633	105.14	PDGFRB;FLT1;FLT3;KIT;ERBB2;HRAS;EGFR;EZH2;FGFR1
axon guidance (GO:0007411)	15/203	4.07805e-06	5.98697e-05	0	0	4.52531	56.1586	EPHA5;RET;ROBO2;NOTCH2;EPHA7;NOTCH1;DCC;CXCR4;PTPN11;PIK3R1;ARHGAP35;PIK3CA;NFIB;MAPK1;RAC1
heart morphogenesis (GO:0003007)	8/53	4.27914e-06	6.25242e-05	0	0	9.95403	123.049	RYR2;NIPBL;NOTCH1;SOX9;TGFBR1;TBX3;TTN;BMPR1A
regulation of endothelial cell migration (GO:0010594)	10/89	4.31969e-06	6.28188e-05	0	0	7.11589	87.8978	FLT4;KDR;ABL1;NF1;AKT1;RAC1;GATA3;NR2F2;CALR;FOXP1
ventricular septum development (GO:0003281)	7/38	4.34584e-06	6.29024e-05	0	0	12.6162	155.763	ROBO2;SMAD4;NOTCH1;GATA3;TGFBR1;TGFBR2;BMPR1A
regulation of intracellular signal transduction (GO:1902531)	23/437	4.45994e-06	6.42523e-05	0	0	3.18872	39.2863	NTRK1;HDAC2;NTRK3;ARAF;PTEN;CHD4;PRDM1;RHOA;EGFR;ARHGAP35;NFKBIA;STK11;PRKAR1A;AKT1;EP300;MAPK1;ATM;RAC1;TNIK;NF2;TP53;TP63;BIRC3
regulation of autophagy (GO:0010506)	16/231	4.5037e-06	6.4581e-05	0	0	4.22728	52.0404	GSK3B;FBXW7;HGF;STAT3;KEAP1;RPTOR;EEF1A1;STK11;ABL1;BCL2;AKT1;EP300;ATM;PRKACA;MET;MCL1
negative regulation of androgen receptor signaling pathway (GO:0060766)	5/15	4.62986e-06	6.57782e-05	0	0	27.8074	341.557	NCOR2;NCOR1;ZBTB7A;FOXP1;SMARCA4
response to muscle stretch (GO:0035994)	5/15	4.62986e-06	6.57782e-05	0	0	27.8074	341.557	RYR2;PIK3CA;CTNNB1;DMD;TTN
regulation of focal adhesion assembly (GO:0051893)	8/54	4.94576e-06	6.96295e-05	0	0	9.73714	118.958	MACF1;PTEN;KDR;ABL1;TSC1;RAC1;RHOA;CLASP1
transmembrane receptor protein serine/threonine kinase signaling pathway (GO:0007178)	12/133	4.95625e-06	6.96295e-05	0	0	5.59528	68.3456	SMAD2;JUN;SMAD4;SMAD3;INHBA;ACVR1B;CBL;RHOA;TGFBR1;ACVR2A;BMPR1A;TGFBR2
Fc-epsilon receptor signaling pathway (GO:0038095)	11/111	4.96869e-06	6.96295e-05	0	0	6.19487	75.6539	MAP2K4;JUN;MAP3K1;SYK;PIK3CA;PSME4;MAPK1;PIK3R1;RAC1;MAP2K7;CARD11
regulation of actin cytoskeleton organization (GO:0032956)	10/91	5.28955e-06	7.37905e-05	0	0	6.93948	84.3131	EPHA5;PDGFRB;NOTCH2;PDGFRA;PIK3CA;LRP1;ABL1;RAC1;ARHGAP35;RHOA
negative regulation of epithelial cell proliferation (GO:0050680)	9/72	5.38003e-06	7.47146e-05	0	0	8.01433	97.2363	FBXW7;NFIB;NF1;SOX9;GATA3;NR2F2;B2M;CDC73;FGFR2
cellular response to DNA damage stimulus (GO:0006974)	20/350	5.65315e-06	7.81554e-05	0	0	3.46279	41.842	CDKN1A;NPM1;FOXP1;MSH6;NIPBL;STK11;BCL2L11;MSH2;BCL6;APC;MYC;PSME4;UBR5;ABL1;BCL2;ATM;TP53;MEN1;MCL1;BCL2L1
Wnt signaling pathway (GO:0016055)	10/92	5.84149e-06	8.03987e-05	0	0	6.8545	82.6003	AMER1;GSK3B;TCF7L2;DDX3X;APC;LEF1;PTEN;AXIN1;CTNNB1;BCL9L
regulation of epithelial cell proliferation (GO:0050678)	10/93	6.44257e-06	8.82775e-05	0	0	6.77157	80.9377	TCF7L2;MYC;ERBB2;SOX9;B2M;HRAS;CDC73;EGFR;FGFR2;ZFP36L1
positive regulation of establishment of protein localization to mitochondrion (GO:1903749)	8/56	6.54528e-06	8.91069e-05	0	0	9.33048	111.376	CASP8;FBXW7;HUWE1;BCL2;SAE1;TP53;TP63;BAP1
negative regulation of receptor signaling pathway via JAK-STAT (GO:0046426)	5/16	6.63569e-06	8.91069e-05	0	0	25.2781	301.392	SOCS1;PPP2R1A;NF2;VHL;SH2B3
positive regulation by host of viral transcription (GO:0043923)	5/16	6.63569e-06	8.91069e-05	0	0	25.2781	301.392	JUN;SMARCB1;LEF1;EP300;SMARCA4
antigen processing and presentation of exogenous peptide antigen via MHC class I, TAP-independent (GO:0002480)	4/8	6.67651e-06	8.91069e-05	0	0	55.4746	661.086	HLA-B;HLA-C;HLA-A;B2M
entry of bacterium into host cell (GO:0035635)	4/8	6.67651e-06	8.91069e-05	0	0	55.4746	661.086	CDH1;CTNNB1;CBL;MET
histone H3-K4 monomethylation (GO:0097692)	4/8	6.67651e-06	8.91069e-05	0	0	55.4746	661.086	KMT2D;KMT2A;KMT2C;SETD1B
regulation of stress fiber assembly (GO:0051492)	9/74	6.77027e-06	8.95171e-05	0	0	7.76694	92.4496	ABL1;TSC1;RAC1;PIK3R1;NF2;MET;RHOA;TGFBR1;CLASP1
cellular senescence (GO:0090398)	6/27	6.79435e-06	8.95171e-05	0	0	15.9261	189.512	CDKN1A;MAP2K1;CDKN2A;CALR;HRAS;TBX3
positive regulation of erythrocyte differentiation (GO:0045648)	6/27	6.79435e-06	8.95171e-05	0	0	15.9261	189.512	STAT5B;STAT3;INHBA;ACVR1B;GATA1;ACVR2A
positive regulation of epithelial cell migration (GO:0010634)	10/94	7.09643e-06	9.30991e-05	0	0	6.69061	79.3234	FLT4;KDR;ABL1;AKT1;RAC1;SOX9;GATA3;CALR;CLASP1;FOXP1
axonogenesis (GO:0007409)	16/240	7.32598e-06	9.57033e-05	0	0	4.05556	47.9532	EPHA5;RET;ROBO2;NOTCH2;EPHA7;NOTCH1;DCC;PTEN;CXCR4;PTPN11;ANK3;PIK3R1;ARHGAP35;PIK3CA;MAPK1;FGFR2
cellular response to hormone stimulus (GO:0032870)	9/76	8.45718e-06	0.000109874	0	0	7.53432	88.0046	ROBO2;AR;STAT5B;WT1;STAT3;TRIM24;RARA;GATA1;ZFP36L1
positive regulation of phosphatidylinositol 3-kinase activity (GO:0043552)	6/28	8.51767e-06	0.000109874	0	0	15.2014	177.452	PDGFRB;PDGFRA;FLT1;FLT3;KIT;FGFR3
ventricular septum morphogenesis (GO:0060412)	6/28	8.51767e-06	0.000109874	0	0	15.2014	177.452	ROBO2;SMAD4;NOTCH1;TGFBR1;TGFBR2;BMPR1A
ATP-dependent chromatin remodeling (GO:0043044)	7/42	8.73615e-06	0.000112223	0	0	11.1721	130.133	HDAC2;PBRM1;SMARCB1;CHD4;ARID1A;ARID1B;SMARCA4
positive regulation of cardiac muscle tissue growth (GO:0055023)	5/17	9.26288e-06	0.000118496	0	0	23.1704	268.534	NOTCH1;ERBB4;PIM1;FGFR2;BMPR1A
negative regulation of Wnt signaling pathway (GO:0030178)	14/191	9.35791e-06	0.000119217	0	0	4.47559	51.8242	AMER1;RNF43;GSK3B;TCF7L2;LRP1;CUL3;AXIN1;TSC2;AXIN2;LATS1;STK11;APC;PSME4;SOX9
negative regulation of autophagy (GO:0010507)	8/59	9.75174e-06	0.000123216	0	0	8.78028	101.307	PIK3CA;HGF;STAT3;BCL2;AKT1;TSC1;MET;MCL1
positive regulation of apoptotic signaling pathway (GO:2001235)	8/59	9.75174e-06	0.000123216	0	0	8.78028	101.307	TRAF7;BCLAF1;BCL2L11;BCL2;FAS;TP53;TGFBR1;BCL2L1
negative regulation of transferase activity (GO:0051348)	6/29	1.05787e-05	0.000133118	0	0	14.5398	166.577	GSK3B;CDKN1B;ABL1;HNRNPU;TP53;MEN1
peptidyl-threonine phosphorylation (GO:0018107)	8/60	1.10784e-05	0.00013884	0	0	8.61099	98.2558	GSK3B;MAP2K1;AKT1;MAPK1;ACVR1B;TGFBR1;TGFBR2;MAP3K12
anoikis (GO:0043276)	4/9	1.1848e-05	0.000147288	0	0	44.3774	503.389	STK11;PIK3CA;AKT1;TSC2
embryonic forelimb morphogenesis (GO:0035115)	4/9	1.1848e-05	0.000147288	0	0	44.3774	503.389	TFAP2A;NIPBL;CACNA1C;TBX3
branching morphogenesis of an epithelial tube (GO:0048754)	7/44	1.20336e-05	0.000148995	0	0	10.5671	119.702	COL4A1;WT1;MYC;KDR;CTNNB1;MET;TGFBR2
positive regulation of DNA biosynthetic process (GO:2000573)	8/61	1.25539e-05	0.000154815	0	0	8.44809	95.3407	PDGFRB;MYC;HGF;MAPK1;CTNNB1;ATM;MAP2K7;KLF4
regulation of fat cell differentiation (GO:0045598)	9/80	1.29286e-05	0.000158721	0	0	7.1084	80.0126	ASXL1;SMAD3;ASXL2;AKT1;GATA3;GATA2;ZFP36L2;ZFP36L1;RUNX1T1
artery morphogenesis (GO:0048844)	6/30	1.30251e-05	0.000158721	0	0	13.9332	156.73	PDGFRB;NOTCH1;LRP1;NF1;TGFBR1;BMPR1A
positive regulation of lipid kinase activity (GO:0090218)	6/30	1.30251e-05	0.000158721	0	0	13.9332	156.73	PDGFRB;PDGFRA;FLT1;FLT3;KIT;FGFR3
negative regulation of kinase activity (GO:0033673)	8/62	1.41915e-05	0.000172253	0	0	8.29122	92.5538	RB1;CDKN1B;PTPRC;GNAQ;NF1;HNRNPU;AKT1;TSC2
positive regulation of cell growth (GO:0030307)	10/102	1.47331e-05	0.000178126	0	0	6.10632	67.9354	RIMS2;RPTOR;MACF1;DDX3X;ERBB2;BCL2;AKT1;MAP3K13;TGFBR1;EGFR
embryonic skeletal system morphogenesis (GO:0048704)	6/31	1.59091e-05	0.000191593	0	0	13.3752	147.778	TFAP2A;PDGFRA;COL2A1;TGFBR1;FGFR2;TGFBR2
cellular response to reactive oxygen species (GO:0034614)	8/63	1.60051e-05	0.000191998	0	0	8.14005	89.8874	PDGFRA;JUN;ABL1;TNFAIP3;AKT1;MAPK1;EGFR;NFE2L2
positive regulation of nucleocytoplasmic transport (GO:0046824)	7/46	1.62998e-05	0.000194025	0	0	10.0242	110.51	GSK3B;TCF7L2;SMAD3;CDH1;UBR5;PIK3R1;TP53
regulation of fibroblast proliferation (GO:0048145)	7/46	1.62998e-05	0.000194025	0	0	10.0242	110.51	PDGFRA;CDKN1A;MYC;NF1;CTNNB1;TP53;CDC73
DNA alkylation (GO:0006305)	5/19	1.69003e-05	0.000198868	0	0	19.8584	218.207	ATRX;DNMT3A;DNMT3B;BAZ2A;PPM1D
DNA methylation or demethylation (GO:0044728)	5/19	1.69003e-05	0.000198868	0	0	19.8584	218.207	ATRX;DNMT3A;DNMT3B;BAZ2A;PPM1D
regulation of histone H3-K4 methylation (GO:0051569)	5/19	1.69003e-05	0.000198868	0	0	19.8584	218.207	SMAD4;KMT2A;DNMT3B;CTNNB1;BCOR
negative regulation of developmental growth (GO:0048640)	6/32	1.92872e-05	0.00022312	0	0	12.8601	139.611	CDKN1A;CDKN1B;DCC;PTCH1;PTEN;FGFR3
negative regulation of intracellular steroid hormone receptor signaling pathway (GO:0033144)	6/32	1.92872e-05	0.00022312	0	0	12.8601	139.611	NCOR2;NCOR1;CALR;ZBTB7A;FOXP1;SMARCA4
positive regulation of telomere maintenance (GO:0032206)	6/32	1.92872e-05	0.00022312	0	0	12.8601	139.611	ATRX;HNRNPA2B1;HNRNPD;MAPK1;ATM;MAP2K7
forelimb morphogenesis (GO:0035136)	4/10	1.94678e-05	0.00022312	0	0	36.9793	401.105	TFAP2A;NIPBL;CACNA1C;TBX3
negative regulation of tyrosine phosphorylation of STAT protein (GO:0042532)	4/10	1.94678e-05	0.00022312	0	0	36.9793	401.105	SOCS1;PPP2R1A;NF2;SH2B3
positive regulation of lipase activity (GO:0060193)	4/10	1.94678e-05	0.00022312	0	0	36.9793	401.105	FGFR3;FGFR2;RHOA;FGFR1
positive regulation of mesenchymal cell proliferation (GO:0002053)	4/10	1.94678e-05	0.00022312	0	0	36.9793	401.105	MYC;SOX9;FGFR2;TGFBR2
B cell activation (GO:0042113)	9/85	2.12233e-05	0.000242339	0	0	6.63904	71.4388	CD79B;CASP8;PTPRC;MSH2;FLT3;KIT;BCL2;TCF3;ZBTB7A
positive regulation of protein kinase activity (GO:0045860)	12/154	2.21121e-05	0.000250751	0	0	4.76268	51.053	MAP2K3;RPTOR;STK11;MAP2K1;CDKN1A;PTPRC;DDX3X;AXIN1;TNIK;RHOA;EZH2;TGFBR2
hepaticobiliary system development (GO:0061008)	5/20	2.22041e-05	0.000250751	0	0	18.5335	198.591	CEBPA;NIPBL;NF1;ARID5B;MET
protein-DNA complex disassembly (GO:0032986)	5/20	2.22041e-05	0.000250751	0	0	18.5335	198.591	SMARCB1;MYC;ARID1A;ARID2;SMARCA4
vasculogenesis (GO:0001570)	6/33	2.32202e-05	0.000261269	0	0	12.3832	132.135	PDGFRB;NOTCH1;WT1;RASA1;KDR;TGFBR2
negative regulation of transmembrane receptor protein serine/threonine kinase signaling pathway (GO:0090101)	10/108	2.43619e-05	0.000273119	0	0	5.73071	60.8744	SMAD2;SMAD4;NOTCH1;SMAD3;ZBTB7A;TGFBR1;ACVR2A;BCL9L;BMPR1A;TGFBR2
peptidyl-threonine modification (GO:0018210)	8/67	2.53305e-05	0.000281928	0	0	7.58663	80.2932	GSK3B;MAP2K1;AKT1;MAPK1;ACVR1B;TGFBR1;TGFBR2;MAP3K12
vascular endothelial growth factor receptor signaling pathway (GO:0048010)	8/67	2.53305e-05	0.000281928	0	0	7.58663	80.2932	FLT1;PIK3CA;AXL;FLT4;KDR;RAC1;PIK3R1;RHOA
cellular response to vascular endothelial growth factor stimulus (GO:0035924)	6/34	2.77738e-05	0.000303641	0	0	11.9403	125.271	MAP2K3;FLT1;NOTCH1;PIK3CA;FLT4;KDR
histone lysine methylation (GO:0034968)	6/34	2.77738e-05	0.000303641	0	0	11.9403	125.271	KMT2D;KMT2A;SETD1B;KDM6A;MEN1;EZH2
negative regulation of extrinsic apoptotic signaling pathway via death domain receptors (GO:1902042)	6/34	2.77738e-05	0.000303641	0	0	11.9403	125.271	GSK3B;DDX3X;CASP8;TNFAIP3;FAS;BCL2L1
protein localization to chromosome (GO:0034502)	6/34	2.77738e-05	0.000303641	0	0	11.9403	125.271	RB1;MSH2;RAD21;ATRX;CTCF;ESR1
ventricular cardiac muscle tissue morphogenesis (GO:0055010)	6/34	2.77738e-05	0.000303641	0	0	11.9403	125.271	RYR2;SMAD4;NOTCH1;TGFBR1;FGFR2;BMPR1A
beta-catenin destruction complex disassembly (GO:1904886)	5/21	2.87167e-05	0.000312839	0	0	17.3743	181.701	AMER1;GSK3B;APC;AXIN1;CTNNB1
insulin-like growth factor receptor signaling pathway (GO:0048009)	4/11	3.01606e-05	0.000322865	0	0	31.6949	329.912	AKT1;TSC2;PIK3R1;GIGYF2
interleukin-35-mediated signaling pathway (GO:0070757)	4/11	3.01606e-05	0.000322865	0	0	31.6949	329.912	STAT3;IL6ST;JAK2;JAK1
positive regulation of production of miRNAs involved in gene silencing by miRNA (GO:1903800)	4/11	3.01606e-05	0.000322865	0	0	31.6949	329.912	MAP2K1;MYCN;TP53;EGFR
regulation of mesenchymal cell proliferation (GO:0010464)	4/11	3.01606e-05	0.000322865	0	0	31.6949	329.912	MYC;SOX9;FGFR2;TGFBR2
regulation of phospholipase activity (GO:0010517)	4/11	3.01606e-05	0.000322865	0	0	31.6949	329.912	LRP1;FGFR3;FGFR2;FGFR1
transforming growth factor beta receptor signaling pathway (GO:0007179)	9/89	3.07735e-05	0.000328286	0	0	6.3058	65.5101	SMAD2;JUN;SMAD4;SMAD3;CBL;RHOA;TGFBR1;TGFBR2;BMPR1A
inositol lipid-mediated signaling (GO:0048017)	7/51	3.26538e-05	0.000347144	0	0	8.8828	91.7553	PDGFRB;NTRK1;PDGFRA;PIK3CA;PIK3R1;RHOA;FGFR1
regulation of cytoskeleton organization (GO:0051493)	10/112	3.34271e-05	0.00035392	0	0	5.50485	56.7337	EPHA5;PDGFRB;GSK3B;LRP1;ABL1;MAPK1;RAC1;ARHGAP35;RHOA;CLASP1
negative regulation of multicellular organismal process (GO:0051241)	14/214	3.35208e-05	0.00035392	0	0	3.95622	40.7623	RB1;FOXA1;GSK3B;NOTCH1;PTCH1;ARRDC3;PTEN;GATA3;EGFR;STK11;ZNF706;NFIB;SOX9;CALR
wound healing (GO:0042060)	8/70	3.49948e-05	0.000368222	0	0	7.21843	74.0634	PDGFRA;MACF1;SMAD3;ERBB2;NF1;MYH9;TGFBR1;PLEC
positive regulation of DNA-templated transcription, initiation (GO:2000144)	5/22	3.66196e-05	0.000384007	0	0	16.3514	167.029	MED12;JUN;BCLAF1;MITF;HNF1A
regulation of intrinsic apoptotic signaling pathway (GO:2001242)	7/52	3.71593e-05	0.000388346	0	0	8.68496	88.5892	BCLAF1;DDX3X;BCL2L11;BCL2;TP53;MCL1;BCL2L1
activation of protein kinase activity (GO:0032147)	10/114	3.89501e-05	0.000402433	0	0	5.39843	54.8115	STK11;PRKAR1A;NTRK3;ABL1;AXIN1;AKT1;TNIK;PRKACA;JAK2;TGFBR2
response to lipid (GO:0033993)	10/114	3.89501e-05	0.000402433	0	0	5.39843	54.8115	FOXA1;ASXL1;STAT5B;STAT3;RARA;CTNNB1;SOX9;JAK2;ESR1;FOXP1
negative regulation of fat cell differentiation (GO:0045599)	6/36	3.90293e-05	0.000402433	0	0	11.1432	113.117	ASXL1;SMAD3;GATA3;GATA2;ZFP36L2;RUNX1T1
regulation of cell cycle G1/S phase transition (GO:1902806)	6/36	3.90293e-05	0.000402433	0	0	11.1432	113.117	CDKN1A;CDKN1B;FBXW7;PTEN;CDC73;EZH2
positive regulation of protein metabolic process (GO:0051247)	10/115	4.1992e-05	0.000431538	0	0	5.34674	53.8846	NFKBIA;GSK3B;CDKN1B;APC;AXIN1;HUWE1;AKT1;TNFAIP3;INHBA;KLF4
negative regulation of production of miRNAs involved in gene silencing by miRNA (GO:1903799)	4/12	4.46029e-05	0.000456846	0	0	27.7316	277.808	NCOR2;NCOR1;STAT3;ESR1
negative regulation of epithelial cell apoptotic process (GO:1904036)	6/37	4.58866e-05	0.000463032	0	0	10.7832	107.717	TCF7L2;KDR;TNFAIP3;GATA3;GATA2;NFE2L2
positive regulation of myeloid cell differentiation (GO:0045639)	6/37	4.58866e-05	0.000463032	0	0	10.7832	107.717	STAT5B;STAT3;INHBA;ACVR1B;GATA1;ACVR2A
DNA methylation (GO:0006306)	5/23	4.6108e-05	0.000463032	0	0	15.4422	154.183	ATRX;DNMT3A;DNMT3B;BAZ2A;PPM1D
negative regulation of extrinsic apoptotic signaling pathway in absence of ligand (GO:2001240)	5/23	4.6108e-05	0.000463032	0	0	15.4422	154.183	BCL2;AKT1;GATA1;BCL2L1;MCL1
negative regulation of signal transduction in absence of ligand (GO:1901099)	5/23	4.6108e-05	0.000463032	0	0	15.4422	154.183	BCL2;AKT1;GATA1;BCL2L1;MCL1
regulation of release of sequestered calcium ion into cytosol by sarcoplasmic reticulum (GO:0010880)	5/23	4.6108e-05	0.000463032	0	0	15.4422	154.183	RYR2;PDE4D;DMD;CACNA1C;PRKACA
nucleosome organization (GO:0034728)	9/94	4.76188e-05	0.000475978	0	0	5.93336	59.0504	SETD2;NPM1;SMARCB1;ATRX;CTCF;SOX9;ARID2;ARID1A;SMARCA4
regulation of megakaryocyte differentiation (GO:0045652)	7/54	4.77059e-05	0.000475978	0	0	8.31454	82.7335	KMT2D;CBFB;KMT2A;KMT2C;EP300;GATA1;RUNX1
positive regulation of cell projection organization (GO:0031346)	10/117	4.86881e-05	0.000484211	0	0	5.24627	52.0958	PTPRD;RET;ROBO2;NTRK1;CUX1;NTRK3;EP300;MAP3K13;ARHGAP35;RHOA
Ras protein signal transduction (GO:0007265)	11/142	5.11452e-05	0.000507011	0	0	4.72141	46.6515	RB1;JUN;CDKN1A;NRAS;CDKN2A;NF1;KRAS;RAC1;TP53;HRAS;RHOA
response to estradiol (GO:0032355)	6/38	5.36755e-05	0.00053039	0	0	10.4457	102.708	FOXA1;STAT5B;STAT3;CTNNB1;ESR1;EGFR
positive regulation of cell-substrate junction organization (GO:0150117)	5/24	5.7391e-05	0.000563492	0	0	14.6287	142.859	ABL1;KDR;TSC1;PIK3R1;RAC1
response to gamma radiation (GO:0010332)	5/24	5.7391e-05	0.000563492	0	0	14.6287	142.859	MYC;ATM;HRAS;TP53;MEN1
nervous system development (GO:0007399)	21/447	6.1544e-05	0.00060235	0	0	2.81088	27.2536	ROBO2;NOTCH2;RBFOX1;STAT3;ATN1;PTEN;CXCR4;INHBA;ACVR1B;TGFBR1;TBX3;ZEB2;ATXN1;APC;AXL;CDH1;ERBB4;NF1;EP300;FAT4;MET
regulation of antigen receptor-mediated signaling pathway (GO:0050854)	4/13	6.35183e-05	0.000615808	0	0	24.6491	238.213	PTPRC;CBFB;PAX5;RUNX1
regulation of interleukin-5 production (GO:0032674)	4/13	6.35183e-05	0.000615808	0	0	24.6491	238.213	PDE4D;LEF1;RARA;GATA3
regulation of receptor signaling pathway via STAT (GO:1904892)	4/13	6.35183e-05	0.000615808	0	0	24.6491	238.213	PTPRT;PTPRC;IL7R;JAK2
regulation of neuron apoptotic process (GO:0043523)	9/98	6.61752e-05	0.000639555	0	0	5.66553	54.5205	TFAP2A;NTRK1;EPHA7;KDM2B;MSH2;RASA1;BCL2;NF1;CTNNB1
negative regulation of developmental process (GO:0051093)	8/77	6.99778e-05	0.000674192	0	0	6.48381	62.0328	SUZ12;NOTCH1;ZNF706;DCC;NFIB;HUWE1;SOX9;FGFR3
outflow tract septum morphogenesis (GO:0003148)	5/25	7.06914e-05	0.000678946	0	0	13.8966	132.812	ROBO2;SMAD4;FGFR2;TGFBR2;BMPR1A
bone development (GO:0060348)	6/40	7.2415e-05	0.000693339	0	0	9.83021	93.7124	TFAP2A;PTPRC;GNAS;FGFR3;TP53;FGFR2
cellular response to oxygen-containing compound (GO:1901701)	17/323	7.91781e-05	0.000755747	0	0	3.15021	29.75	RET;PDGFRA;JUN;TNFAIP3;ESR1;RHOA;EGFR;CDC73;ZFP36L1;RPTOR;AXL;WT1;AKT1;MAPK1;ATM;SOX9;MYD88
positive regulation of tyrosine phosphorylation of STAT protein (GO:0042531)	7/59	8.51236e-05	0.00080445	0	0	7.51315	70.4088	FLT3;ERBB4;KIT;STAT3;JAK2;IL6ST;FGFR3
cellular response to oxidative stress (GO:0034599)	10/125	8.53483e-05	0.00080445	0	0	4.87931	45.7131	PDGFRA;JUN;ABL1;KEAP1;AKT1;MAPK1;TP53;CPEB2;EGFR;NFE2L2
regulation of phosphorylation (GO:0042325)	10/125	8.53483e-05	0.00080445	0	0	4.87931	45.7131	AR;CDKN1A;SOCS1;CDKN1B;CDKN2C;CDKN2A;EP300;INHBA;ZBTB7A;EGFR
metanephros development (GO:0001656)	5/26	8.62455e-05	0.00080445	0	0	13.2342	123.85	ROBO2;NIPBL;WT1;PTCH1;NF1
positive regulation of G1/S transition of mitotic cell cycle (GO:1900087)	5/26	8.62455e-05	0.00080445	0	0	13.2342	123.85	RPTOR;CCND3;DDX3X;AKT1;EGFR
branching involved in blood vessel morphogenesis (GO:0001569)	4/14	8.76728e-05	0.00080445	0	0	22.1831	207.232	COL4A1;KDR;CTNNB1;TGFBR2
cardiac left ventricle morphogenesis (GO:0003214)	4/14	8.76728e-05	0.00080445	0	0	22.1831	207.232	RYR2;SMAD4;NOTCH1;TGFBR2
cytoplasmic sequestering of transcription factor (GO:0042994)	4/14	8.76728e-05	0.00080445	0	0	22.1831	207.232	NFKBIA;SUFU;KEAP1;NFKBIE
histone H3-K4 trimethylation (GO:0080182)	4/14	8.76728e-05	0.00080445	0	0	22.1831	207.232	KMT2D;KMT2A;SETD1B;TET2
positive regulation of alpha-beta T cell differentiation (GO:0046638)	4/14	8.76728e-05	0.00080445	0	0	22.1831	207.232	SOCS1;CBFB;RUNX1;TGFBR2
positive regulation of SMAD protein signal transduction (GO:0060391)	4/14	8.76728e-05	0.00080445	0	0	22.1831	207.232	SMAD4;JAK2;TGFBR1;BMPR1A
regulation of retinoic acid receptor signaling pathway (GO:0048385)	4/14	8.76728e-05	0.00080445	0	0	22.1831	207.232	ASXL1;CTBP2;CALR;EZH2
secondary palate development (GO:0062009)	4/14	8.76728e-05	0.00080445	0	0	22.1831	207.232	SMAD2;SMAD4;LEF1;TGFBR2
negative regulation of protein phosphorylation (GO:0001933)	11/152	9.47768e-05	0.000867053	0	0	4.38431	40.6162	RB1;PTPRC;GNAQ;PDE4D;NTRK3;NF1;PTEN;AKT1;TSC2;DMD;MEN1
regulation of extrinsic apoptotic signaling pathway via death domain receptors (GO:1902041)	6/42	9.60327e-05	0.000873359	0	0	9.28314	85.8767	GSK3B;DDX3X;CASP8;TNFAIP3;FAS;BCL2L1
skeletal system morphogenesis (GO:0048705)	6/42	9.60327e-05	0.000873359	0	0	9.28314	85.8767	TFAP2A;PDGFRA;FGFR3;TGFBR1;FGFR2;FGFR1
positive regulation of cellular biosynthetic process (GO:0031328)	12/180	0.000101374	0.000919223	0	0	4.02023	36.9728	PDGFRB;ZEB2;NPM1;SMAD3;DDX3X;MYC;HGF;ERBB2;HNRNPD;AKT1;KLF4;EGFR
negative regulation of endothelial cell apoptotic process (GO:2000352)	5/27	0.000104303	0.000937508	0	0	12.632	115.813	KDR;TNFAIP3;GATA3;GATA2;NFE2L2
positive regulation of BMP signaling pathway (GO:0030513)	5/27	0.000104303	0.000937508	0	0	12.632	115.813	SMAD2;SMAD4;NOTCH1;ACVR2A;BMPR1A
positive regulation of gene silencing by miRNA (GO:2000637)	5/27	0.000104303	0.000937508	0	0	12.632	115.813	MAP2K1;MYCN;STAT3;TP53;EGFR
B cell differentiation (GO:0030183)	7/61	0.000105578	0.000946214	0	0	7.23415	66.2363	CD79B;PTPRC;MSH2;FLT3;KIT;TCF3;ZBTB7A
epithelial tube formation (GO:0072175)	3/6	0.00010928	0.000970922	0	0	55.3211	504.617	GATA3;SOX9;FGFR2
positive regulation of activin receptor signaling pathway (GO:0032927)	3/6	0.00010928	0.000970922	0	0	55.3211	504.617	SMAD2;ACVR1B;ACVR2A
protein-DNA complex subunit organization (GO:0071824)	3/6	0.00010928	0.000970922	0	0	55.3211	504.617	SETD2;MYC;TCF4
regulation of gene expression, epigenetic (GO:0040029)	8/82	0.000109697	0.000971183	0	0	6.04417	55.1095	SUZ12;DNMT3A;DNMT3B;EP300;CTCF;PPM1D;SF3B1;EZH2
regulation of cell-substrate adhesion (GO:0010810)	6/43	0.000109939	0.000971183	0	0	9.03179	82.33	NOTCH1;NF1;TSC1;RAC1;JAK2;RHOA
positive regulation of NF-kappaB transcription factor activity (GO:0051092)	11/155	0.000112882	0.000994327	0	0	4.29231	39.0135	NFKBIA;ALK;NTRK1;AR;NPM1;STAT3;EP300;MAP3K13;ZBTB7A;CARD11;MYD88
positive regulation of cellular metabolic process (GO:0031325)	9/105	0.000113266	0.000994873	0	0	5.25054	47.7052	PDGFRB;NFKBIA;CDKN1A;AKT1;GATA3;INHBA;KLF4;TP53;TGFBR2
stress-activated MAPK cascade (GO:0051403)	7/62	0.000117209	0.00101507	0	0	7.10225	64.2864	MAP2K3;MAP2K4;MAPK1;MAP2K7;MAP3K13;ZFP36L1;MAP3K12
interleukin-27-mediated signaling pathway (GO:0070106)	4/15	0.00011787	0.00101507	0	0	20.1654	182.415	STAT3;IL6ST;JAK2;JAK1
mammary gland epithelium development (GO:0061180)	4/15	0.00011787	0.00101507	0	0	20.1654	182.415	LATS1;ERBB4;AKT1;JAK2
myoblast differentiation (GO:0045445)	4/15	0.00011787	0.00101507	0	0	20.1654	182.415	DDX17;RB1;TCF7L2;EPAS1
peptidyl-tyrosine autophosphorylation (GO:0038083)	4/15	0.00011787	0.00101507	0	0	20.1654	182.415	NTRK1;ABL1;KDR;EGFR
positive regulation of histone H3-K4 methylation (GO:0051571)	4/15	0.00011787	0.00101507	0	0	20.1654	182.415	SMAD4;KMT2A;DNMT3B;CTNNB1
regulation of extracellular matrix organization (GO:1903053)	4/15	0.00011787	0.00101507	0	0	20.1654	182.415	RB1;NOTCH1;LRP1;RUNX1
positive regulation of canonical Wnt signaling pathway (GO:0090263)	10/130	0.000118486	0.00101753	0	0	4.67481	42.2636	AMER1;ZEB2;DDX3X;TBL1XR1;PSME4;UBR5;AXIN1;AXIN2;FGFR2;EGFR
peptidyl-serine phosphorylation (GO:0018105)	11/156	0.000119537	0.0010237	0	0	4.26249	38.4983	LATS1;GSK3B;AKT1;MAPK1;ATM;TOP1;PRKACA;MAP3K13;TGFBR1;MAP3K12;TGFBR2
intracellular steroid hormone receptor signaling pathway (GO:0030518)	6/44	0.000125398	0.00107092	0	0	8.79366	79.0024	DDX17;AR;UBR5;ARID1A;ESR1;TRERF1
cellular response to metal ion (GO:0071248)	10/131	0.000126275	0.00107543	0	0	4.63594	41.617	TFAP2A;JUN;CDKN1B;CDH1;AKT1;MAPK1;BRAF;ANK3;B2M;EGFR
antigen receptor-mediated signaling pathway (GO:0050851)	12/185	0.00013142	0.00111616	0	0	3.90304	34.8819	CD79B;IGLL5;PTPRC;SYK;PIK3CA;PDE4D;PSME4;BCL2;HLA-A;GATA3;PIK3R1;CARD11
positive regulation of RNA metabolic process (GO:0051254)	6/45	0.000142531	0.00120721	0	0	8.56774	75.8755	MAP2K1;MYCN;PIK3R1;HRAS;TP53;EGFR
regulation of cell adhesion (GO:0030155)	10/133	0.000143156	0.00120918	0	0	4.56009	40.364	RET;EPHA7;ZFHX3;PPP2R1A;RASA1;ERBB2;ABL1;CXCR4;ATM;PTPN11
mismatch repair (GO:0006298)	5/29	0.00014899	0.0012516	0	0	11.5781	102.022	MSH6;SETD2;MSH2;ABL1;MLH1
regulation of DNA biosynthetic process (GO:2000278)	5/29	0.00014899	0.0012516	0	0	11.5781	102.022	PDGFRB;CDKN1A;MYC;HGF;ATM
regulation of protein ubiquitination (GO:0031396)	9/109	0.000150963	0.00126473	0	0	5.03948	44.3398	AMER1;FBXW7;CUL3;AXIN1;HUWE1;AKT1;TNFAIP3;TGFBR1;BIRC3
cellular response to corticosteroid stimulus (GO:0071384)	4/16	0.000154949	0.00128762	0	0	18.484	162.149	BCL2L11;HNRNPU;ZFP36L2;ZFP36L1
negative regulation of anoikis (GO:2000811)	4/16	0.000154949	0.00128762	0	0	18.484	162.149	NOTCH1;PIK3CA;BCL2;MCL1
sympathetic nervous system development (GO:0048485)	4/16	0.000154949	0.00128762	0	0	18.484	162.149	NTRK1;NF1;CTNNB1;GATA3
erythrocyte differentiation (GO:0030218)	6/46	0.000161466	0.00133433	0	0	8.35313	72.9329	KIT;IKZF1;INHBA;JAK2;GATA1;SH2B3
regulation of protein kinase activity (GO:0045859)	9/110	0.000161868	0.00133433	0	0	4.98933	43.5505	RB1;MAP2K3;CDKN1A;PTPRC;GNAQ;NF1;AKT1;TSC2;TTN
response to tumor necrosis factor (GO:0034612)	9/110	0.000161868	0.00133433	0	0	4.98933	43.5505	CASP8;AKT1;GATA3;CD58;MAP2K7;JAK2;ZFP36L2;ZFP36L1;NFE2L2
negative regulation of gene expression, epigenetic (GO:0045814)	5/30	0.000176183	0.00144077	0	0	11.1144	96.0732	SUZ12;DNMT3A;DNMT3B;PPM1D;EZH2
negative regulation of Notch signaling pathway (GO:0045746)	5/30	0.000176183	0.00144077	0	0	11.1144	96.0732	FBXW7;AKT1;GATA2;ZBTB7A;EGFR
peptidyl-lysine trimethylation (GO:0018023)	5/30	0.000176183	0.00144077	0	0	11.1144	96.0732	KMT2D;SETD2;KMT2A;SETD1B;TET2
antigen processing and presentation of endogenous peptide antigen via MHC class I via ER pathway (GO:0002484)	3/7	0.000188701	0.00149939	0	0	41.4887	355.78	HLA-B;HLA-C;HLA-A
antigen processing and presentation of endogenous peptide antigen via MHC class I via ER pathway, TAP-independent (GO:0002486)	3/7	0.000188701	0.00149939	0	0	41.4887	355.78	HLA-B;HLA-C;HLA-A
histone H3-K4 dimethylation (GO:0044648)	3/7	0.000188701	0.00149939	0	0	41.4887	355.78	KMT2D;KMT2A;SETD1B
negative regulation of cell cycle phase transition (GO:1901988)	3/7	0.000188701	0.00149939	0	0	41.4887	355.78	PTEN;ZFP36L2;ZFP36L1
nodal signaling pathway (GO:0038092)	3/7	0.000188701	0.00149939	0	0	41.4887	355.78	SMAD2;SMAD3;ACVR1B
positive regulation of cardiac epithelial to mesenchymal transition (GO:0062043)	3/7	0.000188701	0.00149939	0	0	41.4887	355.78	NOTCH1;TGFBR1;TGFBR2
positive regulation of interleukin-5 production (GO:0032754)	3/7	0.000188701	0.00149939	0	0	41.4887	355.78	PDE4D;RARA;GATA3
regulation of CD8-positive, alpha-beta T cell differentiation (GO:0043376)	3/7	0.000188701	0.00149939	0	0	41.4887	355.78	SOCS1;CBFB;RUNX1
regulation of transforming growth factor beta2 production (GO:0032909)	3/7	0.000188701	0.00149939	0	0	41.4887	355.78	SMAD4;SMAD3;BMPR1A
SMAD protein complex assembly (GO:0007183)	3/7	0.000188701	0.00149939	0	0	41.4887	355.78	SMAD2;SMAD4;SMAD3
somatic recombination of immunoglobulin gene segments (GO:0016447)	3/7	0.000188701	0.00149939	0	0	41.4887	355.78	MSH6;MSH2;TCF3
regulation of cysteine-type endopeptidase activity involved in apoptotic process (GO:0043281)	8/89	0.000195059	0.00154573	0	0	5.51986	47.1518	EPHA7;DDX3X;SYK;MYC;HGF;AKT1;FOXL2;KLF4
negative regulation of canonical Wnt signaling pathway (GO:0090090)	11/165	0.000196036	0.00154573	0	0	4.01153	34.2473	LATS1;AMER1;GSK3B;TCF7L2;STK11;APC;CUL3;PSME4;AXIN1;SOX9;AXIN2
regulation of neuron projection development (GO:0010975)	11/165	0.000196036	0.00154573	0	0	4.01153	34.2473	RET;NTRK1;GSK3B;HDAC2;DCC;NTRK3;PTEN;AKT1;EP300;CSMD3;ARHGAP35
mesenchyme morphogenesis (GO:0072132)	4/17	0.000199776	0.00156322	0	0	17.0613	145.333	SMAD2;NOTCH1;SOX9;BMPR1A
pharyngeal system development (GO:0060037)	4/17	0.000199776	0.00156322	0	0	17.0613	145.333	PTCH1;GATA3;TGFBR1;BMPR1A
regulation of cardiac muscle contraction by regulation of the release of sequestered calcium ion (GO:0010881)	4/17	0.000199776	0.00156322	0	0	17.0613	145.333	RYR2;DMD;CACNA1C;PRKACA
cellular response to tumor necrosis factor (GO:0071356)	12/194	0.000204912	0.00159816	0	0	3.70831	31.4945	NFKBIA;PSME4;AKT1;TNFRSF14;GATA3;CD58;JAK2;TP53;ZFP36L2;ZFP36L1;NFE2L2;BIRC3
negative regulation of mitotic cell cycle (GO:0045930)	6/48	0.000205277	0.00159816	0	0	7.95455	67.5432	CDKN1B;SMAD3;BCL6;CTNNB1;ZFP36L2;ZFP36L1
negative regulation of DNA binding (GO:0043392)	5/31	0.000207005	0.00159949	0	0	10.6864	90.6505	NFKBIA;JUN;LEF1;JAK2;GATA1
negative regulation of osteoblast differentiation (GO:0045668)	5/31	0.000207005	0.00159949	0	0	10.6864	90.6505	NOTCH1;SUFU;PTCH1;SOX9;MEN1
negative regulation of peptidyl-tyrosine phosphorylation (GO:0050732)	5/31	0.000207005	0.00159949	0	0	10.6864	90.6505	SOCS1;PTPRC;PPP2R1A;NF2;SH2B3
histone modification (GO:0016570)	9/114	0.000212281	0.00163207	0	0	4.79828	40.5819	CREBBP;HDAC2;TBL1XR1;HUWE1;EP300;BAZ2A;TRERF1;EZH2;MAP3K12
negative regulation of cell motility (GO:2000146)	9/114	0.000212281	0.00163207	0	0	4.79828	40.5819	PTPRT;CDH1;ZMYND8;NF1;PTEN;MITF;GATA3;NF2;ARID2
cellular response to lectin (GO:1990858)	9/115	0.000226739	0.00173458	0	0	4.75277	39.8839	CREBBP;NRAS;SYK;PSME4;EP300;KRAS;PRKACA;HRAS;CARD11
stimulatory C-type lectin receptor signaling pathway (GO:0002223)	9/115	0.000226739	0.00173458	0	0	4.75277	39.8839	CREBBP;NRAS;SYK;PSME4;EP300;KRAS;PRKACA;HRAS;CARD11
transcription by RNA polymerase II (GO:0006366)	16/320	0.000229166	0.00174881	0	0	2.97599	24.942	NOTCH2;CREBBP;SETD2;NOTCH1;CBFB;PAX5;POU2F2;ESR1;CDC73;NCOR2;AR;NCOR1;TBL1XR1;TRIM24;RARA;CDK12
cellular response to mechanical stimulus (GO:0071260)	6/49	0.000230435	0.00174983	0	0	7.76916	65.0709	MAP2K4;CASP8;MAP3K1;FAS;SOX9;MYD88
regulation of smooth muscle cell proliferation (GO:0048660)	6/49	0.000230435	0.00174983	0	0	7.76916	65.0709	PDGFRB;TCF7L2;TNFAIP3;AKT1;CTNNB1;FOXP1
peptidyl-serine modification (GO:0018209)	11/169	0.000241476	0.00181355	0	0	3.90917	32.5584	LATS1;GSK3B;AKT1;MAPK1;ATM;TOP1;PRKACA;MAP3K13;TGFBR1;MAP3K12;TGFBR2
aortic valve morphogenesis (GO:0003180)	5/32	0.000241768	0.00181355	0	0	10.2901	85.6912	RB1;ROBO2;NOTCH1;GATA3;SOX9
ERBB2 signaling pathway (GO:0038128)	5/32	0.000241768	0.00181355	0	0	10.2901	85.6912	PIK3CA;ERBB4;ERBB2;PIK3R1;EGFR
modulation by host of symbiont process (GO:0051851)	5/32	0.000241768	0.00181355	0	0	10.2901	85.6912	JUN;SMARCB1;LEF1;EP300;SMARCA4
regulation of cell migration involved in sprouting angiogenesis (GO:0090049)	5/32	0.000241768	0.00181355	0	0	10.2901	85.6912	NOTCH1;KDR;GATA2;KLF4;RHOA
cellular response to fibroblast growth factor stimulus (GO:0044344)	8/92	0.000245431	0.00183657	0	0	5.3219	44.2383	MAPK1;PTPN11;CBL;FGFR3;ZFP36L2;FGFR2;ZFP36L1;FGFR1
kidney development (GO:0001822)	7/70	0.00025284	0.00185452	0	0	6.19785	51.3353	ROBO2;TFAP2A;NIPBL;WT1;NF1;GATA3;TGFBR1
cellular response to glucocorticoid stimulus (GO:0071385)	4/18	0.000253244	0.00185452	0	0	15.8418	131.188	BCL2L11;HNRNPU;ZFP36L2;ZFP36L1
chromatin disassembly (GO:0031498)	4/18	0.000253244	0.00185452	0	0	15.8418	131.188	SMARCB1;ARID1A;ARID2;SMARCA4
intracellular estrogen receptor signaling pathway (GO:0030520)	4/18	0.000253244	0.00185452	0	0	15.8418	131.188	DDX17;AR;ARID1A;ESR1
negative regulation of fibroblast proliferation (GO:0048147)	4/18	0.000253244	0.00185452	0	0	15.8418	131.188	MYC;NF1;TP53;CDC73
nucleosome disassembly (GO:0006337)	4/18	0.000253244	0.00185452	0	0	15.8418	131.188	SMARCB1;ARID1A;ARID2;SMARCA4
positive regulation of cell cycle phase transition (GO:1901989)	4/18	0.000253244	0.00185452	0	0	15.8418	131.188	NPM1;CUL3;CDC73;EZH2
positive regulation of extracellular matrix organization (GO:1903055)	4/18	0.000253244	0.00185452	0	0	15.8418	131.188	RB1;SMAD3;CLASP1;RUNX1
regulation of B cell differentiation (GO:0045577)	4/18	0.000253244	0.00185452	0	0	15.8418	131.188	SYK;INHBA;ZFP36L2;ZFP36L1
regulation of cellular component movement (GO:0051270)	6/50	0.000257957	0.00188455	0	0	7.5922	62.7322	ERBB4;ERBB2;ABL1;RHOA;TGFBR1;EGFR
positive regulation of peptidyl-serine phosphorylation (GO:0033138)	8/93	0.000264414	0.00192716	0	0	5.25903	43.3238	RPTOR;LATS1;NTRK3;ARAF;AXIN1;AKT1;BRAF;EGFR
regulation of cellular response to stress (GO:0080135)	9/118	0.000275105	0.00199755	0	0	4.62125	37.8867	RPTOR;GSK3B;CREBBP;NPM1;ABL1;EP300;MAPK1;ATM;MCL1
cellular component assembly (GO:0022607)	14/261	0.000275367	0.00199755	0	0	3.19567	26.1962	CREBBP;KMT2A;MITF;ANK3;RHOA;PCLO;APC;PPP2R1A;RAD21;FAS;SOX9;RAC1;FLNC;TP53
antigen processing and presentation of peptide antigen via MHC class I (GO:0002474)	5/33	0.000280794	0.00203213	0	0	9.9221	81.1418	HLA-B;HLA-C;HLA-A;CALR;B2M
innate immune response activating cell surface receptor signaling pathway (GO:0002220)	9/119	0.000293009	0.00211557	0	0	4.579	37.2516	CREBBP;NRAS;SYK;PSME4;EP300;KRAS;PRKACA;HRAS;CARD11
mammary gland epithelial cell differentiation (GO:0060644)	3/8	0.000297917	0.00212119	0	0	33.1893	269.454	LATS1;ERBB4;AKT1
negative regulation of alpha-beta T cell differentiation (GO:0046639)	3/8	0.000297917	0.00212119	0	0	33.1893	269.454	SOCS1;CBFB;RUNX1
negative regulation of neural precursor cell proliferation (GO:2000178)	3/8	0.000297917	0.00212119	0	0	33.1893	269.454	KDM2B;NF1;GATA2
positive regulation of cysteine-type endopeptidase activity involved in apoptotic signaling pathway (GO:2001269)	3/8	0.000297917	0.00212119	0	0	33.1893	269.454	CASP8;FAS;JAK2
regulation of extent of cell growth (GO:0061387)	3/8	0.000297917	0.00212119	0	0	33.1893	269.454	GSK3B;ABL1;DNM2
ventricular trabecula myocardium morphogenesis (GO:0003222)	3/8	0.000297917	0.00212119	0	0	33.1893	269.454	NOTCH1;TGFBR1;BMPR1A
response to ionizing radiation (GO:0010212)	7/72	0.000301364	0.0021408	0	0	6.00653	48.6961	CDKN1A;STK11;MSH2;MYC;ATM;TP53;MEN1
neuron differentiation (GO:0030182)	11/174	0.000310512	0.00220071	0	0	3.78828	30.599	FOXA1;EPHA5;PTPRD;ALK;MAP2K1;ERBB2;CTNNB1;INHBA;MET;TGFBR1;RUNX1
atrioventricular valve morphogenesis (GO:0003181)	4/19	0.00031627	0.00221604	0	0	14.7849	119.151	SMAD4;NOTCH1;TGFBR2;BMPR1A
endocardial cushion morphogenesis (GO:0003203)	4/19	0.00031627	0.00221604	0	0	14.7849	119.151	NOTCH1;SOX9;TGFBR2;BMPR1A
peptidyl-lysine dimethylation (GO:0018027)	4/19	0.00031627	0.00221604	0	0	14.7849	119.151	KMT2D;SETD2;KMT2A;SETD1B
positive regulation of focal adhesion assembly (GO:0051894)	4/19	0.00031627	0.00221604	0	0	14.7849	119.151	ABL1;KDR;TSC1;RAC1
response to cholesterol (GO:0070723)	4/19	0.00031627	0.00221604	0	0	14.7849	119.151	SMAD2;PTCH1;TGFBR1;TGFBR2
B cell receptor signaling pathway (GO:0050853)	5/34	0.000324419	0.00225266	0	0	9.57947	76.9564	CD79B;IGLL5;PTPRC;SYK;BCL2
epithelial tube morphogenesis (GO:0060562)	5/34	0.000324419	0.00225266	0	0	9.57947	76.9564	RYR2;COL4A1;CTNNB1;GATA3;MET
positive regulation of mitochondrial outer membrane permeabilization involved in apoptotic signaling pathway (GO:1901030)	5/34	0.000324419	0.00225266	0	0	9.57947	76.9564	GSK3B;CASP8;BCL2;TP53;TP63
positive regulation of telomerase activity (GO:0051973)	5/34	0.000324419	0.00225266	0	0	9.57947	76.9564	MYC;MAPK1;CTNNB1;MAP2K7;KLF4
regulation of actin filament-based process (GO:0032970)	7/73	0.000328283	0.00227437	0	0	5.91522	47.4497	EPHA5;PDGFRB;LRP1;ABL1;RAC1;ARHGAP35;RHOA
regulation of inflammatory response (GO:0050727)	12/206	0.000355249	0.00245568	0	0	3.47679	27.6151	RB1;NFKBIA;CEBPA;BCL6;TNFAIP3;GATA3;JAK2;KLF4;MYD88;BRD4;FOXP1;BIRC3
DNA damage response, signal transduction by p53 class mediator (GO:0030330)	7/74	0.000357095	0.00246292	0	0	5.82664	46.249	CDKN1A;CDKN1B;ATRX;CNOT3;EP300;ATM;TP53
positive regulation of developmental process (GO:0051094)	11/177	0.000359406	0.00247332	0	0	3.71925	29.4976	ALK;AR;WT1;KDR;SOX9;VHL;MAP3K13;ACVR1B;CLASP1;BMPR1A;FGFR1
negative regulation of neurogenesis (GO:0050768)	5/35	0.000372986	0.00256106	0	0	9.25968	73.0956	NOTCH1;PTEN;NF1;B2M;RHOA
regulation of transcription from RNA polymerase II promoter in response to hypoxia (GO:0061418)	7/75	0.000387898	0.00265279	0	0	5.74066	45.0915	CREBBP;NOTCH1;EPAS1;PSME4;EP300;VHL;NFE2L2
growth hormone receptor signaling pathway (GO:0060396)	4/20	0.000389787	0.00265279	0	0	13.8602	108.801	STAT5B;STAT3;PIK3R1;JAK2
[truncated: 2,632 more rows]

## Sheet: Enrichr_GO_Cellular_Component
Term	Overlap	P-value	Adjusted P-value	Old P-value	Old Adjusted P-value	Odds Ratio	Combined Score	Genes
[truncated: 215 more rows]
