# Supplementary material for: Effects of Multi-Omics Characteristics on Identification of Driver Genes Using Machine Learning Algorithms
Source: Genes (Basel). 2022 Apr 19;13(5):716. doi: 10.3390/genes13050716 (PMC9141966; doi:10.3390/genes13050716)
Supplement: Supplementary file 1 [file genes-13-00716-s001.zip › Supplementary Table S3.xlsx]

## Sheet: GSEA_GO
Neural networks
Overlap Results
Collection(s):	GO
# overlaps shown:	100
# genesets in collections:	10402
# genes in comparison (n):	289
# genes in universe (N):	40786
Gene Set Name	# Genes in Gene Set (K)	Description	# Genes in Overlap (k)	k/K	p-value	FDR q-value
GOBP_POSITIVE_REGULATION_OF_NUCLEOBASE_CONTAINING_COMPOUND_METABOLIC_PROCESS	1928	Any cellular process that activates or increases the frequency, rate or extent of the chemical reactions and pathways involving nucleobases, nucleosides, nucleotides and nucleic acids. [GOC:go_curators]	109	0.0565	3.53e-68	3.67e-64
GOBP_POSITIVE_REGULATION_OF_RNA_METABOLIC_PROCESS	1745	Any process that activates or increases the frequency, rate or extent of the chemical reactions and pathways involving RNA. [GOC:ai]	102	0.0585	9.91e-65	5.15e-61
GOBP_POSITIVE_REGULATION_OF_CELLULAR_BIOSYNTHETIC_PROCESS	1966	Any process that activates or increases the frequency, rate or extent of the chemical reactions and pathways resulting in the formation of substances, carried out by individual cells. [GOC:mah]	106	0.0539	4.99e-64	1.73e-60
GOBP_TISSUE_DEVELOPMENT	1916	The process whose specific outcome is the progression of a tissue over time, from its formation to the mature structure. [ISBN:0471245208]	95	0.0496	1.6e-53	3.65e-50
GOMF_TRANSCRIPTION_REGULATOR_ACTIVITY	1918	A molecular function that controls the rate, timing and/or magnitude of gene transcription. The function of transcriptional regulators is to modulate gene expression at the transcription step so that they are expressed in the right cell at the right time and in the right amount throughout the life of the cell and the organism. Genes are transcriptional units, and include bacterial operons. [GOC:p…	95	0.0495	1.75e-53	3.65e-50
GOBP_NEGATIVE_REGULATION_OF_NUCLEOBASE_CONTAINING_COMPOUND_METABOLIC_PROCESS	1495	Any cellular process that stops, prevents, or reduces the frequency, rate or extent of the chemical reactions and pathways involving nucleobases, nucleosides, nucleotides and nucleic acids. [GOC:go_curators]	84	0.0562	4.42e-51	7.67e-48
GOBP_POSITIVE_REGULATION_OF_TRANSCRIPTION_BY_RNA_POLYMERASE_II	1202	Any process that activates or increases the frequency, rate or extent of transcription from an RNA polymerase II promoter. [GOC:go_curators, GOC:txnOH]	77	0.0641	1.05e-50	1.57e-47
GOBP_REGULATION_OF_CELL_DEATH	1643	Any process that modulates the rate or frequency of cell death. Cell death is the specific activation or halting of processes within a cell so that its vital functions markedly cease, rather than simply deteriorating gradually over time, which culminates in cell death. [GOC:dph, GOC:tb]	86	0.0523	6.49e-50	7.87e-47
GOBP_NEGATIVE_REGULATION_OF_BIOSYNTHETIC_PROCESS	1693	Any process that stops, prevents, or reduces the rate of the chemical reactions and pathways resulting in the formation of substances. [GOC:go_curators]	87	0.0514	6.81e-50	7.87e-47
GOBP_REGULATION_OF_CELL_DIFFERENTIATION	1565	Any process that modulates the frequency, rate or extent of cell differentiation, the process in which relatively unspecialized cells acquire specialized structural and functional features. [GOC:go_curators]	84	0.0537	1.6e-49	1.67e-46
GOMF_SEQUENCE_SPECIFIC_DNA_BINDING	1680	Binding to DNA of a specific nucleotide composition, e.g. GC-rich DNA binding, or with a specific sequence motif or type of DNA e.g. promotor binding or rDNA binding. [GOC:jl]	86	0.0512	3.83e-49	3.62e-46
GOBP_PROGRAMMED_CELL_DEATH	1950	A process which begins when a cell receives an internal or external signal and activates a series of biochemical events (signaling pathway). The process ends with the death of the cell. [GOC:lr, GOC:mtg_apoptosis]	91	0.0467	7.25e-49	6.29e-46
GOBP_EMBRYO_DEVELOPMENT	1090	The process whose specific outcome is the progression of an embryo from its formation until the end of its embryonic life stage. The end of the embryonic stage is organism-specific. For example, for mammals, the process would begin with zygote formation and end with birth. For insects, the process would begin at zygote formation and end with larval hatching. For plant zygotic embryos, this would …	72	0.0661	3.62e-48	2.9e-45
GOCC_CHROMOSOME	1852	A structure composed of a very long molecule of DNA and associated proteins (e.g. histones) that carries hereditary information. [ISBN:0198547684]	86	0.0464	8.52e-46	6.33e-43
GOBP_ANIMAL_ORGAN_MORPHOGENESIS	1037	Morphogenesis of an animal organ. An organ is defined as a tissue or set of tissues that work together to perform a specific function or functions. Morphogenesis is the process in which anatomical structures are generated and organized. Organs are commonly observed as visibly distinct structures, but may also exist as loosely associated clusters of cells that work together to perform a specific f…	68	0.0656	3.51e-45	2.43e-42
GOBP_REGULATION_OF_CELL_POPULATION_PROLIFERATION	1745	Any process that modulates the frequency, rate or extent of cell proliferation. [GOC:jl]	82	0.047	6.71e-44	4.37e-41
GOCC_CHROMATIN	1279	The ordered and organized complex of DNA, protein, and sometimes RNA, that forms the chromosome. [GOC:elh, PMID:20404130]	71	0.0555	2.01e-42	1.23e-39
GOBP_CELLULAR_RESPONSE_TO_ENDOGENOUS_STIMULUS	1355	Any process that results in a change in state or activity of a cell (in terms of movement, secretion, enzyme production, gene expression, etc.) as a result of a stimulus arising within the organism. [GOC:mah]	72	0.0531	8.88e-42	5.13e-39
GOBP_NEGATIVE_REGULATION_OF_TRANSCRIPTION_BY_RNA_POLYMERASE_II	931	Any process that stops, prevents, or reduces the frequency, rate or extent of transcription mediated by RNA polymerase II. [GOC:go_curators, GOC:txnOH]	62	0.0666	1.8e-41	9.83e-39
GOBP_POSITIVE_REGULATION_OF_MULTICELLULAR_ORGANISMAL_PROCESS	1470	Any process that activates or increases the frequency, rate or extent of an organismal process, any of the processes pertinent to the function of an organism above the cellular level; includes the integrated processes of tissues and organs. [GOC:ai]	74	0.0503	2.15e-41	1.12e-38
GOBP_EPITHELIUM_DEVELOPMENT	1149	The process whose specific outcome is the progression of an epithelium over time, from its formation to the mature structure. An epithelium is a tissue that covers the internal or external surfaces of an anatomical structure. [GOC:dph, GOC:mtg_lung]	67	0.0583	2.83e-41	1.4e-38
GOBP_PHOSPHORYLATION	1855	The process of introducing a phosphate group into a molecule, usually with the formation of a phosphoric ester, a phosphoric anhydride or a phosphoric amide. [ISBN:0198506732]	81	0.0437	5.49e-41	2.6e-38
GOBP_POSITIVE_REGULATION_OF_SIGNALING	1713	Any process that activates, maintains or increases the frequency, rate or extent of a signaling process. [GOC:mtg_signal]	78	0.0455	1.18e-40	5.3e-38
GOMF_TRANSCRIPTION_FACTOR_BINDING	594	Binding to a transcription factor, a protein required to initiate or regulate transcription. [ISBN:0198506732]	52	0.0875	1.22e-40	5.3e-38
GOBP_POSITIVE_REGULATION_OF_DEVELOPMENTAL_PROCESS	1320	Any process that activates or increases the rate or extent of development, the biological process whose specific outcome is the progression of an organism over time from an initial condition (e.g. a zygote, or a young adult) to a later condition (e.g. a multicellular animal or an aged adult). [GOC:ai]	70	0.053	1.64e-40	6.84e-38
GOBP_RESPONSE_TO_ENDOGENOUS_STIMULUS	1597	Any process that results in a change in state or activity of a cell or an organism (in terms of movement, secretion, enzyme production, gene expression, etc.) as a result of a stimulus arising within the organism. [GOC:sm]	75	0.047	6.48e-40	2.59e-37
GOBP_IMMUNE_SYSTEM_DEVELOPMENT	965	The process whose specific outcome is the progression of an organismal system whose objective is to provide calibrated responses by an organism to a potential internal or invasive threat, over time, from its formation to the mature structure. A system is a regularly interacting or interdependent group of organs or tissues that work together to carry out a given biological process. [GOC:add, GOC:d…	61	0.0632	1.76e-39	6.79e-37
GOMF_CIS_REGULATORY_REGION_SEQUENCE_SPECIFIC_DNA_BINDING	1230	Binding to a specific upstream regulatory DNA sequence (transcription factor recognition sequence or binding site) located in cis relative to the transcription start site (i.e., on the same strand of DNA) of a gene transcribed by some RNA polymerase. The proximal promoter is in cis with and relatively close to the core promoter. [GOC:txnOH-2018]	66	0.0537	2.02e-38	7.49e-36
GOBP_POSITIVE_REGULATION_OF_MOLECULAR_FUNCTION	1523	Any process that activates or increases the rate or extent of a molecular function, an elemental biological activity occurring at the molecular level, such as catalysis or binding. [GO:jl]	71	0.0466	1.77e-37	6.36e-35
GOBP_PEPTIDYL_AMINO_ACID_MODIFICATION	1278	The alteration of an amino acid residue in a peptide. [GOC:mah]	66	0.0516	2.07e-37	7.17e-35
GOBP_EMBRYO_DEVELOPMENT_ENDING_IN_BIRTH_OR_EGG_HATCHING	662	The process whose specific outcome is the progression of an embryo over time, from zygote formation until the end of the embryonic life stage. The end of the embryonic life stage is organism-specific and may be somewhat arbitrary; for mammals it is usually considered to be birth, for insects the hatching of the first instar larva from the eggshell. [GOC:go_curators, GOC:isa_complete, GOC:mtg_sens…	51	0.077	4.21e-37	1.41e-34
GOBP_CIRCULATORY_SYSTEM_DEVELOPMENT	1199	The process whose specific outcome is the progression of the circulatory system over time, from its formation to the mature structure. The circulatory system is the organ system that passes nutrients (such as amino acids and electrolytes), gases, hormones, blood cells, etc. to and from cells in the body to help fight diseases and help stabilize body temperature and pH to maintain homeostasis. [GO…	64	0.0534	4.36e-37	1.42e-34
GOBP_ENZYME_LINKED_RECEPTOR_PROTEIN_SIGNALING_PATHWAY	984	Any series of molecular signals initiated by the binding of an extracellular ligand to a receptor on the surface of the target cell, where the receptor possesses catalytic activity or is closely associated with an enzyme such as a protein kinase, and ending with regulation of a downstream cellular process, e.g. transcription. [GOC:mah, GOC:signaling, ISBN:0815316194]	59	0.06	6.91e-37	2.18e-34
GOBP_TUBE_DEVELOPMENT	1127	The process whose specific outcome is the progression of a tube over time, from its initial formation to a mature structure. Epithelial and endothelial tubes transport gases, liquids and cells from one site to another and form the basic structure of many organs and tissues including lung and trachea, kidney, the mammary gland, the vascular system and the gastrointestinal and urinary-genital tract…	62	0.055	1.2e-36	3.68e-34
GOBP_NEUROGENESIS	1631	Generation of cells within the nervous system. [GO_REF:0000021, GOC:cls, GOC:curators, GOC:dgh, GOC:dph, GOC:jid]	72	0.0441	1.72e-36	5.11e-34
GOBP_REGULATION_OF_MULTICELLULAR_ORGANISMAL_DEVELOPMENT	1394	Any process that modulates the frequency, rate or extent of multicellular organismal development. [GOC:obol]	67	0.0481	4.36e-36	1.26e-33
GOBP_REGULATION_OF_PROTEIN_MODIFICATION_PROCESS	1539	Any process that modulates the frequency, rate or extent of the covalent alteration of one or more amino acid residues within a protein. [GOC:mah, GOC:tb]	69	0.0448	2.54e-35	7.14e-33
GOBP_RESPONSE_TO_OXYGEN_CONTAINING_COMPOUND	1653	Any process that results in a change in state or activity of a cell or an organism (in terms of movement, secretion, enzyme production, gene expression, etc.) as a result of an oxygen-containing compound stimulus. [GOC:pr, GOC:TermGenie]	71	0.043	3.33e-35	9.11e-33
GOBP_REGULATION_OF_PHOSPHORUS_METABOLIC_PROCESS	1400	Any process that modulates the frequency, rate or extent of the chemical reactions and pathways involving phosphorus or compounds containing phosphorus. [GOC:ai]	66	0.0471	5e-35	1.33e-32
GOBP_TUBE_MORPHOGENESIS	937	The process in which the anatomical structures of a tube are generated and organized. Epithelial and endothelial tubes transport gases, liquids and cells from one site to another and form the basic structure of many organs and tissues, with tube shape and organization varying from the single-celled excretory organ in Caenorhabditis elegans to the branching trees of the mammalian kidney and insect…	56	0.0598	6.59e-35	1.71e-32
GOBP_REPRODUCTIVE_SYSTEM_DEVELOPMENT	437	The progression of the reproductive system over time from its formation to the mature structure. The reproductive system consists of the organs that function in reproduction. [GOC:dph]	42	0.0961	1.62e-34	4.12e-32
GOBP_POSITIVE_REGULATION_OF_PROTEIN_METABOLIC_PROCESS	1488	Any process that activates or increases the frequency, rate or extent of the chemical reactions and pathways involving a protein. [GOC:ai]	67	0.045	2.27e-34	5.62e-32
GOBP_NEGATIVE_REGULATION_OF_CELL_DEATH	1015	Any process that decreases the rate or frequency of cell death. Cell death is the specific activation or halting of processes within a cell so that its vital functions markedly cease, rather than simply deteriorating gradually over time, which culminates in cell death. [GOC:BHF, GOC:dph, GOC:tb]	57	0.0562	4.18e-34	1.01e-31
GOBP_ANATOMICAL_STRUCTURE_FORMATION_INVOLVED_IN_MORPHOGENESIS	1209	The developmental process pertaining to the initial formation of an anatomical structure from unspecified parts. This process begins with the specific processes that contribute to the appearance of the discrete structure and ends when the structural rudiment is recognizable. An anatomical structure is any biological entity that occupies space and is distinguished from its surroundings. Anatomical…	61	0.0505	6.19e-34	1.46e-31
GOMF_DNA_BINDING_TRANSCRIPTION_FACTOR_BINDING	469	Binding to a DNA-binding transcription factor, a protein that interacts with a specific DNA sequence (sometimes referred to as a motif) within the regulatory region of a gene to modulate transcription. [GOC:txnOH-2018]	42	0.0896	3.01e-33	6.95e-31
GOMF_CHROMATIN_BINDING	579	Binding to chromatin, the network of fibers of DNA, protein, and sometimes RNA, that make up the chromosomes of the eukaryotic nucleus during interphase. [GOC:jl, ISBN:0198506732, PMID:20404130]	45	0.0777	6.57e-33	1.48e-30
GOBP_GROWTH	950	The increase in size or mass of an entire organism, a part of an organism or a cell. [GOC:bf, GOC:ma]	54	0.0568	1.49e-32	3.3e-30
GOBP_POSITIVE_REGULATION_OF_GENE_EXPRESSION	1147	Any process that increases the frequency, rate or extent of gene expression. Gene expression is the process in which a gene's coding sequence is converted into a mature gene product (protein or RNA). [GOC:txnOH-2018]	58	0.0506	2.77e-32	5.98e-30
GOBP_REGULATION_OF_INTRACELLULAR_SIGNAL_TRANSDUCTION	1725	Any process that modulates the frequency, rate or extent of intracellular signal transduction. [GOC:dph, GOC:signaling, GOC:tb, GOC:TermGenie]	69	0.04	2.82e-32	5.98e-30
GOBP_CELLULAR_RESPONSE_TO_OXYGEN_CONTAINING_COMPOUND	1199	Any process that results in a change in state or activity of a cell (in terms of movement, secretion, enzyme production, gene expression, etc.) as a result of an oxygen-containing compound stimulus. [GOC:pr, GOC:TermGenie]	59	0.0492	3.25e-32	6.76e-30
GOBP_CELLULAR_RESPONSE_TO_STRESS	1869	Any process that results in a change in state or activity of a cell (in terms of movement, secretion, enzyme production, gene expression, etc.) as a result of a stimulus indicating the organism is under stress. The stress is usually, but not necessarily, exogenous (e.g. temperature, humidity, ionizing radiation). [GOC:mah]	71	0.038	7.41e-32	1.51e-29
GOBP_POSITIVE_REGULATION_OF_CELL_DIFFERENTIATION	867	Any process that activates or increases the frequency, rate or extent of cell differentiation. [GOC:go_curators]	51	0.0588	1.94e-31	3.87e-29
GOBP_NEGATIVE_REGULATION_OF_DEVELOPMENTAL_PROCESS	957	Any process that stops, prevents or reduces the rate or extent of development, the biological process whose specific outcome is the progression of an organism over time from an initial condition (e.g. a zygote, or a young adult) to a later condition (e.g. a multicellular animal or an aged adult). [GOC:ai]	53	0.0554	2.16e-31	4.24e-29
GOBP_LOCOMOTION	1921	Self-propelled movement of a cell or organism from one location to another. [GOC:dgh]	71	0.037	4.05e-31	7.8e-29
GOMF_DNA_BINDING_TRANSCRIPTION_FACTOR_ACTIVITY	1425	A transcription regulator activity that modulates transcription of gene sets via selective and non-covalent binding to a specific double-stranded genomic DNA sequence (sometimes referred to as a motif) within a cis-regulatory region. Regulatory regions include promoters (proximal and distal) and enhancers. Genes are transcriptional units, and include bacterial operons. [GOC:txnOH-2018]	62	0.0435	6.65e-31	1.26e-28
GOBP_CENTRAL_NERVOUS_SYSTEM_DEVELOPMENT	1027	The process whose specific outcome is the progression of the central nervous system over time, from its formation to the mature structure. The central nervous system is the core nervous system that serves an integrating and coordinating function. In vertebrates it consists of the brain and spinal cord. In those invertebrates with a central nervous system it typically consists of a brain, cerebral…	54	0.0526	7.21e-31	1.34e-28
GOBP_CHROMOSOME_ORGANIZATION	1033	A process that is carried out at the cellular level that results in the assembly, arrangement of constituent parts, or disassembly of chromosomes, structures composed of a very long molecule of DNA and associated proteins that carries hereditary information. This term covers covalent modifications at the molecular level as well as spatial relationships among the major components of a chromosome. …	54	0.0523	9.62e-31	1.76e-28
GOBP_TISSUE_MORPHOGENESIS	625	The process in which the anatomical structures of a tissue are generated and organized. [GOC:dph, GOC:jid]	44	0.0704	2.25e-30	4.03e-28
GOBP_HEAD_DEVELOPMENT	795	The biological process whose specific outcome is the progression of a head from an initial condition to its mature state. The head is the anterior-most division of the body. [GOC:dph]	48	0.0604	4.25e-30	7.49e-28
GOBP_RESPONSE_TO_LIPID	887	Any process that results in a change in state or activity of a cell or an organism (in terms of movement, secretion, enzyme production, gene expression, etc.) as a result of a lipid stimulus. [GOC:sl]	50	0.0564	5.78e-30	1e-27
GOBP_EMBRYONIC_MORPHOGENESIS	607	The process in which anatomical structures are generated and organized during the embryonic phase. The embryonic phase begins with zygote formation. The end of the embryonic phase is organism-specific. For example, it would be at birth for mammals, larval hatching for insects and seed dormancy in plants. [GOC:jid, GOC:mtg_sensu]	43	0.0708	8.38e-30	1.43e-27
GOMF_PROTEIN_KINASE_ACTIVITY	577	Catalysis of the phosphorylation of an amino acid residue in a protein, usually according to the reaction: a protein + ATP = a phosphoprotein + ADP. [MetaCyc:PROTEIN-KINASE-RXN]	42	0.0728	1.36e-29	2.29e-27
GOBP_HEART_DEVELOPMENT	595	The process whose specific outcome is the progression of the heart over time, from its formation to the mature structure. The heart is a hollow, muscular organ, which, by contracting rhythmically, keeps up the circulation of the blood. [GOC:jid, UBERON:0000948]	42	0.0706	4.66e-29	7.7e-27
GOBP_REGULATION_OF_IMMUNE_SYSTEM_PROCESS	1435	Any process that modulates the frequency, rate, or extent of an immune system process. [GOC:add]	60	0.0418	5.78e-29	9.39e-27
GOBP_CELL_CYCLE	1779	The progression of biochemical and morphological phases and events that occur in a cell during successive cell replication or nuclear replication events. Canonically, the cell cycle comprises the replication and segregation of genetic material followed by the division of the cell, but in endocycles or syncytial cells nuclear replication or nuclear division may not be followed by cell division. [G…	66	0.0371	6.16e-29	9.86e-27
GOMF_DNA_BINDING_TRANSCRIPTION_ACTIVATOR_ACTIVITY	464	A DNA-binding transcription factor activity that activates or increases transcription of specific gene sets. [GOC:txnOH-2018]	38	0.0819	1.07e-28	1.69e-26
GOBP_CELL_ACTIVATION	1095	A change in the morphology or behavior of a cell resulting from exposure to an activating factor such as a cellular or soluble ligand. [GOC:mgi_curators]	53	0.0484	1.47e-28	2.29e-26
GOMF_PROTEIN_SERINE_THREONINE_TYROSINE_KINASE_ACTIVITY	446	Catalysis of the reactions: ATP + a protein serine = ADP + protein serine phosphate; ATP + a protein threonine = ADP + protein threonine phosphate; and ATP + a protein tyrosine = ADP + protein tyrosine phosphate. [GOC:mah]	37	0.083	3.7e-28	5.66e-26
GOBP_CHROMATIN_ORGANIZATION	591	Any process that results in the specification, formation or maintenance of the physical structure of eukaryotic chromatin. [GOC:mah, GOC:vw, PMID:20404130]	41	0.0694	4.39e-28	6.62e-26
GOBP_REGULATION_OF_CELLULAR_COMPONENT_MOVEMENT	1122	Any process that modulates the frequency, rate or extent of the movement of a cellular component. [GOC:ai, GOC:dph, GOC:jl]	53	0.0472	4.72e-28	7.01e-26
GOBP_REGULATION_OF_TRANSFERASE_ACTIVITY	888	Any process that modulates the frequency, rate or extent of transferase activity, the catalysis of the transfer of a group, e.g. a methyl group, glycosyl group, acyl group, phosphorus-containing, or other groups, from one compound (generally regarded as the donor) to another compound (generally regarded as the acceptor). Transferase is the systematic name for any enzyme of EC class 2. [GOC:ai]	48	0.0541	5.79e-28	8.48e-26
GOBP_IN_UTERO_EMBRYONIC_DEVELOPMENT	389	The process whose specific outcome is the progression of the embryo in the uterus over time, from formation of the zygote in the oviduct, to birth. An example of this process is found in Mus musculus. [GOC:go_curators, GOC:mtg_sensu]	35	0.09	7.07e-28	1.02e-25
GOBP_RESPONSE_TO_GROWTH_FACTOR	719	Any process that results in a change in state or activity of a cell or an organism (in terms of movement, secretion, enzyme production, gene expression, etc.) as a result of a growth factor stimulus. [GOC:BHF, GOC:mah]	44	0.0612	7.51e-28	1.07e-25
GOMF_PROTEIN_TYROSINE_KINASE_ACTIVITY	141	Catalysis of the reaction: ATP + a protein tyrosine = ADP + protein tyrosine phosphate. [RHEA:10596]	25	0.1773	1.1e-27	1.54e-25
GOBP_CELL_CELL_SIGNALING	1633	Any process that mediates the transfer of information from one cell to another. This process includes signal transduction in the receiving cell and, where applicable, release of a ligand and any processes that actively facilitate its transport and presentation to the receiving cell. Examples include signaling via soluble ligands, via cell adhesion molecules and via gap junctions. [GOC:dos, GOC:ma…	62	0.038	1.13e-27	1.57e-25
GOBP_REGULATION_OF_PROTEIN_PHOSPHORYLATION	1104	Any process that modulates the frequency, rate or extent of addition of phosphate groups into an amino acid in a protein. [GOC:hjd]	52	0.0471	1.83e-27	2.51e-25
GOBP_MONONUCLEAR_CELL_DIFFERENTIATION	434	The process in which a relatively unspecialized cell acquires the specialized features of a mononuclear cell. [CL:0000842, GO_REF:0000086, GOC:TermGenie, PMID:24759906]	36	0.0829	2.05e-27	2.77e-25
GOBP_NEGATIVE_REGULATION_OF_RESPONSE_TO_STIMULUS	1664	Any process that stops, prevents, or reduces the frequency, rate or extent of a response to a stimulus. Response to stimulus is a change in state or activity of a cell or an organism (in terms of movement, secretion, enzyme production, gene expression, etc.) as a result of a stimulus. [GOC:jid]	62	0.0373	3.1e-27	4.14e-25
GOBP_CELL_MIGRATION	1556	The controlled self-propelled movement of a cell from one site to a destination guided by molecular cues. Cell migration is a central process in the development and maintenance of multicellular organisms. [GOC:cjm, GOC:dph, GOC:ems, GOC:pf, Wikipedia:Cell_migration]	60	0.0386	4.1e-27	5.4e-25
GOBP_MORPHOGENESIS_OF_AN_EPITHELIUM	513	The process in which the anatomical structures of epithelia are generated and organized. An epithelium consists of closely packed cells arranged in one or more layers, that covers the outer surfaces of the body or lines any internal cavity or tube. [GOC:dph, GOC:jl, GOC:tb, ISBN:0198506732]	38	0.0741	4.22e-27	5.48e-25
GOBP_LEUKOCYTE_DIFFERENTIATION	553	The process in which a relatively unspecialized hemopoietic precursor cell acquires the specialized features of a leukocyte. A leukocyte is an achromatic cell of the myeloid or lymphoid lineages capable of ameboid movement, found in blood or other tissue. [CL:0000738, GOC:add, PMID:16551264]	39	0.0705	5.26e-27	6.75e-25
GOBP_EMBRYONIC_ORGAN_DEVELOPMENT	451	Development, taking place during the embryonic phase, of a tissue or tissues that work together to perform a specific function or functions. Development pertains to the process whose specific outcome is the progression of a structure over time, from its formation to the mature structure. Organs are commonly observed as visibly distinct structures, but may also exist as loosely associated clusters…	36	0.0798	7.81e-27	9.85e-25
GOBP_POSITIVE_REGULATION_OF_CATALYTIC_ACTIVITY	1139	Any process that activates or increases the activity of an enzyme. [GOC:ebc, GOC:jl, GOC:tb, GOC:vw]	52	0.0457	7.86e-27	9.85e-25
GOBP_DEVELOPMENTAL_PROCESS_INVOLVED_IN_REPRODUCTION	1010	A developmental process in which a progressive change in the state of some part of an organism, germline or somatic, specifically contributes to its ability to form offspring. [GOC:dph, GOC:isa_complete]	49	0.0485	1.9e-26	2.35e-24
GOBP_CELLULAR_RESPONSE_TO_LIPID	581	Any process that results in a change in state or activity of a cell (in terms of movement, secretion, enzyme production, gene expression, etc.) as a result of a lipid stimulus. [GOC:mah]	39	0.0671	3.26e-26	3.96e-24
GOMF_KINASE_ACTIVITY	745	Catalysis of the transfer of a phosphate group, usually from ATP, to a substrate molecule. [ISBN:0198506732]	43	0.0577	3.27e-26	3.96e-24
GOBP_POSITIVE_REGULATION_OF_PHOSPHORUS_METABOLIC_PROCESS	887	Any process that increases the frequency, rate or extent of the chemical reactions and pathways involving phosphorus or compounds containing phosphorus. [GOC:dph, GOC:tb]	46	0.0519	4.73e-26	5.66e-24
GOMF_RNA_POLYMERASE_II_SPECIFIC_DNA_BINDING_TRANSCRIPTION_FACTOR_BINDING	347	Binding to a sequence-specific DNA binding RNA polymerase II transcription factor, any of the factors that interact selectively and non-covalently with a specific DNA sequence in order to modulate transcription. [GOC:dph, GOC:vw]	32	0.0922	6.79e-26	8.03e-24
GOBP_NEURON_DIFFERENTIATION	1356	The process in which a relatively unspecialized cell acquires specialized features of a neuron. [GOC:mah]	55	0.0406	6.99e-26	8.17e-24
GOBP_DEVELOPMENTAL_GROWTH	639	The increase in size or mass of an entire organism, a part of an organism or a cell, where the increase in size or mass has the specific outcome of the progression of the organism over time from one condition to another. [GOC:go_curators]	40	0.0626	9.91e-26	1.15e-23
GOBP_NEGATIVE_REGULATION_OF_CELL_DIFFERENTIATION	686	Any process that stops, prevents, or reduces the frequency, rate or extent of cell differentiation. [GOC:go_curators]	41	0.0598	1.37e-25	1.56e-23
GOMF_TRANSCRIPTION_COREGULATOR_ACTIVITY	495	A transcription regulator activity that modulates the transcription of specific gene sets via binding to a DNA-bound DNA-binding transcription factor, either on its own or as part of a complex. Coregulators often act by altering chromatin structure and modifications. For example, one class of transcription coregulators modifies chromatin structure through covalent modification of histones. A seco…	36	0.0727	1.94e-25	2.2e-23
GOBP_CELLULAR_RESPONSE_TO_HORMONE_STIMULUS	583	Any process that results in a change in state or activity of a cell (in terms of movement, secretion, enzyme production, gene expression, etc.) as a result of a hormone stimulus. [GOC:mah]	38	0.0652	4.23e-25	4.73e-23
GOBP_POSITIVE_REGULATION_OF_INTRACELLULAR_SIGNAL_TRANSDUCTION	985	Any process that activates or increases the frequency, rate or extent of intracellular signal transduction. [GOC:BHF, GOC:dph, GOC:signaling, GOC:tb, GOC:TermGenie]	47	0.0477	4.51e-25	4.99e-23
GOBP_POSITIVE_REGULATION_OF_PROTEIN_MODIFICATION_PROCESS	987	Any process that activates or increases the frequency, rate or extent of the covalent alteration of one or more amino acid residues within a protein. [GOC:mah, GOC:tb]	47	0.0476	4.92e-25	5.38e-23
GOBP_PEPTIDYL_TYROSINE_MODIFICATION	377	The modification of peptidyl-tyrosine. [GOC:go_curators]	32	0.0849	9.05e-25	9.8e-23
GOBP_HOMEOSTATIC_PROCESS	1810	Any biological process involved in the maintenance of an internal steady state. [GOC:jl, ISBN:0395825172]	61	0.0337	1.65e-24	1.77e-22
GOBP_BIOLOGICAL_ADHESION	1515	The attachment of a cell or organism to a substrate, another cell, or other organism. Biological adhesion includes intracellular attachment between membrane regions. [GOC:isa_complete]	56	0.037	2.16e-24	2.29e-22
GOBP_CELLULAR_RESPONSE_TO_NITROGEN_COMPOUND	698	Any process that results in a change in state or activity of a cell (in terms of movement, secretion, enzyme production, gene expression, etc.) as a result of a nitrogen compound stimulus. [GOC:pr, GOC:TermGenie]	40	0.0573	2.64e-24	2.78e-22
GOBP_RESPONSE_TO_HORMONE	842	Any process that results in a change in state or activity of a cell or an organism (in terms of movement, secretion, enzyme production, gene expression, etc.) as a result of a hormone stimulus. [GOC:jl]	43	0.0511	4.07e-24	4.24e-22
Gene/Gene Set Overlap Matrix
Entrez Gene Id	Gene Symbol	Gene Description	GOBP_POSITIVE_REGULATION_OF_NUCLEOBASE_CONTAINING_COMPOUND_METABOLIC_PROCESS	GOBP_POSITIVE_REGULATION_OF_RNA_METABOLIC_PROCESS	GOBP_POSITIVE_REGULATION_OF_CELLULAR_BIOSYNTHETIC_PROCESS	GOBP_TISSUE_DEVELOPMENT	GOMF_TRANSCRIPTION_REGULATOR_ACTIVITY	GOBP_NEGATIVE_REGULATION_OF_NUCLEOBASE_CONTAINING_COMPOUND_METABOLIC_PROCESS	GOBP_POSITIVE_REGULATION_OF_TRANSCRIPTION_BY_RNA_POLYMERASE_II	GOBP_REGULATION_OF_CELL_DEATH	GOBP_NEGATIVE_REGULATION_OF_BIOSYNTHETIC_PROCESS	GOBP_REGULATION_OF_CELL_DIFFERENTIATION	GOMF_SEQUENCE_SPECIFIC_DNA_BINDING	GOBP_PROGRAMMED_CELL_DEATH	GOBP_EMBRYO_DEVELOPMENT	GOCC_CHROMOSOME	GOBP_ANIMAL_ORGAN_MORPHOGENESIS	GOBP_REGULATION_OF_CELL_POPULATION_PROLIFERATION	GOCC_CHROMATIN	GOBP_CELLULAR_RESPONSE_TO_ENDOGENOUS_STIMULUS	GOBP_NEGATIVE_REGULATION_OF_TRANSCRIPTION_BY_RNA_POLYMERASE_II	GOBP_POSITIVE_REGULATION_OF_MULTICELLULAR_ORGANISMAL_PROCESS	GOBP_EPITHELIUM_DEVELOPMENT	GOBP_PHOSPHORYLATION	GOBP_POSITIVE_REGULATION_OF_SIGNALING	GOMF_TRANSCRIPTION_FACTOR_BINDING	GOBP_POSITIVE_REGULATION_OF_DEVELOPMENTAL_PROCESS	GOBP_RESPONSE_TO_ENDOGENOUS_STIMULUS	GOBP_IMMUNE_SYSTEM_DEVELOPMENT	GOMF_CIS_REGULATORY_REGION_SEQUENCE_SPECIFIC_DNA_BINDING	GOBP_POSITIVE_REGULATION_OF_MOLECULAR_FUNCTION	GOBP_PEPTIDYL_AMINO_ACID_MODIFICATION	GOBP_EMBRYO_DEVELOPMENT_ENDING_IN_BIRTH_OR_EGG_HATCHING	GOBP_CIRCULATORY_SYSTEM_DEVELOPMENT	GOBP_ENZYME_LINKED_RECEPTOR_PROTEIN_SIGNALING_PATHWAY	GOBP_TUBE_DEVELOPMENT	GOBP_NEUROGENESIS	GOBP_REGULATION_OF_MULTICELLULAR_ORGANISMAL_DEVELOPMENT	GOBP_REGULATION_OF_PROTEIN_MODIFICATION_PROCESS	GOBP_RESPONSE_TO_OXYGEN_CONTAINING_COMPOUND	GOBP_REGULATION_OF_PHOSPHORUS_METABOLIC_PROCESS	GOBP_TUBE_MORPHOGENESIS	GOBP_REPRODUCTIVE_SYSTEM_DEVELOPMENT	GOBP_POSITIVE_REGULATION_OF_PROTEIN_METABOLIC_PROCESS	GOBP_NEGATIVE_REGULATION_OF_CELL_DEATH	GOBP_ANATOMICAL_STRUCTURE_FORMATION_INVOLVED_IN_MORPHOGENESIS	GOMF_DNA_BINDING_TRANSCRIPTION_FACTOR_BINDING	GOMF_CHROMATIN_BINDING	GOBP_GROWTH
4609	MYC	MYC proto-oncogene, bHLH transcription factor [Source:HGNC Symbol;Acc:HGNC:7553]	GOBP_POSITIVE_REGULATION_OF_NUCLEOBASE_CONTAINING_COMPOUND_METABOLIC_PROCESS	GOBP_POSITIVE_REGULATION_OF_RNA_METABOLIC_PROCESS	GOBP_POSITIVE_REGULATION_OF_CELLULAR_BIOSYNTHETIC_PROCESS	GOBP_TISSUE_DEVELOPMENT	GOMF_TRANSCRIPTION_REGULATOR_ACTIVITY	GOBP_NEGATIVE_REGULATION_OF_NUCLEOBASE_CONTAINING_COMPOUND_METABOLIC_PROCESS	GOBP_POSITIVE_REGULATION_OF_TRANSCRIPTION_BY_RNA_POLYMERASE_II	GOBP_REGULATION_OF_CELL_DEATH	GOBP_NEGATIVE_REGULATION_OF_BIOSYNTHETIC_PROCESS	GOBP_REGULATION_OF_CELL_DIFFERENTIATION	GOMF_SEQUENCE_SPECIFIC_DNA_BINDING	GOBP_PROGRAMMED_CELL_DEATH	GOBP_EMBRYO_DEVELOPMENT	GOCC_CHROMOSOME	GOBP_ANIMAL_ORGAN_MORPHOGENESIS	GOBP_REGULATION_OF_CELL_POPULATION_PROLIFERATION	GOCC_CHROMATIN	GOBP_CELLULAR_RESPONSE_TO_ENDOGENOUS_STIMULUS	GOBP_NEGATIVE_REGULATION_OF_TRANSCRIPTION_BY_RNA_POLYMERASE_II	GOBP_POSITIVE_REGULATION_OF_MULTICELLULAR_ORGANISMAL_PROCESS	GOBP_EPITHELIUM_DEVELOPMENT	GOBP_PHOSPHORYLATION	GOBP_POSITIVE_REGULATION_OF_SIGNALING	GOMF_TRANSCRIPTION_FACTOR_BINDING	GOBP_POSITIVE_REGULATION_OF_DEVELOPMENTAL_PROCESS	GOBP_RESPONSE_TO_ENDOGENOUS_STIMULUS	GOBP_IMMUNE_SYSTEM_DEVELOPMENT	GOMF_CIS_REGULATORY_REGION_SEQUENCE_SPECIFIC_DNA_BINDING	GOBP_POSITIVE_REGULATION_OF_MOLECULAR_FUNCTION		GOBP_EMBRYO_DEVELOPMENT_ENDING_IN_BIRTH_OR_EGG_HATCHING			GOBP_TUBE_DEVELOPMENT	GOBP_NEUROGENESIS	GOBP_REGULATION_OF_MULTICELLULAR_ORGANISMAL_DEVELOPMENT		GOBP_RESPONSE_TO_OXYGEN_CONTAINING_COMPOUND	GOBP_REGULATION_OF_PHOSPHORUS_METABOLIC_PROCESS	GOBP_TUBE_MORPHOGENESIS	GOBP_REPRODUCTIVE_SYSTEM_DEVELOPMENT	GOBP_POSITIVE_REGULATION_OF_PROTEIN_METABOLIC_PROCESS	GOBP_NEGATIVE_REGULATION_OF_CELL_DEATH		GOMF_DNA_BINDING_TRANSCRIPTION_FACTOR_BINDING
4089	SMAD4	SMAD family member 4 [Source:HGNC Symbol;Acc:HGNC:6770]	GOBP_POSITIVE_REGULATION_OF_NUCLEOBASE_CONTAINING_COMPOUND_METABOLIC_PROCESS	GOBP_POSITIVE_REGULATION_OF_RNA_METABOLIC_PROCESS	GOBP_POSITIVE_REGULATION_OF_CELLULAR_BIOSYNTHETIC_PROCESS	GOBP_TISSUE_DEVELOPMENT	GOMF_TRANSCRIPTION_REGULATOR_ACTIVITY	GOBP_NEGATIVE_REGULATION_OF_NUCLEOBASE_CONTAINING_COMPOUND_METABOLIC_PROCESS	GOBP_POSITIVE_REGULATION_OF_TRANSCRIPTION_BY_RNA_POLYMERASE_II	GOBP_REGULATION_OF_CELL_DEATH	GOBP_NEGATIVE_REGULATION_OF_BIOSYNTHETIC_PROCESS	GOBP_REGULATION_OF_CELL_DIFFERENTIATION	GOMF_SEQUENCE_SPECIFIC_DNA_BINDING	GOBP_PROGRAMMED_CELL_DEATH	GOBP_EMBRYO_DEVELOPMENT	GOCC_CHROMOSOME	GOBP_ANIMAL_ORGAN_MORPHOGENESIS	GOBP_REGULATION_OF_CELL_POPULATION_PROLIFERATION	GOCC_CHROMATIN	GOBP_CELLULAR_RESPONSE_TO_ENDOGENOUS_STIMULUS	GOBP_NEGATIVE_REGULATION_OF_TRANSCRIPTION_BY_RNA_POLYMERASE_II	GOBP_POSITIVE_REGULATION_OF_MULTICELLULAR_ORGANISMAL_PROCESS	GOBP_EPITHELIUM_DEVELOPMENT	GOBP_PHOSPHORYLATION	GOBP_POSITIVE_REGULATION_OF_SIGNALING	GOMF_TRANSCRIPTION_FACTOR_BINDING	GOBP_POSITIVE_REGULATION_OF_DEVELOPMENTAL_PROCESS	GOBP_RESPONSE_TO_ENDOGENOUS_STIMULUS		GOMF_CIS_REGULATORY_REGION_SEQUENCE_SPECIFIC_DNA_BINDING		GOBP_PEPTIDYL_AMINO_ACID_MODIFICATION	GOBP_EMBRYO_DEVELOPMENT_ENDING_IN_BIRTH_OR_EGG_HATCHING	GOBP_CIRCULATORY_SYSTEM_DEVELOPMENT	GOBP_ENZYME_LINKED_RECEPTOR_PROTEIN_SIGNALING_PATHWAY	GOBP_TUBE_DEVELOPMENT	GOBP_NEUROGENESIS	GOBP_REGULATION_OF_MULTICELLULAR_ORGANISMAL_DEVELOPMENT	GOBP_REGULATION_OF_PROTEIN_MODIFICATION_PROCESS	GOBP_RESPONSE_TO_OXYGEN_CONTAINING_COMPOUND	GOBP_REGULATION_OF_PHOSPHORUS_METABOLIC_PROCESS	GOBP_TUBE_MORPHOGENESIS	GOBP_REPRODUCTIVE_SYSTEM_DEVELOPMENT	GOBP_POSITIVE_REGULATION_OF_PROTEIN_METABOLIC_PROCESS	GOBP_NEGATIVE_REGULATION_OF_CELL_DEATH	GOBP_ANATOMICAL_STRUCTURE_FORMATION_INVOLVED_IN_MORPHOGENESIS	GOMF_DNA_BINDING_TRANSCRIPTION_FACTOR_BINDING	GOMF_CHROMATIN_BINDING	GOBP_GROWTH
6662	SOX9	SRY-box transcription factor 9 [Source:HGNC Symbol;Acc:HGNC:11204]	GOBP_POSITIVE_REGULATION_OF_NUCLEOBASE_CONTAINING_COMPOUND_METABOLIC_PROCESS	GOBP_POSITIVE_REGULATION_OF_RNA_METABOLIC_PROCESS	GOBP_POSITIVE_REGULATION_OF_CELLULAR_BIOSYNTHETIC_PROCESS	GOBP_TISSUE_DEVELOPMENT	GOMF_TRANSCRIPTION_REGULATOR_ACTIVITY	GOBP_NEGATIVE_REGULATION_OF_NUCLEOBASE_CONTAINING_COMPOUND_METABOLIC_PROCESS	GOBP_POSITIVE_REGULATION_OF_TRANSCRIPTION_BY_RNA_POLYMERASE_II	GOBP_REGULATION_OF_CELL_DEATH	GOBP_NEGATIVE_REGULATION_OF_BIOSYNTHETIC_PROCESS	GOBP_REGULATION_OF_CELL_DIFFERENTIATION	GOMF_SEQUENCE_SPECIFIC_DNA_BINDING	GOBP_PROGRAMMED_CELL_DEATH	GOBP_EMBRYO_DEVELOPMENT	GOCC_CHROMOSOME	GOBP_ANIMAL_ORGAN_MORPHOGENESIS	GOBP_REGULATION_OF_CELL_POPULATION_PROLIFERATION	GOCC_CHROMATIN	GOBP_CELLULAR_RESPONSE_TO_ENDOGENOUS_STIMULUS	GOBP_NEGATIVE_REGULATION_OF_TRANSCRIPTION_BY_RNA_POLYMERASE_II	GOBP_POSITIVE_REGULATION_OF_MULTICELLULAR_ORGANISMAL_PROCESS	GOBP_EPITHELIUM_DEVELOPMENT	GOBP_PHOSPHORYLATION	GOBP_POSITIVE_REGULATION_OF_SIGNALING	GOMF_TRANSCRIPTION_FACTOR_BINDING	GOBP_POSITIVE_REGULATION_OF_DEVELOPMENTAL_PROCESS	GOBP_RESPONSE_TO_ENDOGENOUS_STIMULUS		GOMF_CIS_REGULATORY_REGION_SEQUENCE_SPECIFIC_DNA_BINDING			GOBP_EMBRYO_DEVELOPMENT_ENDING_IN_BIRTH_OR_EGG_HATCHING	GOBP_CIRCULATORY_SYSTEM_DEVELOPMENT	GOBP_ENZYME_LINKED_RECEPTOR_PROTEIN_SIGNALING_PATHWAY	GOBP_TUBE_DEVELOPMENT	GOBP_NEUROGENESIS	GOBP_REGULATION_OF_MULTICELLULAR_ORGANISMAL_DEVELOPMENT	GOBP_REGULATION_OF_PROTEIN_MODIFICATION_PROCESS	GOBP_RESPONSE_TO_OXYGEN_CONTAINING_COMPOUND	GOBP_REGULATION_OF_PHOSPHORUS_METABOLIC_PROCESS	GOBP_TUBE_MORPHOGENESIS	GOBP_REPRODUCTIVE_SYSTEM_DEVELOPMENT	GOBP_POSITIVE_REGULATION_OF_PROTEIN_METABOLIC_PROCESS	GOBP_NEGATIVE_REGULATION_OF_CELL_DEATH	GOBP_ANATOMICAL_STRUCTURE_FORMATION_INVOLVED_IN_MORPHOGENESIS	GOMF_DNA_BINDING_TRANSCRIPTION_FACTOR_BINDING	GOMF_CHROMATIN_BINDING	GOBP_GROWTH
8626	TP63	tumor protein p63 [Source:HGNC Symbol;Acc:HGNC:15979]	GOBP_POSITIVE_REGULATION_OF_NUCLEOBASE_CONTAINING_COMPOUND_METABOLIC_PROCESS	GOBP_POSITIVE_REGULATION_OF_RNA_METABOLIC_PROCESS	GOBP_POSITIVE_REGULATION_OF_CELLULAR_BIOSYNTHETIC_PROCESS	GOBP_TISSUE_DEVELOPMENT	GOMF_TRANSCRIPTION_REGULATOR_ACTIVITY	GOBP_NEGATIVE_REGULATION_OF_NUCLEOBASE_CONTAINING_COMPOUND_METABOLIC_PROCESS	GOBP_POSITIVE_REGULATION_OF_TRANSCRIPTION_BY_RNA_POLYMERASE_II	GOBP_REGULATION_OF_CELL_DEATH	GOBP_NEGATIVE_REGULATION_OF_BIOSYNTHETIC_PROCESS	GOBP_REGULATION_OF_CELL_DIFFERENTIATION	GOMF_SEQUENCE_SPECIFIC_DNA_BINDING	GOBP_PROGRAMMED_CELL_DEATH	GOBP_EMBRYO_DEVELOPMENT	GOCC_CHROMOSOME	GOBP_ANIMAL_ORGAN_MORPHOGENESIS	GOBP_REGULATION_OF_CELL_POPULATION_PROLIFERATION	GOCC_CHROMATIN	GOBP_CELLULAR_RESPONSE_TO_ENDOGENOUS_STIMULUS	GOBP_NEGATIVE_REGULATION_OF_TRANSCRIPTION_BY_RNA_POLYMERASE_II	GOBP_POSITIVE_REGULATION_OF_MULTICELLULAR_ORGANISMAL_PROCESS	GOBP_EPITHELIUM_DEVELOPMENT		GOBP_POSITIVE_REGULATION_OF_SIGNALING		GOBP_POSITIVE_REGULATION_OF_DEVELOPMENTAL_PROCESS	GOBP_RESPONSE_TO_ENDOGENOUS_STIMULUS		GOMF_CIS_REGULATORY_REGION_SEQUENCE_SPECIFIC_DNA_BINDING						GOBP_TUBE_DEVELOPMENT		GOBP_REGULATION_OF_MULTICELLULAR_ORGANISMAL_DEVELOPMENT				GOBP_TUBE_MORPHOGENESIS	GOBP_REPRODUCTIVE_SYSTEM_DEVELOPMENT			GOBP_ANATOMICAL_STRUCTURE_FORMATION_INVOLVED_IN_MORPHOGENESIS		GOMF_CHROMATIN_BINDING
7157	TP53	tumor protein p53 [Source:HGNC Symbol;Acc:HGNC:11998]	GOBP_POSITIVE_REGULATION_OF_NUCLEOBASE_CONTAINING_COMPOUND_METABOLIC_PROCESS	GOBP_POSITIVE_REGULATION_OF_RNA_METABOLIC_PROCESS	GOBP_POSITIVE_REGULATION_OF_CELLULAR_BIOSYNTHETIC_PROCESS	GOBP_TISSUE_DEVELOPMENT	GOMF_TRANSCRIPTION_REGULATOR_ACTIVITY	GOBP_NEGATIVE_REGULATION_OF_NUCLEOBASE_CONTAINING_COMPOUND_METABOLIC_PROCESS	GOBP_POSITIVE_REGULATION_OF_TRANSCRIPTION_BY_RNA_POLYMERASE_II	GOBP_REGULATION_OF_CELL_DEATH	GOBP_NEGATIVE_REGULATION_OF_BIOSYNTHETIC_PROCESS	GOBP_REGULATION_OF_CELL_DIFFERENTIATION	GOMF_SEQUENCE_SPECIFIC_DNA_BINDING	GOBP_PROGRAMMED_CELL_DEATH	GOBP_EMBRYO_DEVELOPMENT	GOCC_CHROMOSOME	GOBP_ANIMAL_ORGAN_MORPHOGENESIS	GOBP_REGULATION_OF_CELL_POPULATION_PROLIFERATION	GOCC_CHROMATIN	GOBP_CELLULAR_RESPONSE_TO_ENDOGENOUS_STIMULUS	GOBP_NEGATIVE_REGULATION_OF_TRANSCRIPTION_BY_RNA_POLYMERASE_II		GOBP_EPITHELIUM_DEVELOPMENT	GOBP_PHOSPHORYLATION	GOBP_POSITIVE_REGULATION_OF_SIGNALING	GOMF_TRANSCRIPTION_FACTOR_BINDING	GOBP_POSITIVE_REGULATION_OF_DEVELOPMENTAL_PROCESS	GOBP_RESPONSE_TO_ENDOGENOUS_STIMULUS	GOBP_IMMUNE_SYSTEM_DEVELOPMENT	GOMF_CIS_REGULATORY_REGION_SEQUENCE_SPECIFIC_DNA_BINDING		GOBP_PEPTIDYL_AMINO_ACID_MODIFICATION	GOBP_EMBRYO_DEVELOPMENT_ENDING_IN_BIRTH_OR_EGG_HATCHING	GOBP_CIRCULATORY_SYSTEM_DEVELOPMENT	GOBP_ENZYME_LINKED_RECEPTOR_PROTEIN_SIGNALING_PATHWAY		GOBP_NEUROGENESIS	GOBP_REGULATION_OF_MULTICELLULAR_ORGANISMAL_DEVELOPMENT	GOBP_REGULATION_OF_PROTEIN_MODIFICATION_PROCESS	GOBP_RESPONSE_TO_OXYGEN_CONTAINING_COMPOUND	GOBP_REGULATION_OF_PHOSPHORUS_METABOLIC_PROCESS			GOBP_POSITIVE_REGULATION_OF_PROTEIN_METABOLIC_PROCESS	GOBP_NEGATIVE_REGULATION_OF_CELL_DEATH	GOBP_ANATOMICAL_STRUCTURE_FORMATION_INVOLVED_IN_MORPHOGENESIS	GOMF_DNA_BINDING_TRANSCRIPTION_FACTOR_BINDING	GOMF_CHROMATIN_BINDING	GOBP_GROWTH
7020	TFAP2A	transcription factor AP-2 alpha [Source:HGNC Symbol;Acc:HGNC:11742]	GOBP_POSITIVE_REGULATION_OF_NUCLEOBASE_CONTAINING_COMPOUND_METABOLIC_PROCESS	GOBP_POSITIVE_REGULATION_OF_RNA_METABOLIC_PROCESS	GOBP_POSITIVE_REGULATION_OF_CELLULAR_BIOSYNTHETIC_PROCESS	GOBP_TISSUE_DEVELOPMENT	GOMF_TRANSCRIPTION_REGULATOR_ACTIVITY	GOBP_NEGATIVE_REGULATION_OF_NUCLEOBASE_CONTAINING_COMPOUND_METABOLIC_PROCESS	GOBP_POSITIVE_REGULATION_OF_TRANSCRIPTION_BY_RNA_POLYMERASE_II	GOBP_REGULATION_OF_CELL_DEATH	GOBP_NEGATIVE_REGULATION_OF_BIOSYNTHETIC_PROCESS	GOBP_REGULATION_OF_CELL_DIFFERENTIATION	GOMF_SEQUENCE_SPECIFIC_DNA_BINDING	GOBP_PROGRAMMED_CELL_DEATH	GOBP_EMBRYO_DEVELOPMENT	GOCC_CHROMOSOME	GOBP_ANIMAL_ORGAN_MORPHOGENESIS	GOBP_REGULATION_OF_CELL_POPULATION_PROLIFERATION	GOCC_CHROMATIN		GOBP_NEGATIVE_REGULATION_OF_TRANSCRIPTION_BY_RNA_POLYMERASE_II	GOBP_POSITIVE_REGULATION_OF_MULTICELLULAR_ORGANISMAL_PROCESS	GOBP_EPITHELIUM_DEVELOPMENT				GOBP_POSITIVE_REGULATION_OF_DEVELOPMENTAL_PROCESS			GOMF_CIS_REGULATORY_REGION_SEQUENCE_SPECIFIC_DNA_BINDING			GOBP_EMBRYO_DEVELOPMENT_ENDING_IN_BIRTH_OR_EGG_HATCHING					GOBP_REGULATION_OF_MULTICELLULAR_ORGANISMAL_DEVELOPMENT							GOBP_NEGATIVE_REGULATION_OF_CELL_DEATH	GOBP_ANATOMICAL_STRUCTURE_FORMATION_INVOLVED_IN_MORPHOGENESIS		GOMF_CHROMATIN_BINDING
6926	TBX3	T-box transcription factor 3 [Source:HGNC Symbol;Acc:HGNC:11602]	GOBP_POSITIVE_REGULATION_OF_NUCLEOBASE_CONTAINING_COMPOUND_METABOLIC_PROCESS	GOBP_POSITIVE_REGULATION_OF_RNA_METABOLIC_PROCESS	GOBP_POSITIVE_REGULATION_OF_CELLULAR_BIOSYNTHETIC_PROCESS	GOBP_TISSUE_DEVELOPMENT	GOMF_TRANSCRIPTION_REGULATOR_ACTIVITY	GOBP_NEGATIVE_REGULATION_OF_NUCLEOBASE_CONTAINING_COMPOUND_METABOLIC_PROCESS	GOBP_POSITIVE_REGULATION_OF_TRANSCRIPTION_BY_RNA_POLYMERASE_II	GOBP_REGULATION_OF_CELL_DEATH	GOBP_NEGATIVE_REGULATION_OF_BIOSYNTHETIC_PROCESS	GOBP_REGULATION_OF_CELL_DIFFERENTIATION	GOMF_SEQUENCE_SPECIFIC_DNA_BINDING	GOBP_PROGRAMMED_CELL_DEATH	GOBP_EMBRYO_DEVELOPMENT	GOCC_CHROMOSOME	GOBP_ANIMAL_ORGAN_MORPHOGENESIS	GOBP_REGULATION_OF_CELL_POPULATION_PROLIFERATION	GOCC_CHROMATIN		GOBP_NEGATIVE_REGULATION_OF_TRANSCRIPTION_BY_RNA_POLYMERASE_II		GOBP_EPITHELIUM_DEVELOPMENT			GOMF_TRANSCRIPTION_FACTOR_BINDING				GOMF_CIS_REGULATORY_REGION_SEQUENCE_SPECIFIC_DNA_BINDING			GOBP_EMBRYO_DEVELOPMENT_ENDING_IN_BIRTH_OR_EGG_HATCHING	GOBP_CIRCULATORY_SYSTEM_DEVELOPMENT		GOBP_TUBE_DEVELOPMENT		GOBP_REGULATION_OF_MULTICELLULAR_ORGANISMAL_DEVELOPMENT				GOBP_TUBE_MORPHOGENESIS	GOBP_REPRODUCTIVE_SYSTEM_DEVELOPMENT		GOBP_NEGATIVE_REGULATION_OF_CELL_DEATH	GOBP_ANATOMICAL_STRUCTURE_FORMATION_INVOLVED_IN_MORPHOGENESIS	GOMF_DNA_BINDING_TRANSCRIPTION_FACTOR_BINDING
3169	FOXA1	forkhead box A1 [Source:HGNC Symbol;Acc:HGNC:5021]	GOBP_POSITIVE_REGULATION_OF_NUCLEOBASE_CONTAINING_COMPOUND_METABOLIC_PROCESS	GOBP_POSITIVE_REGULATION_OF_RNA_METABOLIC_PROCESS	GOBP_POSITIVE_REGULATION_OF_CELLULAR_BIOSYNTHETIC_PROCESS	GOBP_TISSUE_DEVELOPMENT	GOMF_TRANSCRIPTION_REGULATOR_ACTIVITY	GOBP_NEGATIVE_REGULATION_OF_NUCLEOBASE_CONTAINING_COMPOUND_METABOLIC_PROCESS	GOBP_POSITIVE_REGULATION_OF_TRANSCRIPTION_BY_RNA_POLYMERASE_II	GOBP_REGULATION_OF_CELL_DEATH	GOBP_NEGATIVE_REGULATION_OF_BIOSYNTHETIC_PROCESS	GOBP_REGULATION_OF_CELL_DIFFERENTIATION	GOMF_SEQUENCE_SPECIFIC_DNA_BINDING	GOBP_PROGRAMMED_CELL_DEATH	GOBP_EMBRYO_DEVELOPMENT	GOCC_CHROMOSOME	GOBP_ANIMAL_ORGAN_MORPHOGENESIS		GOCC_CHROMATIN	GOBP_CELLULAR_RESPONSE_TO_ENDOGENOUS_STIMULUS	GOBP_NEGATIVE_REGULATION_OF_TRANSCRIPTION_BY_RNA_POLYMERASE_II		GOBP_EPITHELIUM_DEVELOPMENT		GOBP_POSITIVE_REGULATION_OF_SIGNALING		GOBP_POSITIVE_REGULATION_OF_DEVELOPMENTAL_PROCESS	GOBP_RESPONSE_TO_ENDOGENOUS_STIMULUS		GOMF_CIS_REGULATORY_REGION_SEQUENCE_SPECIFIC_DNA_BINDING	GOBP_POSITIVE_REGULATION_OF_MOLECULAR_FUNCTION		GOBP_EMBRYO_DEVELOPMENT_ENDING_IN_BIRTH_OR_EGG_HATCHING			GOBP_TUBE_DEVELOPMENT	GOBP_NEUROGENESIS			GOBP_RESPONSE_TO_OXYGEN_CONTAINING_COMPOUND		GOBP_TUBE_MORPHOGENESIS	GOBP_REPRODUCTIVE_SYSTEM_DEVELOPMENT			GOBP_ANATOMICAL_STRUCTURE_FORMATION_INVOLVED_IN_MORPHOGENESIS		GOMF_CHROMATIN_BINDING
2623	GATA1	GATA binding protein 1 [Source:HGNC Symbol;Acc:HGNC:4170]	GOBP_POSITIVE_REGULATION_OF_NUCLEOBASE_CONTAINING_COMPOUND_METABOLIC_PROCESS	GOBP_POSITIVE_REGULATION_OF_RNA_METABOLIC_PROCESS	GOBP_POSITIVE_REGULATION_OF_CELLULAR_BIOSYNTHETIC_PROCESS	GOBP_TISSUE_DEVELOPMENT	GOMF_TRANSCRIPTION_REGULATOR_ACTIVITY	GOBP_NEGATIVE_REGULATION_OF_NUCLEOBASE_CONTAINING_COMPOUND_METABOLIC_PROCESS	GOBP_POSITIVE_REGULATION_OF_TRANSCRIPTION_BY_RNA_POLYMERASE_II	GOBP_REGULATION_OF_CELL_DEATH	GOBP_NEGATIVE_REGULATION_OF_BIOSYNTHETIC_PROCESS	GOBP_REGULATION_OF_CELL_DIFFERENTIATION	GOMF_SEQUENCE_SPECIFIC_DNA_BINDING	GOBP_PROGRAMMED_CELL_DEATH	GOBP_EMBRYO_DEVELOPMENT	GOCC_CHROMOSOME		GOBP_REGULATION_OF_CELL_POPULATION_PROLIFERATION	GOCC_CHROMATIN	GOBP_CELLULAR_RESPONSE_TO_ENDOGENOUS_STIMULUS	GOBP_NEGATIVE_REGULATION_OF_TRANSCRIPTION_BY_RNA_POLYMERASE_II		GOBP_EPITHELIUM_DEVELOPMENT	GOBP_PHOSPHORYLATION		GOMF_TRANSCRIPTION_FACTOR_BINDING	GOBP_POSITIVE_REGULATION_OF_DEVELOPMENTAL_PROCESS	GOBP_RESPONSE_TO_ENDOGENOUS_STIMULUS	GOBP_IMMUNE_SYSTEM_DEVELOPMENT	GOMF_CIS_REGULATORY_REGION_SEQUENCE_SPECIFIC_DNA_BINDING		GOBP_PEPTIDYL_AMINO_ACID_MODIFICATION	GOBP_EMBRYO_DEVELOPMENT_ENDING_IN_BIRTH_OR_EGG_HATCHING					GOBP_REGULATION_OF_MULTICELLULAR_ORGANISMAL_DEVELOPMENT	GOBP_REGULATION_OF_PROTEIN_MODIFICATION_PROCESS	GOBP_RESPONSE_TO_OXYGEN_CONTAINING_COMPOUND	GOBP_REGULATION_OF_PHOSPHORUS_METABOLIC_PROCESS		GOBP_REPRODUCTIVE_SYSTEM_DEVELOPMENT	GOBP_POSITIVE_REGULATION_OF_PROTEIN_METABOLIC_PROCESS	GOBP_NEGATIVE_REGULATION_OF_CELL_DEATH	GOBP_ANATOMICAL_STRUCTURE_FORMATION_INVOLVED_IN_MORPHOGENESIS	GOMF_DNA_BINDING_TRANSCRIPTION_FACTOR_BINDING	GOMF_CHROMATIN_BINDING
9314	KLF4	Kruppel like factor 4 [Source:HGNC Symbol;Acc:HGNC:6348]	GOBP_POSITIVE_REGULATION_OF_NUCLEOBASE_CONTAINING_COMPOUND_METABOLIC_PROCESS	GOBP_POSITIVE_REGULATION_OF_RNA_METABOLIC_PROCESS	GOBP_POSITIVE_REGULATION_OF_CELLULAR_BIOSYNTHETIC_PROCESS	GOBP_TISSUE_DEVELOPMENT	GOMF_TRANSCRIPTION_REGULATOR_ACTIVITY	GOBP_NEGATIVE_REGULATION_OF_NUCLEOBASE_CONTAINING_COMPOUND_METABOLIC_PROCESS	GOBP_POSITIVE_REGULATION_OF_TRANSCRIPTION_BY_RNA_POLYMERASE_II	GOBP_REGULATION_OF_CELL_DEATH	GOBP_NEGATIVE_REGULATION_OF_BIOSYNTHETIC_PROCESS	GOBP_REGULATION_OF_CELL_DIFFERENTIATION	GOMF_SEQUENCE_SPECIFIC_DNA_BINDING	GOBP_PROGRAMMED_CELL_DEATH	GOBP_EMBRYO_DEVELOPMENT	GOCC_CHROMOSOME		GOBP_REGULATION_OF_CELL_POPULATION_PROLIFERATION	GOCC_CHROMATIN		GOBP_NEGATIVE_REGULATION_OF_TRANSCRIPTION_BY_RNA_POLYMERASE_II	GOBP_POSITIVE_REGULATION_OF_MULTICELLULAR_ORGANISMAL_PROCESS	GOBP_EPITHELIUM_DEVELOPMENT			GOMF_TRANSCRIPTION_FACTOR_BINDING	GOBP_POSITIVE_REGULATION_OF_DEVELOPMENTAL_PROCESS		GOBP_IMMUNE_SYSTEM_DEVELOPMENT	GOMF_CIS_REGULATORY_REGION_SEQUENCE_SPECIFIC_DNA_BINDING	GOBP_POSITIVE_REGULATION_OF_MOLECULAR_FUNCTION		GOBP_EMBRYO_DEVELOPMENT_ENDING_IN_BIRTH_OR_EGG_HATCHING	GOBP_CIRCULATORY_SYSTEM_DEVELOPMENT		GOBP_TUBE_DEVELOPMENT	GOBP_NEUROGENESIS	GOBP_REGULATION_OF_MULTICELLULAR_ORGANISMAL_DEVELOPMENT		GOBP_RESPONSE_TO_OXYGEN_CONTAINING_COMPOUND		GOBP_TUBE_MORPHOGENESIS		GOBP_POSITIVE_REGULATION_OF_PROTEIN_METABOLIC_PROCESS	GOBP_NEGATIVE_REGULATION_OF_CELL_DEATH	GOBP_ANATOMICAL_STRUCTURE_FORMATION_INVOLVED_IN_MORPHOGENESIS	GOMF_DNA_BINDING_TRANSCRIPTION_FACTOR_BINDING	GOMF_CHROMATIN_BINDING
51176	LEF1	lymphoid enhancer binding factor 1 [Source:HGNC Symbol;Acc:HGNC:6551]	GOBP_POSITIVE_REGULATION_OF_NUCLEOBASE_CONTAINING_COMPOUND_METABOLIC_PROCESS	GOBP_POSITIVE_REGULATION_OF_RNA_METABOLIC_PROCESS	GOBP_POSITIVE_REGULATION_OF_CELLULAR_BIOSYNTHETIC_PROCESS	GOBP_TISSUE_DEVELOPMENT	GOMF_TRANSCRIPTION_REGULATOR_ACTIVITY	GOBP_NEGATIVE_REGULATION_OF_NUCLEOBASE_CONTAINING_COMPOUND_METABOLIC_PROCESS	GOBP_POSITIVE_REGULATION_OF_TRANSCRIPTION_BY_RNA_POLYMERASE_II	GOBP_REGULATION_OF_CELL_DEATH	GOBP_NEGATIVE_REGULATION_OF_BIOSYNTHETIC_PROCESS	GOBP_REGULATION_OF_CELL_DIFFERENTIATION	GOMF_SEQUENCE_SPECIFIC_DNA_BINDING	GOBP_PROGRAMMED_CELL_DEATH	GOBP_EMBRYO_DEVELOPMENT		GOBP_ANIMAL_ORGAN_MORPHOGENESIS	GOBP_REGULATION_OF_CELL_POPULATION_PROLIFERATION		GOBP_CELLULAR_RESPONSE_TO_ENDOGENOUS_STIMULUS	GOBP_NEGATIVE_REGULATION_OF_TRANSCRIPTION_BY_RNA_POLYMERASE_II	GOBP_POSITIVE_REGULATION_OF_MULTICELLULAR_ORGANISMAL_PROCESS	GOBP_EPITHELIUM_DEVELOPMENT		GOBP_POSITIVE_REGULATION_OF_SIGNALING	GOMF_TRANSCRIPTION_FACTOR_BINDING	GOBP_POSITIVE_REGULATION_OF_DEVELOPMENTAL_PROCESS	GOBP_RESPONSE_TO_ENDOGENOUS_STIMULUS	GOBP_IMMUNE_SYSTEM_DEVELOPMENT	GOMF_CIS_REGULATORY_REGION_SEQUENCE_SPECIFIC_DNA_BINDING		GOBP_PEPTIDYL_AMINO_ACID_MODIFICATION	GOBP_EMBRYO_DEVELOPMENT_ENDING_IN_BIRTH_OR_EGG_HATCHING	GOBP_CIRCULATORY_SYSTEM_DEVELOPMENT	GOBP_ENZYME_LINKED_RECEPTOR_PROTEIN_SIGNALING_PATHWAY	GOBP_TUBE_DEVELOPMENT	GOBP_NEUROGENESIS	GOBP_REGULATION_OF_MULTICELLULAR_ORGANISMAL_DEVELOPMENT				GOBP_TUBE_MORPHOGENESIS	GOBP_REPRODUCTIVE_SYSTEM_DEVELOPMENT		GOBP_NEGATIVE_REGULATION_OF_CELL_DEATH	GOBP_ANATOMICAL_STRUCTURE_FORMATION_INVOLVED_IN_MORPHOGENESIS	GOMF_DNA_BINDING_TRANSCRIPTION_FACTOR_BINDING	GOMF_CHROMATIN_BINDING
7704	ZBTB16	zinc finger and BTB domain containing 16 [Source:HGNC Symbol;Acc:HGNC:12930]	GOBP_POSITIVE_REGULATION_OF_NUCLEOBASE_CONTAINING_COMPOUND_METABOLIC_PROCESS	GOBP_POSITIVE_REGULATION_OF_RNA_METABOLIC_PROCESS	GOBP_POSITIVE_REGULATION_OF_CELLULAR_BIOSYNTHETIC_PROCESS	GOBP_TISSUE_DEVELOPMENT	GOMF_TRANSCRIPTION_REGULATOR_ACTIVITY	GOBP_NEGATIVE_REGULATION_OF_NUCLEOBASE_CONTAINING_COMPOUND_METABOLIC_PROCESS	GOBP_POSITIVE_REGULATION_OF_TRANSCRIPTION_BY_RNA_POLYMERASE_II	GOBP_REGULATION_OF_CELL_DEATH	GOBP_NEGATIVE_REGULATION_OF_BIOSYNTHETIC_PROCESS	GOBP_REGULATION_OF_CELL_DIFFERENTIATION	GOMF_SEQUENCE_SPECIFIC_DNA_BINDING	GOBP_PROGRAMMED_CELL_DEATH	GOBP_EMBRYO_DEVELOPMENT			GOBP_REGULATION_OF_CELL_POPULATION_PROLIFERATION			GOBP_NEGATIVE_REGULATION_OF_TRANSCRIPTION_BY_RNA_POLYMERASE_II	GOBP_POSITIVE_REGULATION_OF_MULTICELLULAR_ORGANISMAL_PROCESS				GOMF_TRANSCRIPTION_FACTOR_BINDING	GOBP_POSITIVE_REGULATION_OF_DEVELOPMENTAL_PROCESS		GOBP_IMMUNE_SYSTEM_DEVELOPMENT	GOMF_CIS_REGULATORY_REGION_SEQUENCE_SPECIFIC_DNA_BINDING								GOBP_REGULATION_OF_MULTICELLULAR_ORGANISMAL_DEVELOPMENT
5925	RB1	RB transcriptional corepressor 1 [Source:HGNC Symbol;Acc:HGNC:9884]	GOBP_POSITIVE_REGULATION_OF_NUCLEOBASE_CONTAINING_COMPOUND_METABOLIC_PROCESS	GOBP_POSITIVE_REGULATION_OF_RNA_METABOLIC_PROCESS	GOBP_POSITIVE_REGULATION_OF_CELLULAR_BIOSYNTHETIC_PROCESS	GOBP_TISSUE_DEVELOPMENT	GOMF_TRANSCRIPTION_REGULATOR_ACTIVITY	GOBP_NEGATIVE_REGULATION_OF_NUCLEOBASE_CONTAINING_COMPOUND_METABOLIC_PROCESS	GOBP_POSITIVE_REGULATION_OF_TRANSCRIPTION_BY_RNA_POLYMERASE_II	GOBP_REGULATION_OF_CELL_DEATH	GOBP_NEGATIVE_REGULATION_OF_BIOSYNTHETIC_PROCESS	GOBP_REGULATION_OF_CELL_DIFFERENTIATION	GOMF_SEQUENCE_SPECIFIC_DNA_BINDING	GOBP_PROGRAMMED_CELL_DEATH		GOCC_CHROMOSOME		GOBP_REGULATION_OF_CELL_POPULATION_PROLIFERATION	GOCC_CHROMATIN	GOBP_CELLULAR_RESPONSE_TO_ENDOGENOUS_STIMULUS	GOBP_NEGATIVE_REGULATION_OF_TRANSCRIPTION_BY_RNA_POLYMERASE_II	GOBP_POSITIVE_REGULATION_OF_MULTICELLULAR_ORGANISMAL_PROCESS		GOBP_PHOSPHORYLATION		GOMF_TRANSCRIPTION_FACTOR_BINDING	GOBP_POSITIVE_REGULATION_OF_DEVELOPMENTAL_PROCESS	GOBP_RESPONSE_TO_ENDOGENOUS_STIMULUS	GOBP_IMMUNE_SYSTEM_DEVELOPMENT		GOBP_POSITIVE_REGULATION_OF_MOLECULAR_FUNCTION			GOBP_CIRCULATORY_SYSTEM_DEVELOPMENT		GOBP_TUBE_DEVELOPMENT	GOBP_NEUROGENESIS	GOBP_REGULATION_OF_MULTICELLULAR_ORGANISMAL_DEVELOPMENT	GOBP_REGULATION_OF_PROTEIN_MODIFICATION_PROCESS	GOBP_RESPONSE_TO_OXYGEN_CONTAINING_COMPOUND	GOBP_REGULATION_OF_PHOSPHORUS_METABOLIC_PROCESS				GOBP_NEGATIVE_REGULATION_OF_CELL_DEATH		GOMF_DNA_BINDING_TRANSCRIPTION_FACTOR_BINDING		GOBP_GROWTH
6934	TCF7L2	transcription factor 7 like 2 [Source:HGNC Symbol;Acc:HGNC:11641]	GOBP_POSITIVE_REGULATION_OF_NUCLEOBASE_CONTAINING_COMPOUND_METABOLIC_PROCESS	GOBP_POSITIVE_REGULATION_OF_RNA_METABOLIC_PROCESS	GOBP_POSITIVE_REGULATION_OF_CELLULAR_BIOSYNTHETIC_PROCESS	GOBP_TISSUE_DEVELOPMENT	GOMF_TRANSCRIPTION_REGULATOR_ACTIVITY	GOBP_NEGATIVE_REGULATION_OF_NUCLEOBASE_CONTAINING_COMPOUND_METABOLIC_PROCESS	GOBP_POSITIVE_REGULATION_OF_TRANSCRIPTION_BY_RNA_POLYMERASE_II	GOBP_REGULATION_OF_CELL_DEATH	GOBP_NEGATIVE_REGULATION_OF_BIOSYNTHETIC_PROCESS	GOBP_REGULATION_OF_CELL_DIFFERENTIATION	GOMF_SEQUENCE_SPECIFIC_DNA_BINDING	GOBP_PROGRAMMED_CELL_DEATH		GOCC_CHROMOSOME		GOBP_REGULATION_OF_CELL_POPULATION_PROLIFERATION	GOCC_CHROMATIN		GOBP_NEGATIVE_REGULATION_OF_TRANSCRIPTION_BY_RNA_POLYMERASE_II	GOBP_POSITIVE_REGULATION_OF_MULTICELLULAR_ORGANISMAL_PROCESS			GOBP_POSITIVE_REGULATION_OF_SIGNALING	GOMF_TRANSCRIPTION_FACTOR_BINDING	GOBP_POSITIVE_REGULATION_OF_DEVELOPMENTAL_PROCESS			GOMF_CIS_REGULATORY_REGION_SEQUENCE_SPECIFIC_DNA_BINDING	GOBP_POSITIVE_REGULATION_OF_MOLECULAR_FUNCTION			GOBP_CIRCULATORY_SYSTEM_DEVELOPMENT						GOBP_RESPONSE_TO_OXYGEN_CONTAINING_COMPOUND				GOBP_POSITIVE_REGULATION_OF_PROTEIN_METABOLIC_PROCESS	GOBP_NEGATIVE_REGULATION_OF_CELL_DEATH		GOMF_DNA_BINDING_TRANSCRIPTION_FACTOR_BINDING
4851	NOTCH1	notch receptor 1 [Source:HGNC Symbol;Acc:HGNC:7881]	GOBP_POSITIVE_REGULATION_OF_NUCLEOBASE_CONTAINING_COMPOUND_METABOLIC_PROCESS	GOBP_POSITIVE_REGULATION_OF_RNA_METABOLIC_PROCESS	GOBP_POSITIVE_REGULATION_OF_CELLULAR_BIOSYNTHETIC_PROCESS	GOBP_TISSUE_DEVELOPMENT	GOMF_TRANSCRIPTION_REGULATOR_ACTIVITY	GOBP_NEGATIVE_REGULATION_OF_NUCLEOBASE_CONTAINING_COMPOUND_METABOLIC_PROCESS	GOBP_POSITIVE_REGULATION_OF_TRANSCRIPTION_BY_RNA_POLYMERASE_II	GOBP_REGULATION_OF_CELL_DEATH	GOBP_NEGATIVE_REGULATION_OF_BIOSYNTHETIC_PROCESS	GOBP_REGULATION_OF_CELL_DIFFERENTIATION		GOBP_PROGRAMMED_CELL_DEATH	GOBP_EMBRYO_DEVELOPMENT		GOBP_ANIMAL_ORGAN_MORPHOGENESIS	GOBP_REGULATION_OF_CELL_POPULATION_PROLIFERATION		GOBP_CELLULAR_RESPONSE_TO_ENDOGENOUS_STIMULUS	GOBP_NEGATIVE_REGULATION_OF_TRANSCRIPTION_BY_RNA_POLYMERASE_II	GOBP_POSITIVE_REGULATION_OF_MULTICELLULAR_ORGANISMAL_PROCESS	GOBP_EPITHELIUM_DEVELOPMENT		GOBP_POSITIVE_REGULATION_OF_SIGNALING		GOBP_POSITIVE_REGULATION_OF_DEVELOPMENTAL_PROCESS	GOBP_RESPONSE_TO_ENDOGENOUS_STIMULUS	GOBP_IMMUNE_SYSTEM_DEVELOPMENT				GOBP_EMBRYO_DEVELOPMENT_ENDING_IN_BIRTH_OR_EGG_HATCHING	GOBP_CIRCULATORY_SYSTEM_DEVELOPMENT	GOBP_ENZYME_LINKED_RECEPTOR_PROTEIN_SIGNALING_PATHWAY	GOBP_TUBE_DEVELOPMENT	GOBP_NEUROGENESIS	GOBP_REGULATION_OF_MULTICELLULAR_ORGANISMAL_DEVELOPMENT		GOBP_RESPONSE_TO_OXYGEN_CONTAINING_COMPOUND		GOBP_TUBE_MORPHOGENESIS	GOBP_REPRODUCTIVE_SYSTEM_DEVELOPMENT		GOBP_NEGATIVE_REGULATION_OF_CELL_DEATH	GOBP_ANATOMICAL_STRUCTURE_FORMATION_INVOLVED_IN_MORPHOGENESIS		GOMF_CHROMATIN_BINDING	GOBP_GROWTH
668	FOXL2	forkhead box L2 [Source:HGNC Symbol;Acc:HGNC:1092]	GOBP_POSITIVE_REGULATION_OF_NUCLEOBASE_CONTAINING_COMPOUND_METABOLIC_PROCESS	GOBP_POSITIVE_REGULATION_OF_RNA_METABOLIC_PROCESS	GOBP_POSITIVE_REGULATION_OF_CELLULAR_BIOSYNTHETIC_PROCESS	GOBP_TISSUE_DEVELOPMENT	GOMF_TRANSCRIPTION_REGULATOR_ACTIVITY	GOBP_NEGATIVE_REGULATION_OF_NUCLEOBASE_CONTAINING_COMPOUND_METABOLIC_PROCESS	GOBP_POSITIVE_REGULATION_OF_TRANSCRIPTION_BY_RNA_POLYMERASE_II	GOBP_REGULATION_OF_CELL_DEATH	GOBP_NEGATIVE_REGULATION_OF_BIOSYNTHETIC_PROCESS		GOMF_SEQUENCE_SPECIFIC_DNA_BINDING	GOBP_PROGRAMMED_CELL_DEATH	GOBP_EMBRYO_DEVELOPMENT	GOCC_CHROMOSOME	GOBP_ANIMAL_ORGAN_MORPHOGENESIS		GOCC_CHROMATIN		GOBP_NEGATIVE_REGULATION_OF_TRANSCRIPTION_BY_RNA_POLYMERASE_II	GOBP_POSITIVE_REGULATION_OF_MULTICELLULAR_ORGANISMAL_PROCESS	GOBP_EPITHELIUM_DEVELOPMENT		GOBP_POSITIVE_REGULATION_OF_SIGNALING	GOMF_TRANSCRIPTION_FACTOR_BINDING				GOMF_CIS_REGULATORY_REGION_SEQUENCE_SPECIFIC_DNA_BINDING	GOBP_POSITIVE_REGULATION_OF_MOLECULAR_FUNCTION												GOBP_REPRODUCTIVE_SYSTEM_DEVELOPMENT	GOBP_POSITIVE_REGULATION_OF_PROTEIN_METABOLIC_PROCESS			GOMF_DNA_BINDING_TRANSCRIPTION_FACTOR_BINDING		GOBP_GROWTH
6935	ZEB1	zinc finger E-box binding homeobox 1 [Source:HGNC Symbol;Acc:HGNC:11642]	GOBP_POSITIVE_REGULATION_OF_NUCLEOBASE_CONTAINING_COMPOUND_METABOLIC_PROCESS	GOBP_POSITIVE_REGULATION_OF_RNA_METABOLIC_PROCESS	GOBP_POSITIVE_REGULATION_OF_CELLULAR_BIOSYNTHETIC_PROCESS	GOBP_TISSUE_DEVELOPMENT	GOMF_TRANSCRIPTION_REGULATOR_ACTIVITY	GOBP_NEGATIVE_REGULATION_OF_NUCLEOBASE_CONTAINING_COMPOUND_METABOLIC_PROCESS	GOBP_POSITIVE_REGULATION_OF_TRANSCRIPTION_BY_RNA_POLYMERASE_II		GOBP_NEGATIVE_REGULATION_OF_BIOSYNTHETIC_PROCESS	GOBP_REGULATION_OF_CELL_DIFFERENTIATION	GOMF_SEQUENCE_SPECIFIC_DNA_BINDING		GOBP_EMBRYO_DEVELOPMENT	GOCC_CHROMOSOME	GOBP_ANIMAL_ORGAN_MORPHOGENESIS	GOBP_REGULATION_OF_CELL_POPULATION_PROLIFERATION	GOCC_CHROMATIN	GOBP_CELLULAR_RESPONSE_TO_ENDOGENOUS_STIMULUS	GOBP_NEGATIVE_REGULATION_OF_TRANSCRIPTION_BY_RNA_POLYMERASE_II		GOBP_EPITHELIUM_DEVELOPMENT				GOBP_POSITIVE_REGULATION_OF_DEVELOPMENTAL_PROCESS	GOBP_RESPONSE_TO_ENDOGENOUS_STIMULUS	GOBP_IMMUNE_SYSTEM_DEVELOPMENT	GOMF_CIS_REGULATORY_REGION_SEQUENCE_SPECIFIC_DNA_BINDING			GOBP_EMBRYO_DEVELOPMENT_ENDING_IN_BIRTH_OR_EGG_HATCHING		GOBP_ENZYME_LINKED_RECEPTOR_PROTEIN_SIGNALING_PATHWAY	GOBP_TUBE_DEVELOPMENT	GOBP_NEUROGENESIS	GOBP_REGULATION_OF_MULTICELLULAR_ORGANISMAL_DEVELOPMENT		GOBP_RESPONSE_TO_OXYGEN_CONTAINING_COMPOUND		GOBP_TUBE_MORPHOGENESIS						GOMF_CHROMATIN_BINDING
4087	SMAD2	SMAD family member 2 [Source:HGNC Symbol;Acc:HGNC:6768]	GOBP_POSITIVE_REGULATION_OF_NUCLEOBASE_CONTAINING_COMPOUND_METABOLIC_PROCESS	GOBP_POSITIVE_REGULATION_OF_RNA_METABOLIC_PROCESS	GOBP_POSITIVE_REGULATION_OF_CELLULAR_BIOSYNTHETIC_PROCESS	GOBP_TISSUE_DEVELOPMENT	GOMF_TRANSCRIPTION_REGULATOR_ACTIVITY	GOBP_NEGATIVE_REGULATION_OF_NUCLEOBASE_CONTAINING_COMPOUND_METABOLIC_PROCESS	GOBP_POSITIVE_REGULATION_OF_TRANSCRIPTION_BY_RNA_POLYMERASE_II		GOBP_NEGATIVE_REGULATION_OF_BIOSYNTHETIC_PROCESS	GOBP_REGULATION_OF_CELL_DIFFERENTIATION	GOMF_SEQUENCE_SPECIFIC_DNA_BINDING		GOBP_EMBRYO_DEVELOPMENT	GOCC_CHROMOSOME	GOBP_ANIMAL_ORGAN_MORPHOGENESIS	GOBP_REGULATION_OF_CELL_POPULATION_PROLIFERATION	GOCC_CHROMATIN	GOBP_CELLULAR_RESPONSE_TO_ENDOGENOUS_STIMULUS		GOBP_POSITIVE_REGULATION_OF_MULTICELLULAR_ORGANISMAL_PROCESS	GOBP_EPITHELIUM_DEVELOPMENT	GOBP_PHOSPHORYLATION	GOBP_POSITIVE_REGULATION_OF_SIGNALING	GOMF_TRANSCRIPTION_FACTOR_BINDING	GOBP_POSITIVE_REGULATION_OF_DEVELOPMENTAL_PROCESS	GOBP_RESPONSE_TO_ENDOGENOUS_STIMULUS		GOMF_CIS_REGULATORY_REGION_SEQUENCE_SPECIFIC_DNA_BINDING			GOBP_EMBRYO_DEVELOPMENT_ENDING_IN_BIRTH_OR_EGG_HATCHING	GOBP_CIRCULATORY_SYSTEM_DEVELOPMENT	GOBP_ENZYME_LINKED_RECEPTOR_PROTEIN_SIGNALING_PATHWAY	GOBP_TUBE_DEVELOPMENT				GOBP_RESPONSE_TO_OXYGEN_CONTAINING_COMPOUND		GOBP_TUBE_MORPHOGENESIS				GOBP_ANATOMICAL_STRUCTURE_FORMATION_INVOLVED_IN_MORPHOGENESIS	GOMF_DNA_BINDING_TRANSCRIPTION_FACTOR_BINDING	GOMF_CHROMATIN_BINDING	GOBP_GROWTH
7080	NKX2-1	NK2 homeobox 1 [Source:HGNC Symbol;Acc:HGNC:11825]	GOBP_POSITIVE_REGULATION_OF_NUCLEOBASE_CONTAINING_COMPOUND_METABOLIC_PROCESS	GOBP_POSITIVE_REGULATION_OF_RNA_METABOLIC_PROCESS	GOBP_POSITIVE_REGULATION_OF_CELLULAR_BIOSYNTHETIC_PROCESS	GOBP_TISSUE_DEVELOPMENT	GOMF_TRANSCRIPTION_REGULATOR_ACTIVITY	GOBP_NEGATIVE_REGULATION_OF_NUCLEOBASE_CONTAINING_COMPOUND_METABOLIC_PROCESS	GOBP_POSITIVE_REGULATION_OF_TRANSCRIPTION_BY_RNA_POLYMERASE_II		GOBP_NEGATIVE_REGULATION_OF_BIOSYNTHETIC_PROCESS	GOBP_REGULATION_OF_CELL_DIFFERENTIATION	GOMF_SEQUENCE_SPECIFIC_DNA_BINDING			GOCC_CHROMOSOME	GOBP_ANIMAL_ORGAN_MORPHOGENESIS		GOCC_CHROMATIN	GOBP_CELLULAR_RESPONSE_TO_ENDOGENOUS_STIMULUS	GOBP_NEGATIVE_REGULATION_OF_TRANSCRIPTION_BY_RNA_POLYMERASE_II		GOBP_EPITHELIUM_DEVELOPMENT			GOMF_TRANSCRIPTION_FACTOR_BINDING		GOBP_RESPONSE_TO_ENDOGENOUS_STIMULUS		GOMF_CIS_REGULATORY_REGION_SEQUENCE_SPECIFIC_DNA_BINDING					GOBP_ENZYME_LINKED_RECEPTOR_PROTEIN_SIGNALING_PATHWAY	GOBP_TUBE_DEVELOPMENT						GOBP_TUBE_MORPHOGENESIS					GOMF_DNA_BINDING_TRANSCRIPTION_FACTOR_BINDING
861	RUNX1	RUNX family transcription factor 1 [Source:HGNC Symbol;Acc:HGNC:10471]	GOBP_POSITIVE_REGULATION_OF_NUCLEOBASE_CONTAINING_COMPOUND_METABOLIC_PROCESS	GOBP_POSITIVE_REGULATION_OF_RNA_METABOLIC_PROCESS	GOBP_POSITIVE_REGULATION_OF_CELLULAR_BIOSYNTHETIC_PROCESS	GOBP_TISSUE_DEVELOPMENT	GOMF_TRANSCRIPTION_REGULATOR_ACTIVITY	GOBP_NEGATIVE_REGULATION_OF_NUCLEOBASE_CONTAINING_COMPOUND_METABOLIC_PROCESS	GOBP_POSITIVE_REGULATION_OF_TRANSCRIPTION_BY_RNA_POLYMERASE_II		GOBP_NEGATIVE_REGULATION_OF_BIOSYNTHETIC_PROCESS	GOBP_REGULATION_OF_CELL_DIFFERENTIATION	GOMF_SEQUENCE_SPECIFIC_DNA_BINDING			GOCC_CHROMOSOME		GOBP_REGULATION_OF_CELL_POPULATION_PROLIFERATION	GOCC_CHROMATIN		GOBP_NEGATIVE_REGULATION_OF_TRANSCRIPTION_BY_RNA_POLYMERASE_II	GOBP_POSITIVE_REGULATION_OF_MULTICELLULAR_ORGANISMAL_PROCESS					GOBP_POSITIVE_REGULATION_OF_DEVELOPMENTAL_PROCESS		GOBP_IMMUNE_SYSTEM_DEVELOPMENT	GOMF_CIS_REGULATORY_REGION_SEQUENCE_SPECIFIC_DNA_BINDING				GOBP_CIRCULATORY_SYSTEM_DEVELOPMENT		GOBP_TUBE_DEVELOPMENT	GOBP_NEUROGENESIS	GOBP_REGULATION_OF_MULTICELLULAR_ORGANISMAL_DEVELOPMENT				GOBP_TUBE_MORPHOGENESIS				GOBP_ANATOMICAL_STRUCTURE_FORMATION_INVOLVED_IN_MORPHOGENESIS			GOBP_GROWTH
3192	HNRNPU	heterogeneous nuclear ribonucleoprotein U [Source:HGNC Symbol;Acc:HGNC:5048]	GOBP_POSITIVE_REGULATION_OF_NUCLEOBASE_CONTAINING_COMPOUND_METABOLIC_PROCESS	GOBP_POSITIVE_REGULATION_OF_RNA_METABOLIC_PROCESS	GOBP_POSITIVE_REGULATION_OF_CELLULAR_BIOSYNTHETIC_PROCESS	GOBP_TISSUE_DEVELOPMENT	GOMF_TRANSCRIPTION_REGULATOR_ACTIVITY	GOBP_NEGATIVE_REGULATION_OF_NUCLEOBASE_CONTAINING_COMPOUND_METABOLIC_PROCESS	GOBP_POSITIVE_REGULATION_OF_TRANSCRIPTION_BY_RNA_POLYMERASE_II		GOBP_NEGATIVE_REGULATION_OF_BIOSYNTHETIC_PROCESS	GOBP_REGULATION_OF_CELL_DIFFERENTIATION	GOMF_SEQUENCE_SPECIFIC_DNA_BINDING			GOCC_CHROMOSOME		GOBP_REGULATION_OF_CELL_POPULATION_PROLIFERATION		GOBP_CELLULAR_RESPONSE_TO_ENDOGENOUS_STIMULUS	GOBP_NEGATIVE_REGULATION_OF_TRANSCRIPTION_BY_RNA_POLYMERASE_II			GOBP_PHOSPHORYLATION		GOMF_TRANSCRIPTION_FACTOR_BINDING	GOBP_POSITIVE_REGULATION_OF_DEVELOPMENTAL_PROCESS	GOBP_RESPONSE_TO_ENDOGENOUS_STIMULUS		GOMF_CIS_REGULATORY_REGION_SEQUENCE_SPECIFIC_DNA_BINDING	GOBP_POSITIVE_REGULATION_OF_MOLECULAR_FUNCTION			GOBP_CIRCULATORY_SYSTEM_DEVELOPMENT							GOBP_REGULATION_OF_PHOSPHORUS_METABOLIC_PROCESS			GOBP_POSITIVE_REGULATION_OF_PROTEIN_METABOLIC_PROCESS				GOMF_CHROMATIN_BINDING
6299	SALL1	spalt like transcription factor 1 [Source:HGNC Symbol;Acc:HGNC:10524]	GOBP_POSITIVE_REGULATION_OF_NUCLEOBASE_CONTAINING_COMPOUND_METABOLIC_PROCESS	GOBP_POSITIVE_REGULATION_OF_RNA_METABOLIC_PROCESS	GOBP_POSITIVE_REGULATION_OF_CELLULAR_BIOSYNTHETIC_PROCESS	GOBP_TISSUE_DEVELOPMENT	GOMF_TRANSCRIPTION_REGULATOR_ACTIVITY	GOBP_NEGATIVE_REGULATION_OF_NUCLEOBASE_CONTAINING_COMPOUND_METABOLIC_PROCESS	GOBP_POSITIVE_REGULATION_OF_TRANSCRIPTION_BY_RNA_POLYMERASE_II		GOBP_NEGATIVE_REGULATION_OF_BIOSYNTHETIC_PROCESS		GOMF_SEQUENCE_SPECIFIC_DNA_BINDING		GOBP_EMBRYO_DEVELOPMENT	GOCC_CHROMOSOME	GOBP_ANIMAL_ORGAN_MORPHOGENESIS		GOCC_CHROMATIN		GOBP_NEGATIVE_REGULATION_OF_TRANSCRIPTION_BY_RNA_POLYMERASE_II		GOBP_EPITHELIUM_DEVELOPMENT		GOBP_POSITIVE_REGULATION_OF_SIGNALING					GOMF_CIS_REGULATORY_REGION_SEQUENCE_SPECIFIC_DNA_BINDING				GOBP_CIRCULATORY_SYSTEM_DEVELOPMENT		GOBP_TUBE_DEVELOPMENT	GOBP_NEUROGENESIS					GOBP_TUBE_MORPHOGENESIS	GOBP_REPRODUCTIVE_SYSTEM_DEVELOPMENT			GOBP_ANATOMICAL_STRUCTURE_FORMATION_INVOLVED_IN_MORPHOGENESIS			GOBP_GROWTH
1999	ELF3	E74 like ETS transcription factor 3 [Source:HGNC Symbol;Acc:HGNC:3318]	GOBP_POSITIVE_REGULATION_OF_NUCLEOBASE_CONTAINING_COMPOUND_METABOLIC_PROCESS	GOBP_POSITIVE_REGULATION_OF_RNA_METABOLIC_PROCESS	GOBP_POSITIVE_REGULATION_OF_CELLULAR_BIOSYNTHETIC_PROCESS	GOBP_TISSUE_DEVELOPMENT	GOMF_TRANSCRIPTION_REGULATOR_ACTIVITY	GOBP_NEGATIVE_REGULATION_OF_NUCLEOBASE_CONTAINING_COMPOUND_METABOLIC_PROCESS	GOBP_POSITIVE_REGULATION_OF_TRANSCRIPTION_BY_RNA_POLYMERASE_II		GOBP_NEGATIVE_REGULATION_OF_BIOSYNTHETIC_PROCESS		GOMF_SEQUENCE_SPECIFIC_DNA_BINDING		GOBP_EMBRYO_DEVELOPMENT	GOCC_CHROMOSOME	GOBP_ANIMAL_ORGAN_MORPHOGENESIS		GOCC_CHROMATIN				GOBP_EPITHELIUM_DEVELOPMENT							GOMF_CIS_REGULATORY_REGION_SEQUENCE_SPECIFIC_DNA_BINDING			GOBP_EMBRYO_DEVELOPMENT_ENDING_IN_BIRTH_OR_EGG_HATCHING
57167	SALL4	spalt like transcription factor 4 [Source:HGNC Symbol;Acc:HGNC:15924]	GOBP_POSITIVE_REGULATION_OF_NUCLEOBASE_CONTAINING_COMPOUND_METABOLIC_PROCESS	GOBP_POSITIVE_REGULATION_OF_RNA_METABOLIC_PROCESS	GOBP_POSITIVE_REGULATION_OF_CELLULAR_BIOSYNTHETIC_PROCESS	GOBP_TISSUE_DEVELOPMENT	GOMF_TRANSCRIPTION_REGULATOR_ACTIVITY	GOBP_NEGATIVE_REGULATION_OF_NUCLEOBASE_CONTAINING_COMPOUND_METABOLIC_PROCESS	GOBP_POSITIVE_REGULATION_OF_TRANSCRIPTION_BY_RNA_POLYMERASE_II		GOBP_NEGATIVE_REGULATION_OF_BIOSYNTHETIC_PROCESS		GOMF_SEQUENCE_SPECIFIC_DNA_BINDING		GOBP_EMBRYO_DEVELOPMENT	GOCC_CHROMOSOME			GOCC_CHROMATIN		GOBP_NEGATIVE_REGULATION_OF_TRANSCRIPTION_BY_RNA_POLYMERASE_II		GOBP_EPITHELIUM_DEVELOPMENT							GOMF_CIS_REGULATORY_REGION_SEQUENCE_SPECIFIC_DNA_BINDING			GOBP_EMBRYO_DEVELOPMENT_ENDING_IN_BIRTH_OR_EGG_HATCHING	GOBP_CIRCULATORY_SYSTEM_DEVELOPMENT		GOBP_TUBE_DEVELOPMENT						GOBP_TUBE_MORPHOGENESIS				GOBP_ANATOMICAL_STRUCTURE_FORMATION_INVOLVED_IN_MORPHOGENESIS			GOBP_GROWTH
7026	NR2F2	nuclear receptor subfamily 2 group F member 2 [Source:HGNC Symbol;Acc:HGNC:7976]	GOBP_POSITIVE_REGULATION_OF_NUCLEOBASE_CONTAINING_COMPOUND_METABOLIC_PROCESS	GOBP_POSITIVE_REGULATION_OF_RNA_METABOLIC_PROCESS	GOBP_POSITIVE_REGULATION_OF_CELLULAR_BIOSYNTHETIC_PROCESS	GOBP_TISSUE_DEVELOPMENT	GOMF_TRANSCRIPTION_REGULATOR_ACTIVITY	GOBP_NEGATIVE_REGULATION_OF_NUCLEOBASE_CONTAINING_COMPOUND_METABOLIC_PROCESS	GOBP_POSITIVE_REGULATION_OF_TRANSCRIPTION_BY_RNA_POLYMERASE_II		GOBP_NEGATIVE_REGULATION_OF_BIOSYNTHETIC_PROCESS		GOMF_SEQUENCE_SPECIFIC_DNA_BINDING		GOBP_EMBRYO_DEVELOPMENT			GOBP_REGULATION_OF_CELL_POPULATION_PROLIFERATION			GOBP_NEGATIVE_REGULATION_OF_TRANSCRIPTION_BY_RNA_POLYMERASE_II		GOBP_EPITHELIUM_DEVELOPMENT	GOBP_PHOSPHORYLATION						GOMF_CIS_REGULATORY_REGION_SEQUENCE_SPECIFIC_DNA_BINDING			GOBP_EMBRYO_DEVELOPMENT_ENDING_IN_BIRTH_OR_EGG_HATCHING	GOBP_CIRCULATORY_SYSTEM_DEVELOPMENT		GOBP_TUBE_DEVELOPMENT	GOBP_NEUROGENESIS		GOBP_REGULATION_OF_PROTEIN_MODIFICATION_PROCESS	GOBP_RESPONSE_TO_OXYGEN_CONTAINING_COMPOUND	GOBP_REGULATION_OF_PHOSPHORUS_METABOLIC_PROCESS	GOBP_TUBE_MORPHOGENESIS	GOBP_REPRODUCTIVE_SYSTEM_DEVELOPMENT
79718	TBL1XR1	TBL1X receptor 1 [Source:HGNC Symbol;Acc:HGNC:29529]	GOBP_POSITIVE_REGULATION_OF_NUCLEOBASE_CONTAINING_COMPOUND_METABOLIC_PROCESS	GOBP_POSITIVE_REGULATION_OF_RNA_METABOLIC_PROCESS	GOBP_POSITIVE_REGULATION_OF_CELLULAR_BIOSYNTHETIC_PROCESS	GOBP_TISSUE_DEVELOPMENT	GOMF_TRANSCRIPTION_REGULATOR_ACTIVITY	GOBP_NEGATIVE_REGULATION_OF_NUCLEOBASE_CONTAINING_COMPOUND_METABOLIC_PROCESS	GOBP_POSITIVE_REGULATION_OF_TRANSCRIPTION_BY_RNA_POLYMERASE_II		GOBP_NEGATIVE_REGULATION_OF_BIOSYNTHETIC_PROCESS		GOMF_SEQUENCE_SPECIFIC_DNA_BINDING		GOBP_EMBRYO_DEVELOPMENT						GOBP_NEGATIVE_REGULATION_OF_TRANSCRIPTION_BY_RNA_POLYMERASE_II				GOBP_POSITIVE_REGULATION_OF_SIGNALING								GOBP_EMBRYO_DEVELOPMENT_ENDING_IN_BIRTH_OR_EGG_HATCHING																GOBP_GROWTH
4781	NFIB	nuclear factor I B [Source:HGNC Symbol;Acc:HGNC:7785]	GOBP_POSITIVE_REGULATION_OF_NUCLEOBASE_CONTAINING_COMPOUND_METABOLIC_PROCESS	GOBP_POSITIVE_REGULATION_OF_RNA_METABOLIC_PROCESS	GOBP_POSITIVE_REGULATION_OF_CELLULAR_BIOSYNTHETIC_PROCESS	GOBP_TISSUE_DEVELOPMENT	GOMF_TRANSCRIPTION_REGULATOR_ACTIVITY	GOBP_NEGATIVE_REGULATION_OF_NUCLEOBASE_CONTAINING_COMPOUND_METABOLIC_PROCESS	GOBP_POSITIVE_REGULATION_OF_TRANSCRIPTION_BY_RNA_POLYMERASE_II		GOBP_NEGATIVE_REGULATION_OF_BIOSYNTHETIC_PROCESS		GOMF_SEQUENCE_SPECIFIC_DNA_BINDING			GOCC_CHROMOSOME	GOBP_ANIMAL_ORGAN_MORPHOGENESIS	GOBP_REGULATION_OF_CELL_POPULATION_PROLIFERATION	GOCC_CHROMATIN				GOBP_EPITHELIUM_DEVELOPMENT							GOMF_CIS_REGULATORY_REGION_SEQUENCE_SPECIFIC_DNA_BINDING						GOBP_TUBE_DEVELOPMENT	GOBP_NEUROGENESIS					GOBP_TUBE_MORPHOGENESIS				GOBP_ANATOMICAL_STRUCTURE_FORMATION_INVOLVED_IN_MORPHOGENESIS
2033	EP300	E1A binding protein p300 [Source:HGNC Symbol;Acc:HGNC:3373]	GOBP_POSITIVE_REGULATION_OF_NUCLEOBASE_CONTAINING_COMPOUND_METABOLIC_PROCESS	GOBP_POSITIVE_REGULATION_OF_RNA_METABOLIC_PROCESS	GOBP_POSITIVE_REGULATION_OF_CELLULAR_BIOSYNTHETIC_PROCESS	GOBP_TISSUE_DEVELOPMENT	GOMF_TRANSCRIPTION_REGULATOR_ACTIVITY	GOBP_NEGATIVE_REGULATION_OF_NUCLEOBASE_CONTAINING_COMPOUND_METABOLIC_PROCESS	GOBP_POSITIVE_REGULATION_OF_TRANSCRIPTION_BY_RNA_POLYMERASE_II		GOBP_NEGATIVE_REGULATION_OF_BIOSYNTHETIC_PROCESS			GOBP_PROGRAMMED_CELL_DEATH	GOBP_EMBRYO_DEVELOPMENT	GOCC_CHROMOSOME	GOBP_ANIMAL_ORGAN_MORPHOGENESIS			GOBP_CELLULAR_RESPONSE_TO_ENDOGENOUS_STIMULUS	GOBP_NEGATIVE_REGULATION_OF_TRANSCRIPTION_BY_RNA_POLYMERASE_II		GOBP_EPITHELIUM_DEVELOPMENT	GOBP_PHOSPHORYLATION	GOBP_POSITIVE_REGULATION_OF_SIGNALING	GOMF_TRANSCRIPTION_FACTOR_BINDING		GOBP_RESPONSE_TO_ENDOGENOUS_STIMULUS	GOBP_IMMUNE_SYSTEM_DEVELOPMENT		GOBP_POSITIVE_REGULATION_OF_MOLECULAR_FUNCTION	GOBP_PEPTIDYL_AMINO_ACID_MODIFICATION	GOBP_EMBRYO_DEVELOPMENT_ENDING_IN_BIRTH_OR_EGG_HATCHING	GOBP_CIRCULATORY_SYSTEM_DEVELOPMENT	GOBP_ENZYME_LINKED_RECEPTOR_PROTEIN_SIGNALING_PATHWAY	GOBP_TUBE_DEVELOPMENT	GOBP_NEUROGENESIS		GOBP_REGULATION_OF_PROTEIN_MODIFICATION_PROCESS		GOBP_REGULATION_OF_PHOSPHORUS_METABOLIC_PROCESS					GOBP_ANATOMICAL_STRUCTURE_FORMATION_INVOLVED_IN_MORPHOGENESIS	GOMF_DNA_BINDING_TRANSCRIPTION_FACTOR_BINDING	GOMF_CHROMATIN_BINDING	GOBP_GROWTH
64855	NIBAN2	niban apoptosis regulator 2 [Source:HGNC Symbol;Acc:HGNC:25282]	GOBP_POSITIVE_REGULATION_OF_NUCLEOBASE_CONTAINING_COMPOUND_METABOLIC_PROCESS	GOBP_POSITIVE_REGULATION_OF_RNA_METABOLIC_PROCESS	GOBP_POSITIVE_REGULATION_OF_CELLULAR_BIOSYNTHETIC_PROCESS	GOBP_TISSUE_DEVELOPMENT	GOMF_TRANSCRIPTION_REGULATOR_ACTIVITY	GOBP_NEGATIVE_REGULATION_OF_NUCLEOBASE_CONTAINING_COMPOUND_METABOLIC_PROCESS		GOBP_REGULATION_OF_CELL_DEATH	GOBP_NEGATIVE_REGULATION_OF_BIOSYNTHETIC_PROCESS	GOBP_REGULATION_OF_CELL_DIFFERENTIATION		GOBP_PROGRAMMED_CELL_DEATH	GOBP_EMBRYO_DEVELOPMENT			GOBP_REGULATION_OF_CELL_POPULATION_PROLIFERATION				GOBP_POSITIVE_REGULATION_OF_MULTICELLULAR_ORGANISMAL_PROCESS					GOBP_POSITIVE_REGULATION_OF_DEVELOPMENTAL_PROCESS				GOBP_POSITIVE_REGULATION_OF_MOLECULAR_FUNCTION			GOBP_CIRCULATORY_SYSTEM_DEVELOPMENT	GOBP_ENZYME_LINKED_RECEPTOR_PROTEIN_SIGNALING_PATHWAY	GOBP_TUBE_DEVELOPMENT	GOBP_NEUROGENESIS	GOBP_REGULATION_OF_MULTICELLULAR_ORGANISMAL_DEVELOPMENT				GOBP_TUBE_MORPHOGENESIS			GOBP_NEGATIVE_REGULATION_OF_CELL_DEATH	GOBP_ANATOMICAL_STRUCTURE_FORMATION_INVOLVED_IN_MORPHOGENESIS
84159	ARID5B	AT-rich interaction domain 5B [Source:HGNC Symbol;Acc:HGNC:17362]	GOBP_POSITIVE_REGULATION_OF_NUCLEOBASE_CONTAINING_COMPOUND_METABOLIC_PROCESS	GOBP_POSITIVE_REGULATION_OF_RNA_METABOLIC_PROCESS	GOBP_POSITIVE_REGULATION_OF_CELLULAR_BIOSYNTHETIC_PROCESS	GOBP_TISSUE_DEVELOPMENT	GOMF_TRANSCRIPTION_REGULATOR_ACTIVITY	GOBP_NEGATIVE_REGULATION_OF_NUCLEOBASE_CONTAINING_COMPOUND_METABOLIC_PROCESS			GOBP_NEGATIVE_REGULATION_OF_BIOSYNTHETIC_PROCESS		GOMF_SEQUENCE_SPECIFIC_DNA_BINDING				GOBP_ANIMAL_ORGAN_MORPHOGENESIS				GOBP_NEGATIVE_REGULATION_OF_TRANSCRIPTION_BY_RNA_POLYMERASE_II										GOBP_POSITIVE_REGULATION_OF_MOLECULAR_FUNCTION				GOBP_ENZYME_LINKED_RECEPTOR_PROTEIN_SIGNALING_PATHWAY								GOBP_REPRODUCTIVE_SYSTEM_DEVELOPMENT						GOBP_GROWTH
3091	HIF1A	hypoxia inducible factor 1 subunit alpha [Source:HGNC Symbol;Acc:HGNC:4910]	GOBP_POSITIVE_REGULATION_OF_NUCLEOBASE_CONTAINING_COMPOUND_METABOLIC_PROCESS	GOBP_POSITIVE_REGULATION_OF_RNA_METABOLIC_PROCESS	GOBP_POSITIVE_REGULATION_OF_CELLULAR_BIOSYNTHETIC_PROCESS	GOBP_TISSUE_DEVELOPMENT	GOMF_TRANSCRIPTION_REGULATOR_ACTIVITY		GOBP_POSITIVE_REGULATION_OF_TRANSCRIPTION_BY_RNA_POLYMERASE_II	GOBP_REGULATION_OF_CELL_DEATH		GOBP_REGULATION_OF_CELL_DIFFERENTIATION	GOMF_SEQUENCE_SPECIFIC_DNA_BINDING	GOBP_PROGRAMMED_CELL_DEATH	GOBP_EMBRYO_DEVELOPMENT	GOCC_CHROMOSOME	GOBP_ANIMAL_ORGAN_MORPHOGENESIS	GOBP_REGULATION_OF_CELL_POPULATION_PROLIFERATION	GOCC_CHROMATIN			GOBP_POSITIVE_REGULATION_OF_MULTICELLULAR_ORGANISMAL_PROCESS	GOBP_EPITHELIUM_DEVELOPMENT	GOBP_PHOSPHORYLATION	GOBP_POSITIVE_REGULATION_OF_SIGNALING	GOMF_TRANSCRIPTION_FACTOR_BINDING	GOBP_POSITIVE_REGULATION_OF_DEVELOPMENTAL_PROCESS		GOBP_IMMUNE_SYSTEM_DEVELOPMENT	GOMF_CIS_REGULATORY_REGION_SEQUENCE_SPECIFIC_DNA_BINDING	GOBP_POSITIVE_REGULATION_OF_MOLECULAR_FUNCTION		GOBP_EMBRYO_DEVELOPMENT_ENDING_IN_BIRTH_OR_EGG_HATCHING	GOBP_CIRCULATORY_SYSTEM_DEVELOPMENT	GOBP_ENZYME_LINKED_RECEPTOR_PROTEIN_SIGNALING_PATHWAY	GOBP_TUBE_DEVELOPMENT	GOBP_NEUROGENESIS	GOBP_REGULATION_OF_MULTICELLULAR_ORGANISMAL_DEVELOPMENT	GOBP_REGULATION_OF_PROTEIN_MODIFICATION_PROCESS	GOBP_RESPONSE_TO_OXYGEN_CONTAINING_COMPOUND	GOBP_REGULATION_OF_PHOSPHORUS_METABOLIC_PROCESS	GOBP_TUBE_MORPHOGENESIS	GOBP_REPRODUCTIVE_SYSTEM_DEVELOPMENT		GOBP_NEGATIVE_REGULATION_OF_CELL_DEATH	GOBP_ANATOMICAL_STRUCTURE_FORMATION_INVOLVED_IN_MORPHOGENESIS	GOMF_DNA_BINDING_TRANSCRIPTION_FACTOR_BINDING		GOBP_GROWTH
3209	HOXA13	homeobox A13 [Source:HGNC Symbol;Acc:HGNC:5102]	GOBP_POSITIVE_REGULATION_OF_NUCLEOBASE_CONTAINING_COMPOUND_METABOLIC_PROCESS	GOBP_POSITIVE_REGULATION_OF_RNA_METABOLIC_PROCESS	GOBP_POSITIVE_REGULATION_OF_CELLULAR_BIOSYNTHETIC_PROCESS	GOBP_TISSUE_DEVELOPMENT	GOMF_TRANSCRIPTION_REGULATOR_ACTIVITY		GOBP_POSITIVE_REGULATION_OF_TRANSCRIPTION_BY_RNA_POLYMERASE_II	GOBP_REGULATION_OF_CELL_DEATH			GOMF_SEQUENCE_SPECIFIC_DNA_BINDING	GOBP_PROGRAMMED_CELL_DEATH	GOBP_EMBRYO_DEVELOPMENT	GOCC_CHROMOSOME	GOBP_ANIMAL_ORGAN_MORPHOGENESIS		GOCC_CHROMATIN	GOBP_CELLULAR_RESPONSE_TO_ENDOGENOUS_STIMULUS			GOBP_EPITHELIUM_DEVELOPMENT					GOBP_RESPONSE_TO_ENDOGENOUS_STIMULUS		GOMF_CIS_REGULATORY_REGION_SEQUENCE_SPECIFIC_DNA_BINDING				GOBP_CIRCULATORY_SYSTEM_DEVELOPMENT	GOBP_ENZYME_LINKED_RECEPTOR_PROTEIN_SIGNALING_PATHWAY	GOBP_TUBE_DEVELOPMENT				GOBP_RESPONSE_TO_OXYGEN_CONTAINING_COMPOUND		GOBP_TUBE_MORPHOGENESIS	GOBP_REPRODUCTIVE_SYSTEM_DEVELOPMENT
283149	BCL9L	BCL9 like [Source:HGNC Symbol;Acc:HGNC:23688]	GOBP_POSITIVE_REGULATION_OF_NUCLEOBASE_CONTAINING_COMPOUND_METABOLIC_PROCESS	GOBP_POSITIVE_REGULATION_OF_RNA_METABOLIC_PROCESS	GOBP_POSITIVE_REGULATION_OF_CELLULAR_BIOSYNTHETIC_PROCESS	GOBP_TISSUE_DEVELOPMENT	GOMF_TRANSCRIPTION_REGULATOR_ACTIVITY		GOBP_POSITIVE_REGULATION_OF_TRANSCRIPTION_BY_RNA_POLYMERASE_II			GOBP_REGULATION_OF_CELL_DIFFERENTIATION								GOBP_CELLULAR_RESPONSE_TO_ENDOGENOUS_STIMULUS		GOBP_POSITIVE_REGULATION_OF_MULTICELLULAR_ORGANISMAL_PROCESS					GOBP_POSITIVE_REGULATION_OF_DEVELOPMENTAL_PROCESS	GOBP_RESPONSE_TO_ENDOGENOUS_STIMULUS							GOBP_ENZYME_LINKED_RECEPTOR_PROTEIN_SIGNALING_PATHWAY
10521	DDX17	DEAD-box helicase 17 [Source:HGNC Symbol;Acc:HGNC:2740]	GOBP_POSITIVE_REGULATION_OF_NUCLEOBASE_CONTAINING_COMPOUND_METABOLIC_PROCESS	GOBP_POSITIVE_REGULATION_OF_RNA_METABOLIC_PROCESS	GOBP_POSITIVE_REGULATION_OF_CELLULAR_BIOSYNTHETIC_PROCESS	GOBP_TISSUE_DEVELOPMENT	GOMF_TRANSCRIPTION_REGULATOR_ACTIVITY		GOBP_POSITIVE_REGULATION_OF_TRANSCRIPTION_BY_RNA_POLYMERASE_II			GOBP_REGULATION_OF_CELL_DIFFERENTIATION								GOBP_CELLULAR_RESPONSE_TO_ENDOGENOUS_STIMULUS								GOBP_RESPONSE_TO_ENDOGENOUS_STIMULUS
3227	HOXC11	homeobox C11 [Source:HGNC Symbol;Acc:HGNC:5123]	GOBP_POSITIVE_REGULATION_OF_NUCLEOBASE_CONTAINING_COMPOUND_METABOLIC_PROCESS	GOBP_POSITIVE_REGULATION_OF_RNA_METABOLIC_PROCESS	GOBP_POSITIVE_REGULATION_OF_CELLULAR_BIOSYNTHETIC_PROCESS	GOBP_TISSUE_DEVELOPMENT	GOMF_TRANSCRIPTION_REGULATOR_ACTIVITY		GOBP_POSITIVE_REGULATION_OF_TRANSCRIPTION_BY_RNA_POLYMERASE_II				GOMF_SEQUENCE_SPECIFIC_DNA_BINDING		GOBP_EMBRYO_DEVELOPMENT	GOCC_CHROMOSOME	GOBP_ANIMAL_ORGAN_MORPHOGENESIS		GOCC_CHROMATIN			GOBP_POSITIVE_REGULATION_OF_MULTICELLULAR_ORGANISMAL_PROCESS					GOBP_POSITIVE_REGULATION_OF_DEVELOPMENTAL_PROCESS			GOMF_CIS_REGULATORY_REGION_SEQUENCE_SPECIFIC_DNA_BINDING			GOBP_EMBRYO_DEVELOPMENT_ENDING_IN_BIRTH_OR_EGG_HATCHING													GOBP_ANATOMICAL_STRUCTURE_FORMATION_INVOLVED_IN_MORPHOGENESIS
3207	HOXA11	homeobox A11 [Source:HGNC Symbol;Acc:HGNC:5101]	GOBP_POSITIVE_REGULATION_OF_NUCLEOBASE_CONTAINING_COMPOUND_METABOLIC_PROCESS	GOBP_POSITIVE_REGULATION_OF_RNA_METABOLIC_PROCESS	GOBP_POSITIVE_REGULATION_OF_CELLULAR_BIOSYNTHETIC_PROCESS	GOBP_TISSUE_DEVELOPMENT	GOMF_TRANSCRIPTION_REGULATOR_ACTIVITY					GOBP_REGULATION_OF_CELL_DIFFERENTIATION	GOMF_SEQUENCE_SPECIFIC_DNA_BINDING		GOBP_EMBRYO_DEVELOPMENT		GOBP_ANIMAL_ORGAN_MORPHOGENESIS					GOBP_POSITIVE_REGULATION_OF_MULTICELLULAR_ORGANISMAL_PROCESS	GOBP_EPITHELIUM_DEVELOPMENT				GOBP_POSITIVE_REGULATION_OF_DEVELOPMENTAL_PROCESS	GOBP_RESPONSE_TO_ENDOGENOUS_STIMULUS		GOMF_CIS_REGULATORY_REGION_SEQUENCE_SPECIFIC_DNA_BINDING			GOBP_EMBRYO_DEVELOPMENT_ENDING_IN_BIRTH_OR_EGG_HATCHING			GOBP_TUBE_DEVELOPMENT		GOBP_REGULATION_OF_MULTICELLULAR_ORGANISMAL_DEVELOPMENT		GOBP_RESPONSE_TO_OXYGEN_CONTAINING_COMPOUND		GOBP_TUBE_MORPHOGENESIS	GOBP_REPRODUCTIVE_SYSTEM_DEVELOPMENT			GOBP_ANATOMICAL_STRUCTURE_FORMATION_INVOLVED_IN_MORPHOGENESIS			GOBP_GROWTH
4221	MEN1	menin 1 [Source:HGNC Symbol;Acc:HGNC:7010]	GOBP_POSITIVE_REGULATION_OF_NUCLEOBASE_CONTAINING_COMPOUND_METABOLIC_PROCESS	GOBP_POSITIVE_REGULATION_OF_RNA_METABOLIC_PROCESS	GOBP_POSITIVE_REGULATION_OF_CELLULAR_BIOSYNTHETIC_PROCESS	GOBP_TISSUE_DEVELOPMENT		GOBP_NEGATIVE_REGULATION_OF_NUCLEOBASE_CONTAINING_COMPOUND_METABOLIC_PROCESS	GOBP_POSITIVE_REGULATION_OF_TRANSCRIPTION_BY_RNA_POLYMERASE_II		GOBP_NEGATIVE_REGULATION_OF_BIOSYNTHETIC_PROCESS	GOBP_REGULATION_OF_CELL_DIFFERENTIATION	GOMF_SEQUENCE_SPECIFIC_DNA_BINDING			GOCC_CHROMOSOME		GOBP_REGULATION_OF_CELL_POPULATION_PROLIFERATION	GOCC_CHROMATIN	GOBP_CELLULAR_RESPONSE_TO_ENDOGENOUS_STIMULUS	GOBP_NEGATIVE_REGULATION_OF_TRANSCRIPTION_BY_RNA_POLYMERASE_II		GOBP_EPITHELIUM_DEVELOPMENT	GOBP_PHOSPHORYLATION	GOBP_POSITIVE_REGULATION_OF_SIGNALING			GOBP_RESPONSE_TO_ENDOGENOUS_STIMULUS			GOBP_POSITIVE_REGULATION_OF_MOLECULAR_FUNCTION	GOBP_PEPTIDYL_AMINO_ACID_MODIFICATION			GOBP_ENZYME_LINKED_RECEPTOR_PROTEIN_SIGNALING_PATHWAY				GOBP_REGULATION_OF_PROTEIN_MODIFICATION_PROCESS	GOBP_RESPONSE_TO_OXYGEN_CONTAINING_COMPOUND	GOBP_REGULATION_OF_PHOSPHORUS_METABOLIC_PROCESS		GOBP_REPRODUCTIVE_SYSTEM_DEVELOPMENT					GOMF_CHROMATIN_BINDING
5155	PDGFB	platelet derived growth factor subunit B [Source:HGNC Symbol;Acc:HGNC:8800]	GOBP_POSITIVE_REGULATION_OF_NUCLEOBASE_CONTAINING_COMPOUND_METABOLIC_PROCESS	GOBP_POSITIVE_REGULATION_OF_RNA_METABOLIC_PROCESS	GOBP_POSITIVE_REGULATION_OF_CELLULAR_BIOSYNTHETIC_PROCESS	GOBP_TISSUE_DEVELOPMENT		GOBP_NEGATIVE_REGULATION_OF_NUCLEOBASE_CONTAINING_COMPOUND_METABOLIC_PROCESS			GOBP_NEGATIVE_REGULATION_OF_BIOSYNTHETIC_PROCESS	GOBP_REGULATION_OF_CELL_DIFFERENTIATION			GOBP_EMBRYO_DEVELOPMENT			GOBP_REGULATION_OF_CELL_POPULATION_PROLIFERATION		GOBP_CELLULAR_RESPONSE_TO_ENDOGENOUS_STIMULUS		GOBP_POSITIVE_REGULATION_OF_MULTICELLULAR_ORGANISMAL_PROCESS	GOBP_EPITHELIUM_DEVELOPMENT	GOBP_PHOSPHORYLATION	GOBP_POSITIVE_REGULATION_OF_SIGNALING		GOBP_POSITIVE_REGULATION_OF_DEVELOPMENTAL_PROCESS	GOBP_RESPONSE_TO_ENDOGENOUS_STIMULUS	GOBP_IMMUNE_SYSTEM_DEVELOPMENT		GOBP_POSITIVE_REGULATION_OF_MOLECULAR_FUNCTION	GOBP_PEPTIDYL_AMINO_ACID_MODIFICATION	GOBP_EMBRYO_DEVELOPMENT_ENDING_IN_BIRTH_OR_EGG_HATCHING	GOBP_CIRCULATORY_SYSTEM_DEVELOPMENT	GOBP_ENZYME_LINKED_RECEPTOR_PROTEIN_SIGNALING_PATHWAY				GOBP_REGULATION_OF_PROTEIN_MODIFICATION_PROCESS	GOBP_RESPONSE_TO_OXYGEN_CONTAINING_COMPOUND	GOBP_REGULATION_OF_PHOSPHORUS_METABOLIC_PROCESS		GOBP_REPRODUCTIVE_SYSTEM_DEVELOPMENT	GOBP_POSITIVE_REGULATION_OF_PROTEIN_METABOLIC_PROCESS
3624	INHBA	inhibin subunit beta A [Source:HGNC Symbol;Acc:HGNC:6066]	GOBP_POSITIVE_REGULATION_OF_NUCLEOBASE_CONTAINING_COMPOUND_METABOLIC_PROCESS	GOBP_POSITIVE_REGULATION_OF_RNA_METABOLIC_PROCESS	GOBP_POSITIVE_REGULATION_OF_CELLULAR_BIOSYNTHETIC_PROCESS	GOBP_TISSUE_DEVELOPMENT			GOBP_POSITIVE_REGULATION_OF_TRANSCRIPTION_BY_RNA_POLYMERASE_II	GOBP_REGULATION_OF_CELL_DEATH		GOBP_REGULATION_OF_CELL_DIFFERENTIATION		GOBP_PROGRAMMED_CELL_DEATH	GOBP_EMBRYO_DEVELOPMENT		GOBP_ANIMAL_ORGAN_MORPHOGENESIS	GOBP_REGULATION_OF_CELL_POPULATION_PROLIFERATION		GOBP_CELLULAR_RESPONSE_TO_ENDOGENOUS_STIMULUS		GOBP_POSITIVE_REGULATION_OF_MULTICELLULAR_ORGANISMAL_PROCESS	GOBP_EPITHELIUM_DEVELOPMENT	GOBP_PHOSPHORYLATION	GOBP_POSITIVE_REGULATION_OF_SIGNALING		GOBP_POSITIVE_REGULATION_OF_DEVELOPMENTAL_PROCESS	GOBP_RESPONSE_TO_ENDOGENOUS_STIMULUS	GOBP_IMMUNE_SYSTEM_DEVELOPMENT						GOBP_ENZYME_LINKED_RECEPTOR_PROTEIN_SIGNALING_PATHWAY		GOBP_NEUROGENESIS	GOBP_REGULATION_OF_MULTICELLULAR_ORGANISMAL_DEVELOPMENT	GOBP_REGULATION_OF_PROTEIN_MODIFICATION_PROCESS	GOBP_RESPONSE_TO_OXYGEN_CONTAINING_COMPOUND	GOBP_REGULATION_OF_PHOSPHORUS_METABOLIC_PROCESS		GOBP_REPRODUCTIVE_SYSTEM_DEVELOPMENT	GOBP_POSITIVE_REGULATION_OF_PROTEIN_METABOLIC_PROCESS		GOBP_ANATOMICAL_STRUCTURE_FORMATION_INVOLVED_IN_MORPHOGENESIS			GOBP_GROWTH
657	BMPR1A	bone morphogenetic protein receptor type 1A [Source:HGNC Symbol;Acc:HGNC:1076]	GOBP_POSITIVE_REGULATION_OF_NUCLEOBASE_CONTAINING_COMPOUND_METABOLIC_PROCESS	GOBP_POSITIVE_REGULATION_OF_RNA_METABOLIC_PROCESS	GOBP_POSITIVE_REGULATION_OF_CELLULAR_BIOSYNTHETIC_PROCESS	GOBP_TISSUE_DEVELOPMENT			GOBP_POSITIVE_REGULATION_OF_TRANSCRIPTION_BY_RNA_POLYMERASE_II	GOBP_REGULATION_OF_CELL_DEATH		GOBP_REGULATION_OF_CELL_DIFFERENTIATION		GOBP_PROGRAMMED_CELL_DEATH	GOBP_EMBRYO_DEVELOPMENT		GOBP_ANIMAL_ORGAN_MORPHOGENESIS	GOBP_REGULATION_OF_CELL_POPULATION_PROLIFERATION		GOBP_CELLULAR_RESPONSE_TO_ENDOGENOUS_STIMULUS		GOBP_POSITIVE_REGULATION_OF_MULTICELLULAR_ORGANISMAL_PROCESS	GOBP_EPITHELIUM_DEVELOPMENT	GOBP_PHOSPHORYLATION	GOBP_POSITIVE_REGULATION_OF_SIGNALING		GOBP_POSITIVE_REGULATION_OF_DEVELOPMENTAL_PROCESS	GOBP_RESPONSE_TO_ENDOGENOUS_STIMULUS			GOBP_POSITIVE_REGULATION_OF_MOLECULAR_FUNCTION		GOBP_EMBRYO_DEVELOPMENT_ENDING_IN_BIRTH_OR_EGG_HATCHING	GOBP_CIRCULATORY_SYSTEM_DEVELOPMENT	GOBP_ENZYME_LINKED_RECEPTOR_PROTEIN_SIGNALING_PATHWAY	GOBP_TUBE_DEVELOPMENT	GOBP_NEUROGENESIS	GOBP_REGULATION_OF_MULTICELLULAR_ORGANISMAL_DEVELOPMENT	GOBP_REGULATION_OF_PROTEIN_MODIFICATION_PROCESS		GOBP_REGULATION_OF_PHOSPHORUS_METABOLIC_PROCESS	GOBP_TUBE_MORPHOGENESIS		GOBP_POSITIVE_REGULATION_OF_PROTEIN_METABOLIC_PROCESS		GOBP_ANATOMICAL_STRUCTURE_FORMATION_INVOLVED_IN_MORPHOGENESIS			GOBP_GROWTH
1956	EGFR	epidermal growth factor receptor [Source:HGNC Symbol;Acc:HGNC:3236]	GOBP_POSITIVE_REGULATION_OF_NUCLEOBASE_CONTAINING_COMPOUND_METABOLIC_PROCESS	GOBP_POSITIVE_REGULATION_OF_RNA_METABOLIC_PROCESS	GOBP_POSITIVE_REGULATION_OF_CELLULAR_BIOSYNTHETIC_PROCESS	GOBP_TISSUE_DEVELOPMENT			GOBP_POSITIVE_REGULATION_OF_TRANSCRIPTION_BY_RNA_POLYMERASE_II	GOBP_REGULATION_OF_CELL_DEATH		GOBP_REGULATION_OF_CELL_DIFFERENTIATION		GOBP_PROGRAMMED_CELL_DEATH	GOBP_EMBRYO_DEVELOPMENT		GOBP_ANIMAL_ORGAN_MORPHOGENESIS	GOBP_REGULATION_OF_CELL_POPULATION_PROLIFERATION		GOBP_CELLULAR_RESPONSE_TO_ENDOGENOUS_STIMULUS			GOBP_EPITHELIUM_DEVELOPMENT	GOBP_PHOSPHORYLATION	GOBP_POSITIVE_REGULATION_OF_SIGNALING			GOBP_RESPONSE_TO_ENDOGENOUS_STIMULUS			GOBP_POSITIVE_REGULATION_OF_MOLECULAR_FUNCTION	GOBP_PEPTIDYL_AMINO_ACID_MODIFICATION	GOBP_EMBRYO_DEVELOPMENT_ENDING_IN_BIRTH_OR_EGG_HATCHING	GOBP_CIRCULATORY_SYSTEM_DEVELOPMENT	GOBP_ENZYME_LINKED_RECEPTOR_PROTEIN_SIGNALING_PATHWAY	GOBP_TUBE_DEVELOPMENT			GOBP_REGULATION_OF_PROTEIN_MODIFICATION_PROCESS	GOBP_RESPONSE_TO_OXYGEN_CONTAINING_COMPOUND	GOBP_REGULATION_OF_PHOSPHORUS_METABOLIC_PROCESS	GOBP_TUBE_MORPHOGENESIS	GOBP_REPRODUCTIVE_SYSTEM_DEVELOPMENT	GOBP_POSITIVE_REGULATION_OF_PROTEIN_METABOLIC_PROCESS	GOBP_NEGATIVE_REGULATION_OF_CELL_DEATH			GOMF_CHROMATIN_BINDING	GOBP_GROWTH
3717	JAK2	Janus kinase 2 [Source:HGNC Symbol;Acc:HGNC:6192]	GOBP_POSITIVE_REGULATION_OF_NUCLEOBASE_CONTAINING_COMPOUND_METABOLIC_PROCESS	GOBP_POSITIVE_REGULATION_OF_RNA_METABOLIC_PROCESS	GOBP_POSITIVE_REGULATION_OF_CELLULAR_BIOSYNTHETIC_PROCESS	GOBP_TISSUE_DEVELOPMENT			GOBP_POSITIVE_REGULATION_OF_TRANSCRIPTION_BY_RNA_POLYMERASE_II	GOBP_REGULATION_OF_CELL_DEATH		GOBP_REGULATION_OF_CELL_DIFFERENTIATION		GOBP_PROGRAMMED_CELL_DEATH		GOCC_CHROMOSOME		GOBP_REGULATION_OF_CELL_POPULATION_PROLIFERATION	GOCC_CHROMATIN	GOBP_CELLULAR_RESPONSE_TO_ENDOGENOUS_STIMULUS		GOBP_POSITIVE_REGULATION_OF_MULTICELLULAR_ORGANISMAL_PROCESS	GOBP_EPITHELIUM_DEVELOPMENT	GOBP_PHOSPHORYLATION	GOBP_POSITIVE_REGULATION_OF_SIGNALING		GOBP_POSITIVE_REGULATION_OF_DEVELOPMENTAL_PROCESS	GOBP_RESPONSE_TO_ENDOGENOUS_STIMULUS	GOBP_IMMUNE_SYSTEM_DEVELOPMENT		GOBP_POSITIVE_REGULATION_OF_MOLECULAR_FUNCTION	GOBP_PEPTIDYL_AMINO_ACID_MODIFICATION			GOBP_ENZYME_LINKED_RECEPTOR_PROTEIN_SIGNALING_PATHWAY		GOBP_NEUROGENESIS		GOBP_REGULATION_OF_PROTEIN_MODIFICATION_PROCESS	GOBP_RESPONSE_TO_OXYGEN_CONTAINING_COMPOUND	GOBP_REGULATION_OF_PHOSPHORUS_METABOLIC_PROCESS			GOBP_POSITIVE_REGULATION_OF_PROTEIN_METABOLIC_PROCESS	GOBP_NEGATIVE_REGULATION_OF_CELL_DEATH
4233	MET	MET proto-oncogene, receptor tyrosine kinase [Source:HGNC Symbol;Acc:HGNC:7029]	GOBP_POSITIVE_REGULATION_OF_NUCLEOBASE_CONTAINING_COMPOUND_METABOLIC_PROCESS	GOBP_POSITIVE_REGULATION_OF_RNA_METABOLIC_PROCESS	GOBP_POSITIVE_REGULATION_OF_CELLULAR_BIOSYNTHETIC_PROCESS	GOBP_TISSUE_DEVELOPMENT			GOBP_POSITIVE_REGULATION_OF_TRANSCRIPTION_BY_RNA_POLYMERASE_II	GOBP_REGULATION_OF_CELL_DEATH				GOBP_PROGRAMMED_CELL_DEATH									GOBP_EPITHELIUM_DEVELOPMENT	GOBP_PHOSPHORYLATION	GOBP_POSITIVE_REGULATION_OF_SIGNALING						GOBP_POSITIVE_REGULATION_OF_MOLECULAR_FUNCTION	GOBP_PEPTIDYL_AMINO_ACID_MODIFICATION			GOBP_ENZYME_LINKED_RECEPTOR_PROTEIN_SIGNALING_PATHWAY	GOBP_TUBE_DEVELOPMENT	GOBP_NEUROGENESIS			GOBP_RESPONSE_TO_OXYGEN_CONTAINING_COMPOUND	GOBP_REGULATION_OF_PHOSPHORUS_METABOLIC_PROCESS	GOBP_TUBE_MORPHOGENESIS			GOBP_NEGATIVE_REGULATION_OF_CELL_DEATH
5292	PIM1	Pim-1 proto-oncogene, serine/threonine kinase [Source:HGNC Symbol;Acc:HGNC:8986]	GOBP_POSITIVE_REGULATION_OF_NUCLEOBASE_CONTAINING_COMPOUND_METABOLIC_PROCESS	GOBP_POSITIVE_REGULATION_OF_RNA_METABOLIC_PROCESS	GOBP_POSITIVE_REGULATION_OF_CELLULAR_BIOSYNTHETIC_PROCESS	GOBP_TISSUE_DEVELOPMENT				GOBP_REGULATION_OF_CELL_DEATH		GOBP_REGULATION_OF_CELL_DIFFERENTIATION		GOBP_PROGRAMMED_CELL_DEATH			GOBP_ANIMAL_ORGAN_MORPHOGENESIS	GOBP_REGULATION_OF_CELL_POPULATION_PROLIFERATION				GOBP_POSITIVE_REGULATION_OF_MULTICELLULAR_ORGANISMAL_PROCESS		GOBP_PHOSPHORYLATION		GOMF_TRANSCRIPTION_FACTOR_BINDING	GOBP_POSITIVE_REGULATION_OF_DEVELOPMENTAL_PROCESS		GOBP_IMMUNE_SYSTEM_DEVELOPMENT					GOBP_CIRCULATORY_SYSTEM_DEVELOPMENT				GOBP_REGULATION_OF_MULTICELLULAR_ORGANISMAL_DEVELOPMENT		GOBP_RESPONSE_TO_OXYGEN_CONTAINING_COMPOUND					GOBP_NEGATIVE_REGULATION_OF_CELL_DEATH	GOBP_ANATOMICAL_STRUCTURE_FORMATION_INVOLVED_IN_MORPHOGENESIS			GOBP_GROWTH
5604	MAP2K1	mitogen-activated protein kinase kinase 1 [Source:HGNC Symbol;Acc:HGNC:6840]	GOBP_POSITIVE_REGULATION_OF_NUCLEOBASE_CONTAINING_COMPOUND_METABOLIC_PROCESS	GOBP_POSITIVE_REGULATION_OF_RNA_METABOLIC_PROCESS	GOBP_POSITIVE_REGULATION_OF_CELLULAR_BIOSYNTHETIC_PROCESS	GOBP_TISSUE_DEVELOPMENT						GOBP_REGULATION_OF_CELL_DIFFERENTIATION			GOBP_EMBRYO_DEVELOPMENT		GOBP_ANIMAL_ORGAN_MORPHOGENESIS	GOBP_REGULATION_OF_CELL_POPULATION_PROLIFERATION				GOBP_POSITIVE_REGULATION_OF_MULTICELLULAR_ORGANISMAL_PROCESS	GOBP_EPITHELIUM_DEVELOPMENT	GOBP_PHOSPHORYLATION	GOBP_POSITIVE_REGULATION_OF_SIGNALING		GOBP_POSITIVE_REGULATION_OF_DEVELOPMENTAL_PROCESS		GOBP_IMMUNE_SYSTEM_DEVELOPMENT		GOBP_POSITIVE_REGULATION_OF_MOLECULAR_FUNCTION	GOBP_PEPTIDYL_AMINO_ACID_MODIFICATION	GOBP_EMBRYO_DEVELOPMENT_ENDING_IN_BIRTH_OR_EGG_HATCHING	GOBP_CIRCULATORY_SYSTEM_DEVELOPMENT		GOBP_TUBE_DEVELOPMENT	GOBP_NEUROGENESIS	GOBP_REGULATION_OF_MULTICELLULAR_ORGANISMAL_DEVELOPMENT	GOBP_REGULATION_OF_PROTEIN_MODIFICATION_PROCESS		GOBP_REGULATION_OF_PHOSPHORUS_METABOLIC_PROCESS		GOBP_REPRODUCTIVE_SYSTEM_DEVELOPMENT	GOBP_POSITIVE_REGULATION_OF_PROTEIN_METABOLIC_PROCESS		GOBP_ANATOMICAL_STRUCTURE_FORMATION_INVOLVED_IN_MORPHOGENESIS
1277	COL1A1	collagen type I alpha 1 chain [Source:HGNC Symbol;Acc:HGNC:2197]	GOBP_POSITIVE_REGULATION_OF_NUCLEOBASE_CONTAINING_COMPOUND_METABOLIC_PROCESS	GOBP_POSITIVE_REGULATION_OF_RNA_METABOLIC_PROCESS	GOBP_POSITIVE_REGULATION_OF_CELLULAR_BIOSYNTHETIC_PROCESS	GOBP_TISSUE_DEVELOPMENT						GOBP_REGULATION_OF_CELL_DIFFERENTIATION			GOBP_EMBRYO_DEVELOPMENT		GOBP_ANIMAL_ORGAN_MORPHOGENESIS			GOBP_CELLULAR_RESPONSE_TO_ENDOGENOUS_STIMULUS		GOBP_POSITIVE_REGULATION_OF_MULTICELLULAR_ORGANISMAL_PROCESS			GOBP_POSITIVE_REGULATION_OF_SIGNALING		GOBP_POSITIVE_REGULATION_OF_DEVELOPMENTAL_PROCESS	GOBP_RESPONSE_TO_ENDOGENOUS_STIMULUS					GOBP_EMBRYO_DEVELOPMENT_ENDING_IN_BIRTH_OR_EGG_HATCHING	GOBP_CIRCULATORY_SYSTEM_DEVELOPMENT	GOBP_ENZYME_LINKED_RECEPTOR_PROTEIN_SIGNALING_PATHWAY					GOBP_RESPONSE_TO_OXYGEN_CONTAINING_COMPOUND						GOBP_ANATOMICAL_STRUCTURE_FORMATION_INVOLVED_IN_MORPHOGENESIS
2624	GATA2	GATA binding protein 2 [Source:HGNC Symbol;Acc:HGNC:4171]	GOBP_POSITIVE_REGULATION_OF_NUCLEOBASE_CONTAINING_COMPOUND_METABOLIC_PROCESS	GOBP_POSITIVE_REGULATION_OF_RNA_METABOLIC_PROCESS	GOBP_POSITIVE_REGULATION_OF_CELLULAR_BIOSYNTHETIC_PROCESS		GOMF_TRANSCRIPTION_REGULATOR_ACTIVITY	GOBP_NEGATIVE_REGULATION_OF_NUCLEOBASE_CONTAINING_COMPOUND_METABOLIC_PROCESS	GOBP_POSITIVE_REGULATION_OF_TRANSCRIPTION_BY_RNA_POLYMERASE_II	GOBP_REGULATION_OF_CELL_DEATH	GOBP_NEGATIVE_REGULATION_OF_BIOSYNTHETIC_PROCESS	GOBP_REGULATION_OF_CELL_DIFFERENTIATION	GOMF_SEQUENCE_SPECIFIC_DNA_BINDING	GOBP_PROGRAMMED_CELL_DEATH	GOBP_EMBRYO_DEVELOPMENT		GOBP_ANIMAL_ORGAN_MORPHOGENESIS	GOBP_REGULATION_OF_CELL_POPULATION_PROLIFERATION			GOBP_NEGATIVE_REGULATION_OF_TRANSCRIPTION_BY_RNA_POLYMERASE_II	GOBP_POSITIVE_REGULATION_OF_MULTICELLULAR_ORGANISMAL_PROCESS				GOMF_TRANSCRIPTION_FACTOR_BINDING	GOBP_POSITIVE_REGULATION_OF_DEVELOPMENTAL_PROCESS		GOBP_IMMUNE_SYSTEM_DEVELOPMENT	GOMF_CIS_REGULATORY_REGION_SEQUENCE_SPECIFIC_DNA_BINDING		GOBP_PEPTIDYL_AMINO_ACID_MODIFICATION	GOBP_EMBRYO_DEVELOPMENT_ENDING_IN_BIRTH_OR_EGG_HATCHING	GOBP_CIRCULATORY_SYSTEM_DEVELOPMENT		GOBP_TUBE_DEVELOPMENT	GOBP_NEUROGENESIS	GOBP_REGULATION_OF_MULTICELLULAR_ORGANISMAL_DEVELOPMENT	GOBP_REGULATION_OF_PROTEIN_MODIFICATION_PROCESS			GOBP_TUBE_MORPHOGENESIS	GOBP_REPRODUCTIVE_SYSTEM_DEVELOPMENT		GOBP_NEGATIVE_REGULATION_OF_CELL_DEATH	GOBP_ANATOMICAL_STRUCTURE_FORMATION_INVOLVED_IN_MORPHOGENESIS	GOMF_DNA_BINDING_TRANSCRIPTION_FACTOR_BINDING	GOMF_CHROMATIN_BINDING
2309	FOXO3	forkhead box O3 [Source:HGNC Symbol;Acc:HGNC:3821]	GOBP_POSITIVE_REGULATION_OF_NUCLEOBASE_CONTAINING_COMPOUND_METABOLIC_PROCESS	GOBP_POSITIVE_REGULATION_OF_RNA_METABOLIC_PROCESS	GOBP_POSITIVE_REGULATION_OF_CELLULAR_BIOSYNTHETIC_PROCESS		GOMF_TRANSCRIPTION_REGULATOR_ACTIVITY	GOBP_NEGATIVE_REGULATION_OF_NUCLEOBASE_CONTAINING_COMPOUND_METABOLIC_PROCESS	GOBP_POSITIVE_REGULATION_OF_TRANSCRIPTION_BY_RNA_POLYMERASE_II	GOBP_REGULATION_OF_CELL_DEATH	GOBP_NEGATIVE_REGULATION_OF_BIOSYNTHETIC_PROCESS	GOBP_REGULATION_OF_CELL_DIFFERENTIATION	GOMF_SEQUENCE_SPECIFIC_DNA_BINDING	GOBP_PROGRAMMED_CELL_DEATH		GOCC_CHROMOSOME	GOBP_ANIMAL_ORGAN_MORPHOGENESIS	GOBP_REGULATION_OF_CELL_POPULATION_PROLIFERATION	GOCC_CHROMATIN	GOBP_CELLULAR_RESPONSE_TO_ENDOGENOUS_STIMULUS	GOBP_NEGATIVE_REGULATION_OF_TRANSCRIPTION_BY_RNA_POLYMERASE_II	GOBP_POSITIVE_REGULATION_OF_MULTICELLULAR_ORGANISMAL_PROCESS				GOMF_TRANSCRIPTION_FACTOR_BINDING	GOBP_POSITIVE_REGULATION_OF_DEVELOPMENTAL_PROCESS	GOBP_RESPONSE_TO_ENDOGENOUS_STIMULUS	GOBP_IMMUNE_SYSTEM_DEVELOPMENT	GOMF_CIS_REGULATORY_REGION_SEQUENCE_SPECIFIC_DNA_BINDING							GOBP_NEUROGENESIS	GOBP_REGULATION_OF_MULTICELLULAR_ORGANISMAL_DEVELOPMENT		GOBP_RESPONSE_TO_OXYGEN_CONTAINING_COMPOUND			GOBP_REPRODUCTIVE_SYSTEM_DEVELOPMENT					GOMF_CHROMATIN_BINDING	GOBP_GROWTH
2308	FOXO1	forkhead box O1 [Source:HGNC Symbol;Acc:HGNC:3819]	GOBP_POSITIVE_REGULATION_OF_NUCLEOBASE_CONTAINING_COMPOUND_METABOLIC_PROCESS	GOBP_POSITIVE_REGULATION_OF_RNA_METABOLIC_PROCESS	GOBP_POSITIVE_REGULATION_OF_CELLULAR_BIOSYNTHETIC_PROCESS		GOMF_TRANSCRIPTION_REGULATOR_ACTIVITY	GOBP_NEGATIVE_REGULATION_OF_NUCLEOBASE_CONTAINING_COMPOUND_METABOLIC_PROCESS	GOBP_POSITIVE_REGULATION_OF_TRANSCRIPTION_BY_RNA_POLYMERASE_II	GOBP_REGULATION_OF_CELL_DEATH	GOBP_NEGATIVE_REGULATION_OF_BIOSYNTHETIC_PROCESS	GOBP_REGULATION_OF_CELL_DIFFERENTIATION	GOMF_SEQUENCE_SPECIFIC_DNA_BINDING	GOBP_PROGRAMMED_CELL_DEATH		GOCC_CHROMOSOME		GOBP_REGULATION_OF_CELL_POPULATION_PROLIFERATION	GOCC_CHROMATIN	GOBP_CELLULAR_RESPONSE_TO_ENDOGENOUS_STIMULUS	GOBP_NEGATIVE_REGULATION_OF_TRANSCRIPTION_BY_RNA_POLYMERASE_II							GOBP_RESPONSE_TO_ENDOGENOUS_STIMULUS		GOMF_CIS_REGULATORY_REGION_SEQUENCE_SPECIFIC_DNA_BINDING				GOBP_CIRCULATORY_SYSTEM_DEVELOPMENT	GOBP_ENZYME_LINKED_RECEPTOR_PROTEIN_SIGNALING_PATHWAY					GOBP_RESPONSE_TO_OXYGEN_CONTAINING_COMPOUND				GOBP_POSITIVE_REGULATION_OF_PROTEIN_METABOLIC_PROCESS	GOBP_NEGATIVE_REGULATION_OF_CELL_DEATH			GOMF_CHROMATIN_BINDING
672	BRCA1	BRCA1 DNA repair associated [Source:HGNC Symbol;Acc:HGNC:1100]	GOBP_POSITIVE_REGULATION_OF_NUCLEOBASE_CONTAINING_COMPOUND_METABOLIC_PROCESS	GOBP_POSITIVE_REGULATION_OF_RNA_METABOLIC_PROCESS	GOBP_POSITIVE_REGULATION_OF_CELLULAR_BIOSYNTHETIC_PROCESS		GOMF_TRANSCRIPTION_REGULATOR_ACTIVITY	GOBP_NEGATIVE_REGULATION_OF_NUCLEOBASE_CONTAINING_COMPOUND_METABOLIC_PROCESS	GOBP_POSITIVE_REGULATION_OF_TRANSCRIPTION_BY_RNA_POLYMERASE_II	GOBP_REGULATION_OF_CELL_DEATH	GOBP_NEGATIVE_REGULATION_OF_BIOSYNTHETIC_PROCESS		GOMF_SEQUENCE_SPECIFIC_DNA_BINDING	GOBP_PROGRAMMED_CELL_DEATH	GOBP_EMBRYO_DEVELOPMENT	GOCC_CHROMOSOME				GOBP_CELLULAR_RESPONSE_TO_ENDOGENOUS_STIMULUS		GOBP_POSITIVE_REGULATION_OF_MULTICELLULAR_ORGANISMAL_PROCESS					GOBP_POSITIVE_REGULATION_OF_DEVELOPMENTAL_PROCESS	GOBP_RESPONSE_TO_ENDOGENOUS_STIMULUS				GOBP_PEPTIDYL_AMINO_ACID_MODIFICATION	GOBP_EMBRYO_DEVELOPMENT_ENDING_IN_BIRTH_OR_EGG_HATCHING	GOBP_CIRCULATORY_SYSTEM_DEVELOPMENT		GOBP_TUBE_DEVELOPMENT		GOBP_REGULATION_OF_MULTICELLULAR_ORGANISMAL_DEVELOPMENT	GOBP_REGULATION_OF_PROTEIN_MODIFICATION_PROCESS	GOBP_RESPONSE_TO_OXYGEN_CONTAINING_COMPOUND		GOBP_TUBE_MORPHOGENESIS		GOBP_POSITIVE_REGULATION_OF_PROTEIN_METABOLIC_PROCESS	GOBP_NEGATIVE_REGULATION_OF_CELL_DEATH	GOBP_ANATOMICAL_STRUCTURE_FORMATION_INVOLVED_IN_MORPHOGENESIS
4929	NR4A2	nuclear receptor subfamily 4 group A member 2 [Source:HGNC Symbol;Acc:HGNC:7981]	GOBP_POSITIVE_REGULATION_OF_NUCLEOBASE_CONTAINING_COMPOUND_METABOLIC_PROCESS	GOBP_POSITIVE_REGULATION_OF_RNA_METABOLIC_PROCESS	GOBP_POSITIVE_REGULATION_OF_CELLULAR_BIOSYNTHETIC_PROCESS		GOMF_TRANSCRIPTION_REGULATOR_ACTIVITY	GOBP_NEGATIVE_REGULATION_OF_NUCLEOBASE_CONTAINING_COMPOUND_METABOLIC_PROCESS	GOBP_POSITIVE_REGULATION_OF_TRANSCRIPTION_BY_RNA_POLYMERASE_II	GOBP_REGULATION_OF_CELL_DEATH	GOBP_NEGATIVE_REGULATION_OF_BIOSYNTHETIC_PROCESS		GOMF_SEQUENCE_SPECIFIC_DNA_BINDING	GOBP_PROGRAMMED_CELL_DEATH		GOCC_CHROMOSOME			GOCC_CHROMATIN	GOBP_CELLULAR_RESPONSE_TO_ENDOGENOUS_STIMULUS	GOBP_NEGATIVE_REGULATION_OF_TRANSCRIPTION_BY_RNA_POLYMERASE_II					GOMF_TRANSCRIPTION_FACTOR_BINDING		GOBP_RESPONSE_TO_ENDOGENOUS_STIMULUS		GOMF_CIS_REGULATORY_REGION_SEQUENCE_SPECIFIC_DNA_BINDING	GOBP_POSITIVE_REGULATION_OF_MOLECULAR_FUNCTION						GOBP_NEUROGENESIS			GOBP_RESPONSE_TO_OXYGEN_CONTAINING_COMPOUND					GOBP_NEGATIVE_REGULATION_OF_CELL_DEATH		GOMF_DNA_BINDING_TRANSCRIPTION_FACTOR_BINDING
3068	HDGF	heparin binding growth factor [Source:HGNC Symbol;Acc:HGNC:4856]	GOBP_POSITIVE_REGULATION_OF_NUCLEOBASE_CONTAINING_COMPOUND_METABOLIC_PROCESS	GOBP_POSITIVE_REGULATION_OF_RNA_METABOLIC_PROCESS	GOBP_POSITIVE_REGULATION_OF_CELLULAR_BIOSYNTHETIC_PROCESS		GOMF_TRANSCRIPTION_REGULATOR_ACTIVITY	GOBP_NEGATIVE_REGULATION_OF_NUCLEOBASE_CONTAINING_COMPOUND_METABOLIC_PROCESS	GOBP_POSITIVE_REGULATION_OF_TRANSCRIPTION_BY_RNA_POLYMERASE_II	GOBP_REGULATION_OF_CELL_DEATH	GOBP_NEGATIVE_REGULATION_OF_BIOSYNTHETIC_PROCESS		GOMF_SEQUENCE_SPECIFIC_DNA_BINDING	GOBP_PROGRAMMED_CELL_DEATH							GOBP_NEGATIVE_REGULATION_OF_TRANSCRIPTION_BY_RNA_POLYMERASE_II					GOMF_TRANSCRIPTION_FACTOR_BINDING				GOMF_CIS_REGULATORY_REGION_SEQUENCE_SPECIFIC_DNA_BINDING															GOBP_NEGATIVE_REGULATION_OF_CELL_DEATH
2122	MECOM	MDS1 and EVI1 complex locus [Source:HGNC Symbol;Acc:HGNC:3498]	GOBP_POSITIVE_REGULATION_OF_NUCLEOBASE_CONTAINING_COMPOUND_METABOLIC_PROCESS	GOBP_POSITIVE_REGULATION_OF_RNA_METABOLIC_PROCESS	GOBP_POSITIVE_REGULATION_OF_CELLULAR_BIOSYNTHETIC_PROCESS		GOMF_TRANSCRIPTION_REGULATOR_ACTIVITY	GOBP_NEGATIVE_REGULATION_OF_NUCLEOBASE_CONTAINING_COMPOUND_METABOLIC_PROCESS	GOBP_POSITIVE_REGULATION_OF_TRANSCRIPTION_BY_RNA_POLYMERASE_II	GOBP_REGULATION_OF_CELL_DEATH	GOBP_NEGATIVE_REGULATION_OF_BIOSYNTHETIC_PROCESS		GOMF_SEQUENCE_SPECIFIC_DNA_BINDING	GOBP_PROGRAMMED_CELL_DEATH															GOBP_IMMUNE_SYSTEM_DEVELOPMENT	GOMF_CIS_REGULATORY_REGION_SEQUENCE_SPECIFIC_DNA_BINDING		GOBP_PEPTIDYL_AMINO_ACID_MODIFICATION													GOBP_NEGATIVE_REGULATION_OF_CELL_DEATH
8013	NR4A3	nuclear receptor subfamily 4 group A member 3 [Source:HGNC Symbol;Acc:HGNC:7982]	GOBP_POSITIVE_REGULATION_OF_NUCLEOBASE_CONTAINING_COMPOUND_METABOLIC_PROCESS	GOBP_POSITIVE_REGULATION_OF_RNA_METABOLIC_PROCESS	GOBP_POSITIVE_REGULATION_OF_CELLULAR_BIOSYNTHETIC_PROCESS		GOMF_TRANSCRIPTION_REGULATOR_ACTIVITY	GOBP_NEGATIVE_REGULATION_OF_NUCLEOBASE_CONTAINING_COMPOUND_METABOLIC_PROCESS	GOBP_POSITIVE_REGULATION_OF_TRANSCRIPTION_BY_RNA_POLYMERASE_II	GOBP_REGULATION_OF_CELL_DEATH	GOBP_NEGATIVE_REGULATION_OF_BIOSYNTHETIC_PROCESS		GOMF_SEQUENCE_SPECIFIC_DNA_BINDING		GOBP_EMBRYO_DEVELOPMENT	GOCC_CHROMOSOME		GOBP_REGULATION_OF_CELL_POPULATION_PROLIFERATION	GOCC_CHROMATIN	GOBP_CELLULAR_RESPONSE_TO_ENDOGENOUS_STIMULUS	GOBP_NEGATIVE_REGULATION_OF_TRANSCRIPTION_BY_RNA_POLYMERASE_II	GOBP_POSITIVE_REGULATION_OF_MULTICELLULAR_ORGANISMAL_PROCESS				GOMF_TRANSCRIPTION_FACTOR_BINDING		GOBP_RESPONSE_TO_ENDOGENOUS_STIMULUS		GOMF_CIS_REGULATORY_REGION_SEQUENCE_SPECIFIC_DNA_BINDING					GOBP_ENZYME_LINKED_RECEPTOR_PROTEIN_SIGNALING_PATHWAY					GOBP_RESPONSE_TO_OXYGEN_CONTAINING_COMPOUND					GOBP_NEGATIVE_REGULATION_OF_CELL_DEATH		GOMF_DNA_BINDING_TRANSCRIPTION_FACTOR_BINDING
9774	BCLAF1	BCL2 associated transcription factor 1 [Source:HGNC Symbol;Acc:HGNC:16863]	GOBP_POSITIVE_REGULATION_OF_NUCLEOBASE_CONTAINING_COMPOUND_METABOLIC_PROCESS	GOBP_POSITIVE_REGULATION_OF_RNA_METABOLIC_PROCESS	GOBP_POSITIVE_REGULATION_OF_CELLULAR_BIOSYNTHETIC_PROCESS		GOMF_TRANSCRIPTION_REGULATOR_ACTIVITY	GOBP_NEGATIVE_REGULATION_OF_NUCLEOBASE_CONTAINING_COMPOUND_METABOLIC_PROCESS	GOBP_POSITIVE_REGULATION_OF_TRANSCRIPTION_BY_RNA_POLYMERASE_II	GOBP_REGULATION_OF_CELL_DEATH	GOBP_NEGATIVE_REGULATION_OF_BIOSYNTHETIC_PROCESS			GOBP_PROGRAMMED_CELL_DEATH											GOBP_POSITIVE_REGULATION_OF_SIGNALING
4773	NFATC2	nuclear factor of activated T cells 2 [Source:HGNC Symbol;Acc:HGNC:7776]	GOBP_POSITIVE_REGULATION_OF_NUCLEOBASE_CONTAINING_COMPOUND_METABOLIC_PROCESS	GOBP_POSITIVE_REGULATION_OF_RNA_METABOLIC_PROCESS	GOBP_POSITIVE_REGULATION_OF_CELLULAR_BIOSYNTHETIC_PROCESS		GOMF_TRANSCRIPTION_REGULATOR_ACTIVITY	GOBP_NEGATIVE_REGULATION_OF_NUCLEOBASE_CONTAINING_COMPOUND_METABOLIC_PROCESS	GOBP_POSITIVE_REGULATION_OF_TRANSCRIPTION_BY_RNA_POLYMERASE_II		GOBP_NEGATIVE_REGULATION_OF_BIOSYNTHETIC_PROCESS	GOBP_REGULATION_OF_CELL_DIFFERENTIATION	GOMF_SEQUENCE_SPECIFIC_DNA_BINDING			GOCC_CHROMOSOME		GOBP_REGULATION_OF_CELL_POPULATION_PROLIFERATION	GOCC_CHROMATIN		GOBP_NEGATIVE_REGULATION_OF_TRANSCRIPTION_BY_RNA_POLYMERASE_II					GOMF_TRANSCRIPTION_FACTOR_BINDING	GOBP_POSITIVE_REGULATION_OF_DEVELOPMENTAL_PROCESS			GOMF_CIS_REGULATORY_REGION_SEQUENCE_SPECIFIC_DNA_BINDING				GOBP_CIRCULATORY_SYSTEM_DEVELOPMENT												GOBP_ANATOMICAL_STRUCTURE_FORMATION_INVOLVED_IN_MORPHOGENESIS		GOMF_CHROMATIN_BINDING
9839	ZEB2	zinc finger E-box binding homeobox 2 [Source:HGNC Symbol;Acc:HGNC:14881]	GOBP_POSITIVE_REGULATION_OF_NUCLEOBASE_CONTAINING_COMPOUND_METABOLIC_PROCESS	GOBP_POSITIVE_REGULATION_OF_RNA_METABOLIC_PROCESS	GOBP_POSITIVE_REGULATION_OF_CELLULAR_BIOSYNTHETIC_PROCESS		GOMF_TRANSCRIPTION_REGULATOR_ACTIVITY	GOBP_NEGATIVE_REGULATION_OF_NUCLEOBASE_CONTAINING_COMPOUND_METABOLIC_PROCESS	GOBP_POSITIVE_REGULATION_OF_TRANSCRIPTION_BY_RNA_POLYMERASE_II		GOBP_NEGATIVE_REGULATION_OF_BIOSYNTHETIC_PROCESS	GOBP_REGULATION_OF_CELL_DIFFERENTIATION	GOMF_SEQUENCE_SPECIFIC_DNA_BINDING			GOCC_CHROMOSOME			GOCC_CHROMATIN	GOBP_CELLULAR_RESPONSE_TO_ENDOGENOUS_STIMULUS	GOBP_NEGATIVE_REGULATION_OF_TRANSCRIPTION_BY_RNA_POLYMERASE_II				GOBP_POSITIVE_REGULATION_OF_SIGNALING		GOBP_POSITIVE_REGULATION_OF_DEVELOPMENTAL_PROCESS	GOBP_RESPONSE_TO_ENDOGENOUS_STIMULUS		GOMF_CIS_REGULATORY_REGION_SEQUENCE_SPECIFIC_DNA_BINDING					GOBP_ENZYME_LINKED_RECEPTOR_PROTEIN_SIGNALING_PATHWAY
4602	MYB	MYB proto-oncogene, transcription factor [Source:HGNC Symbol;Acc:HGNC:7545]	GOBP_POSITIVE_REGULATION_OF_NUCLEOBASE_CONTAINING_COMPOUND_METABOLIC_PROCESS	GOBP_POSITIVE_REGULATION_OF_RNA_METABOLIC_PROCESS	GOBP_POSITIVE_REGULATION_OF_CELLULAR_BIOSYNTHETIC_PROCESS		GOMF_TRANSCRIPTION_REGULATOR_ACTIVITY	GOBP_NEGATIVE_REGULATION_OF_NUCLEOBASE_CONTAINING_COMPOUND_METABOLIC_PROCESS	GOBP_POSITIVE_REGULATION_OF_TRANSCRIPTION_BY_RNA_POLYMERASE_II		GOBP_NEGATIVE_REGULATION_OF_BIOSYNTHETIC_PROCESS	GOBP_REGULATION_OF_CELL_DIFFERENTIATION	GOMF_SEQUENCE_SPECIFIC_DNA_BINDING								GOBP_NEGATIVE_REGULATION_OF_TRANSCRIPTION_BY_RNA_POLYMERASE_II	GOBP_POSITIVE_REGULATION_OF_MULTICELLULAR_ORGANISMAL_PROCESS					GOBP_POSITIVE_REGULATION_OF_DEVELOPMENTAL_PROCESS		GOBP_IMMUNE_SYSTEM_DEVELOPMENT	GOMF_CIS_REGULATORY_REGION_SEQUENCE_SPECIFIC_DNA_BINDING		GOBP_PEPTIDYL_AMINO_ACID_MODIFICATION						GOBP_REGULATION_OF_MULTICELLULAR_ORGANISMAL_DEVELOPMENT	GOBP_REGULATION_OF_PROTEIN_MODIFICATION_PROCESS					GOBP_POSITIVE_REGULATION_OF_PROTEIN_METABOLIC_PROCESS
6595	SMARCA2	SWI/SNF related, matrix associated, actin dependent regulator of chromatin, subfamily a, member 2 [Source:HGNC Symbol;Acc:HGNC:11098]	GOBP_POSITIVE_REGULATION_OF_NUCLEOBASE_CONTAINING_COMPOUND_METABOLIC_PROCESS	GOBP_POSITIVE_REGULATION_OF_RNA_METABOLIC_PROCESS	GOBP_POSITIVE_REGULATION_OF_CELLULAR_BIOSYNTHETIC_PROCESS		GOMF_TRANSCRIPTION_REGULATOR_ACTIVITY	GOBP_NEGATIVE_REGULATION_OF_NUCLEOBASE_CONTAINING_COMPOUND_METABOLIC_PROCESS	GOBP_POSITIVE_REGULATION_OF_TRANSCRIPTION_BY_RNA_POLYMERASE_II		GOBP_NEGATIVE_REGULATION_OF_BIOSYNTHETIC_PROCESS		GOMF_SEQUENCE_SPECIFIC_DNA_BINDING			GOCC_CHROMOSOME		GOBP_REGULATION_OF_CELL_POPULATION_PROLIFERATION	GOCC_CHROMATIN		GOBP_NEGATIVE_REGULATION_OF_TRANSCRIPTION_BY_RNA_POLYMERASE_II																											GOMF_CHROMATIN_BINDING	GOBP_GROWTH
63976	PRDM16	PR/SET domain 16 [Source:HGNC Symbol;Acc:HGNC:14000]	GOBP_POSITIVE_REGULATION_OF_NUCLEOBASE_CONTAINING_COMPOUND_METABOLIC_PROCESS	GOBP_POSITIVE_REGULATION_OF_RNA_METABOLIC_PROCESS	GOBP_POSITIVE_REGULATION_OF_CELLULAR_BIOSYNTHETIC_PROCESS		GOMF_TRANSCRIPTION_REGULATOR_ACTIVITY	GOBP_NEGATIVE_REGULATION_OF_NUCLEOBASE_CONTAINING_COMPOUND_METABOLIC_PROCESS	GOBP_POSITIVE_REGULATION_OF_TRANSCRIPTION_BY_RNA_POLYMERASE_II		GOBP_NEGATIVE_REGULATION_OF_BIOSYNTHETIC_PROCESS		GOMF_SEQUENCE_SPECIFIC_DNA_BINDING							GOBP_CELLULAR_RESPONSE_TO_ENDOGENOUS_STIMULUS	GOBP_NEGATIVE_REGULATION_OF_TRANSCRIPTION_BY_RNA_POLYMERASE_II	GOBP_POSITIVE_REGULATION_OF_MULTICELLULAR_ORGANISMAL_PROCESS				GOMF_TRANSCRIPTION_FACTOR_BINDING		GOBP_RESPONSE_TO_ENDOGENOUS_STIMULUS		GOMF_CIS_REGULATORY_REGION_SEQUENCE_SPECIFIC_DNA_BINDING		GOBP_PEPTIDYL_AMINO_ACID_MODIFICATION			GOBP_ENZYME_LINKED_RECEPTOR_PROTEIN_SIGNALING_PATHWAY												GOMF_DNA_BINDING_TRANSCRIPTION_FACTOR_BINDING
4261	CIITA	class II major histocompatibility complex transactivator [Source:HGNC Symbol;Acc:HGNC:7067]	GOBP_POSITIVE_REGULATION_OF_NUCLEOBASE_CONTAINING_COMPOUND_METABOLIC_PROCESS	GOBP_POSITIVE_REGULATION_OF_RNA_METABOLIC_PROCESS	GOBP_POSITIVE_REGULATION_OF_CELLULAR_BIOSYNTHETIC_PROCESS		GOMF_TRANSCRIPTION_REGULATOR_ACTIVITY	GOBP_NEGATIVE_REGULATION_OF_NUCLEOBASE_CONTAINING_COMPOUND_METABOLIC_PROCESS	GOBP_POSITIVE_REGULATION_OF_TRANSCRIPTION_BY_RNA_POLYMERASE_II		GOBP_NEGATIVE_REGULATION_OF_BIOSYNTHETIC_PROCESS		GOMF_SEQUENCE_SPECIFIC_DNA_BINDING								GOBP_NEGATIVE_REGULATION_OF_TRANSCRIPTION_BY_RNA_POLYMERASE_II			GOBP_PHOSPHORYLATION		GOMF_TRANSCRIPTION_FACTOR_BINDING																					GOMF_DNA_BINDING_TRANSCRIPTION_FACTOR_BINDING
1488	CTBP2	C-terminal binding protein 2 [Source:HGNC Symbol;Acc:HGNC:2495]	GOBP_POSITIVE_REGULATION_OF_NUCLEOBASE_CONTAINING_COMPOUND_METABOLIC_PROCESS	GOBP_POSITIVE_REGULATION_OF_RNA_METABOLIC_PROCESS	GOBP_POSITIVE_REGULATION_OF_CELLULAR_BIOSYNTHETIC_PROCESS		GOMF_TRANSCRIPTION_REGULATOR_ACTIVITY	GOBP_NEGATIVE_REGULATION_OF_NUCLEOBASE_CONTAINING_COMPOUND_METABOLIC_PROCESS	GOBP_POSITIVE_REGULATION_OF_TRANSCRIPTION_BY_RNA_POLYMERASE_II		GOBP_NEGATIVE_REGULATION_OF_BIOSYNTHETIC_PROCESS							GOBP_REGULATION_OF_CELL_POPULATION_PROLIFERATION			GOBP_NEGATIVE_REGULATION_OF_TRANSCRIPTION_BY_RNA_POLYMERASE_II				GOBP_POSITIVE_REGULATION_OF_SIGNALING	GOMF_TRANSCRIPTION_FACTOR_BINDING					GOBP_POSITIVE_REGULATION_OF_MOLECULAR_FUNCTION																GOMF_DNA_BINDING_TRANSCRIPTION_FACTOR_BINDING	GOMF_CHROMATIN_BINDING
55809	TRERF1	transcriptional regulating factor 1 [Source:HGNC Symbol;Acc:HGNC:18273]	GOBP_POSITIVE_REGULATION_OF_NUCLEOBASE_CONTAINING_COMPOUND_METABOLIC_PROCESS	GOBP_POSITIVE_REGULATION_OF_RNA_METABOLIC_PROCESS	GOBP_POSITIVE_REGULATION_OF_CELLULAR_BIOSYNTHETIC_PROCESS		GOMF_TRANSCRIPTION_REGULATOR_ACTIVITY	GOBP_NEGATIVE_REGULATION_OF_NUCLEOBASE_CONTAINING_COMPOUND_METABOLIC_PROCESS	GOBP_POSITIVE_REGULATION_OF_TRANSCRIPTION_BY_RNA_POLYMERASE_II		GOBP_NEGATIVE_REGULATION_OF_BIOSYNTHETIC_PROCESS									GOBP_CELLULAR_RESPONSE_TO_ENDOGENOUS_STIMULUS						GOMF_TRANSCRIPTION_FACTOR_BINDING		GOBP_RESPONSE_TO_ENDOGENOUS_STIMULUS												GOBP_RESPONSE_TO_OXYGEN_CONTAINING_COMPOUND							GOMF_DNA_BINDING_TRANSCRIPTION_FACTOR_BINDING
1616	DAXX	death domain associated protein [Source:HGNC Symbol;Acc:HGNC:2681]	GOBP_POSITIVE_REGULATION_OF_NUCLEOBASE_CONTAINING_COMPOUND_METABOLIC_PROCESS	GOBP_POSITIVE_REGULATION_OF_RNA_METABOLIC_PROCESS	GOBP_POSITIVE_REGULATION_OF_CELLULAR_BIOSYNTHETIC_PROCESS		GOMF_TRANSCRIPTION_REGULATOR_ACTIVITY	GOBP_NEGATIVE_REGULATION_OF_NUCLEOBASE_CONTAINING_COMPOUND_METABOLIC_PROCESS		GOBP_REGULATION_OF_CELL_DEATH	GOBP_NEGATIVE_REGULATION_OF_BIOSYNTHETIC_PROCESS			GOBP_PROGRAMMED_CELL_DEATH		GOCC_CHROMOSOME				GOBP_CELLULAR_RESPONSE_TO_ENDOGENOUS_STIMULUS				GOBP_PHOSPHORYLATION		GOMF_TRANSCRIPTION_FACTOR_BINDING		GOBP_RESPONSE_TO_ENDOGENOUS_STIMULUS			GOBP_POSITIVE_REGULATION_OF_MOLECULAR_FUNCTION								GOBP_REGULATION_OF_PROTEIN_MODIFICATION_PROCESS		GOBP_REGULATION_OF_PHOSPHORUS_METABOLIC_PROCESS			GOBP_POSITIVE_REGULATION_OF_PROTEIN_METABOLIC_PROCESS			GOMF_DNA_BINDING_TRANSCRIPTION_FACTOR_BINDING
5927	KDM5A	lysine demethylase 5A [Source:HGNC Symbol;Acc:HGNC:9886]	GOBP_POSITIVE_REGULATION_OF_NUCLEOBASE_CONTAINING_COMPOUND_METABOLIC_PROCESS	GOBP_POSITIVE_REGULATION_OF_RNA_METABOLIC_PROCESS	GOBP_POSITIVE_REGULATION_OF_CELLULAR_BIOSYNTHETIC_PROCESS		GOMF_TRANSCRIPTION_REGULATOR_ACTIVITY	GOBP_NEGATIVE_REGULATION_OF_NUCLEOBASE_CONTAINING_COMPOUND_METABOLIC_PROCESS			GOBP_NEGATIVE_REGULATION_OF_BIOSYNTHETIC_PROCESS		GOMF_SEQUENCE_SPECIFIC_DNA_BINDING								GOBP_NEGATIVE_REGULATION_OF_TRANSCRIPTION_BY_RNA_POLYMERASE_II																		GOBP_REGULATION_OF_PROTEIN_MODIFICATION_PROCESS									GOMF_CHROMATIN_BINDING
2521	FUS	FUS RNA binding protein [Source:HGNC Symbol;Acc:HGNC:4010]	GOBP_POSITIVE_REGULATION_OF_NUCLEOBASE_CONTAINING_COMPOUND_METABOLIC_PROCESS	GOBP_POSITIVE_REGULATION_OF_RNA_METABOLIC_PROCESS	GOBP_POSITIVE_REGULATION_OF_CELLULAR_BIOSYNTHETIC_PROCESS		GOMF_TRANSCRIPTION_REGULATOR_ACTIVITY	GOBP_NEGATIVE_REGULATION_OF_NUCLEOBASE_CONTAINING_COMPOUND_METABOLIC_PROCESS																																								GOMF_CHROMATIN_BINDING
4780	NFE2L2	nuclear factor, erythroid 2 like 2 [Source:HGNC Symbol;Acc:HGNC:7782]	GOBP_POSITIVE_REGULATION_OF_NUCLEOBASE_CONTAINING_COMPOUND_METABOLIC_PROCESS	GOBP_POSITIVE_REGULATION_OF_RNA_METABOLIC_PROCESS	GOBP_POSITIVE_REGULATION_OF_CELLULAR_BIOSYNTHETIC_PROCESS		GOMF_TRANSCRIPTION_REGULATOR_ACTIVITY		GOBP_POSITIVE_REGULATION_OF_TRANSCRIPTION_BY_RNA_POLYMERASE_II	GOBP_REGULATION_OF_CELL_DEATH		GOBP_REGULATION_OF_CELL_DIFFERENTIATION	GOMF_SEQUENCE_SPECIFIC_DNA_BINDING	GOBP_PROGRAMMED_CELL_DEATH	GOBP_EMBRYO_DEVELOPMENT	GOCC_CHROMOSOME			GOCC_CHROMATIN	GOBP_CELLULAR_RESPONSE_TO_ENDOGENOUS_STIMULUS		GOBP_POSITIVE_REGULATION_OF_MULTICELLULAR_ORGANISMAL_PROCESS				GOMF_TRANSCRIPTION_FACTOR_BINDING	GOBP_POSITIVE_REGULATION_OF_DEVELOPMENTAL_PROCESS	GOBP_RESPONSE_TO_ENDOGENOUS_STIMULUS	GOBP_IMMUNE_SYSTEM_DEVELOPMENT	GOMF_CIS_REGULATORY_REGION_SEQUENCE_SPECIFIC_DNA_BINDING				GOBP_CIRCULATORY_SYSTEM_DEVELOPMENT		GOBP_TUBE_DEVELOPMENT	GOBP_NEUROGENESIS	GOBP_REGULATION_OF_MULTICELLULAR_ORGANISMAL_DEVELOPMENT		GOBP_RESPONSE_TO_OXYGEN_CONTAINING_COMPOUND		GOBP_TUBE_MORPHOGENESIS		GOBP_POSITIVE_REGULATION_OF_PROTEIN_METABOLIC_PROCESS	GOBP_NEGATIVE_REGULATION_OF_CELL_DEATH	GOBP_ANATOMICAL_STRUCTURE_FORMATION_INVOLVED_IN_MORPHOGENESIS	GOMF_DNA_BINDING_TRANSCRIPTION_FACTOR_BINDING
4869	NPM1	nucleophosmin 1 [Source:HGNC Symbol;Acc:HGNC:7910]	GOBP_POSITIVE_REGULATION_OF_NUCLEOBASE_CONTAINING_COMPOUND_METABOLIC_PROCESS	GOBP_POSITIVE_REGULATION_OF_RNA_METABOLIC_PROCESS	GOBP_POSITIVE_REGULATION_OF_CELLULAR_BIOSYNTHETIC_PROCESS		GOMF_TRANSCRIPTION_REGULATOR_ACTIVITY		GOBP_POSITIVE_REGULATION_OF_TRANSCRIPTION_BY_RNA_POLYMERASE_II	GOBP_REGULATION_OF_CELL_DEATH			GOMF_SEQUENCE_SPECIFIC_DNA_BINDING	GOBP_PROGRAMMED_CELL_DEATH				GOBP_REGULATION_OF_CELL_POPULATION_PROLIFERATION						GOBP_PHOSPHORYLATION		GOMF_TRANSCRIPTION_FACTOR_BINDING					GOBP_POSITIVE_REGULATION_OF_MOLECULAR_FUNCTION								GOBP_REGULATION_OF_PROTEIN_MODIFICATION_PROCESS		GOBP_REGULATION_OF_PHOSPHORUS_METABOLIC_PROCESS			GOBP_POSITIVE_REGULATION_OF_PROTEIN_METABOLIC_PROCESS	GOBP_NEGATIVE_REGULATION_OF_CELL_DEATH		GOMF_DNA_BINDING_TRANSCRIPTION_FACTOR_BINDING	GOMF_CHROMATIN_BINDING
4303	FOXO4	forkhead box O4 [Source:HGNC Symbol;Acc:HGNC:7139]	GOBP_POSITIVE_REGULATION_OF_NUCLEOBASE_CONTAINING_COMPOUND_METABOLIC_PROCESS	GOBP_POSITIVE_REGULATION_OF_RNA_METABOLIC_PROCESS	GOBP_POSITIVE_REGULATION_OF_CELLULAR_BIOSYNTHETIC_PROCESS		GOMF_TRANSCRIPTION_REGULATOR_ACTIVITY		GOBP_POSITIVE_REGULATION_OF_TRANSCRIPTION_BY_RNA_POLYMERASE_II			GOBP_REGULATION_OF_CELL_DIFFERENTIATION	GOMF_SEQUENCE_SPECIFIC_DNA_BINDING			GOCC_CHROMOSOME		GOBP_REGULATION_OF_CELL_POPULATION_PROLIFERATION	GOCC_CHROMATIN	GOBP_CELLULAR_RESPONSE_TO_ENDOGENOUS_STIMULUS						GOMF_TRANSCRIPTION_FACTOR_BINDING		GOBP_RESPONSE_TO_ENDOGENOUS_STIMULUS		GOMF_CIS_REGULATORY_REGION_SEQUENCE_SPECIFIC_DNA_BINDING				GOBP_CIRCULATORY_SYSTEM_DEVELOPMENT	GOBP_ENZYME_LINKED_RECEPTOR_PROTEIN_SIGNALING_PATHWAY	GOBP_TUBE_DEVELOPMENT		GOBP_REGULATION_OF_MULTICELLULAR_ORGANISMAL_DEVELOPMENT		GOBP_RESPONSE_TO_OXYGEN_CONTAINING_COMPOUND		GOBP_TUBE_MORPHOGENESIS				GOBP_ANATOMICAL_STRUCTURE_FORMATION_INVOLVED_IN_MORPHOGENESIS	GOMF_DNA_BINDING_TRANSCRIPTION_FACTOR_BINDING	GOMF_CHROMATIN_BINDING
6938	TCF12	transcription factor 12 [Source:HGNC Symbol;Acc:HGNC:11623]	GOBP_POSITIVE_REGULATION_OF_NUCLEOBASE_CONTAINING_COMPOUND_METABOLIC_PROCESS	GOBP_POSITIVE_REGULATION_OF_RNA_METABOLIC_PROCESS	GOBP_POSITIVE_REGULATION_OF_CELLULAR_BIOSYNTHETIC_PROCESS		GOMF_TRANSCRIPTION_REGULATOR_ACTIVITY		GOBP_POSITIVE_REGULATION_OF_TRANSCRIPTION_BY_RNA_POLYMERASE_II			GOBP_REGULATION_OF_CELL_DIFFERENTIATION	GOMF_SEQUENCE_SPECIFIC_DNA_BINDING			GOCC_CHROMOSOME			GOCC_CHROMATIN							GOMF_TRANSCRIPTION_FACTOR_BINDING	GOBP_POSITIVE_REGULATION_OF_DEVELOPMENTAL_PROCESS			GOMF_CIS_REGULATORY_REGION_SEQUENCE_SPECIFIC_DNA_BINDING							GOBP_NEUROGENESIS										GOMF_DNA_BINDING_TRANSCRIPTION_FACTOR_BINDING
6925	TCF4	transcription factor 4 [Source:HGNC Symbol;Acc:HGNC:11634]	GOBP_POSITIVE_REGULATION_OF_NUCLEOBASE_CONTAINING_COMPOUND_METABOLIC_PROCESS	GOBP_POSITIVE_REGULATION_OF_RNA_METABOLIC_PROCESS	GOBP_POSITIVE_REGULATION_OF_CELLULAR_BIOSYNTHETIC_PROCESS		GOMF_TRANSCRIPTION_REGULATOR_ACTIVITY		GOBP_POSITIVE_REGULATION_OF_TRANSCRIPTION_BY_RNA_POLYMERASE_II			GOBP_REGULATION_OF_CELL_DIFFERENTIATION	GOMF_SEQUENCE_SPECIFIC_DNA_BINDING			GOCC_CHROMOSOME			GOCC_CHROMATIN							GOMF_TRANSCRIPTION_FACTOR_BINDING	GOBP_POSITIVE_REGULATION_OF_DEVELOPMENTAL_PROCESS			GOMF_CIS_REGULATORY_REGION_SEQUENCE_SPECIFIC_DNA_BINDING							GOBP_NEUROGENESIS
57178	ZMIZ1	zinc finger MIZ-type containing 1 [Source:HGNC Symbol;Acc:HGNC:16493]	GOBP_POSITIVE_REGULATION_OF_NUCLEOBASE_CONTAINING_COMPOUND_METABOLIC_PROCESS	GOBP_POSITIVE_REGULATION_OF_RNA_METABOLIC_PROCESS	GOBP_POSITIVE_REGULATION_OF_CELLULAR_BIOSYNTHETIC_PROCESS		GOMF_TRANSCRIPTION_REGULATOR_ACTIVITY		GOBP_POSITIVE_REGULATION_OF_TRANSCRIPTION_BY_RNA_POLYMERASE_II			GOBP_REGULATION_OF_CELL_DIFFERENTIATION			GOBP_EMBRYO_DEVELOPMENT		GOBP_ANIMAL_ORGAN_MORPHOGENESIS	GOBP_REGULATION_OF_CELL_POPULATION_PROLIFERATION		GOBP_CELLULAR_RESPONSE_TO_ENDOGENOUS_STIMULUS		GOBP_POSITIVE_REGULATION_OF_MULTICELLULAR_ORGANISMAL_PROCESS			GOBP_POSITIVE_REGULATION_OF_SIGNALING		GOBP_POSITIVE_REGULATION_OF_DEVELOPMENTAL_PROCESS	GOBP_RESPONSE_TO_ENDOGENOUS_STIMULUS	GOBP_IMMUNE_SYSTEM_DEVELOPMENT			GOBP_PEPTIDYL_AMINO_ACID_MODIFICATION	GOBP_EMBRYO_DEVELOPMENT_ENDING_IN_BIRTH_OR_EGG_HATCHING	GOBP_CIRCULATORY_SYSTEM_DEVELOPMENT	GOBP_ENZYME_LINKED_RECEPTOR_PROTEIN_SIGNALING_PATHWAY	GOBP_TUBE_DEVELOPMENT	GOBP_NEUROGENESIS	GOBP_REGULATION_OF_MULTICELLULAR_ORGANISMAL_DEVELOPMENT	GOBP_REGULATION_OF_PROTEIN_MODIFICATION_PROCESS			GOBP_TUBE_MORPHOGENESIS							GOBP_GROWTH
6598	SMARCB1	SWI/SNF related, matrix associated, actin dependent regulator of chromatin, subfamily b, member 1 [Source:HGNC Symbol;Acc:HGNC:11103]	GOBP_POSITIVE_REGULATION_OF_NUCLEOBASE_CONTAINING_COMPOUND_METABOLIC_PROCESS	GOBP_POSITIVE_REGULATION_OF_RNA_METABOLIC_PROCESS	GOBP_POSITIVE_REGULATION_OF_CELLULAR_BIOSYNTHETIC_PROCESS		GOMF_TRANSCRIPTION_REGULATOR_ACTIVITY		GOBP_POSITIVE_REGULATION_OF_TRANSCRIPTION_BY_RNA_POLYMERASE_II				GOMF_SEQUENCE_SPECIFIC_DNA_BINDING		GOBP_EMBRYO_DEVELOPMENT	GOCC_CHROMOSOME		GOBP_REGULATION_OF_CELL_POPULATION_PROLIFERATION	GOCC_CHROMATIN						GOBP_POSITIVE_REGULATION_OF_SIGNALING	GOMF_TRANSCRIPTION_FACTOR_BINDING					GOBP_POSITIVE_REGULATION_OF_MOLECULAR_FUNCTION	GOBP_PEPTIDYL_AMINO_ACID_MODIFICATION	GOBP_EMBRYO_DEVELOPMENT_ENDING_IN_BIRTH_OR_EGG_HATCHING						GOBP_REGULATION_OF_PROTEIN_MODIFICATION_PROCESS	GOBP_RESPONSE_TO_OXYGEN_CONTAINING_COMPOUND				GOBP_POSITIVE_REGULATION_OF_PROTEIN_METABOLIC_PROCESS			GOMF_DNA_BINDING_TRANSCRIPTION_FACTOR_BINDING	GOMF_CHROMATIN_BINDING
2313	FLI1	Fli-1 proto-oncogene, ETS transcription factor [Source:HGNC Symbol;Acc:HGNC:3749]	GOBP_POSITIVE_REGULATION_OF_NUCLEOBASE_CONTAINING_COMPOUND_METABOLIC_PROCESS	GOBP_POSITIVE_REGULATION_OF_RNA_METABOLIC_PROCESS	GOBP_POSITIVE_REGULATION_OF_CELLULAR_BIOSYNTHETIC_PROCESS		GOMF_TRANSCRIPTION_REGULATOR_ACTIVITY		GOBP_POSITIVE_REGULATION_OF_TRANSCRIPTION_BY_RNA_POLYMERASE_II				GOMF_SEQUENCE_SPECIFIC_DNA_BINDING			GOCC_CHROMOSOME	GOBP_ANIMAL_ORGAN_MORPHOGENESIS		GOCC_CHROMATIN										GOBP_IMMUNE_SYSTEM_DEVELOPMENT	GOMF_CIS_REGULATORY_REGION_SEQUENCE_SPECIFIC_DNA_BINDING																		GOMF_CHROMATIN_BINDING
5452	POU2F2	POU class 2 homeobox 2 [Source:HGNC Symbol;Acc:HGNC:9213]	GOBP_POSITIVE_REGULATION_OF_NUCLEOBASE_CONTAINING_COMPOUND_METABOLIC_PROCESS	GOBP_POSITIVE_REGULATION_OF_RNA_METABOLIC_PROCESS	GOBP_POSITIVE_REGULATION_OF_CELLULAR_BIOSYNTHETIC_PROCESS		GOMF_TRANSCRIPTION_REGULATOR_ACTIVITY		GOBP_POSITIVE_REGULATION_OF_TRANSCRIPTION_BY_RNA_POLYMERASE_II				GOMF_SEQUENCE_SPECIFIC_DNA_BINDING			GOCC_CHROMOSOME			GOCC_CHROMATIN			GOBP_POSITIVE_REGULATION_OF_MULTICELLULAR_ORGANISMAL_PROCESS								GOMF_CIS_REGULATORY_REGION_SEQUENCE_SPECIFIC_DNA_BINDING
5966	REL	REL proto-oncogene, NF-kB subunit [Source:HGNC Symbol;Acc:HGNC:9954]	GOBP_POSITIVE_REGULATION_OF_NUCLEOBASE_CONTAINING_COMPOUND_METABOLIC_PROCESS	GOBP_POSITIVE_REGULATION_OF_RNA_METABOLIC_PROCESS	GOBP_POSITIVE_REGULATION_OF_CELLULAR_BIOSYNTHETIC_PROCESS		GOMF_TRANSCRIPTION_REGULATOR_ACTIVITY		GOBP_POSITIVE_REGULATION_OF_TRANSCRIPTION_BY_RNA_POLYMERASE_II				GOMF_SEQUENCE_SPECIFIC_DNA_BINDING			GOCC_CHROMOSOME			GOCC_CHROMATIN						GOBP_POSITIVE_REGULATION_OF_SIGNALING					GOMF_CIS_REGULATORY_REGION_SEQUENCE_SPECIFIC_DNA_BINDING
4791	NFKB2	nuclear factor kappa B subunit 2 [Source:HGNC Symbol;Acc:HGNC:7795]	GOBP_POSITIVE_REGULATION_OF_NUCLEOBASE_CONTAINING_COMPOUND_METABOLIC_PROCESS	GOBP_POSITIVE_REGULATION_OF_RNA_METABOLIC_PROCESS	GOBP_POSITIVE_REGULATION_OF_CELLULAR_BIOSYNTHETIC_PROCESS		GOMF_TRANSCRIPTION_REGULATOR_ACTIVITY		GOBP_POSITIVE_REGULATION_OF_TRANSCRIPTION_BY_RNA_POLYMERASE_II				GOMF_SEQUENCE_SPECIFIC_DNA_BINDING			GOCC_CHROMOSOME			GOCC_CHROMATIN										GOBP_IMMUNE_SYSTEM_DEVELOPMENT	GOMF_CIS_REGULATORY_REGION_SEQUENCE_SPECIFIC_DNA_BINDING																GOBP_ANATOMICAL_STRUCTURE_FORMATION_INVOLVED_IN_MORPHOGENESIS
2115	ETV1	ETS variant transcription factor 1 [Source:HGNC Symbol;Acc:HGNC:3490]	GOBP_POSITIVE_REGULATION_OF_NUCLEOBASE_CONTAINING_COMPOUND_METABOLIC_PROCESS	GOBP_POSITIVE_REGULATION_OF_RNA_METABOLIC_PROCESS	GOBP_POSITIVE_REGULATION_OF_CELLULAR_BIOSYNTHETIC_PROCESS		GOMF_TRANSCRIPTION_REGULATOR_ACTIVITY		GOBP_POSITIVE_REGULATION_OF_TRANSCRIPTION_BY_RNA_POLYMERASE_II				GOMF_SEQUENCE_SPECIFIC_DNA_BINDING			GOCC_CHROMOSOME			GOCC_CHROMATIN											GOMF_CIS_REGULATORY_REGION_SEQUENCE_SPECIFIC_DNA_BINDING							GOBP_NEUROGENESIS
100131827	ZNF717	zinc finger protein 717 [Source:HGNC Symbol;Acc:HGNC:29448]	GOBP_POSITIVE_REGULATION_OF_NUCLEOBASE_CONTAINING_COMPOUND_METABOLIC_PROCESS	GOBP_POSITIVE_REGULATION_OF_RNA_METABOLIC_PROCESS	GOBP_POSITIVE_REGULATION_OF_CELLULAR_BIOSYNTHETIC_PROCESS		GOMF_TRANSCRIPTION_REGULATOR_ACTIVITY		GOBP_POSITIVE_REGULATION_OF_TRANSCRIPTION_BY_RNA_POLYMERASE_II				GOMF_SEQUENCE_SPECIFIC_DNA_BINDING																	GOMF_CIS_REGULATORY_REGION_SEQUENCE_SPECIFIC_DNA_BINDING
23476	BRD4	bromodomain containing 4 [Source:HGNC Symbol;Acc:HGNC:13575]	GOBP_POSITIVE_REGULATION_OF_NUCLEOBASE_CONTAINING_COMPOUND_METABOLIC_PROCESS	GOBP_POSITIVE_REGULATION_OF_RNA_METABOLIC_PROCESS	GOBP_POSITIVE_REGULATION_OF_CELLULAR_BIOSYNTHETIC_PROCESS		GOMF_TRANSCRIPTION_REGULATOR_ACTIVITY		GOBP_POSITIVE_REGULATION_OF_TRANSCRIPTION_BY_RNA_POLYMERASE_II							GOCC_CHROMOSOME			GOCC_CHROMATIN					GOBP_PHOSPHORYLATION	GOBP_POSITIVE_REGULATION_OF_SIGNALING							GOBP_PEPTIDYL_AMINO_ACID_MODIFICATION							GOBP_REGULATION_OF_PROTEIN_MODIFICATION_PROCESS		GOBP_REGULATION_OF_PHOSPHORUS_METABOLIC_PROCESS			GOBP_POSITIVE_REGULATION_OF_PROTEIN_METABOLIC_PROCESS				GOMF_CHROMATIN_BINDING
58508	KMT2C	lysine methyltransferase 2C [Source:HGNC Symbol;Acc:HGNC:13726]	GOBP_POSITIVE_REGULATION_OF_NUCLEOBASE_CONTAINING_COMPOUND_METABOLIC_PROCESS	GOBP_POSITIVE_REGULATION_OF_RNA_METABOLIC_PROCESS	GOBP_POSITIVE_REGULATION_OF_CELLULAR_BIOSYNTHETIC_PROCESS		GOMF_TRANSCRIPTION_REGULATOR_ACTIVITY		GOBP_POSITIVE_REGULATION_OF_TRANSCRIPTION_BY_RNA_POLYMERASE_II																							GOBP_PEPTIDYL_AMINO_ACID_MODIFICATION
7019	TFAM	transcription factor A, mitochondrial [Source:HGNC Symbol;Acc:HGNC:11741]	GOBP_POSITIVE_REGULATION_OF_NUCLEOBASE_CONTAINING_COMPOUND_METABOLIC_PROCESS	GOBP_POSITIVE_REGULATION_OF_RNA_METABOLIC_PROCESS	GOBP_POSITIVE_REGULATION_OF_CELLULAR_BIOSYNTHETIC_PROCESS		GOMF_TRANSCRIPTION_REGULATOR_ACTIVITY						GOMF_SEQUENCE_SPECIFIC_DNA_BINDING													GOMF_TRANSCRIPTION_FACTOR_BINDING																						GOMF_CHROMATIN_BINDING
5579	PRKCB	protein kinase C beta [Source:HGNC Symbol;Acc:HGNC:9395]	GOBP_POSITIVE_REGULATION_OF_NUCLEOBASE_CONTAINING_COMPOUND_METABOLIC_PROCESS	GOBP_POSITIVE_REGULATION_OF_RNA_METABOLIC_PROCESS	GOBP_POSITIVE_REGULATION_OF_CELLULAR_BIOSYNTHETIC_PROCESS		GOMF_TRANSCRIPTION_REGULATOR_ACTIVITY							GOBP_PROGRAMMED_CELL_DEATH						GOBP_CELLULAR_RESPONSE_TO_ENDOGENOUS_STIMULUS		GOBP_POSITIVE_REGULATION_OF_MULTICELLULAR_ORGANISMAL_PROCESS		GOBP_PHOSPHORYLATION	GOBP_POSITIVE_REGULATION_OF_SIGNALING	GOMF_TRANSCRIPTION_FACTOR_BINDING	GOBP_POSITIVE_REGULATION_OF_DEVELOPMENTAL_PROCESS	GOBP_RESPONSE_TO_ENDOGENOUS_STIMULUS			GOBP_POSITIVE_REGULATION_OF_MOLECULAR_FUNCTION	GOBP_PEPTIDYL_AMINO_ACID_MODIFICATION		GOBP_CIRCULATORY_SYSTEM_DEVELOPMENT	GOBP_ENZYME_LINKED_RECEPTOR_PROTEIN_SIGNALING_PATHWAY	GOBP_TUBE_DEVELOPMENT		GOBP_REGULATION_OF_MULTICELLULAR_ORGANISMAL_DEVELOPMENT		GOBP_RESPONSE_TO_OXYGEN_CONTAINING_COMPOUND		GOBP_TUBE_MORPHOGENESIS				GOBP_ANATOMICAL_STRUCTURE_FORMATION_INVOLVED_IN_MORPHOGENESIS	GOMF_DNA_BINDING_TRANSCRIPTION_FACTOR_BINDING	GOMF_CHROMATIN_BINDING
25836	NIPBL	NIPBL cohesin loading factor [Source:HGNC Symbol;Acc:HGNC:28862]	GOBP_POSITIVE_REGULATION_OF_NUCLEOBASE_CONTAINING_COMPOUND_METABOLIC_PROCESS	GOBP_POSITIVE_REGULATION_OF_RNA_METABOLIC_PROCESS	GOBP_POSITIVE_REGULATION_OF_CELLULAR_BIOSYNTHETIC_PROCESS			GOBP_NEGATIVE_REGULATION_OF_NUCLEOBASE_CONTAINING_COMPOUND_METABOLIC_PROCESS	GOBP_POSITIVE_REGULATION_OF_TRANSCRIPTION_BY_RNA_POLYMERASE_II		GOBP_NEGATIVE_REGULATION_OF_BIOSYNTHETIC_PROCESS				GOBP_EMBRYO_DEVELOPMENT	GOCC_CHROMOSOME	GOBP_ANIMAL_ORGAN_MORPHOGENESIS		GOCC_CHROMATIN		GOBP_NEGATIVE_REGULATION_OF_TRANSCRIPTION_BY_RNA_POLYMERASE_II	GOBP_POSITIVE_REGULATION_OF_MULTICELLULAR_ORGANISMAL_PROCESS					GOBP_POSITIVE_REGULATION_OF_DEVELOPMENTAL_PROCESS						GOBP_EMBRYO_DEVELOPMENT_ENDING_IN_BIRTH_OR_EGG_HATCHING	GOBP_CIRCULATORY_SYSTEM_DEVELOPMENT		GOBP_TUBE_DEVELOPMENT	GOBP_NEUROGENESIS	GOBP_REGULATION_OF_MULTICELLULAR_ORGANISMAL_DEVELOPMENT	GOBP_REGULATION_OF_PROTEIN_MODIFICATION_PROCESS			GOBP_TUBE_MORPHOGENESIS	GOBP_REPRODUCTIVE_SYSTEM_DEVELOPMENT	GOBP_POSITIVE_REGULATION_OF_PROTEIN_METABOLIC_PROCESS				GOMF_CHROMATIN_BINDING	GOBP_GROWTH
4004	LMO1	LIM domain only 1 [Source:HGNC Symbol;Acc:HGNC:6641]	GOBP_POSITIVE_REGULATION_OF_NUCLEOBASE_CONTAINING_COMPOUND_METABOLIC_PROCESS	GOBP_POSITIVE_REGULATION_OF_RNA_METABOLIC_PROCESS	GOBP_POSITIVE_REGULATION_OF_CELLULAR_BIOSYNTHETIC_PROCESS			GOBP_NEGATIVE_REGULATION_OF_NUCLEOBASE_CONTAINING_COMPOUND_METABOLIC_PROCESS	GOBP_POSITIVE_REGULATION_OF_TRANSCRIPTION_BY_RNA_POLYMERASE_II		GOBP_NEGATIVE_REGULATION_OF_BIOSYNTHETIC_PROCESS							GOBP_REGULATION_OF_CELL_POPULATION_PROLIFERATION			GOBP_NEGATIVE_REGULATION_OF_TRANSCRIPTION_BY_RNA_POLYMERASE_II
3265	HRAS	HRas proto-oncogene, GTPase [Source:HGNC Symbol;Acc:HGNC:5173]	GOBP_POSITIVE_REGULATION_OF_NUCLEOBASE_CONTAINING_COMPOUND_METABOLIC_PROCESS	GOBP_POSITIVE_REGULATION_OF_RNA_METABOLIC_PROCESS	GOBP_POSITIVE_REGULATION_OF_CELLULAR_BIOSYNTHETIC_PROCESS				GOBP_POSITIVE_REGULATION_OF_TRANSCRIPTION_BY_RNA_POLYMERASE_II	GOBP_REGULATION_OF_CELL_DEATH				GOBP_PROGRAMMED_CELL_DEATH			GOBP_ANIMAL_ORGAN_MORPHOGENESIS	GOBP_REGULATION_OF_CELL_POPULATION_PROLIFERATION				GOBP_POSITIVE_REGULATION_OF_MULTICELLULAR_ORGANISMAL_PROCESS		GOBP_PHOSPHORYLATION	GOBP_POSITIVE_REGULATION_OF_SIGNALING						GOBP_POSITIVE_REGULATION_OF_MOLECULAR_FUNCTION								GOBP_REGULATION_OF_PROTEIN_MODIFICATION_PROCESS		GOBP_REGULATION_OF_PHOSPHORUS_METABOLIC_PROCESS			GOBP_POSITIVE_REGULATION_OF_PROTEIN_METABOLIC_PROCESS	GOBP_NEGATIVE_REGULATION_OF_CELL_DEATH
4792	NFKBIA	NFKB inhibitor alpha [Source:HGNC Symbol;Acc:HGNC:7797]	GOBP_POSITIVE_REGULATION_OF_NUCLEOBASE_CONTAINING_COMPOUND_METABOLIC_PROCESS	GOBP_POSITIVE_REGULATION_OF_RNA_METABOLIC_PROCESS	GOBP_POSITIVE_REGULATION_OF_CELLULAR_BIOSYNTHETIC_PROCESS				GOBP_POSITIVE_REGULATION_OF_TRANSCRIPTION_BY_RNA_POLYMERASE_II			GOBP_REGULATION_OF_CELL_DIFFERENTIATION		GOBP_PROGRAMMED_CELL_DEATH				GOBP_REGULATION_OF_CELL_POPULATION_PROLIFERATION								GOMF_TRANSCRIPTION_FACTOR_BINDING			GOBP_IMMUNE_SYSTEM_DEVELOPMENT									GOBP_REGULATION_OF_MULTICELLULAR_ORGANISMAL_DEVELOPMENT		GOBP_RESPONSE_TO_OXYGEN_CONTAINING_COMPOUND				GOBP_POSITIVE_REGULATION_OF_PROTEIN_METABOLIC_PROCESS			GOMF_DNA_BINDING_TRANSCRIPTION_FACTOR_BINDING
10272	FSTL3	follistatin like 3 [Source:HGNC Symbol;Acc:HGNC:3973]	GOBP_POSITIVE_REGULATION_OF_NUCLEOBASE_CONTAINING_COMPOUND_METABOLIC_PROCESS	GOBP_POSITIVE_REGULATION_OF_RNA_METABOLIC_PROCESS	GOBP_POSITIVE_REGULATION_OF_CELLULAR_BIOSYNTHETIC_PROCESS				GOBP_POSITIVE_REGULATION_OF_TRANSCRIPTION_BY_RNA_POLYMERASE_II			GOBP_REGULATION_OF_CELL_DIFFERENTIATION								GOBP_CELLULAR_RESPONSE_TO_ENDOGENOUS_STIMULUS								GOBP_RESPONSE_TO_ENDOGENOUS_STIMULUS	GOBP_IMMUNE_SYSTEM_DEVELOPMENT						GOBP_ENZYME_LINKED_RECEPTOR_PROTEIN_SIGNALING_PATHWAY			GOBP_REGULATION_OF_MULTICELLULAR_ORGANISMAL_DEVELOPMENT
8028	MLLT10	MLLT10 histone lysine methyltransferase DOT1L cofactor [Source:HGNC Symbol;Acc:HGNC:16063]	GOBP_POSITIVE_REGULATION_OF_NUCLEOBASE_CONTAINING_COMPOUND_METABOLIC_PROCESS	GOBP_POSITIVE_REGULATION_OF_RNA_METABOLIC_PROCESS	GOBP_POSITIVE_REGULATION_OF_CELLULAR_BIOSYNTHETIC_PROCESS				GOBP_POSITIVE_REGULATION_OF_TRANSCRIPTION_BY_RNA_POLYMERASE_II																																							GOMF_CHROMATIN_BINDING
92565	FANK1	fibronectin type III and ankyrin repeat domains 1 [Source:HGNC Symbol;Acc:HGNC:23527]	GOBP_POSITIVE_REGULATION_OF_NUCLEOBASE_CONTAINING_COMPOUND_METABOLIC_PROCESS	GOBP_POSITIVE_REGULATION_OF_RNA_METABOLIC_PROCESS	GOBP_POSITIVE_REGULATION_OF_CELLULAR_BIOSYNTHETIC_PROCESS					GOBP_REGULATION_OF_CELL_DEATH				GOBP_PROGRAMMED_CELL_DEATH		GOCC_CHROMOSOME			GOCC_CHROMATIN												GOBP_POSITIVE_REGULATION_OF_MOLECULAR_FUNCTION														GOBP_NEGATIVE_REGULATION_OF_CELL_DEATH
5609	MAP2K7	mitogen-activated protein kinase kinase 7 [Source:HGNC Symbol;Acc:HGNC:6847]	GOBP_POSITIVE_REGULATION_OF_NUCLEOBASE_CONTAINING_COMPOUND_METABOLIC_PROCESS	GOBP_POSITIVE_REGULATION_OF_RNA_METABOLIC_PROCESS	GOBP_POSITIVE_REGULATION_OF_CELLULAR_BIOSYNTHETIC_PROCESS					GOBP_REGULATION_OF_CELL_DEATH				GOBP_PROGRAMMED_CELL_DEATH										GOBP_PHOSPHORYLATION	GOBP_POSITIVE_REGULATION_OF_SIGNALING						GOBP_POSITIVE_REGULATION_OF_MOLECULAR_FUNCTION	GOBP_PEPTIDYL_AMINO_ACID_MODIFICATION							GOBP_REGULATION_OF_PROTEIN_MODIFICATION_PROCESS	GOBP_RESPONSE_TO_OXYGEN_CONTAINING_COMPOUND	GOBP_REGULATION_OF_PHOSPHORUS_METABOLIC_PROCESS			GOBP_POSITIVE_REGULATION_OF_PROTEIN_METABOLIC_PROCESS
7786	MAP3K12	mitogen-activated protein kinase kinase kinase 12 [Source:HGNC Symbol;Acc:HGNC:6851]	GOBP_POSITIVE_REGULATION_OF_NUCLEOBASE_CONTAINING_COMPOUND_METABOLIC_PROCESS	GOBP_POSITIVE_REGULATION_OF_RNA_METABOLIC_PROCESS	GOBP_POSITIVE_REGULATION_OF_CELLULAR_BIOSYNTHETIC_PROCESS					GOBP_REGULATION_OF_CELL_DEATH				GOBP_PROGRAMMED_CELL_DEATH										GOBP_PHOSPHORYLATION	GOBP_POSITIVE_REGULATION_OF_SIGNALING						GOBP_POSITIVE_REGULATION_OF_MOLECULAR_FUNCTION	GOBP_PEPTIDYL_AMINO_ACID_MODIFICATION							GOBP_REGULATION_OF_PROTEIN_MODIFICATION_PROCESS		GOBP_REGULATION_OF_PHOSPHORUS_METABOLIC_PROCESS			GOBP_POSITIVE_REGULATION_OF_PROTEIN_METABOLIC_PROCESS	GOBP_NEGATIVE_REGULATION_OF_CELL_DEATH
3621	ING1	inhibitor of growth family member 1 [Source:HGNC Symbol;Acc:HGNC:6062]	GOBP_POSITIVE_REGULATION_OF_NUCLEOBASE_CONTAINING_COMPOUND_METABOLIC_PROCESS	GOBP_POSITIVE_REGULATION_OF_RNA_METABOLIC_PROCESS	GOBP_POSITIVE_REGULATION_OF_CELLULAR_BIOSYNTHETIC_PROCESS					GOBP_REGULATION_OF_CELL_DEATH								GOBP_REGULATION_OF_CELL_POPULATION_PROLIFERATION																															GOBP_GROWTH
57521	RPTOR	regulatory associated protein of MTOR complex 1 [Source:HGNC Symbol;Acc:HGNC:30287]	GOBP_POSITIVE_REGULATION_OF_NUCLEOBASE_CONTAINING_COMPOUND_METABOLIC_PROCESS	GOBP_POSITIVE_REGULATION_OF_RNA_METABOLIC_PROCESS	GOBP_POSITIVE_REGULATION_OF_CELLULAR_BIOSYNTHETIC_PROCESS								GOMF_SEQUENCE_SPECIFIC_DNA_BINDING					GOBP_REGULATION_OF_CELL_POPULATION_PROLIFERATION		GOBP_CELLULAR_RESPONSE_TO_ENDOGENOUS_STIMULUS				GOBP_PHOSPHORYLATION	GOBP_POSITIVE_REGULATION_OF_SIGNALING	GOMF_TRANSCRIPTION_FACTOR_BINDING		GOBP_RESPONSE_TO_ENDOGENOUS_STIMULUS		GOMF_CIS_REGULATORY_REGION_SEQUENCE_SPECIFIC_DNA_BINDING	GOBP_POSITIVE_REGULATION_OF_MOLECULAR_FUNCTION	GOBP_PEPTIDYL_AMINO_ACID_MODIFICATION							GOBP_REGULATION_OF_PROTEIN_MODIFICATION_PROCESS	GOBP_RESPONSE_TO_OXYGEN_CONTAINING_COMPOUND	GOBP_REGULATION_OF_PHOSPHORUS_METABOLIC_PROCESS			GOBP_POSITIVE_REGULATION_OF_PROTEIN_METABOLIC_PROCESS					GOBP_GROWTH
54904	NSD3	nuclear receptor binding SET domain protein 3 [Source:HGNC Symbol;Acc:HGNC:12767]	GOBP_POSITIVE_REGULATION_OF_NUCLEOBASE_CONTAINING_COMPOUND_METABOLIC_PROCESS	GOBP_POSITIVE_REGULATION_OF_RNA_METABOLIC_PROCESS	GOBP_POSITIVE_REGULATION_OF_CELLULAR_BIOSYNTHETIC_PROCESS											GOCC_CHROMOSOME			GOCC_CHROMATIN													GOBP_PEPTIDYL_AMINO_ACID_MODIFICATION							GOBP_REGULATION_OF_PROTEIN_MODIFICATION_PROCESS					GOBP_POSITIVE_REGULATION_OF_PROTEIN_METABOLIC_PROCESS
7913	DEK	DEK proto-oncogene [Source:HGNC Symbol;Acc:HGNC:2768]	GOBP_POSITIVE_REGULATION_OF_NUCLEOBASE_CONTAINING_COMPOUND_METABOLIC_PROCESS	GOBP_POSITIVE_REGULATION_OF_RNA_METABOLIC_PROCESS	GOBP_POSITIVE_REGULATION_OF_CELLULAR_BIOSYNTHETIC_PROCESS											GOCC_CHROMOSOME			GOCC_CHROMATIN
5606	MAP2K3	mitogen-activated protein kinase kinase 3 [Source:HGNC Symbol;Acc:HGNC:6843]	GOBP_POSITIVE_REGULATION_OF_NUCLEOBASE_CONTAINING_COMPOUND_METABOLIC_PROCESS	GOBP_POSITIVE_REGULATION_OF_RNA_METABOLIC_PROCESS	GOBP_POSITIVE_REGULATION_OF_CELLULAR_BIOSYNTHETIC_PROCESS																			GOBP_PHOSPHORYLATION	GOBP_POSITIVE_REGULATION_OF_SIGNALING						GOBP_POSITIVE_REGULATION_OF_MOLECULAR_FUNCTION	GOBP_PEPTIDYL_AMINO_ACID_MODIFICATION		GOBP_CIRCULATORY_SYSTEM_DEVELOPMENT					GOBP_REGULATION_OF_PROTEIN_MODIFICATION_PROCESS	GOBP_RESPONSE_TO_OXYGEN_CONTAINING_COMPOUND	GOBP_REGULATION_OF_PHOSPHORUS_METABOLIC_PROCESS			GOBP_POSITIVE_REGULATION_OF_PROTEIN_METABOLIC_PROCESS
5605	MAP2K2	mitogen-activated protein kinase kinase 2 [Source:HGNC Symbol;Acc:HGNC:6842]	GOBP_POSITIVE_REGULATION_OF_NUCLEOBASE_CONTAINING_COMPOUND_METABOLIC_PROCESS	GOBP_POSITIVE_REGULATION_OF_RNA_METABOLIC_PROCESS	GOBP_POSITIVE_REGULATION_OF_CELLULAR_BIOSYNTHETIC_PROCESS																			GOBP_PHOSPHORYLATION	GOBP_POSITIVE_REGULATION_OF_SIGNALING						GOBP_POSITIVE_REGULATION_OF_MOLECULAR_FUNCTION	GOBP_PEPTIDYL_AMINO_ACID_MODIFICATION							GOBP_REGULATION_OF_PROTEIN_MODIFICATION_PROCESS		GOBP_REGULATION_OF_PHOSPHORUS_METABOLIC_PROCESS			GOBP_POSITIVE_REGULATION_OF_PROTEIN_METABOLIC_PROCESS
677	ZFP36L1	ZFP36 ring finger protein like 1 [Source:HGNC Symbol;Acc:HGNC:1107]	GOBP_POSITIVE_REGULATION_OF_NUCLEOBASE_CONTAINING_COMPOUND_METABOLIC_PROCESS	GOBP_POSITIVE_REGULATION_OF_RNA_METABOLIC_PROCESS		GOBP_TISSUE_DEVELOPMENT				GOBP_REGULATION_OF_CELL_DEATH	GOBP_NEGATIVE_REGULATION_OF_BIOSYNTHETIC_PROCESS	GOBP_REGULATION_OF_CELL_DIFFERENTIATION		GOBP_PROGRAMMED_CELL_DEATH	GOBP_EMBRYO_DEVELOPMENT			GOBP_REGULATION_OF_CELL_POPULATION_PROLIFERATION		GOBP_CELLULAR_RESPONSE_TO_ENDOGENOUS_STIMULUS		GOBP_POSITIVE_REGULATION_OF_MULTICELLULAR_ORGANISMAL_PROCESS	GOBP_EPITHELIUM_DEVELOPMENT				GOBP_POSITIVE_REGULATION_OF_DEVELOPMENTAL_PROCESS	GOBP_RESPONSE_TO_ENDOGENOUS_STIMULUS	GOBP_IMMUNE_SYSTEM_DEVELOPMENT				GOBP_EMBRYO_DEVELOPMENT_ENDING_IN_BIRTH_OR_EGG_HATCHING	GOBP_CIRCULATORY_SYSTEM_DEVELOPMENT		GOBP_TUBE_DEVELOPMENT		GOBP_REGULATION_OF_MULTICELLULAR_ORGANISMAL_DEVELOPMENT		GOBP_RESPONSE_TO_OXYGEN_CONTAINING_COMPOUND		GOBP_TUBE_MORPHOGENESIS	GOBP_REPRODUCTIVE_SYSTEM_DEVELOPMENT						GOBP_GROWTH
678	ZFP36L2	ZFP36 ring finger protein like 2 [Source:HGNC Symbol;Acc:HGNC:1108]	GOBP_POSITIVE_REGULATION_OF_NUCLEOBASE_CONTAINING_COMPOUND_METABOLIC_PROCESS	GOBP_POSITIVE_REGULATION_OF_RNA_METABOLIC_PROCESS							GOBP_NEGATIVE_REGULATION_OF_BIOSYNTHETIC_PROCESS	GOBP_REGULATION_OF_CELL_DIFFERENTIATION								GOBP_CELLULAR_RESPONSE_TO_ENDOGENOUS_STIMULUS								GOBP_RESPONSE_TO_ENDOGENOUS_STIMULUS	GOBP_IMMUNE_SYSTEM_DEVELOPMENT									GOBP_REGULATION_OF_MULTICELLULAR_ORGANISMAL_DEVELOPMENT
4849	CNOT3	CCR4-NOT transcription complex subunit 3 [Source:HGNC Symbol;Acc:HGNC:7879]	GOBP_POSITIVE_REGULATION_OF_NUCLEOBASE_CONTAINING_COMPOUND_METABOLIC_PROCESS	GOBP_POSITIVE_REGULATION_OF_RNA_METABOLIC_PROCESS							GOBP_NEGATIVE_REGULATION_OF_BIOSYNTHETIC_PROCESS				GOBP_EMBRYO_DEVELOPMENT							GOBP_POSITIVE_REGULATION_OF_MULTICELLULAR_ORGANISMAL_PROCESS											GOBP_EMBRYO_DEVELOPMENT_ENDING_IN_BIRTH_OR_EGG_HATCHING													GOBP_ANATOMICAL_STRUCTURE_FORMATION_INVOLVED_IN_MORPHOGENESIS
26058	GIGYF2	GRB10 interacting GYF protein 2 [Source:HGNC Symbol;Acc:HGNC:11960]	GOBP_POSITIVE_REGULATION_OF_NUCLEOBASE_CONTAINING_COMPOUND_METABOLIC_PROCESS	GOBP_POSITIVE_REGULATION_OF_RNA_METABOLIC_PROCESS							GOBP_NEGATIVE_REGULATION_OF_BIOSYNTHETIC_PROCESS																								GOBP_ENZYME_LINKED_RECEPTOR_PROTEIN_SIGNALING_PATHWAY		GOBP_NEUROGENESIS												GOBP_GROWTH
5594	MAPK1	mitogen-activated protein kinase 1 [Source:HGNC Symbol;Acc:HGNC:6871]	GOBP_POSITIVE_REGULATION_OF_NUCLEOBASE_CONTAINING_COMPOUND_METABOLIC_PROCESS		GOBP_POSITIVE_REGULATION_OF_CELLULAR_BIOSYNTHETIC_PROCESS	GOBP_TISSUE_DEVELOPMENT						GOBP_REGULATION_OF_CELL_DIFFERENTIATION		GOBP_PROGRAMMED_CELL_DEATH	GOBP_EMBRYO_DEVELOPMENT		GOBP_ANIMAL_ORGAN_MORPHOGENESIS	GOBP_REGULATION_OF_CELL_POPULATION_PROLIFERATION		GOBP_CELLULAR_RESPONSE_TO_ENDOGENOUS_STIMULUS			GOBP_EPITHELIUM_DEVELOPMENT	GOBP_PHOSPHORYLATION	GOBP_POSITIVE_REGULATION_OF_SIGNALING			GOBP_RESPONSE_TO_ENDOGENOUS_STIMULUS	GOBP_IMMUNE_SYSTEM_DEVELOPMENT		GOBP_POSITIVE_REGULATION_OF_MOLECULAR_FUNCTION	GOBP_PEPTIDYL_AMINO_ACID_MODIFICATION	GOBP_EMBRYO_DEVELOPMENT_ENDING_IN_BIRTH_OR_EGG_HATCHING	GOBP_CIRCULATORY_SYSTEM_DEVELOPMENT	GOBP_ENZYME_LINKED_RECEPTOR_PROTEIN_SIGNALING_PATHWAY	GOBP_TUBE_DEVELOPMENT	GOBP_NEUROGENESIS		GOBP_REGULATION_OF_PROTEIN_MODIFICATION_PROCESS	GOBP_RESPONSE_TO_OXYGEN_CONTAINING_COMPOUND	GOBP_REGULATION_OF_PHOSPHORUS_METABOLIC_PROCESS		GOBP_REPRODUCTIVE_SYSTEM_DEVELOPMENT	GOBP_POSITIVE_REGULATION_OF_PROTEIN_METABOLIC_PROCESS		GOBP_ANATOMICAL_STRUCTURE_FORMATION_INVOLVED_IN_MORPHOGENESIS
25913	POT1	protection of telomeres 1 [Source:HGNC Symbol;Acc:HGNC:17284]	GOBP_POSITIVE_REGULATION_OF_NUCLEOBASE_CONTAINING_COMPOUND_METABOLIC_PROCESS		GOBP_POSITIVE_REGULATION_OF_CELLULAR_BIOSYNTHETIC_PROCESS			GOBP_NEGATIVE_REGULATION_OF_NUCLEOBASE_CONTAINING_COMPOUND_METABOLIC_PROCESS			GOBP_NEGATIVE_REGULATION_OF_BIOSYNTHETIC_PROCESS		GOMF_SEQUENCE_SPECIFIC_DNA_BINDING			GOCC_CHROMOSOME															GOBP_POSITIVE_REGULATION_OF_MOLECULAR_FUNCTION
5788	PTPRC	protein tyrosine phosphatase receptor type C [Source:HGNC Symbol;Acc:HGNC:9666]	GOBP_POSITIVE_REGULATION_OF_NUCLEOBASE_CONTAINING_COMPOUND_METABOLIC_PROCESS			GOBP_TISSUE_DEVELOPMENT				GOBP_REGULATION_OF_CELL_DEATH		GOBP_REGULATION_OF_CELL_DIFFERENTIATION		GOBP_PROGRAMMED_CELL_DEATH				GOBP_REGULATION_OF_CELL_POPULATION_PROLIFERATION				GOBP_POSITIVE_REGULATION_OF_MULTICELLULAR_ORGANISMAL_PROCESS		GOBP_PHOSPHORYLATION	GOBP_POSITIVE_REGULATION_OF_SIGNALING		GOBP_POSITIVE_REGULATION_OF_DEVELOPMENTAL_PROCESS		GOBP_IMMUNE_SYSTEM_DEVELOPMENT		GOBP_POSITIVE_REGULATION_OF_MOLECULAR_FUNCTION	GOBP_PEPTIDYL_AMINO_ACID_MODIFICATION						GOBP_REGULATION_OF_MULTICELLULAR_ORGANISMAL_DEVELOPMENT	GOBP_REGULATION_OF_PROTEIN_MODIFICATION_PROCESS		GOBP_REGULATION_OF_PHOSPHORUS_METABOLIC_PROCESS			GOBP_POSITIVE_REGULATION_OF_PROTEIN_METABOLIC_PROCESS
196528	ARID2	AT-rich interaction domain 2 [Source:HGNC Symbol;Acc:HGNC:18037]	GOBP_POSITIVE_REGULATION_OF_NUCLEOBASE_CONTAINING_COMPOUND_METABOLIC_PROCESS			GOBP_TISSUE_DEVELOPMENT									GOBP_EMBRYO_DEVELOPMENT	GOCC_CHROMOSOME	GOBP_ANIMAL_ORGAN_MORPHOGENESIS	GOBP_REGULATION_OF_CELL_POPULATION_PROLIFERATION	GOCC_CHROMATIN															GOBP_CIRCULATORY_SYSTEM_DEVELOPMENT		GOBP_TUBE_DEVELOPMENT						GOBP_TUBE_MORPHOGENESIS							GOBP_GROWTH
4436	MSH2	mutS homolog 2 [Source:HGNC Symbol;Acc:HGNC:7325]	GOBP_POSITIVE_REGULATION_OF_NUCLEOBASE_CONTAINING_COMPOUND_METABOLIC_PROCESS					GOBP_NEGATIVE_REGULATION_OF_NUCLEOBASE_CONTAINING_COMPOUND_METABOLIC_PROCESS		GOBP_REGULATION_OF_CELL_DEATH			GOMF_SEQUENCE_SPECIFIC_DNA_BINDING	GOBP_PROGRAMMED_CELL_DEATH	GOBP_EMBRYO_DEVELOPMENT	GOCC_CHROMOSOME						GOBP_POSITIVE_REGULATION_OF_MULTICELLULAR_ORGANISMAL_PROCESS					GOBP_POSITIVE_REGULATION_OF_DEVELOPMENTAL_PROCESS		GOBP_IMMUNE_SYSTEM_DEVELOPMENT		GOBP_POSITIVE_REGULATION_OF_MOLECULAR_FUNCTION		GOBP_EMBRYO_DEVELOPMENT_ENDING_IN_BIRTH_OR_EGG_HATCHING										GOBP_REPRODUCTIVE_SYSTEM_DEVELOPMENT		GOBP_NEGATIVE_REGULATION_OF_CELL_DEATH			GOMF_CHROMATIN_BINDING
7468	NSD2	nuclear receptor binding SET domain protein 2 [Source:HGNC Symbol;Acc:HGNC:12766]	GOBP_POSITIVE_REGULATION_OF_NUCLEOBASE_CONTAINING_COMPOUND_METABOLIC_PROCESS					GOBP_NEGATIVE_REGULATION_OF_NUCLEOBASE_CONTAINING_COMPOUND_METABOLIC_PROCESS			GOBP_NEGATIVE_REGULATION_OF_BIOSYNTHETIC_PROCESS		GOMF_SEQUENCE_SPECIFIC_DNA_BINDING			GOCC_CHROMOSOME	GOBP_ANIMAL_ORGAN_MORPHOGENESIS		GOCC_CHROMATIN		GOBP_NEGATIVE_REGULATION_OF_TRANSCRIPTION_BY_RNA_POLYMERASE_II	GOBP_POSITIVE_REGULATION_OF_MULTICELLULAR_ORGANISMAL_PROCESS					GOBP_POSITIVE_REGULATION_OF_DEVELOPMENTAL_PROCESS		GOBP_IMMUNE_SYSTEM_DEVELOPMENT			GOBP_PEPTIDYL_AMINO_ACID_MODIFICATION		GOBP_CIRCULATORY_SYSTEM_DEVELOPMENT														GOMF_CHROMATIN_BINDING
3181	HNRNPA2B1	heterogeneous nuclear ribonucleoprotein A2/B1 [Source:HGNC Symbol;Acc:HGNC:5033]	GOBP_POSITIVE_REGULATION_OF_NUCLEOBASE_CONTAINING_COMPOUND_METABOLIC_PROCESS					GOBP_NEGATIVE_REGULATION_OF_NUCLEOBASE_CONTAINING_COMPOUND_METABOLIC_PROCESS			GOBP_NEGATIVE_REGULATION_OF_BIOSYNTHETIC_PROCESS		GOMF_SEQUENCE_SPECIFIC_DNA_BINDING			GOCC_CHROMOSOME					GOBP_NEGATIVE_REGULATION_OF_TRANSCRIPTION_BY_RNA_POLYMERASE_II										GOBP_POSITIVE_REGULATION_OF_MOLECULAR_FUNCTION
387	RHOA	ras homolog family member A [Source:HGNC Symbol;Acc:HGNC:667]			GOBP_POSITIVE_REGULATION_OF_CELLULAR_BIOSYNTHETIC_PROCESS	GOBP_TISSUE_DEVELOPMENT				GOBP_REGULATION_OF_CELL_DEATH	GOBP_NEGATIVE_REGULATION_OF_BIOSYNTHETIC_PROCESS	GOBP_REGULATION_OF_CELL_DIFFERENTIATION		GOBP_PROGRAMMED_CELL_DEATH			GOBP_ANIMAL_ORGAN_MORPHOGENESIS	GOBP_REGULATION_OF_CELL_POPULATION_PROLIFERATION		GOBP_CELLULAR_RESPONSE_TO_ENDOGENOUS_STIMULUS		GOBP_POSITIVE_REGULATION_OF_MULTICELLULAR_ORGANISMAL_PROCESS	GOBP_EPITHELIUM_DEVELOPMENT	GOBP_PHOSPHORYLATION	GOBP_POSITIVE_REGULATION_OF_SIGNALING		GOBP_POSITIVE_REGULATION_OF_DEVELOPMENTAL_PROCESS	GOBP_RESPONSE_TO_ENDOGENOUS_STIMULUS	GOBP_IMMUNE_SYSTEM_DEVELOPMENT		GOBP_POSITIVE_REGULATION_OF_MOLECULAR_FUNCTION			GOBP_CIRCULATORY_SYSTEM_DEVELOPMENT		GOBP_TUBE_DEVELOPMENT	GOBP_NEUROGENESIS	GOBP_REGULATION_OF_MULTICELLULAR_ORGANISMAL_DEVELOPMENT	GOBP_REGULATION_OF_PROTEIN_MODIFICATION_PROCESS	GOBP_RESPONSE_TO_OXYGEN_CONTAINING_COMPOUND	GOBP_REGULATION_OF_PHOSPHORUS_METABOLIC_PROCESS	GOBP_TUBE_MORPHOGENESIS		GOBP_POSITIVE_REGULATION_OF_PROTEIN_METABOLIC_PROCESS	GOBP_NEGATIVE_REGULATION_OF_CELL_DEATH	GOBP_ANATOMICAL_STRUCTURE_FORMATION_INVOLVED_IN_MORPHOGENESIS			GOBP_GROWTH
23654	PLXNB2	plexin B2 [Source:HGNC Symbol;Acc:HGNC:9104]			GOBP_POSITIVE_REGULATION_OF_CELLULAR_BIOSYNTHETIC_PROCESS	GOBP_TISSUE_DEVELOPMENT						GOBP_REGULATION_OF_CELL_DIFFERENTIATION			GOBP_EMBRYO_DEVELOPMENT							GOBP_POSITIVE_REGULATION_OF_MULTICELLULAR_ORGANISMAL_PROCESS	GOBP_EPITHELIUM_DEVELOPMENT	GOBP_PHOSPHORYLATION			GOBP_POSITIVE_REGULATION_OF_DEVELOPMENTAL_PROCESS						GOBP_EMBRYO_DEVELOPMENT_ENDING_IN_BIRTH_OR_EGG_HATCHING			GOBP_TUBE_DEVELOPMENT	GOBP_NEUROGENESIS	GOBP_REGULATION_OF_MULTICELLULAR_ORGANISMAL_DEVELOPMENT	GOBP_REGULATION_OF_PROTEIN_MODIFICATION_PROCESS		GOBP_REGULATION_OF_PHOSPHORUS_METABOLIC_PROCESS	GOBP_TUBE_MORPHOGENESIS		GOBP_POSITIVE_REGULATION_OF_PROTEIN_METABOLIC_PROCESS		GOBP_ANATOMICAL_STRUCTURE_FORMATION_INVOLVED_IN_MORPHOGENESIS
23185	LARP4B	La ribonucleoprotein 4B [Source:HGNC Symbol;Acc:HGNC:28987]			GOBP_POSITIVE_REGULATION_OF_CELLULAR_BIOSYNTHETIC_PROCESS			GOBP_NEGATIVE_REGULATION_OF_NUCLEOBASE_CONTAINING_COMPOUND_METABOLIC_PROCESS																																				GOBP_POSITIVE_REGULATION_OF_PROTEIN_METABOLIC_PROCESS
3646	EIF3E	eukaryotic translation initiation factor 3 subunit E [Source:HGNC Symbol;Acc:HGNC:3277]			GOBP_POSITIVE_REGULATION_OF_CELLULAR_BIOSYNTHETIC_PROCESS						GOBP_NEGATIVE_REGULATION_OF_BIOSYNTHETIC_PROCESS					GOCC_CHROMOSOME			GOCC_CHROMATIN												GOBP_POSITIVE_REGULATION_OF_MOLECULAR_FUNCTION													GOBP_POSITIVE_REGULATION_OF_PROTEIN_METABOLIC_PROCESS
3667	IRS1	insulin receptor substrate 1 [Source:HGNC Symbol;Acc:HGNC:6125]			GOBP_POSITIVE_REGULATION_OF_CELLULAR_BIOSYNTHETIC_PROCESS													GOBP_REGULATION_OF_CELL_POPULATION_PROLIFERATION		GOBP_CELLULAR_RESPONSE_TO_ENDOGENOUS_STIMULUS				GOBP_PHOSPHORYLATION	GOBP_POSITIVE_REGULATION_OF_SIGNALING			GOBP_RESPONSE_TO_ENDOGENOUS_STIMULUS			GOBP_POSITIVE_REGULATION_OF_MOLECULAR_FUNCTION				GOBP_ENZYME_LINKED_RECEPTOR_PROTEIN_SIGNALING_PATHWAY					GOBP_RESPONSE_TO_OXYGEN_CONTAINING_COMPOUND	GOBP_REGULATION_OF_PHOSPHORUS_METABOLIC_PROCESS
6125	RPL5	ribosomal protein L5 [Source:HGNC Symbol;Acc:HGNC:10360]			GOBP_POSITIVE_REGULATION_OF_CELLULAR_BIOSYNTHETIC_PROCESS																																		GOBP_REGULATION_OF_PROTEIN_MODIFICATION_PROCESS					GOBP_POSITIVE_REGULATION_OF_PROTEIN_METABOLIC_PROCESS
27086	FOXP1	forkhead box P1 [Source:HGNC Symbol;Acc:HGNC:3823]				GOBP_TISSUE_DEVELOPMENT	GOMF_TRANSCRIPTION_REGULATOR_ACTIVITY	GOBP_NEGATIVE_REGULATION_OF_NUCLEOBASE_CONTAINING_COMPOUND_METABOLIC_PROCESS		GOBP_REGULATION_OF_CELL_DEATH	GOBP_NEGATIVE_REGULATION_OF_BIOSYNTHETIC_PROCESS	GOBP_REGULATION_OF_CELL_DIFFERENTIATION	GOMF_SEQUENCE_SPECIFIC_DNA_BINDING	GOBP_PROGRAMMED_CELL_DEATH		GOCC_CHROMOSOME		GOBP_REGULATION_OF_CELL_POPULATION_PROLIFERATION	GOCC_CHROMATIN	GOBP_CELLULAR_RESPONSE_TO_ENDOGENOUS_STIMULUS	GOBP_NEGATIVE_REGULATION_OF_TRANSCRIPTION_BY_RNA_POLYMERASE_II	GOBP_POSITIVE_REGULATION_OF_MULTICELLULAR_ORGANISMAL_PROCESS	GOBP_EPITHELIUM_DEVELOPMENT		GOBP_POSITIVE_REGULATION_OF_SIGNALING	GOMF_TRANSCRIPTION_FACTOR_BINDING		GOBP_RESPONSE_TO_ENDOGENOUS_STIMULUS	GOBP_IMMUNE_SYSTEM_DEVELOPMENT	GOMF_CIS_REGULATORY_REGION_SEQUENCE_SPECIFIC_DNA_BINDING						GOBP_TUBE_DEVELOPMENT		GOBP_REGULATION_OF_MULTICELLULAR_ORGANISMAL_DEVELOPMENT		GOBP_RESPONSE_TO_OXYGEN_CONTAINING_COMPOUND		GOBP_TUBE_MORPHOGENESIS			GOBP_NEGATIVE_REGULATION_OF_CELL_DEATH		GOMF_DNA_BINDING_TRANSCRIPTION_FACTOR_BINDING
84678	KDM2B	lysine demethylase 2B [Source:HGNC Symbol;Acc:HGNC:13610]				GOBP_TISSUE_DEVELOPMENT	GOMF_TRANSCRIPTION_REGULATOR_ACTIVITY	GOBP_NEGATIVE_REGULATION_OF_NUCLEOBASE_CONTAINING_COMPOUND_METABOLIC_PROCESS		GOBP_REGULATION_OF_CELL_DEATH	GOBP_NEGATIVE_REGULATION_OF_BIOSYNTHETIC_PROCESS		GOMF_SEQUENCE_SPECIFIC_DNA_BINDING	GOBP_PROGRAMMED_CELL_DEATH	GOBP_EMBRYO_DEVELOPMENT	GOCC_CHROMOSOME	GOBP_ANIMAL_ORGAN_MORPHOGENESIS	GOBP_REGULATION_OF_CELL_POPULATION_PROLIFERATION			GOBP_NEGATIVE_REGULATION_OF_TRANSCRIPTION_BY_RNA_POLYMERASE_II	GOBP_POSITIVE_REGULATION_OF_MULTICELLULAR_ORGANISMAL_PROCESS	GOBP_EPITHELIUM_DEVELOPMENT				GOBP_POSITIVE_REGULATION_OF_DEVELOPMENTAL_PROCESS			GOMF_CIS_REGULATORY_REGION_SEQUENCE_SPECIFIC_DNA_BINDING			GOBP_EMBRYO_DEVELOPMENT_ENDING_IN_BIRTH_OR_EGG_HATCHING			GOBP_TUBE_DEVELOPMENT						GOBP_TUBE_MORPHOGENESIS			GOBP_NEGATIVE_REGULATION_OF_CELL_DEATH	GOBP_ANATOMICAL_STRUCTURE_FORMATION_INVOLVED_IN_MORPHOGENESIS			GOBP_GROWTH
639	PRDM1	PR/SET domain 1 [Source:HGNC Symbol;Acc:HGNC:9346]				GOBP_TISSUE_DEVELOPMENT	GOMF_TRANSCRIPTION_REGULATOR_ACTIVITY	GOBP_NEGATIVE_REGULATION_OF_NUCLEOBASE_CONTAINING_COMPOUND_METABOLIC_PROCESS			GOBP_NEGATIVE_REGULATION_OF_BIOSYNTHETIC_PROCESS	GOBP_REGULATION_OF_CELL_DIFFERENTIATION	GOMF_SEQUENCE_SPECIFIC_DNA_BINDING		GOBP_EMBRYO_DEVELOPMENT		GOBP_ANIMAL_ORGAN_MORPHOGENESIS	GOBP_REGULATION_OF_CELL_POPULATION_PROLIFERATION			GOBP_NEGATIVE_REGULATION_OF_TRANSCRIPTION_BY_RNA_POLYMERASE_II		GOBP_EPITHELIUM_DEVELOPMENT						GOBP_IMMUNE_SYSTEM_DEVELOPMENT	GOMF_CIS_REGULATORY_REGION_SEQUENCE_SPECIFIC_DNA_BINDING			GOBP_EMBRYO_DEVELOPMENT_ENDING_IN_BIRTH_OR_EGG_HATCHING	GOBP_CIRCULATORY_SYSTEM_DEVELOPMENT		GOBP_TUBE_DEVELOPMENT	GOBP_NEUROGENESIS	GOBP_REGULATION_OF_MULTICELLULAR_ORGANISMAL_DEVELOPMENT				GOBP_TUBE_MORPHOGENESIS	GOBP_REPRODUCTIVE_SYSTEM_DEVELOPMENT					GOMF_CHROMATIN_BINDING
2146	EZH2	enhancer of zeste 2 polycomb repressive complex 2 subunit [Source:HGNC Symbol;Acc:HGNC:3527]				GOBP_TISSUE_DEVELOPMENT	GOMF_TRANSCRIPTION_REGULATOR_ACTIVITY	GOBP_NEGATIVE_REGULATION_OF_NUCLEOBASE_CONTAINING_COMPOUND_METABOLIC_PROCESS			GOBP_NEGATIVE_REGULATION_OF_BIOSYNTHETIC_PROCESS	GOBP_REGULATION_OF_CELL_DIFFERENTIATION	GOMF_SEQUENCE_SPECIFIC_DNA_BINDING			GOCC_CHROMOSOME		GOBP_REGULATION_OF_CELL_POPULATION_PROLIFERATION	GOCC_CHROMATIN	GOBP_CELLULAR_RESPONSE_TO_ENDOGENOUS_STIMULUS	GOBP_NEGATIVE_REGULATION_OF_TRANSCRIPTION_BY_RNA_POLYMERASE_II	GOBP_POSITIVE_REGULATION_OF_MULTICELLULAR_ORGANISMAL_PROCESS	GOBP_EPITHELIUM_DEVELOPMENT	GOBP_PHOSPHORYLATION	GOBP_POSITIVE_REGULATION_OF_SIGNALING	GOMF_TRANSCRIPTION_FACTOR_BINDING	GOBP_POSITIVE_REGULATION_OF_DEVELOPMENTAL_PROCESS	GOBP_RESPONSE_TO_ENDOGENOUS_STIMULUS	GOBP_IMMUNE_SYSTEM_DEVELOPMENT	GOMF_CIS_REGULATORY_REGION_SEQUENCE_SPECIFIC_DNA_BINDING	GOBP_POSITIVE_REGULATION_OF_MOLECULAR_FUNCTION	GOBP_PEPTIDYL_AMINO_ACID_MODIFICATION					GOBP_NEUROGENESIS	GOBP_REGULATION_OF_MULTICELLULAR_ORGANISMAL_DEVELOPMENT	GOBP_REGULATION_OF_PROTEIN_MODIFICATION_PROCESS	GOBP_RESPONSE_TO_OXYGEN_CONTAINING_COMPOUND	GOBP_REGULATION_OF_PHOSPHORUS_METABOLIC_PROCESS			GOBP_POSITIVE_REGULATION_OF_PROTEIN_METABOLIC_PROCESS				GOMF_CHROMATIN_BINDING	GOBP_GROWTH
7227	TRPS1	transcriptional repressor GATA binding 1 [Source:HGNC Symbol;Acc:HGNC:12340]				GOBP_TISSUE_DEVELOPMENT	GOMF_TRANSCRIPTION_REGULATOR_ACTIVITY	GOBP_NEGATIVE_REGULATION_OF_NUCLEOBASE_CONTAINING_COMPOUND_METABOLIC_PROCESS			GOBP_NEGATIVE_REGULATION_OF_BIOSYNTHETIC_PROCESS	GOBP_REGULATION_OF_CELL_DIFFERENTIATION	GOMF_SEQUENCE_SPECIFIC_DNA_BINDING			GOCC_CHROMOSOME			GOCC_CHROMATIN		GOBP_NEGATIVE_REGULATION_OF_TRANSCRIPTION_BY_RNA_POLYMERASE_II																	GOBP_REGULATION_OF_MULTICELLULAR_ORGANISMAL_DEVELOPMENT
9096	TBX18	T-box transcription factor 18 [Source:HGNC Symbol;Acc:HGNC:11595]				GOBP_TISSUE_DEVELOPMENT	GOMF_TRANSCRIPTION_REGULATOR_ACTIVITY	GOBP_NEGATIVE_REGULATION_OF_NUCLEOBASE_CONTAINING_COMPOUND_METABOLIC_PROCESS			GOBP_NEGATIVE_REGULATION_OF_BIOSYNTHETIC_PROCESS		GOMF_SEQUENCE_SPECIFIC_DNA_BINDING		GOBP_EMBRYO_DEVELOPMENT	GOCC_CHROMOSOME	GOBP_ANIMAL_ORGAN_MORPHOGENESIS		GOCC_CHROMATIN		GOBP_NEGATIVE_REGULATION_OF_TRANSCRIPTION_BY_RNA_POLYMERASE_II		GOBP_EPITHELIUM_DEVELOPMENT							GOMF_CIS_REGULATORY_REGION_SEQUENCE_SPECIFIC_DNA_BINDING			GOBP_EMBRYO_DEVELOPMENT_ENDING_IN_BIRTH_OR_EGG_HATCHING	GOBP_CIRCULATORY_SYSTEM_DEVELOPMENT				GOBP_REGULATION_OF_MULTICELLULAR_ORGANISMAL_DEVELOPMENT								GOBP_ANATOMICAL_STRUCTURE_FORMATION_INVOLVED_IN_MORPHOGENESIS
54880	BCOR	BCL6 corepressor [Source:HGNC Symbol;Acc:HGNC:20893]				GOBP_TISSUE_DEVELOPMENT	GOMF_TRANSCRIPTION_REGULATOR_ACTIVITY	GOBP_NEGATIVE_REGULATION_OF_NUCLEOBASE_CONTAINING_COMPOUND_METABOLIC_PROCESS			GOBP_NEGATIVE_REGULATION_OF_BIOSYNTHETIC_PROCESS		GOMF_SEQUENCE_SPECIFIC_DNA_BINDING		GOBP_EMBRYO_DEVELOPMENT		GOBP_ANIMAL_ORGAN_MORPHOGENESIS				GOBP_NEGATIVE_REGULATION_OF_TRANSCRIPTION_BY_RNA_POLYMERASE_II					GOMF_TRANSCRIPTION_FACTOR_BINDING						GOBP_PEPTIDYL_AMINO_ACID_MODIFICATION	GOBP_EMBRYO_DEVELOPMENT_ENDING_IN_BIRTH_OR_EGG_HATCHING	GOBP_CIRCULATORY_SYSTEM_DEVELOPMENT				GOBP_REGULATION_OF_MULTICELLULAR_ORGANISMAL_DEVELOPMENT	GOBP_REGULATION_OF_PROTEIN_MODIFICATION_PROCESS								GOMF_DNA_BINDING_TRANSCRIPTION_FACTOR_BINDING
10320	IKZF1	IKAROS family zinc finger 1 [Source:HGNC Symbol;Acc:HGNC:13176]				GOBP_TISSUE_DEVELOPMENT	GOMF_TRANSCRIPTION_REGULATOR_ACTIVITY	GOBP_NEGATIVE_REGULATION_OF_NUCLEOBASE_CONTAINING_COMPOUND_METABOLIC_PROCESS			GOBP_NEGATIVE_REGULATION_OF_BIOSYNTHETIC_PROCESS		GOMF_SEQUENCE_SPECIFIC_DNA_BINDING			GOCC_CHROMOSOME			GOCC_CHROMATIN										GOBP_IMMUNE_SYSTEM_DEVELOPMENT	GOMF_CIS_REGULATORY_REGION_SEQUENCE_SPECIFIC_DNA_BINDING
4853	NOTCH2	notch receptor 2 [Source:HGNC Symbol;Acc:HGNC:7882]				GOBP_TISSUE_DEVELOPMENT		GOBP_NEGATIVE_REGULATION_OF_NUCLEOBASE_CONTAINING_COMPOUND_METABOLIC_PROCESS		GOBP_REGULATION_OF_CELL_DEATH	GOBP_NEGATIVE_REGULATION_OF_BIOSYNTHETIC_PROCESS	GOBP_REGULATION_OF_CELL_DIFFERENTIATION		GOBP_PROGRAMMED_CELL_DEATH	GOBP_EMBRYO_DEVELOPMENT		GOBP_ANIMAL_ORGAN_MORPHOGENESIS	GOBP_REGULATION_OF_CELL_POPULATION_PROLIFERATION		GOBP_CELLULAR_RESPONSE_TO_ENDOGENOUS_STIMULUS	GOBP_NEGATIVE_REGULATION_OF_TRANSCRIPTION_BY_RNA_POLYMERASE_II	GOBP_POSITIVE_REGULATION_OF_MULTICELLULAR_ORGANISMAL_PROCESS	GOBP_EPITHELIUM_DEVELOPMENT		GOBP_POSITIVE_REGULATION_OF_SIGNALING	GOMF_TRANSCRIPTION_FACTOR_BINDING	GOBP_POSITIVE_REGULATION_OF_DEVELOPMENTAL_PROCESS	GOBP_RESPONSE_TO_ENDOGENOUS_STIMULUS	GOBP_IMMUNE_SYSTEM_DEVELOPMENT				GOBP_EMBRYO_DEVELOPMENT_ENDING_IN_BIRTH_OR_EGG_HATCHING	GOBP_CIRCULATORY_SYSTEM_DEVELOPMENT	GOBP_ENZYME_LINKED_RECEPTOR_PROTEIN_SIGNALING_PATHWAY	GOBP_TUBE_DEVELOPMENT	GOBP_NEUROGENESIS	GOBP_REGULATION_OF_MULTICELLULAR_ORGANISMAL_DEVELOPMENT				GOBP_TUBE_MORPHOGENESIS	GOBP_REPRODUCTIVE_SYSTEM_DEVELOPMENT		GOBP_NEGATIVE_REGULATION_OF_CELL_DEATH	GOBP_ANATOMICAL_STRUCTURE_FORMATION_INVOLVED_IN_MORPHOGENESIS	GOMF_DNA_BINDING_TRANSCRIPTION_FACTOR_BINDING		GOBP_GROWTH
2316	FLNA	filamin A [Source:HGNC Symbol;Acc:HGNC:3754]				GOBP_TISSUE_DEVELOPMENT		GOBP_NEGATIVE_REGULATION_OF_NUCLEOBASE_CONTAINING_COMPOUND_METABOLIC_PROCESS		GOBP_REGULATION_OF_CELL_DEATH	GOBP_NEGATIVE_REGULATION_OF_BIOSYNTHETIC_PROCESS	GOBP_REGULATION_OF_CELL_DIFFERENTIATION		GOBP_PROGRAMMED_CELL_DEATH			GOBP_ANIMAL_ORGAN_MORPHOGENESIS			GOBP_CELLULAR_RESPONSE_TO_ENDOGENOUS_STIMULUS			GOBP_EPITHELIUM_DEVELOPMENT		GOBP_POSITIVE_REGULATION_OF_SIGNALING	GOMF_TRANSCRIPTION_FACTOR_BINDING	GOBP_POSITIVE_REGULATION_OF_DEVELOPMENTAL_PROCESS	GOBP_RESPONSE_TO_ENDOGENOUS_STIMULUS						GOBP_CIRCULATORY_SYSTEM_DEVELOPMENT		GOBP_TUBE_DEVELOPMENT	GOBP_NEUROGENESIS			GOBP_RESPONSE_TO_OXYGEN_CONTAINING_COMPOUND		GOBP_TUBE_MORPHOGENESIS			GOBP_NEGATIVE_REGULATION_OF_CELL_DEATH	GOBP_ANATOMICAL_STRUCTURE_FORMATION_INVOLVED_IN_MORPHOGENESIS	GOMF_DNA_BINDING_TRANSCRIPTION_FACTOR_BINDING
4615	MYD88	MYD88 innate immune signal transduction adaptor [Source:HGNC Symbol;Acc:HGNC:7562]				GOBP_TISSUE_DEVELOPMENT		GOBP_NEGATIVE_REGULATION_OF_NUCLEOBASE_CONTAINING_COMPOUND_METABOLIC_PROCESS						GOBP_PROGRAMMED_CELL_DEATH				GOBP_REGULATION_OF_CELL_POPULATION_PROLIFERATION				GOBP_POSITIVE_REGULATION_OF_MULTICELLULAR_ORGANISMAL_PROCESS	GOBP_EPITHELIUM_DEVELOPMENT		GOBP_POSITIVE_REGULATION_OF_SIGNALING			GOBP_RESPONSE_TO_ENDOGENOUS_STIMULUS			GOBP_POSITIVE_REGULATION_OF_MOLECULAR_FUNCTION									GOBP_RESPONSE_TO_OXYGEN_CONTAINING_COMPOUND
3791	KDR	kinase insert domain receptor [Source:HGNC Symbol;Acc:HGNC:6307]				GOBP_TISSUE_DEVELOPMENT				GOBP_REGULATION_OF_CELL_DEATH		GOBP_REGULATION_OF_CELL_DIFFERENTIATION		GOBP_PROGRAMMED_CELL_DEATH	GOBP_EMBRYO_DEVELOPMENT		GOBP_ANIMAL_ORGAN_MORPHOGENESIS	GOBP_REGULATION_OF_CELL_POPULATION_PROLIFERATION		GOBP_CELLULAR_RESPONSE_TO_ENDOGENOUS_STIMULUS		GOBP_POSITIVE_REGULATION_OF_MULTICELLULAR_ORGANISMAL_PROCESS	GOBP_EPITHELIUM_DEVELOPMENT	GOBP_PHOSPHORYLATION	GOBP_POSITIVE_REGULATION_OF_SIGNALING		GOBP_POSITIVE_REGULATION_OF_DEVELOPMENTAL_PROCESS	GOBP_RESPONSE_TO_ENDOGENOUS_STIMULUS	GOBP_IMMUNE_SYSTEM_DEVELOPMENT		GOBP_POSITIVE_REGULATION_OF_MOLECULAR_FUNCTION	GOBP_PEPTIDYL_AMINO_ACID_MODIFICATION		GOBP_CIRCULATORY_SYSTEM_DEVELOPMENT	GOBP_ENZYME_LINKED_RECEPTOR_PROTEIN_SIGNALING_PATHWAY	GOBP_TUBE_DEVELOPMENT		GOBP_REGULATION_OF_MULTICELLULAR_ORGANISMAL_DEVELOPMENT	GOBP_REGULATION_OF_PROTEIN_MODIFICATION_PROCESS		GOBP_REGULATION_OF_PHOSPHORUS_METABOLIC_PROCESS	GOBP_TUBE_MORPHOGENESIS	GOBP_REPRODUCTIVE_SYSTEM_DEVELOPMENT	GOBP_POSITIVE_REGULATION_OF_PROTEIN_METABOLIC_PROCESS	GOBP_NEGATIVE_REGULATION_OF_CELL_DEATH	GOBP_ANATOMICAL_STRUCTURE_FORMATION_INVOLVED_IN_MORPHOGENESIS
2260	FGFR1	fibroblast growth factor receptor 1 [Source:HGNC Symbol;Acc:HGNC:3688]				GOBP_TISSUE_DEVELOPMENT				GOBP_REGULATION_OF_CELL_DEATH		GOBP_REGULATION_OF_CELL_DIFFERENTIATION		GOBP_PROGRAMMED_CELL_DEATH	GOBP_EMBRYO_DEVELOPMENT		GOBP_ANIMAL_ORGAN_MORPHOGENESIS	GOBP_REGULATION_OF_CELL_POPULATION_PROLIFERATION		GOBP_CELLULAR_RESPONSE_TO_ENDOGENOUS_STIMULUS				GOBP_PHOSPHORYLATION	GOBP_POSITIVE_REGULATION_OF_SIGNALING		GOBP_POSITIVE_REGULATION_OF_DEVELOPMENTAL_PROCESS	GOBP_RESPONSE_TO_ENDOGENOUS_STIMULUS			GOBP_POSITIVE_REGULATION_OF_MOLECULAR_FUNCTION	GOBP_PEPTIDYL_AMINO_ACID_MODIFICATION	GOBP_EMBRYO_DEVELOPMENT_ENDING_IN_BIRTH_OR_EGG_HATCHING		GOBP_ENZYME_LINKED_RECEPTOR_PROTEIN_SIGNALING_PATHWAY		GOBP_NEUROGENESIS		GOBP_REGULATION_OF_PROTEIN_MODIFICATION_PROCESS		GOBP_REGULATION_OF_PHOSPHORUS_METABOLIC_PROCESS			GOBP_POSITIVE_REGULATION_OF_PROTEIN_METABOLIC_PROCESS
57142	RTN4	reticulon 4 [Source:HGNC Symbol;Acc:HGNC:14085]				GOBP_TISSUE_DEVELOPMENT				GOBP_REGULATION_OF_CELL_DEATH		GOBP_REGULATION_OF_CELL_DIFFERENTIATION		GOBP_PROGRAMMED_CELL_DEATH	GOBP_EMBRYO_DEVELOPMENT		GOBP_ANIMAL_ORGAN_MORPHOGENESIS	GOBP_REGULATION_OF_CELL_POPULATION_PROLIFERATION				GOBP_POSITIVE_REGULATION_OF_MULTICELLULAR_ORGANISMAL_PROCESS	GOBP_EPITHELIUM_DEVELOPMENT		GOBP_POSITIVE_REGULATION_OF_SIGNALING		GOBP_POSITIVE_REGULATION_OF_DEVELOPMENTAL_PROCESS						GOBP_EMBRYO_DEVELOPMENT_ENDING_IN_BIRTH_OR_EGG_HATCHING	GOBP_CIRCULATORY_SYSTEM_DEVELOPMENT	GOBP_ENZYME_LINKED_RECEPTOR_PROTEIN_SIGNALING_PATHWAY		GOBP_NEUROGENESIS	GOBP_REGULATION_OF_MULTICELLULAR_ORGANISMAL_DEVELOPMENT								GOBP_ANATOMICAL_STRUCTURE_FORMATION_INVOLVED_IN_MORPHOGENESIS			GOBP_GROWTH
9353	SLIT2	slit guidance ligand 2 [Source:HGNC Symbol;Acc:HGNC:11086]				GOBP_TISSUE_DEVELOPMENT				GOBP_REGULATION_OF_CELL_DEATH		GOBP_REGULATION_OF_CELL_DIFFERENTIATION		GOBP_PROGRAMMED_CELL_DEATH			GOBP_ANIMAL_ORGAN_MORPHOGENESIS			GOBP_CELLULAR_RESPONSE_TO_ENDOGENOUS_STIMULUS		GOBP_POSITIVE_REGULATION_OF_MULTICELLULAR_ORGANISMAL_PROCESS	GOBP_EPITHELIUM_DEVELOPMENT	GOBP_PHOSPHORYLATION			GOBP_POSITIVE_REGULATION_OF_DEVELOPMENTAL_PROCESS	GOBP_RESPONSE_TO_ENDOGENOUS_STIMULUS						GOBP_CIRCULATORY_SYSTEM_DEVELOPMENT		GOBP_TUBE_DEVELOPMENT	GOBP_NEUROGENESIS	GOBP_REGULATION_OF_MULTICELLULAR_ORGANISMAL_DEVELOPMENT	GOBP_REGULATION_OF_PROTEIN_MODIFICATION_PROCESS	GOBP_RESPONSE_TO_OXYGEN_CONTAINING_COMPOUND	GOBP_REGULATION_OF_PHOSPHORUS_METABOLIC_PROCESS	GOBP_TUBE_MORPHOGENESIS	GOBP_REPRODUCTIVE_SYSTEM_DEVELOPMENT			GOBP_ANATOMICAL_STRUCTURE_FORMATION_INVOLVED_IN_MORPHOGENESIS			GOBP_GROWTH
3572	IL6ST	interleukin 6 cytokine family signal transducer [Source:HGNC Symbol;Acc:HGNC:6021]				GOBP_TISSUE_DEVELOPMENT				GOBP_REGULATION_OF_CELL_DEATH		GOBP_REGULATION_OF_CELL_DIFFERENTIATION		GOBP_PROGRAMMED_CELL_DEATH				GOBP_REGULATION_OF_CELL_POPULATION_PROLIFERATION				GOBP_POSITIVE_REGULATION_OF_MULTICELLULAR_ORGANISMAL_PROCESS	GOBP_EPITHELIUM_DEVELOPMENT	GOBP_PHOSPHORYLATION	GOBP_POSITIVE_REGULATION_OF_SIGNALING		GOBP_POSITIVE_REGULATION_OF_DEVELOPMENTAL_PROCESS					GOBP_PEPTIDYL_AMINO_ACID_MODIFICATION			GOBP_ENZYME_LINKED_RECEPTOR_PROTEIN_SIGNALING_PATHWAY	GOBP_TUBE_DEVELOPMENT	GOBP_NEUROGENESIS	GOBP_REGULATION_OF_MULTICELLULAR_ORGANISMAL_DEVELOPMENT	GOBP_REGULATION_OF_PROTEIN_MODIFICATION_PROCESS		GOBP_REGULATION_OF_PHOSPHORUS_METABOLIC_PROCESS			GOBP_POSITIVE_REGULATION_OF_PROTEIN_METABOLIC_PROCESS	GOBP_NEGATIVE_REGULATION_OF_CELL_DEATH
9113	LATS1	large tumor suppressor kinase 1 [Source:HGNC Symbol;Acc:HGNC:6514]				GOBP_TISSUE_DEVELOPMENT				GOBP_REGULATION_OF_CELL_DEATH				GOBP_PROGRAMMED_CELL_DEATH	GOBP_EMBRYO_DEVELOPMENT					GOBP_CELLULAR_RESPONSE_TO_ENDOGENOUS_STIMULUS			GOBP_EPITHELIUM_DEVELOPMENT	GOBP_PHOSPHORYLATION		GOMF_TRANSCRIPTION_FACTOR_BINDING		GOBP_RESPONSE_TO_ENDOGENOUS_STIMULUS				GOBP_PEPTIDYL_AMINO_ACID_MODIFICATION	GOBP_EMBRYO_DEVELOPMENT_ENDING_IN_BIRTH_OR_EGG_HATCHING		GOBP_ENZYME_LINKED_RECEPTOR_PROTEIN_SIGNALING_PATHWAY				GOBP_REGULATION_OF_PROTEIN_MODIFICATION_PROCESS		GOBP_REGULATION_OF_PHOSPHORUS_METABOLIC_PROCESS			GOBP_POSITIVE_REGULATION_OF_PROTEIN_METABOLIC_PROCESS		GOBP_ANATOMICAL_STRUCTURE_FORMATION_INVOLVED_IN_MORPHOGENESIS	GOMF_DNA_BINDING_TRANSCRIPTION_FACTOR_BINDING		GOBP_GROWTH
1436	CSF1R	colony stimulating factor 1 receptor [Source:HGNC Symbol;Acc:HGNC:2433]				GOBP_TISSUE_DEVELOPMENT				GOBP_REGULATION_OF_CELL_DEATH				GOBP_PROGRAMMED_CELL_DEATH			GOBP_ANIMAL_ORGAN_MORPHOGENESIS	GOBP_REGULATION_OF_CELL_POPULATION_PROLIFERATION				GOBP_POSITIVE_REGULATION_OF_MULTICELLULAR_ORGANISMAL_PROCESS	GOBP_EPITHELIUM_DEVELOPMENT	GOBP_PHOSPHORYLATION	GOBP_POSITIVE_REGULATION_OF_SIGNALING				GOBP_IMMUNE_SYSTEM_DEVELOPMENT		GOBP_POSITIVE_REGULATION_OF_MOLECULAR_FUNCTION	GOBP_PEPTIDYL_AMINO_ACID_MODIFICATION			GOBP_ENZYME_LINKED_RECEPTOR_PROTEIN_SIGNALING_PATHWAY	GOBP_TUBE_DEVELOPMENT	GOBP_NEUROGENESIS		GOBP_REGULATION_OF_PROTEIN_MODIFICATION_PROCESS		GOBP_REGULATION_OF_PHOSPHORUS_METABOLIC_PROCESS	GOBP_TUBE_MORPHOGENESIS		GOBP_POSITIVE_REGULATION_OF_PROTEIN_METABOLIC_PROCESS	GOBP_NEGATIVE_REGULATION_OF_CELL_DEATH
4914	NTRK1	neurotrophic receptor tyrosine kinase 1 [Source:HGNC Symbol;Acc:HGNC:8031]				GOBP_TISSUE_DEVELOPMENT				GOBP_REGULATION_OF_CELL_DEATH				GOBP_PROGRAMMED_CELL_DEATH				GOBP_REGULATION_OF_CELL_POPULATION_PROLIFERATION		GOBP_CELLULAR_RESPONSE_TO_ENDOGENOUS_STIMULUS		GOBP_POSITIVE_REGULATION_OF_MULTICELLULAR_ORGANISMAL_PROCESS	GOBP_EPITHELIUM_DEVELOPMENT	GOBP_PHOSPHORYLATION	GOBP_POSITIVE_REGULATION_OF_SIGNALING		GOBP_POSITIVE_REGULATION_OF_DEVELOPMENTAL_PROCESS	GOBP_RESPONSE_TO_ENDOGENOUS_STIMULUS	GOBP_IMMUNE_SYSTEM_DEVELOPMENT		GOBP_POSITIVE_REGULATION_OF_MOLECULAR_FUNCTION	GOBP_PEPTIDYL_AMINO_ACID_MODIFICATION			GOBP_ENZYME_LINKED_RECEPTOR_PROTEIN_SIGNALING_PATHWAY		GOBP_NEUROGENESIS	GOBP_REGULATION_OF_MULTICELLULAR_ORGANISMAL_DEVELOPMENT	GOBP_REGULATION_OF_PROTEIN_MODIFICATION_PROCESS	GOBP_RESPONSE_TO_OXYGEN_CONTAINING_COMPOUND	GOBP_REGULATION_OF_PHOSPHORUS_METABOLIC_PROCESS		GOBP_REPRODUCTIVE_SYSTEM_DEVELOPMENT	GOBP_POSITIVE_REGULATION_OF_PROTEIN_METABOLIC_PROCESS	GOBP_NEGATIVE_REGULATION_OF_CELL_DEATH
2065	ERBB3	erb-b2 receptor tyrosine kinase 3 [Source:HGNC Symbol;Acc:HGNC:3431]				GOBP_TISSUE_DEVELOPMENT				GOBP_REGULATION_OF_CELL_DEATH				GOBP_PROGRAMMED_CELL_DEATH				GOBP_REGULATION_OF_CELL_POPULATION_PROLIFERATION				GOBP_POSITIVE_REGULATION_OF_MULTICELLULAR_ORGANISMAL_PROCESS		GOBP_PHOSPHORYLATION	GOBP_POSITIVE_REGULATION_OF_SIGNALING		GOBP_POSITIVE_REGULATION_OF_DEVELOPMENTAL_PROCESS				GOBP_POSITIVE_REGULATION_OF_MOLECULAR_FUNCTION	GOBP_PEPTIDYL_AMINO_ACID_MODIFICATION		GOBP_CIRCULATORY_SYSTEM_DEVELOPMENT	GOBP_ENZYME_LINKED_RECEPTOR_PROTEIN_SIGNALING_PATHWAY		GOBP_NEUROGENESIS		GOBP_REGULATION_OF_PROTEIN_MODIFICATION_PROCESS		GOBP_REGULATION_OF_PHOSPHORUS_METABOLIC_PROCESS			GOBP_POSITIVE_REGULATION_OF_PROTEIN_METABOLIC_PROCESS	GOBP_NEGATIVE_REGULATION_OF_CELL_DEATH
91	ACVR1B	activin A receptor type 1B [Source:HGNC Symbol;Acc:HGNC:172]				GOBP_TISSUE_DEVELOPMENT						GOBP_REGULATION_OF_CELL_DIFFERENTIATION		GOBP_PROGRAMMED_CELL_DEATH	GOBP_EMBRYO_DEVELOPMENT							GOBP_POSITIVE_REGULATION_OF_MULTICELLULAR_ORGANISMAL_PROCESS	GOBP_EPITHELIUM_DEVELOPMENT	GOBP_PHOSPHORYLATION	GOBP_POSITIVE_REGULATION_OF_SIGNALING		GOBP_POSITIVE_REGULATION_OF_DEVELOPMENTAL_PROCESS		GOBP_IMMUNE_SYSTEM_DEVELOPMENT			GOBP_PEPTIDYL_AMINO_ACID_MODIFICATION	GOBP_EMBRYO_DEVELOPMENT_ENDING_IN_BIRTH_OR_EGG_HATCHING		GOBP_ENZYME_LINKED_RECEPTOR_PROTEIN_SIGNALING_PATHWAY			GOBP_REGULATION_OF_MULTICELLULAR_ORGANISMAL_DEVELOPMENT											GOBP_GROWTH
23332	CLASP1	cytoplasmic linker associated protein 1 [Source:HGNC Symbol;Acc:HGNC:17088]				GOBP_TISSUE_DEVELOPMENT						GOBP_REGULATION_OF_CELL_DIFFERENTIATION			GOBP_EMBRYO_DEVELOPMENT	GOCC_CHROMOSOME							GOBP_EPITHELIUM_DEVELOPMENT				GOBP_POSITIVE_REGULATION_OF_DEVELOPMENTAL_PROCESS											GOBP_REGULATION_OF_MULTICELLULAR_ORGANISMAL_DEVELOPMENT								GOBP_ANATOMICAL_STRUCTURE_FORMATION_INVOLVED_IN_MORPHOGENESIS
5879	RAC1	Rac family small GTPase 1 [Source:HGNC Symbol;Acc:HGNC:9801]				GOBP_TISSUE_DEVELOPMENT						GOBP_REGULATION_OF_CELL_DIFFERENTIATION					GOBP_ANIMAL_ORGAN_MORPHOGENESIS						GOBP_EPITHELIUM_DEVELOPMENT	GOBP_PHOSPHORYLATION	GOBP_POSITIVE_REGULATION_OF_SIGNALING		GOBP_POSITIVE_REGULATION_OF_DEVELOPMENTAL_PROCESS								GOBP_ENZYME_LINKED_RECEPTOR_PROTEIN_SIGNALING_PATHWAY		GOBP_NEUROGENESIS		GOBP_REGULATION_OF_PROTEIN_MODIFICATION_PROCESS		GOBP_REGULATION_OF_PHOSPHORUS_METABOLIC_PROCESS			GOBP_POSITIVE_REGULATION_OF_PROTEIN_METABOLIC_PROCESS
2042	EPHA3	EPH receptor A3 [Source:HGNC Symbol;Acc:HGNC:3387]				GOBP_TISSUE_DEVELOPMENT						GOBP_REGULATION_OF_CELL_DIFFERENTIATION												GOBP_PHOSPHORYLATION							GOBP_POSITIVE_REGULATION_OF_MOLECULAR_FUNCTION	GOBP_PEPTIDYL_AMINO_ACID_MODIFICATION			GOBP_ENZYME_LINKED_RECEPTOR_PROTEIN_SIGNALING_PATHWAY		GOBP_NEUROGENESIS			GOBP_RESPONSE_TO_OXYGEN_CONTAINING_COMPOUND	GOBP_REGULATION_OF_PHOSPHORUS_METABOLIC_PROCESS
54715	RBFOX1	RNA binding fox-1 homolog 1 [Source:HGNC Symbol;Acc:HGNC:18222]				GOBP_TISSUE_DEVELOPMENT						GOBP_REGULATION_OF_CELL_DIFFERENTIATION
6262	RYR2	ryanodine receptor 2 [Source:HGNC Symbol;Acc:HGNC:10484]				GOBP_TISSUE_DEVELOPMENT								GOBP_PROGRAMMED_CELL_DEATH	GOBP_EMBRYO_DEVELOPMENT		GOBP_ANIMAL_ORGAN_MORPHOGENESIS			GOBP_CELLULAR_RESPONSE_TO_ENDOGENOUS_STIMULUS		GOBP_POSITIVE_REGULATION_OF_MULTICELLULAR_ORGANISMAL_PROCESS	GOBP_EPITHELIUM_DEVELOPMENT					GOBP_RESPONSE_TO_ENDOGENOUS_STIMULUS			GOBP_POSITIVE_REGULATION_OF_MOLECULAR_FUNCTION			GOBP_CIRCULATORY_SYSTEM_DEVELOPMENT		GOBP_TUBE_DEVELOPMENT				GOBP_RESPONSE_TO_OXYGEN_CONTAINING_COMPOUND		GOBP_TUBE_MORPHOGENESIS
2132	EXT2	exostosin glycosyltransferase 2 [Source:HGNC Symbol;Acc:HGNC:3513]				GOBP_TISSUE_DEVELOPMENT									GOBP_EMBRYO_DEVELOPMENT		GOBP_ANIMAL_ORGAN_MORPHOGENESIS			GOBP_CELLULAR_RESPONSE_TO_ENDOGENOUS_STIMULUS								GOBP_RESPONSE_TO_ENDOGENOUS_STIMULUS																		GOBP_ANATOMICAL_STRUCTURE_FORMATION_INVOLVED_IN_MORPHOGENESIS
613	BCR	BCR activator of RhoGEF and GTPase [Source:HGNC Symbol;Acc:HGNC:1014]				GOBP_TISSUE_DEVELOPMENT									GOBP_EMBRYO_DEVELOPMENT		GOBP_ANIMAL_ORGAN_MORPHOGENESIS						GOBP_EPITHELIUM_DEVELOPMENT	GOBP_PHOSPHORYLATION					GOBP_IMMUNE_SYSTEM_DEVELOPMENT		GOBP_POSITIVE_REGULATION_OF_MOLECULAR_FUNCTION	GOBP_PEPTIDYL_AMINO_ACID_MODIFICATION								GOBP_RESPONSE_TO_OXYGEN_CONTAINING_COMPOUND
84870	RSPO3	R-spondin 3 [Source:HGNC Symbol;Acc:HGNC:20866]				GOBP_TISSUE_DEVELOPMENT									GOBP_EMBRYO_DEVELOPMENT		GOBP_ANIMAL_ORGAN_MORPHOGENESIS						GOBP_EPITHELIUM_DEVELOPMENT		GOBP_POSITIVE_REGULATION_OF_SIGNALING								GOBP_EMBRYO_DEVELOPMENT_ENDING_IN_BIRTH_OR_EGG_HATCHING	GOBP_CIRCULATORY_SYSTEM_DEVELOPMENT		GOBP_TUBE_DEVELOPMENT						GOBP_TUBE_MORPHOGENESIS	GOBP_REPRODUCTIVE_SYSTEM_DEVELOPMENT			GOBP_ANATOMICAL_STRUCTURE_FORMATION_INVOLVED_IN_MORPHOGENESIS
340419	RSPO2	R-spondin 2 [Source:HGNC Symbol;Acc:HGNC:28583]				GOBP_TISSUE_DEVELOPMENT									GOBP_EMBRYO_DEVELOPMENT		GOBP_ANIMAL_ORGAN_MORPHOGENESIS						GOBP_EPITHELIUM_DEVELOPMENT		GOBP_POSITIVE_REGULATION_OF_SIGNALING											GOBP_TUBE_DEVELOPMENT	GOBP_NEUROGENESIS					GOBP_TUBE_MORPHOGENESIS							GOBP_GROWTH
1301	COL11A1	collagen type XI alpha 1 chain [Source:HGNC Symbol;Acc:HGNC:2186]				GOBP_TISSUE_DEVELOPMENT									GOBP_EMBRYO_DEVELOPMENT		GOBP_ANIMAL_ORGAN_MORPHOGENESIS																GOBP_EMBRYO_DEVELOPMENT_ENDING_IN_BIRTH_OR_EGG_HATCHING	GOBP_CIRCULATORY_SYSTEM_DEVELOPMENT												GOBP_ANATOMICAL_STRUCTURE_FORMATION_INVOLVED_IN_MORPHOGENESIS
1303	COL12A1	collagen type XII alpha 1 chain [Source:HGNC Symbol;Acc:HGNC:2188]				GOBP_TISSUE_DEVELOPMENT									GOBP_EMBRYO_DEVELOPMENT																															GOBP_ANATOMICAL_STRUCTURE_FORMATION_INVOLVED_IN_MORPHOGENESIS
7273	TTN	titin [Source:HGNC Symbol;Acc:HGNC:12403]				GOBP_TISSUE_DEVELOPMENT										GOCC_CHROMOSOME	GOBP_ANIMAL_ORGAN_MORPHOGENESIS							GOBP_PHOSPHORYLATION								GOBP_PEPTIDYL_AMINO_ACID_MODIFICATION		GOBP_CIRCULATORY_SYSTEM_DEVELOPMENT					GOBP_REGULATION_OF_PROTEIN_MODIFICATION_PROCESS		GOBP_REGULATION_OF_PHOSPHORUS_METABOLIC_PROCESS					GOBP_ANATOMICAL_STRUCTURE_FORMATION_INVOLVED_IN_MORPHOGENESIS
9863	MAGI2	membrane associated guanylate kinase, WW and PDZ domain containing 2 [Source:HGNC Symbol;Acc:HGNC:18957]				GOBP_TISSUE_DEVELOPMENT											GOBP_ANIMAL_ORGAN_MORPHOGENESIS	GOBP_REGULATION_OF_CELL_POPULATION_PROLIFERATION		GOBP_CELLULAR_RESPONSE_TO_ENDOGENOUS_STIMULUS			GOBP_EPITHELIUM_DEVELOPMENT					GOBP_RESPONSE_TO_ENDOGENOUS_STIMULUS			GOBP_POSITIVE_REGULATION_OF_MOLECULAR_FUNCTION				GOBP_ENZYME_LINKED_RECEPTOR_PROTEIN_SIGNALING_PATHWAY		GOBP_NEUROGENESIS		GOBP_REGULATION_OF_PROTEIN_MODIFICATION_PROCESS		GOBP_REGULATION_OF_PHOSPHORUS_METABOLIC_PROCESS			GOBP_POSITIVE_REGULATION_OF_PROTEIN_METABOLIC_PROCESS					GOBP_GROWTH
3371	TNC	tenascin C [Source:HGNC Symbol;Acc:HGNC:5318]				GOBP_TISSUE_DEVELOPMENT											GOBP_ANIMAL_ORGAN_MORPHOGENESIS	GOBP_REGULATION_OF_CELL_POPULATION_PROLIFERATION					GOBP_EPITHELIUM_DEVELOPMENT																				GOBP_REPRODUCTIVE_SYSTEM_DEVELOPMENT						GOBP_GROWTH
2006	ELN	elastin [Source:HGNC Symbol;Acc:HGNC:3327]				GOBP_TISSUE_DEVELOPMENT											GOBP_ANIMAL_ORGAN_MORPHOGENESIS	GOBP_REGULATION_OF_CELL_POPULATION_PROLIFERATION																GOBP_CIRCULATORY_SYSTEM_DEVELOPMENT
64478	CSMD1	CUB and Sushi multiple domains 1 [Source:HGNC Symbol;Acc:HGNC:14026]				GOBP_TISSUE_DEVELOPMENT											GOBP_ANIMAL_ORGAN_MORPHOGENESIS						GOBP_EPITHELIUM_DEVELOPMENT													GOBP_TUBE_DEVELOPMENT						GOBP_TUBE_MORPHOGENESIS	GOBP_REPRODUCTIVE_SYSTEM_DEVELOPMENT
55083	KIF26B	kinesin family member 26B [Source:HGNC Symbol;Acc:HGNC:25484]				GOBP_TISSUE_DEVELOPMENT											GOBP_ANIMAL_ORGAN_MORPHOGENESIS						GOBP_EPITHELIUM_DEVELOPMENT													GOBP_TUBE_DEVELOPMENT						GOBP_TUBE_MORPHOGENESIS				GOBP_ANATOMICAL_STRUCTURE_FORMATION_INVOLVED_IN_MORPHOGENESIS			GOBP_GROWTH
1282	COL4A1	collagen type IV alpha 1 chain [Source:HGNC Symbol;Acc:HGNC:2202]				GOBP_TISSUE_DEVELOPMENT														GOBP_CELLULAR_RESPONSE_TO_ENDOGENOUS_STIMULUS			GOBP_EPITHELIUM_DEVELOPMENT					GOBP_RESPONSE_TO_ENDOGENOUS_STIMULUS						GOBP_CIRCULATORY_SYSTEM_DEVELOPMENT	GOBP_ENZYME_LINKED_RECEPTOR_PROTEIN_SIGNALING_PATHWAY	GOBP_TUBE_DEVELOPMENT				GOBP_RESPONSE_TO_OXYGEN_CONTAINING_COMPOUND		GOBP_TUBE_MORPHOGENESIS				GOBP_ANATOMICAL_STRUCTURE_FORMATION_INVOLVED_IN_MORPHOGENESIS
6098	ROS1	ROS proto-oncogene 1, receptor tyrosine kinase [Source:HGNC Symbol;Acc:HGNC:10261]				GOBP_TISSUE_DEVELOPMENT																	GOBP_EPITHELIUM_DEVELOPMENT	GOBP_PHOSPHORYLATION							GOBP_POSITIVE_REGULATION_OF_MOLECULAR_FUNCTION	GOBP_PEPTIDYL_AMINO_ACID_MODIFICATION			GOBP_ENZYME_LINKED_RECEPTOR_PROTEIN_SIGNALING_PATHWAY						GOBP_REGULATION_OF_PHOSPHORUS_METABOLIC_PROCESS								GOBP_GROWTH
5339	PLEC	plectin [Source:HGNC Symbol;Acc:HGNC:9069]				GOBP_TISSUE_DEVELOPMENT																	GOBP_EPITHELIUM_DEVELOPMENT	GOBP_PHOSPHORYLATION										GOBP_CIRCULATORY_SYSTEM_DEVELOPMENT			GOBP_NEUROGENESIS		GOBP_REGULATION_OF_PROTEIN_MODIFICATION_PROCESS	GOBP_RESPONSE_TO_OXYGEN_CONTAINING_COMPOUND	GOBP_REGULATION_OF_PHOSPHORUS_METABOLIC_PROCESS					GOBP_ANATOMICAL_STRUCTURE_FORMATION_INVOLVED_IN_MORPHOGENESIS			GOBP_GROWTH
6278	S100A7	S100 calcium binding protein A7 [Source:HGNC Symbol;Acc:HGNC:10497]				GOBP_TISSUE_DEVELOPMENT																	GOBP_EPITHELIUM_DEVELOPMENT		GOBP_POSITIVE_REGULATION_OF_SIGNALING									GOBP_CIRCULATORY_SYSTEM_DEVELOPMENT		GOBP_TUBE_DEVELOPMENT				GOBP_RESPONSE_TO_OXYGEN_CONTAINING_COMPOUND		GOBP_TUBE_MORPHOGENESIS				GOBP_ANATOMICAL_STRUCTURE_FORMATION_INVOLVED_IN_MORPHOGENESIS
1756	DMD	dystrophin [Source:HGNC Symbol;Acc:HGNC:2928]				GOBP_TISSUE_DEVELOPMENT																		GOBP_PHOSPHORYLATION							GOBP_POSITIVE_REGULATION_OF_MOLECULAR_FUNCTION	GOBP_PEPTIDYL_AMINO_ACID_MODIFICATION					GOBP_NEUROGENESIS		GOBP_REGULATION_OF_PROTEIN_MODIFICATION_PROCESS		GOBP_REGULATION_OF_PHOSPHORUS_METABOLIC_PROCESS
51341	ZBTB7A	zinc finger and BTB domain containing 7A [Source:HGNC Symbol;Acc:HGNC:18078]					GOMF_TRANSCRIPTION_REGULATOR_ACTIVITY	GOBP_NEGATIVE_REGULATION_OF_NUCLEOBASE_CONTAINING_COMPOUND_METABOLIC_PROCESS		GOBP_REGULATION_OF_CELL_DEATH	GOBP_NEGATIVE_REGULATION_OF_BIOSYNTHETIC_PROCESS		GOMF_SEQUENCE_SPECIFIC_DNA_BINDING	GOBP_PROGRAMMED_CELL_DEATH		GOCC_CHROMOSOME				GOBP_CELLULAR_RESPONSE_TO_ENDOGENOUS_STIMULUS	GOBP_NEGATIVE_REGULATION_OF_TRANSCRIPTION_BY_RNA_POLYMERASE_II			GOBP_PHOSPHORYLATION		GOMF_TRANSCRIPTION_FACTOR_BINDING		GOBP_RESPONSE_TO_ENDOGENOUS_STIMULUS	GOBP_IMMUNE_SYSTEM_DEVELOPMENT	GOMF_CIS_REGULATORY_REGION_SEQUENCE_SPECIFIC_DNA_BINDING	GOBP_POSITIVE_REGULATION_OF_MOLECULAR_FUNCTION				GOBP_ENZYME_LINKED_RECEPTOR_PROTEIN_SIGNALING_PATHWAY						GOBP_REGULATION_OF_PHOSPHORUS_METABOLIC_PROCESS						GOMF_DNA_BINDING_TRANSCRIPTION_FACTOR_BINDING
862	RUNX1T1	RUNX1 partner transcriptional co-repressor 1 [Source:HGNC Symbol;Acc:HGNC:1535]					GOMF_TRANSCRIPTION_REGULATOR_ACTIVITY	GOBP_NEGATIVE_REGULATION_OF_NUCLEOBASE_CONTAINING_COMPOUND_METABOLIC_PROCESS			GOBP_NEGATIVE_REGULATION_OF_BIOSYNTHETIC_PROCESS	GOBP_REGULATION_OF_CELL_DIFFERENTIATION														GOMF_TRANSCRIPTION_FACTOR_BINDING																					GOMF_DNA_BINDING_TRANSCRIPTION_FACTOR_BINDING
9611	NCOR1	nuclear receptor corepressor 1 [Source:HGNC Symbol;Acc:HGNC:7672]					GOMF_TRANSCRIPTION_REGULATOR_ACTIVITY	GOBP_NEGATIVE_REGULATION_OF_NUCLEOBASE_CONTAINING_COMPOUND_METABOLIC_PROCESS			GOBP_NEGATIVE_REGULATION_OF_BIOSYNTHETIC_PROCESS		GOMF_SEQUENCE_SPECIFIC_DNA_BINDING			GOCC_CHROMOSOME			GOCC_CHROMATIN	GOBP_CELLULAR_RESPONSE_TO_ENDOGENOUS_STIMULUS	GOBP_NEGATIVE_REGULATION_OF_TRANSCRIPTION_BY_RNA_POLYMERASE_II			GOBP_PHOSPHORYLATION		GOMF_TRANSCRIPTION_FACTOR_BINDING		GOBP_RESPONSE_TO_ENDOGENOUS_STIMULUS													GOBP_REGULATION_OF_PHOSPHORUS_METABOLIC_PROCESS						GOMF_DNA_BINDING_TRANSCRIPTION_FACTOR_BINDING
51274	KLF3	Kruppel like factor 3 [Source:HGNC Symbol;Acc:HGNC:16516]					GOMF_TRANSCRIPTION_REGULATOR_ACTIVITY	GOBP_NEGATIVE_REGULATION_OF_NUCLEOBASE_CONTAINING_COMPOUND_METABOLIC_PROCESS			GOBP_NEGATIVE_REGULATION_OF_BIOSYNTHETIC_PROCESS		GOMF_SEQUENCE_SPECIFIC_DNA_BINDING			GOCC_CHROMOSOME			GOCC_CHROMATIN	GOBP_CELLULAR_RESPONSE_TO_ENDOGENOUS_STIMULUS	GOBP_NEGATIVE_REGULATION_OF_TRANSCRIPTION_BY_RNA_POLYMERASE_II							GOBP_RESPONSE_TO_ENDOGENOUS_STIMULUS		GOMF_CIS_REGULATORY_REGION_SEQUENCE_SPECIFIC_DNA_BINDING										GOBP_RESPONSE_TO_OXYGEN_CONTAINING_COMPOUND
7050	TGIF1	TGFB induced factor homeobox 1 [Source:HGNC Symbol;Acc:HGNC:11776]					GOMF_TRANSCRIPTION_REGULATOR_ACTIVITY	GOBP_NEGATIVE_REGULATION_OF_NUCLEOBASE_CONTAINING_COMPOUND_METABOLIC_PROCESS			GOBP_NEGATIVE_REGULATION_OF_BIOSYNTHETIC_PROCESS		GOMF_SEQUENCE_SPECIFIC_DNA_BINDING			GOCC_CHROMOSOME			GOCC_CHROMATIN		GOBP_NEGATIVE_REGULATION_OF_TRANSCRIPTION_BY_RNA_POLYMERASE_II									GOMF_CIS_REGULATORY_REGION_SEQUENCE_SPECIFIC_DNA_BINDING
1822	ATN1	atrophin 1 [Source:HGNC Symbol;Acc:HGNC:3033]					GOMF_TRANSCRIPTION_REGULATOR_ACTIVITY	GOBP_NEGATIVE_REGULATION_OF_NUCLEOBASE_CONTAINING_COMPOUND_METABOLIC_PROCESS			GOBP_NEGATIVE_REGULATION_OF_BIOSYNTHETIC_PROCESS			GOBP_PROGRAMMED_CELL_DEATH							GOBP_NEGATIVE_REGULATION_OF_TRANSCRIPTION_BY_RNA_POLYMERASE_II
1789	DNMT3B	DNA methyltransferase 3 beta [Source:HGNC Symbol;Acc:HGNC:2979]					GOMF_TRANSCRIPTION_REGULATOR_ACTIVITY	GOBP_NEGATIVE_REGULATION_OF_NUCLEOBASE_CONTAINING_COMPOUND_METABOLIC_PROCESS			GOBP_NEGATIVE_REGULATION_OF_BIOSYNTHETIC_PROCESS										GOBP_NEGATIVE_REGULATION_OF_TRANSCRIPTION_BY_RNA_POLYMERASE_II											GOBP_PEPTIDYL_AMINO_ACID_MODIFICATION							GOBP_REGULATION_OF_PROTEIN_MODIFICATION_PROCESS					GOBP_POSITIVE_REGULATION_OF_PROTEIN_METABOLIC_PROCESS
23613	ZMYND8	zinc finger MYND-type containing 8 [Source:HGNC Symbol;Acc:HGNC:9397]					GOMF_TRANSCRIPTION_REGULATOR_ACTIVITY	GOBP_NEGATIVE_REGULATION_OF_NUCLEOBASE_CONTAINING_COMPOUND_METABOLIC_PROCESS			GOBP_NEGATIVE_REGULATION_OF_BIOSYNTHETIC_PROCESS															GOMF_TRANSCRIPTION_FACTOR_BINDING																					GOMF_DNA_BINDING_TRANSCRIPTION_FACTOR_BINDING
3205	HOXA9	homeobox A9 [Source:HGNC Symbol;Acc:HGNC:5109]					GOMF_TRANSCRIPTION_REGULATOR_ACTIVITY					GOBP_REGULATION_OF_CELL_DIFFERENTIATION	GOMF_SEQUENCE_SPECIFIC_DNA_BINDING		GOBP_EMBRYO_DEVELOPMENT	GOCC_CHROMOSOME	GOBP_ANIMAL_ORGAN_MORPHOGENESIS		GOCC_CHROMATIN										GOBP_IMMUNE_SYSTEM_DEVELOPMENT	GOMF_CIS_REGULATORY_REGION_SEQUENCE_SPECIFIC_DNA_BINDING			GOBP_EMBRYO_DEVELOPMENT_ENDING_IN_BIRTH_OR_EGG_HATCHING					GOBP_REGULATION_OF_MULTICELLULAR_ORGANISMAL_DEVELOPMENT
1879	EBF1	EBF transcription factor 1 [Source:HGNC Symbol;Acc:HGNC:3126]					GOMF_TRANSCRIPTION_REGULATOR_ACTIVITY						GOMF_SEQUENCE_SPECIFIC_DNA_BINDING			GOCC_CHROMOSOME			GOCC_CHROMATIN											GOMF_CIS_REGULATORY_REGION_SEQUENCE_SPECIFIC_DNA_BINDING
283150	FOXR1	forkhead box R1 [Source:HGNC Symbol;Acc:HGNC:29980]					GOMF_TRANSCRIPTION_REGULATOR_ACTIVITY						GOMF_SEQUENCE_SPECIFIC_DNA_BINDING			GOCC_CHROMOSOME			GOCC_CHROMATIN
90827	ZNF479	zinc finger protein 479 [Source:HGNC Symbol;Acc:HGNC:23258]					GOMF_TRANSCRIPTION_REGULATOR_ACTIVITY						GOMF_SEQUENCE_SPECIFIC_DNA_BINDING																	GOMF_CIS_REGULATORY_REGION_SEQUENCE_SPECIFIC_DNA_BINDING
3899	AFF3	AF4/FMR2 family member 3 [Source:HGNC Symbol;Acc:HGNC:6473]					GOMF_TRANSCRIPTION_REGULATOR_ACTIVITY								GOBP_EMBRYO_DEVELOPMENT
221037	JMJD1C	jumonji domain containing 1C [Source:HGNC Symbol;Acc:HGNC:12313]					GOMF_TRANSCRIPTION_REGULATOR_ACTIVITY									GOCC_CHROMOSOME			GOCC_CHROMATIN							GOMF_TRANSCRIPTION_FACTOR_BINDING																					GOMF_DNA_BINDING_TRANSCRIPTION_FACTOR_BINDING	GOMF_CHROMATIN_BINDING
6134	RPL10	ribosomal protein L10 [Source:HGNC Symbol;Acc:HGNC:10298]						GOBP_NEGATIVE_REGULATION_OF_NUCLEOBASE_CONTAINING_COMPOUND_METABOLIC_PROCESS		GOBP_REGULATION_OF_CELL_DEATH	GOBP_NEGATIVE_REGULATION_OF_BIOSYNTHETIC_PROCESS			GOBP_PROGRAMMED_CELL_DEATH	GOBP_EMBRYO_DEVELOPMENT						GOBP_NEGATIVE_REGULATION_OF_TRANSCRIPTION_BY_RNA_POLYMERASE_II																								GOBP_NEGATIVE_REGULATION_OF_CELL_DEATH
4841	NONO	non-POU domain containing octamer binding [Source:HGNC Symbol;Acc:HGNC:7871]						GOBP_NEGATIVE_REGULATION_OF_NUCLEOBASE_CONTAINING_COMPOUND_METABOLIC_PROCESS		GOBP_REGULATION_OF_CELL_DEATH	GOBP_NEGATIVE_REGULATION_OF_BIOSYNTHETIC_PROCESS			GOBP_PROGRAMMED_CELL_DEATH		GOCC_CHROMOSOME																													GOBP_NEGATIVE_REGULATION_OF_CELL_DEATH			GOMF_CHROMATIN_BINDING
580	BARD1	BRCA1 associated RING domain 1 [Source:HGNC Symbol;Acc:HGNC:952]						GOBP_NEGATIVE_REGULATION_OF_NUCLEOBASE_CONTAINING_COMPOUND_METABOLIC_PROCESS		GOBP_REGULATION_OF_CELL_DEATH				GOBP_PROGRAMMED_CELL_DEATH										GOBP_PHOSPHORYLATION																	GOBP_REGULATION_OF_PHOSPHORUS_METABOLIC_PROCESS			GOBP_POSITIVE_REGULATION_OF_PROTEIN_METABOLIC_PROCESS	GOBP_NEGATIVE_REGULATION_OF_CELL_DEATH
23405	DICER1	dicer 1, ribonuclease III [Source:HGNC Symbol;Acc:HGNC:17098]						GOBP_NEGATIVE_REGULATION_OF_NUCLEOBASE_CONTAINING_COMPOUND_METABOLIC_PROCESS			GOBP_NEGATIVE_REGULATION_OF_BIOSYNTHETIC_PROCESS	GOBP_REGULATION_OF_CELL_DIFFERENTIATION		GOBP_PROGRAMMED_CELL_DEATH				GOBP_REGULATION_OF_CELL_POPULATION_PROLIFERATION			GOBP_NEGATIVE_REGULATION_OF_TRANSCRIPTION_BY_RNA_POLYMERASE_II	GOBP_POSITIVE_REGULATION_OF_MULTICELLULAR_ORGANISMAL_PROCESS					GOBP_POSITIVE_REGULATION_OF_DEVELOPMENTAL_PROCESS										GOBP_NEUROGENESIS	GOBP_REGULATION_OF_MULTICELLULAR_ORGANISMAL_DEVELOPMENT								GOBP_ANATOMICAL_STRUCTURE_FORMATION_INVOLVED_IN_MORPHOGENESIS
3006	H1-2	H1.2 linker histone, cluster member [Source:HGNC Symbol;Acc:HGNC:4716]						GOBP_NEGATIVE_REGULATION_OF_NUCLEOBASE_CONTAINING_COMPOUND_METABOLIC_PROCESS			GOBP_NEGATIVE_REGULATION_OF_BIOSYNTHETIC_PROCESS					GOCC_CHROMOSOME			GOCC_CHROMATIN		GOBP_NEGATIVE_REGULATION_OF_TRANSCRIPTION_BY_RNA_POLYMERASE_II											GOBP_PEPTIDYL_AMINO_ACID_MODIFICATION																GOMF_CHROMATIN_BINDING
23211	ZC3H4	zinc finger CCCH-type containing 4 [Source:HGNC Symbol;Acc:HGNC:17808]						GOBP_NEGATIVE_REGULATION_OF_NUCLEOBASE_CONTAINING_COMPOUND_METABOLIC_PROCESS			GOBP_NEGATIVE_REGULATION_OF_BIOSYNTHETIC_PROCESS
5518	PPP2R1A	protein phosphatase 2 scaffold subunit Aalpha [Source:HGNC Symbol;Acc:HGNC:9302]								GOBP_REGULATION_OF_CELL_DEATH		GOBP_REGULATION_OF_CELL_DIFFERENTIATION		GOBP_PROGRAMMED_CELL_DEATH		GOCC_CHROMOSOME								GOBP_PHOSPHORYLATION	GOBP_POSITIVE_REGULATION_OF_SIGNALING							GOBP_PEPTIDYL_AMINO_ACID_MODIFICATION							GOBP_REGULATION_OF_PROTEIN_MODIFICATION_PROCESS		GOBP_REGULATION_OF_PHOSPHORUS_METABOLIC_PROCESS								GOBP_GROWTH
3575	IL7R	interleukin 7 receptor [Source:HGNC Symbol;Acc:HGNC:6024]								GOBP_REGULATION_OF_CELL_DEATH		GOBP_REGULATION_OF_CELL_DIFFERENTIATION		GOBP_PROGRAMMED_CELL_DEATH				GOBP_REGULATION_OF_CELL_POPULATION_PROLIFERATION				GOBP_POSITIVE_REGULATION_OF_MULTICELLULAR_ORGANISMAL_PROCESS			GOBP_POSITIVE_REGULATION_OF_SIGNALING		GOBP_POSITIVE_REGULATION_OF_DEVELOPMENTAL_PROCESS		GOBP_IMMUNE_SYSTEM_DEVELOPMENT									GOBP_REGULATION_OF_MULTICELLULAR_ORGANISMAL_DEVELOPMENT							GOBP_NEGATIVE_REGULATION_OF_CELL_DEATH
558	AXL	AXL receptor tyrosine kinase [Source:HGNC Symbol;Acc:HGNC:905]								GOBP_REGULATION_OF_CELL_DEATH		GOBP_REGULATION_OF_CELL_DIFFERENTIATION		GOBP_PROGRAMMED_CELL_DEATH								GOBP_POSITIVE_REGULATION_OF_MULTICELLULAR_ORGANISMAL_PROCESS		GOBP_PHOSPHORYLATION	GOBP_POSITIVE_REGULATION_OF_SIGNALING		GOBP_POSITIVE_REGULATION_OF_DEVELOPMENTAL_PROCESS		GOBP_IMMUNE_SYSTEM_DEVELOPMENT		GOBP_POSITIVE_REGULATION_OF_MOLECULAR_FUNCTION	GOBP_PEPTIDYL_AMINO_ACID_MODIFICATION			GOBP_ENZYME_LINKED_RECEPTOR_PROTEIN_SIGNALING_PATHWAY		GOBP_NEUROGENESIS	GOBP_REGULATION_OF_MULTICELLULAR_ORGANISMAL_DEVELOPMENT		GOBP_RESPONSE_TO_OXYGEN_CONTAINING_COMPOUND	GOBP_REGULATION_OF_PHOSPHORUS_METABOLIC_PROCESS		GOBP_REPRODUCTIVE_SYSTEM_DEVELOPMENT		GOBP_NEGATIVE_REGULATION_OF_CELL_DEATH
10892	MALT1	MALT1 paracaspase [Source:HGNC Symbol;Acc:HGNC:6819]								GOBP_REGULATION_OF_CELL_DEATH		GOBP_REGULATION_OF_CELL_DIFFERENTIATION		GOBP_PROGRAMMED_CELL_DEATH								GOBP_POSITIVE_REGULATION_OF_MULTICELLULAR_ORGANISMAL_PROCESS		GOBP_PHOSPHORYLATION	GOBP_POSITIVE_REGULATION_OF_SIGNALING		GOBP_POSITIVE_REGULATION_OF_DEVELOPMENTAL_PROCESS		GOBP_IMMUNE_SYSTEM_DEVELOPMENT		GOBP_POSITIVE_REGULATION_OF_MOLECULAR_FUNCTION							GOBP_REGULATION_OF_MULTICELLULAR_ORGANISMAL_DEVELOPMENT	GOBP_REGULATION_OF_PROTEIN_MODIFICATION_PROCESS	GOBP_RESPONSE_TO_OXYGEN_CONTAINING_COMPOUND	GOBP_REGULATION_OF_PHOSPHORUS_METABOLIC_PROCESS			GOBP_POSITIVE_REGULATION_OF_PROTEIN_METABOLIC_PROCESS	GOBP_NEGATIVE_REGULATION_OF_CELL_DEATH
1630	DCC	DCC netrin 1 receptor [Source:HGNC Symbol;Acc:HGNC:2701]								GOBP_REGULATION_OF_CELL_DEATH		GOBP_REGULATION_OF_CELL_DIFFERENTIATION		GOBP_PROGRAMMED_CELL_DEATH																							GOBP_NEUROGENESIS	GOBP_REGULATION_OF_MULTICELLULAR_ORGANISMAL_DEVELOPMENT											GOBP_GROWTH
4916	NTRK3	neurotrophic receptor tyrosine kinase 3 [Source:HGNC Symbol;Acc:HGNC:8033]								GOBP_REGULATION_OF_CELL_DEATH		GOBP_REGULATION_OF_CELL_DIFFERENTIATION						GOBP_REGULATION_OF_CELL_POPULATION_PROLIFERATION		GOBP_CELLULAR_RESPONSE_TO_ENDOGENOUS_STIMULUS				GOBP_PHOSPHORYLATION	GOBP_POSITIVE_REGULATION_OF_SIGNALING			GOBP_RESPONSE_TO_ENDOGENOUS_STIMULUS			GOBP_POSITIVE_REGULATION_OF_MOLECULAR_FUNCTION	GOBP_PEPTIDYL_AMINO_ACID_MODIFICATION		GOBP_CIRCULATORY_SYSTEM_DEVELOPMENT	GOBP_ENZYME_LINKED_RECEPTOR_PROTEIN_SIGNALING_PATHWAY		GOBP_NEUROGENESIS	GOBP_REGULATION_OF_MULTICELLULAR_ORGANISMAL_DEVELOPMENT	GOBP_REGULATION_OF_PROTEIN_MODIFICATION_PROCESS	GOBP_RESPONSE_TO_OXYGEN_CONTAINING_COMPOUND	GOBP_REGULATION_OF_PHOSPHORUS_METABOLIC_PROCESS			GOBP_POSITIVE_REGULATION_OF_PROTEIN_METABOLIC_PROCESS	GOBP_NEGATIVE_REGULATION_OF_CELL_DEATH
2213	FCGR2B	Fc fragment of IgG receptor IIb [Source:HGNC Symbol;Acc:HGNC:3618]								GOBP_REGULATION_OF_CELL_DEATH		GOBP_REGULATION_OF_CELL_DIFFERENTIATION						GOBP_REGULATION_OF_CELL_POPULATION_PROLIFERATION		GOBP_CELLULAR_RESPONSE_TO_ENDOGENOUS_STIMULUS					GOBP_POSITIVE_REGULATION_OF_SIGNALING			GOBP_RESPONSE_TO_ENDOGENOUS_STIMULUS	GOBP_IMMUNE_SYSTEM_DEVELOPMENT									GOBP_REGULATION_OF_MULTICELLULAR_ORGANISMAL_DEVELOPMENT		GOBP_RESPONSE_TO_OXYGEN_CONTAINING_COMPOUND
10018	BCL2L11	BCL2 like 11 [Source:HGNC Symbol;Acc:HGNC:994]								GOBP_REGULATION_OF_CELL_DEATH				GOBP_PROGRAMMED_CELL_DEATH	GOBP_EMBRYO_DEVELOPMENT		GOBP_ANIMAL_ORGAN_MORPHOGENESIS			GOBP_CELLULAR_RESPONSE_TO_ENDOGENOUS_STIMULUS					GOBP_POSITIVE_REGULATION_OF_SIGNALING			GOBP_RESPONSE_TO_ENDOGENOUS_STIMULUS	GOBP_IMMUNE_SYSTEM_DEVELOPMENT		GOBP_POSITIVE_REGULATION_OF_MOLECULAR_FUNCTION		GOBP_EMBRYO_DEVELOPMENT_ENDING_IN_BIRTH_OR_EGG_HATCHING			GOBP_TUBE_DEVELOPMENT				GOBP_RESPONSE_TO_OXYGEN_CONTAINING_COMPOUND		GOBP_TUBE_MORPHOGENESIS	GOBP_REPRODUCTIVE_SYSTEM_DEVELOPMENT	GOBP_POSITIVE_REGULATION_OF_PROTEIN_METABOLIC_PROCESS		GOBP_ANATOMICAL_STRUCTURE_FORMATION_INVOLVED_IN_MORPHOGENESIS			GOBP_GROWTH
57448	BIRC6	baculoviral IAP repeat containing 6 [Source:HGNC Symbol;Acc:HGNC:13516]								GOBP_REGULATION_OF_CELL_DEATH				GOBP_PROGRAMMED_CELL_DEATH	GOBP_EMBRYO_DEVELOPMENT			GOBP_REGULATION_OF_CELL_POPULATION_PROLIFERATION						GOBP_PHOSPHORYLATION									GOBP_EMBRYO_DEVELOPMENT_ENDING_IN_BIRTH_OR_EGG_HATCHING										GOBP_REPRODUCTIVE_SYSTEM_DEVELOPMENT		GOBP_NEGATIVE_REGULATION_OF_CELL_DEATH
10769	PLK2	polo like kinase 2 [Source:HGNC Symbol;Acc:HGNC:19699]								GOBP_REGULATION_OF_CELL_DEATH				GOBP_PROGRAMMED_CELL_DEATH		GOCC_CHROMOSOME			GOCC_CHROMATIN					GOBP_PHOSPHORYLATION	GOBP_POSITIVE_REGULATION_OF_SIGNALING							GOBP_PEPTIDYL_AMINO_ACID_MODIFICATION		GOBP_CIRCULATORY_SYSTEM_DEVELOPMENT		GOBP_TUBE_DEVELOPMENT		GOBP_REGULATION_OF_MULTICELLULAR_ORGANISMAL_DEVELOPMENT				GOBP_TUBE_MORPHOGENESIS		GOBP_POSITIVE_REGULATION_OF_PROTEIN_METABOLIC_PROCESS	GOBP_NEGATIVE_REGULATION_OF_CELL_DEATH	GOBP_ANATOMICAL_STRUCTURE_FORMATION_INVOLVED_IN_MORPHOGENESIS
80204	FBXO11	F-box protein 11 [Source:HGNC Symbol;Acc:HGNC:13590]								GOBP_REGULATION_OF_CELL_DEATH				GOBP_PROGRAMMED_CELL_DEATH		GOCC_CHROMOSOME																GOBP_PEPTIDYL_AMINO_ACID_MODIFICATION
83931	STK40	serine/threonine kinase 40 [Source:HGNC Symbol;Acc:HGNC:21373]								GOBP_REGULATION_OF_CELL_DEATH				GOBP_PROGRAMMED_CELL_DEATH			GOBP_ANIMAL_ORGAN_MORPHOGENESIS							GOBP_PHOSPHORYLATION												GOBP_TUBE_DEVELOPMENT									GOBP_NEGATIVE_REGULATION_OF_CELL_DEATH				GOBP_GROWTH
2322	FLT3	fms related receptor tyrosine kinase 3 [Source:HGNC Symbol;Acc:HGNC:3765]								GOBP_REGULATION_OF_CELL_DEATH				GOBP_PROGRAMMED_CELL_DEATH				GOBP_REGULATION_OF_CELL_POPULATION_PROLIFERATION		GOBP_CELLULAR_RESPONSE_TO_ENDOGENOUS_STIMULUS				GOBP_PHOSPHORYLATION	GOBP_POSITIVE_REGULATION_OF_SIGNALING	GOMF_TRANSCRIPTION_FACTOR_BINDING		GOBP_RESPONSE_TO_ENDOGENOUS_STIMULUS	GOBP_IMMUNE_SYSTEM_DEVELOPMENT		GOBP_POSITIVE_REGULATION_OF_MOLECULAR_FUNCTION	GOBP_PEPTIDYL_AMINO_ACID_MODIFICATION			GOBP_ENZYME_LINKED_RECEPTOR_PROTEIN_SIGNALING_PATHWAY				GOBP_REGULATION_OF_PROTEIN_MODIFICATION_PROCESS		GOBP_REGULATION_OF_PHOSPHORUS_METABOLIC_PROCESS			GOBP_POSITIVE_REGULATION_OF_PROTEIN_METABOLIC_PROCESS			GOMF_DNA_BINDING_TRANSCRIPTION_FACTOR_BINDING
2324	FLT4	fms related receptor tyrosine kinase 4 [Source:HGNC Symbol;Acc:HGNC:3767]								GOBP_REGULATION_OF_CELL_DEATH				GOBP_PROGRAMMED_CELL_DEATH				GOBP_REGULATION_OF_CELL_POPULATION_PROLIFERATION				GOBP_POSITIVE_REGULATION_OF_MULTICELLULAR_ORGANISMAL_PROCESS		GOBP_PHOSPHORYLATION	GOBP_POSITIVE_REGULATION_OF_SIGNALING				GOBP_IMMUNE_SYSTEM_DEVELOPMENT		GOBP_POSITIVE_REGULATION_OF_MOLECULAR_FUNCTION	GOBP_PEPTIDYL_AMINO_ACID_MODIFICATION		GOBP_CIRCULATORY_SYSTEM_DEVELOPMENT	GOBP_ENZYME_LINKED_RECEPTOR_PROTEIN_SIGNALING_PATHWAY	GOBP_TUBE_DEVELOPMENT			GOBP_REGULATION_OF_PROTEIN_MODIFICATION_PROCESS		GOBP_REGULATION_OF_PHOSPHORUS_METABOLIC_PROCESS	GOBP_TUBE_MORPHOGENESIS		GOBP_POSITIVE_REGULATION_OF_PROTEIN_METABOLIC_PROCESS	GOBP_NEGATIVE_REGULATION_OF_CELL_DEATH	GOBP_ANATOMICAL_STRUCTURE_FORMATION_INVOLVED_IN_MORPHOGENESIS
26524	LATS2	large tumor suppressor kinase 2 [Source:HGNC Symbol;Acc:HGNC:6515]								GOBP_REGULATION_OF_CELL_DEATH				GOBP_PROGRAMMED_CELL_DEATH						GOBP_CELLULAR_RESPONSE_TO_ENDOGENOUS_STIMULUS				GOBP_PHOSPHORYLATION				GOBP_RESPONSE_TO_ENDOGENOUS_STIMULUS				GOBP_PEPTIDYL_AMINO_ACID_MODIFICATION			GOBP_ENZYME_LINKED_RECEPTOR_PROTEIN_SIGNALING_PATHWAY				GOBP_REGULATION_OF_PROTEIN_MODIFICATION_PROCESS		GOBP_REGULATION_OF_PHOSPHORUS_METABOLIC_PROCESS								GOBP_GROWTH
2903	GRIN2A	glutamate ionotropic receptor NMDA type subunit 2A [Source:HGNC Symbol;Acc:HGNC:4585]								GOBP_REGULATION_OF_CELL_DEATH				GOBP_PROGRAMMED_CELL_DEATH						GOBP_CELLULAR_RESPONSE_TO_ENDOGENOUS_STIMULUS					GOBP_POSITIVE_REGULATION_OF_SIGNALING			GOBP_RESPONSE_TO_ENDOGENOUS_STIMULUS			GOBP_POSITIVE_REGULATION_OF_MOLECULAR_FUNCTION						GOBP_NEUROGENESIS			GOBP_RESPONSE_TO_OXYGEN_CONTAINING_COMPOUND				GOBP_POSITIVE_REGULATION_OF_PROTEIN_METABOLIC_PROCESS
369	ARAF	A-Raf proto-oncogene, serine/threonine kinase [Source:HGNC Symbol;Acc:HGNC:646]								GOBP_REGULATION_OF_CELL_DEATH				GOBP_PROGRAMMED_CELL_DEATH										GOBP_PHOSPHORYLATION								GOBP_PEPTIDYL_AMINO_ACID_MODIFICATION							GOBP_REGULATION_OF_PROTEIN_MODIFICATION_PROCESS		GOBP_REGULATION_OF_PHOSPHORUS_METABOLIC_PROCESS			GOBP_POSITIVE_REGULATION_OF_PROTEIN_METABOLIC_PROCESS	GOBP_NEGATIVE_REGULATION_OF_CELL_DEATH
6416	MAP2K4	mitogen-activated protein kinase kinase 4 [Source:HGNC Symbol;Acc:HGNC:6844]								GOBP_REGULATION_OF_CELL_DEATH				GOBP_PROGRAMMED_CELL_DEATH										GOBP_PHOSPHORYLATION								GOBP_PEPTIDYL_AMINO_ACID_MODIFICATION													GOBP_NEGATIVE_REGULATION_OF_CELL_DEATH
84231	TRAF7	TNF receptor associated factor 7 [Source:HGNC Symbol;Acc:HGNC:20456]								GOBP_REGULATION_OF_CELL_DEATH				GOBP_PROGRAMMED_CELL_DEATH											GOBP_POSITIVE_REGULATION_OF_SIGNALING
5921	RASA1	RAS p21 protein activator 1 [Source:HGNC Symbol;Acc:HGNC:9871]								GOBP_REGULATION_OF_CELL_DEATH				GOBP_PROGRAMMED_CELL_DEATH																	GOBP_POSITIVE_REGULATION_OF_MOLECULAR_FUNCTION			GOBP_CIRCULATORY_SYSTEM_DEVELOPMENT	GOBP_ENZYME_LINKED_RECEPTOR_PROTEIN_SIGNALING_PATHWAY	GOBP_TUBE_DEVELOPMENT						GOBP_TUBE_MORPHOGENESIS			GOBP_NEGATIVE_REGULATION_OF_CELL_DEATH
9709	HERPUD1	homocysteine inducible ER protein with ubiquitin like domain 1 [Source:HGNC Symbol;Acc:HGNC:13744]								GOBP_REGULATION_OF_CELL_DEATH				GOBP_PROGRAMMED_CELL_DEATH																									GOBP_REGULATION_OF_PROTEIN_MODIFICATION_PROCESS					GOBP_POSITIVE_REGULATION_OF_PROTEIN_METABOLIC_PROCESS	GOBP_NEGATIVE_REGULATION_OF_CELL_DEATH
2073	ERCC5	ERCC excision repair 5, endonuclease [Source:HGNC Symbol;Acc:HGNC:3437]								GOBP_REGULATION_OF_CELL_DEATH				GOBP_PROGRAMMED_CELL_DEATH																															GOBP_NEGATIVE_REGULATION_OF_CELL_DEATH
4035	LRP1	LDL receptor related protein 1 [Source:HGNC Symbol;Acc:HGNC:6692]								GOBP_REGULATION_OF_CELL_DEATH										GOBP_CELLULAR_RESPONSE_TO_ENDOGENOUS_STIMULUS		GOBP_POSITIVE_REGULATION_OF_MULTICELLULAR_ORGANISMAL_PROCESS		GOBP_PHOSPHORYLATION				GOBP_RESPONSE_TO_ENDOGENOUS_STIMULUS			GOBP_POSITIVE_REGULATION_OF_MOLECULAR_FUNCTION			GOBP_CIRCULATORY_SYSTEM_DEVELOPMENT	GOBP_ENZYME_LINKED_RECEPTOR_PROTEIN_SIGNALING_PATHWAY	GOBP_TUBE_DEVELOPMENT	GOBP_NEUROGENESIS		GOBP_REGULATION_OF_PROTEIN_MODIFICATION_PROCESS	GOBP_RESPONSE_TO_OXYGEN_CONTAINING_COMPOUND	GOBP_REGULATION_OF_PHOSPHORUS_METABOLIC_PROCESS	GOBP_TUBE_MORPHOGENESIS		GOBP_POSITIVE_REGULATION_OF_PROTEIN_METABOLIC_PROCESS
132864	CPEB2	cytoplasmic polyadenylation element binding protein 2 [Source:HGNC Symbol;Acc:HGNC:21745]									GOBP_NEGATIVE_REGULATION_OF_BIOSYNTHETIC_PROCESS									GOBP_CELLULAR_RESPONSE_TO_ENDOGENOUS_STIMULUS								GOBP_RESPONSE_TO_ENDOGENOUS_STIMULUS												GOBP_RESPONSE_TO_OXYGEN_CONTAINING_COMPOUND
1213	CLTC	clathrin heavy chain [Source:HGNC Symbol;Acc:HGNC:2092]									GOBP_NEGATIVE_REGULATION_OF_BIOSYNTHETIC_PROCESS
2175	FANCA	FA complementation group A [Source:HGNC Symbol;Acc:HGNC:3582]										GOBP_REGULATION_OF_CELL_DIFFERENTIATION				GOCC_CHROMOSOME		GOBP_REGULATION_OF_CELL_POPULATION_PROLIFERATION	GOCC_CHROMATIN										GOBP_IMMUNE_SYSTEM_DEVELOPMENT									GOBP_REGULATION_OF_MULTICELLULAR_ORGANISMAL_DEVELOPMENT					GOBP_REPRODUCTIVE_SYSTEM_DEVELOPMENT
23499	MACF1	microtubule actin crosslinking factor 1 [Source:HGNC Symbol;Acc:HGNC:13664]										GOBP_REGULATION_OF_CELL_DIFFERENTIATION										GOBP_POSITIVE_REGULATION_OF_MULTICELLULAR_ORGANISMAL_PROCESS			GOBP_POSITIVE_REGULATION_OF_SIGNALING		GOBP_POSITIVE_REGULATION_OF_DEVELOPMENTAL_PROCESS										GOBP_NEUROGENESIS	GOBP_REGULATION_OF_MULTICELLULAR_ORGANISMAL_DEVELOPMENT											GOBP_GROWTH
51199	NIN	ninein [Source:HGNC Symbol;Acc:HGNC:14906]										GOBP_REGULATION_OF_CELL_DIFFERENTIATION										GOBP_POSITIVE_REGULATION_OF_MULTICELLULAR_ORGANISMAL_PROCESS					GOBP_POSITIVE_REGULATION_OF_DEVELOPMENTAL_PROCESS										GOBP_NEUROGENESIS	GOBP_REGULATION_OF_MULTICELLULAR_ORGANISMAL_DEVELOPMENT											GOBP_GROWTH
3106	HLA-B	major histocompatibility complex, class I, B [Source:HGNC Symbol;Acc:HGNC:4932]										GOBP_REGULATION_OF_CELL_DIFFERENTIATION																	GOBP_IMMUNE_SYSTEM_DEVELOPMENT									GOBP_REGULATION_OF_MULTICELLULAR_ORGANISMAL_DEVELOPMENT
84376	HOOK3	hook microtubule tethering protein 3 [Source:HGNC Symbol;Acc:HGNC:23576]										GOBP_REGULATION_OF_CELL_DIFFERENTIATION																									GOBP_NEUROGENESIS	GOBP_REGULATION_OF_MULTICELLULAR_ORGANISMAL_DEVELOPMENT
7150	TOP1	DNA topoisomerase I [Source:HGNC Symbol;Acc:HGNC:11986]											GOMF_SEQUENCE_SPECIFIC_DNA_BINDING	GOBP_PROGRAMMED_CELL_DEATH	GOBP_EMBRYO_DEVELOPMENT	GOCC_CHROMOSOME								GOBP_PHOSPHORYLATION						GOMF_CIS_REGULATORY_REGION_SEQUENCE_SPECIFIC_DNA_BINDING		GOBP_PEPTIDYL_AMINO_ACID_MODIFICATION																GOMF_CHROMATIN_BINDING
11176	BAZ2A	bromodomain adjacent to zinc finger domain 2A [Source:HGNC Symbol;Acc:HGNC:962]											GOMF_SEQUENCE_SPECIFIC_DNA_BINDING			GOCC_CHROMOSOME			GOCC_CHROMATIN							GOMF_TRANSCRIPTION_FACTOR_BINDING																					GOMF_DNA_BINDING_TRANSCRIPTION_FACTOR_BINDING
3020	H3-3A	H3.3 histone A [Source:HGNC Symbol;Acc:HGNC:4764]											GOMF_SEQUENCE_SPECIFIC_DNA_BINDING			GOCC_CHROMOSOME			GOCC_CHROMATIN											GOMF_CIS_REGULATORY_REGION_SEQUENCE_SPECIFIC_DNA_BINDING													GOBP_REPRODUCTIVE_SYSTEM_DEVELOPMENT					GOMF_CHROMATIN_BINDING	GOBP_GROWTH
3021	H3-3B	H3.3 histone B [Source:HGNC Symbol;Acc:HGNC:4765]											GOMF_SEQUENCE_SPECIFIC_DNA_BINDING			GOCC_CHROMOSOME			GOCC_CHROMATIN											GOMF_CIS_REGULATORY_REGION_SEQUENCE_SPECIFIC_DNA_BINDING													GOBP_REPRODUCTIVE_SYSTEM_DEVELOPMENT					GOMF_CHROMATIN_BINDING	GOBP_GROWTH
1106	CHD2	chromodomain helicase DNA binding protein 2 [Source:HGNC Symbol;Acc:HGNC:1917]											GOMF_SEQUENCE_SPECIFIC_DNA_BINDING																	GOMF_CIS_REGULATORY_REGION_SEQUENCE_SPECIFIC_DNA_BINDING
10568	SLC34A2	solute carrier family 34 member 2 [Source:HGNC Symbol;Acc:HGNC:11020]													GOBP_EMBRYO_DEVELOPMENT													GOBP_RESPONSE_TO_ENDOGENOUS_STIMULUS					GOBP_EMBRYO_DEVELOPMENT_ENDING_IN_BIRTH_OR_EGG_HATCHING
775	CACNA1C	calcium voltage-gated channel subunit alpha1 C [Source:HGNC Symbol;Acc:HGNC:1390]													GOBP_EMBRYO_DEVELOPMENT														GOBP_IMMUNE_SYSTEM_DEVELOPMENT		GOBP_POSITIVE_REGULATION_OF_MOLECULAR_FUNCTION			GOBP_CIRCULATORY_SYSTEM_DEVELOPMENT
10274	STAG1	stromal antigen 1 [Source:HGNC Symbol;Acc:HGNC:11354]														GOCC_CHROMOSOME			GOCC_CHROMATIN																													GOMF_CHROMATIN_BINDING
8358	H3C2	H3 clustered histone 2 [Source:HGNC Symbol;Acc:HGNC:4776]														GOCC_CHROMOSOME			GOCC_CHROMATIN
10000	AKT3	AKT serine/threonine kinase 3 [Source:HGNC Symbol;Acc:HGNC:393]															GOBP_ANIMAL_ORGAN_MORPHOGENESIS	GOBP_REGULATION_OF_CELL_POPULATION_PROLIFERATION				GOBP_POSITIVE_REGULATION_OF_MULTICELLULAR_ORGANISMAL_PROCESS		GOBP_PHOSPHORYLATION	GOBP_POSITIVE_REGULATION_OF_SIGNALING		GOBP_POSITIVE_REGULATION_OF_DEVELOPMENTAL_PROCESS					GOBP_PEPTIDYL_AMINO_ACID_MODIFICATION		GOBP_CIRCULATORY_SYSTEM_DEVELOPMENT		GOBP_TUBE_DEVELOPMENT		GOBP_REGULATION_OF_MULTICELLULAR_ORGANISMAL_DEVELOPMENT				GOBP_TUBE_MORPHOGENESIS				GOBP_ANATOMICAL_STRUCTURE_FORMATION_INVOLVED_IN_MORPHOGENESIS
1496	CTNNA2	catenin alpha 2 [Source:HGNC Symbol;Acc:HGNC:2510]															GOBP_ANIMAL_ORGAN_MORPHOGENESIS																				GOBP_NEUROGENESIS
7253	TSHR	thyroid stimulating hormone receptor [Source:HGNC Symbol;Acc:HGNC:12373]																GOBP_REGULATION_OF_CELL_POPULATION_PROLIFERATION		GOBP_CELLULAR_RESPONSE_TO_ENDOGENOUS_STIMULUS		GOBP_POSITIVE_REGULATION_OF_MULTICELLULAR_ORGANISMAL_PROCESS						GOBP_RESPONSE_TO_ENDOGENOUS_STIMULUS												GOBP_RESPONSE_TO_OXYGEN_CONTAINING_COMPOUND
8764	TNFRSF14	TNF receptor superfamily member 14 [Source:HGNC Symbol;Acc:HGNC:11912]																GOBP_REGULATION_OF_CELL_POPULATION_PROLIFERATION				GOBP_POSITIVE_REGULATION_OF_MULTICELLULAR_ORGANISMAL_PROCESS		GOBP_PHOSPHORYLATION								GOBP_PEPTIDYL_AMINO_ACID_MODIFICATION							GOBP_REGULATION_OF_PROTEIN_MODIFICATION_PROCESS		GOBP_REGULATION_OF_PHOSPHORUS_METABOLIC_PROCESS			GOBP_POSITIVE_REGULATION_OF_PROTEIN_METABOLIC_PROCESS
1031	CDKN2C	cyclin dependent kinase inhibitor 2C [Source:HGNC Symbol;Acc:HGNC:1789]																GOBP_REGULATION_OF_CELL_POPULATION_PROLIFERATION						GOBP_PHOSPHORYLATION													GOBP_NEUROGENESIS		GOBP_REGULATION_OF_PROTEIN_MODIFICATION_PROCESS		GOBP_REGULATION_OF_PHOSPHORUS_METABOLIC_PROCESS								GOBP_GROWTH
8493	PPM1D	protein phosphatase, Mg2+/Mn2+ dependent 1D [Source:HGNC Symbol;Acc:HGNC:9277]																GOBP_REGULATION_OF_CELL_POPULATION_PROLIFERATION						GOBP_PHOSPHORYLATION
30835	CD209	CD209 molecule [Source:HGNC Symbol;Acc:HGNC:1641]																GOBP_REGULATION_OF_CELL_POPULATION_PROLIFERATION
2778	GNAS	GNAS complex locus [Source:HGNC Symbol;Acc:HGNC:4392]																		GOBP_CELLULAR_RESPONSE_TO_ENDOGENOUS_STIMULUS		GOBP_POSITIVE_REGULATION_OF_MULTICELLULAR_ORGANISMAL_PROCESS						GOBP_RESPONSE_TO_ENDOGENOUS_STIMULUS												GOBP_RESPONSE_TO_OXYGEN_CONTAINING_COMPOUND									GOBP_GROWTH
8471	IRS4	insulin receptor substrate 4 [Source:HGNC Symbol;Acc:HGNC:6128]																		GOBP_CELLULAR_RESPONSE_TO_ENDOGENOUS_STIMULUS								GOBP_RESPONSE_TO_ENDOGENOUS_STIMULUS							GOBP_ENZYME_LINKED_RECEPTOR_PROTEIN_SIGNALING_PATHWAY					GOBP_RESPONSE_TO_OXYGEN_CONTAINING_COMPOUND
3702	ITK	IL2 inducible T cell kinase [Source:HGNC Symbol;Acc:HGNC:6171]																				GOBP_POSITIVE_REGULATION_OF_MULTICELLULAR_ORGANISMAL_PROCESS		GOBP_PHOSPHORYLATION					GOBP_IMMUNE_SYSTEM_DEVELOPMENT		GOBP_POSITIVE_REGULATION_OF_MOLECULAR_FUNCTION	GOBP_PEPTIDYL_AMINO_ACID_MODIFICATION
9699	RIMS2	regulating synaptic membrane exocytosis 2 [Source:HGNC Symbol;Acc:HGNC:17283]																				GOBP_POSITIVE_REGULATION_OF_MULTICELLULAR_ORGANISMAL_PROCESS			GOBP_POSITIVE_REGULATION_OF_SIGNALING		GOBP_POSITIVE_REGULATION_OF_DEVELOPMENTAL_PROCESS										GOBP_NEUROGENESIS												GOBP_GROWTH
965	CD58	CD58 molecule [Source:HGNC Symbol;Acc:HGNC:1688]																				GOBP_POSITIVE_REGULATION_OF_MULTICELLULAR_ORGANISMAL_PROCESS
23043	TNIK	TRAF2 and NCK interacting kinase [Source:HGNC Symbol;Acc:HGNC:30765]																						GOBP_PHOSPHORYLATION	GOBP_POSITIVE_REGULATION_OF_SIGNALING												GOBP_NEUROGENESIS		GOBP_REGULATION_OF_PROTEIN_MODIFICATION_PROCESS		GOBP_REGULATION_OF_PHOSPHORUS_METABOLIC_PROCESS			GOBP_POSITIVE_REGULATION_OF_PROTEIN_METABOLIC_PROCESS
2044	EPHA5	EPH receptor A5 [Source:HGNC Symbol;Acc:HGNC:3389]																						GOBP_PHOSPHORYLATION							GOBP_POSITIVE_REGULATION_OF_MOLECULAR_FUNCTION	GOBP_PEPTIDYL_AMINO_ACID_MODIFICATION			GOBP_ENZYME_LINKED_RECEPTOR_PROTEIN_SIGNALING_PATHWAY		GOBP_NEUROGENESIS			GOBP_RESPONSE_TO_OXYGEN_CONTAINING_COMPOUND	GOBP_REGULATION_OF_PHOSPHORUS_METABOLIC_PROCESS
27	ABL2	ABL proto-oncogene 2, non-receptor tyrosine kinase [Source:HGNC Symbol;Acc:HGNC:77]																						GOBP_PHOSPHORYLATION							GOBP_POSITIVE_REGULATION_OF_MOLECULAR_FUNCTION	GOBP_PEPTIDYL_AMINO_ACID_MODIFICATION					GOBP_NEUROGENESIS			GOBP_RESPONSE_TO_OXYGEN_CONTAINING_COMPOUND
2776	GNAQ	G protein subunit alpha q [Source:HGNC Symbol;Acc:HGNC:4390]																						GOBP_PHOSPHORYLATION							GOBP_POSITIVE_REGULATION_OF_MOLECULAR_FUNCTION								GOBP_REGULATION_OF_PROTEIN_MODIFICATION_PROCESS	GOBP_RESPONSE_TO_OXYGEN_CONTAINING_COMPOUND	GOBP_REGULATION_OF_PHOSPHORUS_METABOLIC_PROCESS
10188	TNK2	tyrosine kinase non receptor 2 [Source:HGNC Symbol;Acc:HGNC:19297]																						GOBP_PHOSPHORYLATION								GOBP_PEPTIDYL_AMINO_ACID_MODIFICATION			GOBP_ENZYME_LINKED_RECEPTOR_PROTEIN_SIGNALING_PATHWAY				GOBP_REGULATION_OF_PROTEIN_MODIFICATION_PROCESS		GOBP_REGULATION_OF_PHOSPHORUS_METABOLIC_PROCESS			GOBP_POSITIVE_REGULATION_OF_PROTEIN_METABOLIC_PROCESS
10978	CLP1	cleavage factor polyribonucleotide kinase subunit 1 [Source:HGNC Symbol;Acc:HGNC:16999]																						GOBP_PHOSPHORYLATION
286530	P2RY8	P2Y receptor family member 8 [Source:HGNC Symbol;Acc:HGNC:15524]																							GOBP_POSITIVE_REGULATION_OF_SIGNALING
2262	GPC5	glypican 5 [Source:HGNC Symbol;Acc:HGNC:4453]																							GOBP_POSITIVE_REGULATION_OF_SIGNALING
388677	NOTCH2NLA	notch 2 N-terminal like A [Source:HGNC Symbol;Acc:HGNC:31862]																							GOBP_POSITIVE_REGULATION_OF_SIGNALING
5395	PMS2	PMS1 homolog 2, mismatch repair system component [Source:HGNC Symbol;Acc:HGNC:9122]																											GOBP_IMMUNE_SYSTEM_DEVELOPMENT
974	CD79B	CD79b molecule [Source:HGNC Symbol;Acc:HGNC:1699]																											GOBP_IMMUNE_SYSTEM_DEVELOPMENT
973	CD79A	CD79a molecule [Source:HGNC Symbol;Acc:HGNC:1698]																											GOBP_IMMUNE_SYSTEM_DEVELOPMENT
6146	RPL22	ribosomal protein L22 [Source:HGNC Symbol;Acc:HGNC:10315]																											GOBP_IMMUNE_SYSTEM_DEVELOPMENT
288	ANK3	ankyrin 3 [Source:HGNC Symbol;Acc:HGNC:494]																													GOBP_POSITIVE_REGULATION_OF_MOLECULAR_FUNCTION						GOBP_NEUROGENESIS
9639	ARHGEF10	Rho guanine nucleotide exchange factor 10 [Source:HGNC Symbol;Acc:HGNC:14103]																													GOBP_POSITIVE_REGULATION_OF_MOLECULAR_FUNCTION						GOBP_NEUROGENESIS
6000	RGS7	regulator of G protein signaling 7 [Source:HGNC Symbol;Acc:HGNC:10003]																													GOBP_POSITIVE_REGULATION_OF_MOLECULAR_FUNCTION									GOBP_RESPONSE_TO_OXYGEN_CONTAINING_COMPOUND
5900	RALGDS	ral guanine nucleotide dissociation stimulator [Source:HGNC Symbol;Acc:HGNC:9842]																													GOBP_POSITIVE_REGULATION_OF_MOLECULAR_FUNCTION
10055	SAE1	SUMO1 activating enzyme subunit 1 [Source:HGNC Symbol;Acc:HGNC:30660]																														GOBP_PEPTIDYL_AMINO_ACID_MODIFICATION							GOBP_REGULATION_OF_PROTEIN_MODIFICATION_PROCESS					GOBP_POSITIVE_REGULATION_OF_PROTEIN_METABOLIC_PROCESS
6184	RPN1	ribophorin I [Source:HGNC Symbol;Acc:HGNC:10381]																														GOBP_PEPTIDYL_AMINO_ACID_MODIFICATION
79633	FAT4	FAT atypical cadherin 4 [Source:HGNC Symbol;Acc:HGNC:23109]																																			GOBP_NEUROGENESIS
1501	CTNND2	catenin delta 2 [Source:HGNC Symbol;Acc:HGNC:2516]																																			GOBP_NEUROGENESIS
8522	GAS7	growth arrest specific 7 [Source:HGNC Symbol;Acc:HGNC:4169]																																			GOBP_NEUROGENESIS
10075	HUWE1	HECT, UBA and WWE domain containing E3 ubiquitin protein ligase 1 [Source:HGNC Symbol;Acc:HGNC:30892]																																					GOBP_REGULATION_OF_PROTEIN_MODIFICATION_PROCESS					GOBP_POSITIVE_REGULATION_OF_PROTEIN_METABOLIC_PROCESS
4121	MAN1A1	mannosidase alpha class 1A member 1 [Source:HGNC Symbol;Acc:HGNC:6821]																																						GOBP_RESPONSE_TO_OXYGEN_CONTAINING_COMPOUND
10046	MAMLD1	mastermind like domain containing 1 [Source:HGNC Symbol;Acc:HGNC:2568]																																									GOBP_REPRODUCTIVE_SYSTEM_DEVELOPMENT
64326	COP1	COP1 E3 ubiquitin ligase [Source:HGNC Symbol;Acc:HGNC:17440]																																										GOBP_POSITIVE_REGULATION_OF_PROTEIN_METABOLIC_PROCESS
2318	FLNC	filamin C [Source:HGNC Symbol;Acc:HGNC:3756]																																												GOBP_ANATOMICAL_STRUCTURE_FORMATION_INVOLVED_IN_MORPHOGENESIS
55206	SBNO1	strawberry notch homolog 1 [Source:HGNC Symbol;Acc:HGNC:22973]																																														GOMF_CHROMATIN_BINDING
8880	FUBP1	far upstream element binding protein 1 [Source:HGNC Symbol;Acc:HGNC:4004]
996	CDC27	cell division cycle 27 [Source:HGNC Symbol;Acc:HGNC:1728]
4439	MSH5	mutS homolog 5 [Source:HGNC Symbol;Acc:HGNC:7328]
145581	LRFN5	leucine rich repeat and fibronectin type III domain containing 5 [Source:HGNC Symbol;Acc:HGNC:20360]
8021	NUP214	nucleoporin 214 [Source:HGNC Symbol;Acc:HGNC:8064]
5537	PPP6C	protein phosphatase 6 catalytic subunit [Source:HGNC Symbol;Acc:HGNC:9323]
8218	CLTCL1	clathrin heavy chain like 1 [Source:HGNC Symbol;Acc:HGNC:2093]
5546	PRCC	proline rich mitotic checkpoint control factor [Source:HGNC Symbol;Acc:HGNC:9343]
777	CACNA1E	calcium voltage-gated channel subunit alpha1 E [Source:HGNC Symbol;Acc:HGNC:1392]
2913	GRM3	glutamate metabotropic receptor 3 [Source:HGNC Symbol;Acc:HGNC:4595]
4585	MUC4	mucin 4, cell surface associated [Source:HGNC Symbol;Acc:HGNC:7514]
2199	FBLN2	fibulin 2 [Source:HGNC Symbol;Acc:HGNC:3601]
1008	CDH10	cadherin 10 [Source:HGNC Symbol;Acc:HGNC:1749]
94025	MUC16	mucin 16, cell surface associated [Source:HGNC Symbol;Acc:HGNC:15582]
51631	LUC7L2	LUC7 like 2, pre-mRNA splicing factor [Source:HGNC Symbol;Acc:HGNC:21608]
51747	LUC7L3	LUC7 like 3 pre-mRNA splicing factor [Source:HGNC Symbol;Acc:HGNC:24309]
7307	U2AF1	U2 small nuclear RNA auxiliary factor 1 [Source:HGNC Symbol;Acc:HGNC:12453]
10243	GPHN	gephyrin [Source:HGNC Symbol;Acc:HGNC:15465]
286	ANK1	ankyrin 1 [Source:HGNC Symbol;Acc:HGNC:492]
3927	LASP1	LIM and SH3 protein 1 [Source:HGNC Symbol;Acc:HGNC:6513]
83417	FCRL4	Fc receptor like 4 [Source:HGNC Symbol;Acc:HGNC:18507]
23048	FNBP1	formin binding protein 1 [Source:HGNC Symbol;Acc:HGNC:17069]
53353	LRP1B	LDL receptor related protein 1B [Source:HGNC Symbol;Acc:HGNC:6693]
10659	CELF2	CUGBP Elav-like family member 2 [Source:HGNC Symbol;Acc:HGNC:2550]
4794	NFKBIE	NFKB inhibitor epsilon [Source:HGNC Symbol;Acc:HGNC:7799]
115294	PCMTD1	protein-L-isoaspartate (D-aspartate) O-methyltransferase domain containing 1 [Source:HGNC Symbol;Acc:HGNC:30483]
11273	ATXN2L	ataxin 2 like [Source:HGNC Symbol;Acc:HGNC:31326]
26040	SETBP1	SET binding protein 1 [Source:HGNC Symbol;Acc:HGNC:15573]
364	AQP7	aquaporin 7 [Source:HGNC Symbol;Acc:HGNC:640]
1345	COX6C	cytochrome c oxidase subunit 6C [Source:HGNC Symbol;Acc:HGNC:2285]
168850	ZNF800	zinc finger protein 800 [Source:HGNC Symbol;Acc:HGNC:27267]
23199	GSE1	Gse1 coiled-coil protein [Source:HGNC Symbol;Acc:HGNC:28979]
[truncated: 53 more columns]

## Sheet: Enrichr_GO_Molecular_Function
Term	Overlap	P-value	Adjusted P-value	Old P-value	Old Adjusted P-value	Odds Ratio	Combined Score	Genes
DNA binding (GO:0003677)	55/811	6.22126e-22	2.32053e-19	0	0	5.84261	285.288	FOXA1;KDM5A;CIITA;SMARCB1;HNRNPU;IKZF1;BRCA1;CHD2;HOXA13;MECOM;MYC;EP300;SOX9;TP63;MEN1;KDM2B;ARID5B;FOXL2;ZEB2;MSH2;TFAM;TOP1;TP53;LEF1;FOXO4;FOXO3;HIF1A;GATA1;EGFR;FOXO1;BCLAF1;PRDM16;NKX2-1;PMS2;ZBTB7A;SMAD2;TFAP2A;TCF7L2;SMAD4;ZBTB16;HUWE1;NFATC2;NR2F2;POU2F2;SMARCA2;FLI1;TBX3;NR4A2;NR4A3;NFIB;FUBP1;HDGF;TCF4;ERCC5;NFE2L2
sequence-specific double-stranded DNA binding (GO:1990837)	51/712	2.1899e-21	4.08417e-19	0	0	6.1236	291.302	FOXA1;KDM5A;CIITA;HNRNPU;BRCA1;PRDM1;HOXC11;HOXA13;HOXA11;HOXA9;SOX9;MEN1;TGIF1;TCF12;ARID5B;ETV1;FOXL2;RUNX1;FOXP1;NCOR1;ELF3;TBL1XR1;TFAM;TP53;LEF1;FOXO4;GATA2;FOXO3;GATA1;PRDM16;NKX2-1;ZBTB7A;TFAP2A;TCF7L2;SMAD4;NONO;NFATC2;POU2F2;KLF4;SMARCA2;KLF3;FLI1;TBX18;TBX3;NFKB2;NR4A2;FOXR1;NFIB;TCF4;BCOR;NFE2L2
transcription regulatory region nucleic acid binding (GO:0001067)	27/212	7.13773e-18	8.87458e-16	0	0	10.7934	426.134	FOXA1;KDM5A;CIITA;BRCA1;FOXO3;GATA1;PRDM16;NKX2-1;MEN1;TFAP2A;TCF7L2;SMAD4;NONO;TCF12;ARID5B;POU2F2;KLF4;SMARCA2;FLI1;TBX18;RUNX1;NCOR1;TBL1XR1;TFAM;BCOR;TP53;NFE2L2
RNA polymerase II cis-regulatory region sequence-specific DNA binding (GO:0000978)	58/1149	5.15e-17	3.8419e-15	0	0	4.24796	159.319	FOXA1;HNRNPU;IKZF1;PRDM1;CHD2;HOXC11;HOXA13;HOXA11;HOXA9;SALL1;MECOM;MYC;SALL4;MYB;SOX9;TP63;TGIF1;TCF12;EBF1;ETV1;FOXL2;RUNX1;FOXP1;ZEB2;ZEB1;ZNF717;ZNF479;TOP1;TP53;LEF1;FOXO4;GATA2;FOXO3;HIF1A;GATA1;FOXO1;PRDM16;NKX2-1;ZBTB7A;SMAD2;TFAP2A;TCF7L2;SMAD4;ZBTB16;NFATC2;NR2F2;POU2F2;KLF4;KLF3;TBX18;TBX3;NFKB2;NR4A2;NR4A3;NFIB;REL;TCF4;NFE2L2
cis-regulatory region sequence-specific DNA binding (GO:0000987)	58/1149	5.15e-17	3.8419e-15	0	0	4.24796	159.319	FOXA1;HNRNPU;IKZF1;PRDM1;CHD2;HOXC11;HOXA13;HOXA11;HOXA9;SALL1;MECOM;MYC;SALL4;MYB;SOX9;TP63;TGIF1;TCF12;EBF1;ETV1;FOXL2;RUNX1;FOXP1;ZEB2;ZEB1;ZNF717;ZNF479;TOP1;TP53;LEF1;FOXO4;GATA2;FOXO3;HIF1A;GATA1;FOXO1;PRDM16;NKX2-1;ZBTB7A;SMAD2;TFAP2A;TCF7L2;SMAD4;ZBTB16;NFATC2;NR2F2;POU2F2;KLF4;KLF3;TBX18;TBX3;NFKB2;NR4A2;NR4A3;NFIB;REL;TCF4;NFE2L2
sequence-specific DNA binding (GO:0043565)	44/707	3.154e-16	1.96073e-14	0	0	5.11736	182.652	FOXA1;LEF1;HNRNPU;PRDM1;FOXO4;GATA2;FOXO3;HIF1A;GATA1;HOXC11;HOXA13;FOXO1;HOXA11;HOXA9;PRDM16;SOX9;ZBTB7A;TFAP2A;TGIF1;TCF7L2;SMAD4;KDM2B;TCF12;NFATC2;ETV1;FOXL2;NR2F2;POU2F2;KLF4;KLF3;FLI1;TBX18;TBX3;FOXP1;NFKB2;NR4A2;FOXR1;ZEB2;ELF3;NFIB;TFAM;POT1;TCF4;NFE2L2
protein tyrosine kinase activity (GO:0004713)	19/108	1.4222e-15	7.4565e-14	0	0	15.399	526.44	EPHA5;NTRK1;CSF1R;ITK;FLT3;TNK2;FLT4;NTRK3;EGFR;TTN;ERBB3;AXL;KDR;ABL2;JAK2;ROS1;MET;EPHA3;FGFR1
DNA-binding transcription activator activity, RNA polymerase II-specific (GO:0001228)	30/333	1.59925e-15	7.4565e-14	0	0	7.36163	250.805	FOXA1;LEF1;FOXO4;FOXO3;HIF1A;GATA1;HOXC11;FOXO1;MECOM;MYC;MYB;PRDM16;SOX9;SMAD2;TFAP2A;SMAD4;ZBTB16;TCF12;ETV1;KLF4;RUNX1;NFKB2;NR4A2;NR4A3;ZNF717;ELF3;NFIB;REL;TCF4;TP53
transmembrane receptor protein kinase activity (GO:0019199)	15/60	5.71266e-15	2.36076e-13	0	0	23.7488	778.868	EPHA5;NTRK1;CSF1R;FLT3;FLT4;NTRK3;ACVR1B;EGFR;ERBB3;AXL;KDR;ROS1;MET;EPHA3;FGFR1
RNA polymerase II transcription regulatory region sequence-specific DNA binding (GO:0000977)	60/1359	6.3291e-15	2.36076e-13	0	0	3.68115	120.35	RB1;FOXA1;HNRNPU;IKZF1;PRDM1;CHD2;HOXC11;HOXA13;HOXA11;HOXA9;SALL1;MECOM;MYC;SALL4;TRPS1;MYB;SOX9;TP63;TGIF1;TCF12;EBF1;ETV1;FOXL2;RUNX1;FOXP1;ZEB2;ZEB1;ZNF717;ZNF479;TOP1;TP53;LEF1;FOXO4;GATA2;FOXO3;HIF1A;GATA1;FOXO1;PRDM16;NKX2-1;ZBTB7A;SMAD2;TFAP2A;TCF7L2;SMAD4;ZBTB16;NFATC2;NR2F2;POU2F2;KLF4;KLF3;TBX18;TBX3;NFKB2;NR4A2;NR4A3;NFIB;REL;TCF4;NFE2L2
double-stranded DNA binding (GO:0003690)	40/651	1.24211e-14	4.21189e-13	0	0	4.98119	159.495	FOXA1;LEF1;HNRNPU;PRDM1;FOXO4;GATA2;FOXO3;GATA1;HOXC11;HOXA13;EGFR;HOXA11;HOXA9;SOX9;ZBTB7A;MEN1;SMAD2;TFAP2A;TGIF1;TCF12;NFATC2;ETV1;FOXL2;POU2F2;KLF4;KLF3;FLI1;TBX18;TBX3;FOXP1;NFKB2;NR4A2;FOXR1;MSH2;ELF3;NFIB;HDGF;TCF4;ERCC5;TOP1
transcription cis-regulatory region binding (GO:0000976)	36/549	4.22869e-14	1.31442e-12	0	0	5.2827	162.677	RB1;FOXA1;KDM5A;CIITA;LEF1;BRCA1;FOXO3;HIF1A;GATA1;MYC;TRPS1;PRDM16;NKX2-1;SOX9;MEN1;SMAD2;TFAP2A;TCF7L2;NPM1;SMAD4;NONO;TCF12;ARID5B;POU2F2;KLF4;SMARCA2;FLI1;TBX18;RUNX1;FOXP1;NCOR1;TBL1XR1;TFAM;BCOR;TP53;NFE2L2
transmembrane receptor protein tyrosine kinase activity (GO:0004714)	14/60	1.32763e-13	3.80928e-12	0	0	21.6043	640.572	EPHA5;NTRK1;CSF1R;FLT3;FLT4;NTRK3;EGFR;ERBB3;AXL;KDR;ROS1;MET;EPHA3;FGFR1
DNA-binding transcription factor binding (GO:0140297)	20/208	2.97469e-11	7.92542e-10	0	0	7.66311	185.741	RB1;SMAD2;TCF7L2;NPM1;CIITA;ZMYND8;TCF12;ATN1;FOXO4;KLF4;GATA1;TBX3;NCOR1;MYC;PRDM16;EP300;TP53;ZBTB7A;RUNX1T1;NFE2L2
nuclear receptor binding (GO:0016922)	15/120	2.32606e-10	5.78414e-09	0	0	10.147	225.077	TCF7L2;DAXX;PRKCB;LEF1;JMJD1C;BAZ2A;HIF1A;TRERF1;FOXP1;NR4A2;LATS1;NR4A3;NCOR1;EP300;ZBTB7A
kinase binding (GO:0019900)	25/461	1.89357e-08	4.41437e-07	0	0	4.15452	73.8766	RB1;CTBP2;CLTC;FOXO3;HIF1A;EGFR;TTN;RPTOR;FLNA;RAC1;JAK2;MAP2K7;BARD1;MAP2K3;TCF7L2;DAXX;NPM1;CDKN2C;RHOA;LATS1;PTPRC;NR4A3;MSH2;TP53;MAP3K12
protein kinase binding (GO:0019901)	26/506	2.89727e-08	6.35695e-07	0	0	3.93046	68.2206	RYR2;CTBP2;IRS1;CLTC;FOXO3;PPM1D;HIF1A;TTN;RPTOR;SOX9;RAC1;JAK2;MAP2K7;MAP2K3;TCF7L2;DAXX;NPM1;CDKN2C;PRKCB;RHOA;LATS1;PTPRC;NR4A3;MSH2;TP53;MAP3K12
phosphatase binding (GO:0019902)	12/114	1.05846e-07	2.19336e-06	0	0	8.26776	132.791	SMAD2;FLT4;CDC27;MAGI2;NFATC2;MAPK1;MAP2K7;ROS1;ANK1;TP53;MET;EGFR
RNA polymerase II-specific DNA-binding transcription factor binding (GO:0061629)	15/190	1.30205e-07	2.55613e-06	0	0	6.06646	96.1786	RB1;TCF7L2;NPM1;SMARCB1;ATN1;BAZ2A;KLF4;GATA1;HIF1A;TBX3;NFKBIA;NCOR1;EP300;TP53;NFE2L2
MAP kinase kinase activity (GO:0004708)	5/15	1.67897e-06	3.13128e-05	0	0	34.4388	457.944	MAP2K3;MAP2K4;MAP2K1;MAP2K2;MAP2K7
protein serine/threonine/tyrosine kinase activity (GO:0004712)	6/28	2.59297e-06	4.60561e-05	0	0	18.8392	242.324	MAP2K3;MAP2K4;MAP2K1;MAP2K2;TNK2;MAP2K7
protein serine/threonine kinase activity (GO:0004674)	18/344	3.24336e-06	5.49897e-05	0	0	3.92025	49.5476	MAP2K1;PRKCB;PLK2;ARAF;ACVR1B;EGFR;TTN;BCR;LATS1;LATS2;AKT3;PIM1;MAPK1;TNIK;TOP1;BRD4;BMPR1A;MAP3K12
mRNA 3'-UTR binding (GO:0003730)	9/85	4.0421e-06	6.55523e-05	0	0	8.24454	102.387	RPL5;CELF2;HNRNPA2B1;HNRNPU;LARP4B;TP53;CPEB2;ZFP36L2;ZFP36L1
RNA binding (GO:0003723)	42/1406	6.92697e-06	0.000107657	0	0	2.26858	26.9509	RPL5;MACF1;RPL10;LRP1;ZC3H4;KMT2C;CELF2;RPN1;CLTC;HNRNPU;BAZ2A;U2AF1;BRCA1;CHD2;GIGYF2;RTN4;ZFP36L2;ZFP36L1;BCLAF1;FLNA;DDX17;BARD1;RBFOX1;NPM1;FUS;NONO;RPL22;HUWE1;DICER1;LARP4B;DEK;ATXN2L;FUBP1;HNRNPA2B1;TFAM;LUC7L3;HDGF;EIF3E;TOP1;CPEB2;LUC7L2;PLEC
ubiquitin protein ligase binding (GO:0031625)	15/265	8.50946e-06	0.000126961	0	0	4.23022	49.385	RB1;SMAD2;RPL5;DAXX;TNK2;BRCA1;ACVR1B;HIF1A;EGFR;FOXO1;RTN4;NFKBIA;ERBB3;TNFRSF14;TP53
core promoter sequence-specific DNA binding (GO:0001046)	6/37	1.43343e-05	0.000205642	0	0	13.3637	149.043	NPM1;SMARCB1;MYC;BAZ2A;TP53;FOXP1
ubiquitin-like protein ligase binding (GO:0044389)	15/282	1.77792e-05	0.000245616	0	0	3.95742	43.2842	RB1;SMAD2;RPL5;DAXX;TNK2;BRCA1;ACVR1B;HIF1A;EGFR;FOXO1;RTN4;NFKBIA;ERBB3;TNFRSF14;TP53
androgen receptor binding (GO:0050681)	5/27	3.91152e-05	0.00052107	0	0	15.6445	158.776	DAXX;PRKCB;EP300;ZBTB7A;FOXP1
transcription corepressor binding (GO:0001222)	5/29	5.61852e-05	0.000722658	0	0	14.3393	140.337	CTBP2;ZBTB16;HDGF;ZBTB7A;EZH2
protein phosphatase binding (GO:0019903)	9/123	7.98658e-05	0.000992998	0	0	5.48572	51.7587	FLT4;CDC27;MAP2K7;ROS1;ANK1;TP53;MET;FOXO1;EGFR
vascular endothelial growth factor-activated receptor activity (GO:0005021)	3/7	0.00010218	0.00119929	0	0	51.3151	471.523	FLT3;FLT4;KDR
DNA-binding transcription repressor activity, RNA polymerase II-specific (GO:0001227)	13/256	0.000102888	0.00119929	0	0	3.74601	34.3954	TFAP2A;TGIF1;ZBTB16;PRDM1;FOXO3;TBX18;TBX3;FOXP1;ZEB2;ZEB1;MYC;TRPS1;PRDM16
transcription coregulator binding (GO:0001221)	6/53	0.000116481	0.00131659	0	0	8.80717	79.7734	SMAD4;CTBP2;ZBTB16;HDGF;ZBTB7A;EZH2
cadherin binding (GO:0045296)	14/322	0.000284302	0.00311896	0	0	3.18362	25.9958	MACF1;CTNND2;ANK3;GIGYF2;EGFR;RTN4;ATXN2L;LASP1;CDH10;KDR;FLNA;EIF3E;CTNNA2;PLEC
disordered domain specific binding (GO:0097718)	4/23	0.000312506	0.00333042	0	0	14.4434	116.571	RB1;SMAD2;CLTC;TP53
protein heterodimerization activity (GO:0046982)	10/188	0.000446946	0.00463086	0	0	3.90479	30.118	BARD1;NR4A2;EXT2;ERBB3;PPP2R1A;PDGFB;TCF4;SAE1;TP53;HIF1A
platelet-derived growth factor binding (GO:0048407)	3/11	0.000461311	0.00465052	0	0	25.6523	197.047	COL1A1;COL4A1;PDGFB
histone-lysine N-methyltransferase activity (GO:0018024)	5/45	0.000478051	0.00469245	0	0	8.59659	65.7277	MECOM;KMT2C;PRDM16;MEN1;EZH2
mRNA binding (GO:0003729)	12/263	0.000499766	0.00477981	0	0	3.33428	25.3451	RPL5;RBFOX1;FUBP1;CELF2;HNRNPA2B1;HNRNPU;LUC7L3;LARP4B;TP53;CPEB2;LUC7L2;ZFP36L1
single-stranded DNA binding (GO:0003697)	7/97	0.000540184	0.00503721	0	0	5.37297	40.4241	MSH2;FUBP1;HNRNPU;POT1;PMS2;ERCC5;TOP1
C2H2 zinc finger domain binding (GO:0070742)	3/12	0.000608476	0.00553565	0	0	22.8009	168.831	LEF1;GATA2;GATA1
GTPase inhibitor activity (GO:0005095)	3/13	0.00078253	0.00694961	0	0	20.5198	146.778	TNK2;SLIT2;CPEB2
ribosomal small subunit binding (GO:0043024)	3/17	0.0017821	0.0154587	0	0	14.654	92.7594	NPM1;PIM1;CPEB2
sequence-specific single stranded DNA binding (GO:0098847)	2/5	0.00204949	0.0166187	0	0	45.4579	281.392	HNRNPA2B1;POT1
DNA insertion or deletion binding (GO:0032135)	2/5	0.00204949	0.0166187	0	0	45.4579	281.392	MSH2;PMS2
GPI-linked ephrin receptor activity (GO:0005004)	2/5	0.00204949	0.0166187	0	0	45.4579	281.392	EPHA5;EPHA3
protein kinase activator activity (GO:0030295)	5/63	0.00222393	0.0176495	0	0	5.92326	36.1821	RPTOR;DAXX;MAP2K1;MAP2K2;ERBB3
histone deacetylase binding (GO:0042826)	6/93	0.00238378	0.0185239	0	0	4.74822	28.6748	NIPBL;NCOR1;LEF1;PRDM1;BCOR;TP53
ankyrin binding (GO:0030506)	3/19	0.00248548	0.0185417	0	0	12.821	76.891	PTPRC;FLNC;PLEC
R-SMAD binding (GO:0070412)	3/19	0.00248548	0.0185417	0	0	12.821	76.891	SMAD2;SMAD4;MEN1
protein homodimerization activity (GO:0042803)	19/636	0.00256277	0.0187434	0	0	2.16148	12.8968	BARD1;NTRK1;CSF1R;NPM1;SMAD4;ZBTB16;FLT4;PDGFB;NR2F2;TBX18;EXT2;NR4A3;MSH2;FLNA;ERCC5;SLIT2;BMPR1A;FGFR1;MAP3K12
acetylation-dependent protein binding (GO:0140033)	3/21	0.003339	0.0230638	0	0	11.3953	64.9767	ZMYND8;BAZ2A;BRD4
lysine-acetylated histone binding (GO:0070577)	3/21	0.003339	0.0230638	0	0	11.3953	64.9767	ZMYND8;BAZ2A;BRD4
histone acetyltransferase binding (GO:0035035)	3/21	0.003339	0.0230638	0	0	11.3953	64.9767	HIF1A;TP53;ZBTB7A
mRNA 3'-UTR AU-rich region binding (GO:0035925)	3/22	0.00382498	0.0259403	0	0	10.795	60.0869	CPEB2;ZFP36L2;ZFP36L1
clathrin light chain binding (GO:0032051)	2/7	0.00422176	0.0281199	0	0	27.272	149.11	CLTC;CLTCL1
NF-kappaB binding (GO:0051059)	3/25	0.00553207	0.0340904	0	0	9.3215	48.4456	NFKBIA;NPM1;EP300
RNA polymerase I core promoter sequence-specific DNA binding (GO:0001164)	2/8	0.00557511	0.0340904	0	0	22.7255	117.933	SMARCB1;BAZ2A
RNA polymerase I transcription regulatory region sequence-specific DNA binding (GO:0001163)	2/8	0.00557511	0.0340904	0	0	22.7255	117.933	SMARCB1;BAZ2A
RNA polymerase II C-terminal domain binding (GO:0099122)	2/8	0.00557511	0.0340904	0	0	22.7255	117.933	HNRNPU;BRD4
neurotrophin binding (GO:0043121)	2/8	0.00557511	0.0340904	0	0	22.7255	117.933	NTRK1;NTRK3
armadillo repeat domain binding (GO:0070016)	2/9	0.00709944	0.0420332	0	0	19.478	96.3721	TCF7L2;LEF1
glucocorticoid receptor binding (GO:0035259)	2/9	0.00709944	0.0420332	0	0	19.478	96.3721	NR4A2;NR4A3
histone demethylase activity (GO:0032452)	3/28	0.00763109	0.044475	0	0	8.20167	39.9874	KDM5A;KDM2B;JMJD1C
ATP binding (GO:0005524)	10/278	0.0077864	0.0446819	0	0	2.58153	12.5343	LATS1;LATS2;MSH2;CLP1;AKT3;PIM1;HNRNPU;TOP1;ACVR1B;BMPR1A
pre-mRNA binding (GO:0036002)	3/29	0.0084213	0.0461759	0	0	7.88582	37.6705	CELF2;HNRNPU;U2AF1
histone methyltransferase activity (H3-K9 specific) (GO:0046974)	2/10	0.00878952	0.0461759	0	0	17.0424	80.682	MECOM;PRDM16
activin receptor binding (GO:0070697)	2/10	0.00878952	0.0461759	0	0	17.0424	80.682	MAGI2;INHBA
Tat protein binding (GO:0030957)	2/10	0.00878952	0.0461759	0	0	17.0424	80.682	NPM1;SMARCB1
oxidized purine DNA binding (GO:0032357)	2/10	0.00878952	0.0461759	0	0	17.0424	80.682	MSH2;POT1
G-rich strand telomeric DNA binding (GO:0098505)	2/10	0.00878952	0.0461759	0	0	17.0424	80.682	HNRNPA2B1;POT1
kinase activator activity (GO:0019209)	3/31	0.0101411	0.0525367	0	0	7.3218	33.6155	RPTOR;DAXX;MALT1
MAP-kinase scaffold activity (GO:0005078)	2/11	0.0106402	0.0543672	0	0	15.148	68.8192	MAP2K1;MAP2K2
histone methyltransferase activity (GO:0042054)	3/32	0.0110718	0.0550636	0	0	7.06897	31.8341	KMT2C;MEN1;EZH2
RNA polymerase II complex binding (GO:0000993)	3/32	0.0110718	0.0550636	0	0	7.06897	31.8341	HNRNPU;ERCC5;BRD4
DNA secondary structure binding (GO:0000217)	3/33	0.0120501	0.0591407	0	0	6.83299	30.1928	MSH2;ERCC5;MEN1
ribosomal large subunit binding (GO:0043023)	2/12	0.0126466	0.0597111	0	0	13.6325	59.5791	NPM1;CPEB2
RNA polymerase II CTD heptapeptide repeat kinase activity (GO:0008353)	2/12	0.0126466	0.0597111	0	0	13.6325	59.5791	MAPK1;BRD4
single-stranded telomeric DNA binding (GO:0043047)	2/12	0.0126466	0.0597111	0	0	13.6325	59.5791	HNRNPA2B1;POT1
non-membrane spanning protein tyrosine kinase activity (GO:0004715)	3/35	0.0141514	0.0659811	0	0	6.40527	27.2733	ITK;TNK2;ABL2
adenyl ribonucleotide binding (GO:0032559)	10/306	0.0145454	0.0665275	0	0	2.33397	9.8738	LATS1;LATS2;MSH2;CLP1;AKT3;PIM1;HNRNPU;TOP1;ACVR1B;BMPR1A
I-SMAD binding (GO:0070411)	2/13	0.0148037	0.0665275	0	0	12.3926	52.2084	SMAD2;SMAD4
protein kinase A catalytic subunit binding (GO:0034236)	2/13	0.0148037	0.0665275	0	0	12.3926	52.2084	RYR2;SOX9
phosphotyrosine residue binding (GO:0001784)	3/37	0.0164475	0.0730349	0	0	6.02788	24.76	IRS1;RASA1;ABL2
insulin-like growth factor receptor binding (GO:0005159)	2/14	0.0171068	0.0750686	0	0	11.3593	46.2128	IRS1;GNAS
purine ribonucleoside triphosphate binding (GO:0035639)	13/460	0.0177214	0.0768616	0	0	2.01508	8.12678	HNRNPU;ACVR1B;RHOA;LATS1;LATS2;MSH2;CLP1;AKT3;PIM1;RAC1;TOP1;HRAS;BMPR1A
GTPase regulator activity (GO:0030695)	8/233	0.0211242	0.0905671	0	0	2.44793	9.44249	BCR;TNK2;GNAQ;RASA1;SLIT2;RALGDS;CPEB2;RGS7
E-box binding (GO:0070888)	3/41	0.02163	0.0916817	0	0	5.39227	20.6722	ZEB1;MYC;TCF4
DNA binding, bending (GO:0008301)	2/16	0.0221323	0.0927565	0	0	9.73554	37.0994	LEF1;TFAM
protein phosphorylated amino acid binding (GO:0045309)	3/42	0.0230491	0.0955259	0	0	5.25374	19.8073	IRS1;RASA1;ABL2
adrenergic receptor binding (GO:0031690)	2/17	0.0248456	0.0985895	0	0	9.08604	33.5736	MAGI2;GNAS
transmembrane-ephrin receptor activity (GO:0005005)	2/17	0.0248456	0.0985895	0	0	9.08604	33.5736	EPHA5;EPHA3
ephrin receptor activity (GO:0005003)	2/17	0.0248456	0.0985895	0	0	9.08604	33.5736	EPHA5;EPHA3
four-way junction DNA binding (GO:0000400)	2/17	0.0248456	0.0985895	0	0	9.08604	33.5736	MSH2;MEN1
transmembrane receptor protein serine/threonine kinase activity (GO:0004675)	2/18	0.0276869	0.108707	0	0	8.51773	30.5514	ACVR1B;BMPR1A
ligand-gated calcium channel activity (GO:0099604)	2/19	0.0306517	0.119095	0	0	8.01628	27.9373	RYR2;GRIN2A
actinin binding (GO:0042805)	2/21	0.0369358	0.142031	0	0	7.17174	23.6565	CACNA1C;TTN
nuclear receptor coactivator activity (GO:0030374)	3/53	0.0418989	0.159472	0	0	4.09563	12.9934	ZMIZ1;PRKCB;TRERF1
alpha-actinin binding (GO:0051393)	2/24	0.0471877	0.174267	0	0	6.19283	18.9106	CACNA1C;TTN
nuclear localization sequence binding (GO:0008139)	2/24	0.0471877	0.174267	0	0	6.19283	18.9106	NUP214;NFKBIA
protein phosphatase 2A binding (GO:0051721)	2/24	0.0471877	0.174267	0	0	6.19283	18.9106	TP53;FOXO1
zinc ion binding (GO:0008270)	9/336	0.0580974	0.201221	0	0	1.89167	5.38299	KDM5A;TRAF7;GRIN2A;ZEB1;KDM2B;ZMYND8;KLF4;TP53;S100A7
transition metal ion binding (GO:0046914)	11/445	0.0618595	0.201221	0	0	1.74477	4.85552	KDM5A;TRAF7;GRIN2A;ZEB1;KDM2B;ZMYND8;PIM1;ABL2;KLF4;TP53;S100A7
lipoprotein particle receptor binding (GO:0070325)	2/28	0.0622405	0.201221	0	0	5.23902	14.5474	LRP1;CLTC
thyroid hormone receptor binding (GO:0046966)	2/28	0.0622405	0.201221	0	0	5.23902	14.5474	NCOR1;JMJD1C
methylation-dependent protein binding (GO:0140034)	3/63	0.0639971	0.201221	0	0	3.41128	9.37734	KDM5A;ZMYND8;ING1
growth factor receptor binding (GO:0070851)	4/105	0.0672776	0.201221	0	0	2.70576	7.30266	TNK2;PDGFB;IL6ST;JAK2
WW domain binding (GO:0050699)	2/30	0.0702964	0.201221	0	0	4.86431	12.9149	TNK2;TP63
protein serine/threonine kinase inhibitor activity (GO:0030291)	2/30	0.0702964	0.201221	0	0	4.86431	12.9149	RPTOR;CDKN2C
histone demethylase activity (H3-trimethyl-K4 specific) (GO:0034647)	1/5	0.0706701	0.201221	0	0	16.9871	45.0112	KDM5A
RNA polymerase II general transcription initiation factor binding (GO:0001091)	1/5	0.0706701	0.201221	0	0	16.9871	45.0112	TCF4
IgG binding (GO:0019864)	1/5	0.0706701	0.201221	0	0	16.9871	45.0112	FCGR2B
activin receptor activity, type I (GO:0016361)	1/5	0.0706701	0.201221	0	0	16.9871	45.0112	ACVR1B
intronic transcription regulatory region sequence-specific DNA binding (GO:0001161)	1/5	0.0706701	0.201221	0	0	16.9871	45.0112	NKX2-1
small protein activating enzyme binding (GO:0044388)	1/5	0.0706701	0.201221	0	0	16.9871	45.0112	SAE1
syndecan binding (GO:0045545)	1/5	0.0706701	0.201221	0	0	16.9871	45.0112	TNC
lysine N-acetyltransferase activity, acting on acetyl phosphate as donor (GO:0004468)	1/5	0.0706701	0.201221	0	0	16.9871	45.0112	EP300
transforming growth factor beta receptor activity, type I (GO:0005025)	1/5	0.0706701	0.201221	0	0	16.9871	45.0112	BMPR1A
beta-2 adrenergic receptor binding (GO:0031698)	1/5	0.0706701	0.201221	0	0	16.9871	45.0112	GNAS
voltage-gated calcium channel activity involved in cardiac muscle cell action potential (GO:0086007)	1/5	0.0706701	0.201221	0	0	16.9871	45.0112	CACNA1C
nerve growth factor binding (GO:0048406)	1/5	0.0706701	0.201221	0	0	16.9871	45.0112	NTRK1
neuregulin binding (GO:0038132)	1/5	0.0706701	0.201221	0	0	16.9871	45.0112	ERBB3
Y-form DNA binding (GO:0000403)	1/5	0.0706701	0.201221	0	0	16.9871	45.0112	MEN1
opioid receptor binding (GO:0031628)	1/5	0.0706701	0.201221	0	0	16.9871	45.0112	GNAS
D-loop DNA binding (GO:0062037)	1/5	0.0706701	0.201221	0	0	16.9871	45.0112	POT1
deoxyribonuclease I activity (GO:0004530)	1/5	0.0706701	0.201221	0	0	16.9871	45.0112	DICER1
dolichyl-diphosphooligosaccharide-protein glycotransferase activity (GO:0004579)	1/5	0.0706701	0.201221	0	0	16.9871	45.0112	RPN1
ErbB-3 class receptor binding (GO:0043125)	1/5	0.0706701	0.201221	0	0	16.9871	45.0112	ERBB3
fibroblast growth factor-activated receptor activity (GO:0005007)	1/5	0.0706701	0.201221	0	0	16.9871	45.0112	FGFR1
glutamate-gated calcium ion channel activity (GO:0022849)	1/5	0.0706701	0.201221	0	0	16.9871	45.0112	GRIN2A
glycerol channel activity (GO:0015254)	1/5	0.0706701	0.201221	0	0	16.9871	45.0112	AQP7
methylated histone binding (GO:0035064)	3/68	0.0766902	0.202612	0	0	3.14808	8.0842	KDM5A;ZMYND8;ING1
SH2 domain binding (GO:0042169)	2/32	0.0786699	0.202612	0	0	4.53956	11.5418	IRS1;JAK2
RNA polymerase core enzyme binding (GO:0043175)	2/33	0.082968	0.202612	0	0	4.3929	10.9352	HNRNPU;ERCC5
telomeric DNA binding (GO:0042162)	2/33	0.082968	0.202612	0	0	4.3929	10.9352	HNRNPA2B1;POT1
basal RNA polymerase II transcription machinery binding (GO:0001099)	2/33	0.082968	0.202612	0	0	4.3929	10.9352	HNRNPU;ERCC5
RNA polymerase III cis-regulatory region sequence-specific DNA binding (GO:0000992)	1/6	0.0841952	0.202612	0	0	13.589	33.6275	RPTOR
RNA polymerase III type 3 promoter sequence-specific DNA binding (GO:0001006)	1/6	0.0841952	0.202612	0	0	13.589	33.6275	RPTOR
interleukin-12 receptor binding (GO:0005143)	1/6	0.0841952	0.202612	0	0	13.589	33.6275	JAK2
sodium ion binding (GO:0031402)	1/6	0.0841952	0.202612	0	0	13.589	33.6275	SLC34A2
STAT family protein binding (GO:0097677)	1/6	0.0841952	0.202612	0	0	13.589	33.6275	EP300
leukemia inhibitory factor receptor activity (GO:0004923)	1/6	0.0841952	0.202612	0	0	13.589	33.6275	IL6ST
supercoiled DNA binding (GO:0097100)	1/6	0.0841952	0.202612	0	0	13.589	33.6275	TOP1
BMP receptor activity (GO:0098821)	1/6	0.0841952	0.202612	0	0	13.589	33.6275	BMPR1A
mismatched DNA binding (GO:0030983)	1/6	0.0841952	0.202612	0	0	13.589	33.6275	MSH2
urea transmembrane transporter activity (GO:0015204)	1/6	0.0841952	0.202612	0	0	13.589	33.6275	AQP7
chromo shadow domain binding (GO:0070087)	1/6	0.0841952	0.202612	0	0	13.589	33.6275	NIPBL
oligosaccharyl transferase activity (GO:0004576)	1/6	0.0841952	0.202612	0	0	13.589	33.6275	RPN1
oncostatin-M receptor activity (GO:0004924)	1/6	0.0841952	0.202612	0	0	13.589	33.6275	IL6ST
DNA-methyltransferase activity (GO:0009008)	1/6	0.0841952	0.202612	0	0	13.589	33.6275	DNMT3B
dopamine receptor binding (GO:0050780)	1/6	0.0841952	0.202612	0	0	13.589	33.6275	GNAS
pre-miRNA binding (GO:0070883)	1/6	0.0841952	0.202612	0	0	13.589	33.6275	DICER1
pre-mRNA 3'-splice site binding (GO:0030628)	1/6	0.0841952	0.202612	0	0	13.589	33.6275	U2AF1
protein carboxyl O-methyltransferase activity (GO:0051998)	1/6	0.0841952	0.202612	0	0	13.589	33.6275	PCMTD1
G protein-coupled serotonin receptor binding (GO:0031821)	1/6	0.0841952	0.202612	0	0	13.589	33.6275	GNAQ
double-stranded RNA binding (GO:0003725)	3/73	0.0903932	0.212728	0	0	2.92247	7.02441	CLTC;HNRNPU;DICER1
Hsp90 protein binding (GO:0051879)	2/35	0.0917717	0.212728	0	0	4.12625	9.85534	KDR;HIF1A
estrogen receptor binding (GO:0030331)	2/35	0.0917717	0.212728	0	0	4.12625	9.85534	LATS1;LEF1
protein-lysine N-methyltransferase activity (GO:0016279)	2/35	0.0917717	0.212728	0	0	4.12625	9.85534	MEN1;EZH2
protease binding (GO:0002020)	4/118	0.0937228	0.212728	0	0	2.39562	5.67143	COL1A1;CLTC;TP53;TTN
histone threonine kinase activity (GO:0035184)	1/7	0.0975242	0.212728	0	0	11.3236	26.3573	PRKCB
interleukin-6 receptor binding (GO:0005138)	1/7	0.0975242	0.212728	0	0	11.3236	26.3573	IL6ST
telethonin binding (GO:0031433)	1/7	0.0975242	0.212728	0	0	11.3236	26.3573	TTN
mannosyl-oligosaccharide 1,2-alpha-mannosidase activity (GO:0004571)	1/7	0.0975242	0.212728	0	0	11.3236	26.3573	MAN1A1
mannosyl-oligosaccharide mannosidase activity (GO:0015924)	1/7	0.0975242	0.212728	0	0	11.3236	26.3573	MAN1A1
MutLalpha complex binding (GO:0032405)	1/7	0.0975242	0.212728	0	0	11.3236	26.3573	MSH2
MutSalpha complex binding (GO:0032407)	1/7	0.0975242	0.212728	0	0	11.3236	26.3573	PMS2
N6-methyladenosine-containing RNA binding (GO:1990247)	1/7	0.0975242	0.212728	0	0	11.3236	26.3573	HNRNPA2B1
nitric-oxide synthase binding (GO:0050998)	1/7	0.0975242	0.212728	0	0	11.3236	26.3573	DMD
DEAD/H-box RNA helicase binding (GO:0017151)	1/7	0.0975242	0.212728	0	0	11.3236	26.3573	POT1
glycerol transmembrane transporter activity (GO:0015168)	1/7	0.0975242	0.212728	0	0	11.3236	26.3573	AQP7
voltage-gated calcium channel activity (GO:0005245)	2/37	0.100833	0.217403	0	0	3.89006	8.92494	CACNA1C;CACNA1E
protein serine/threonine kinase activator activity (GO:0043539)	2/37	0.100833	0.217403	0	0	3.89006	8.92494	MAP2K1;MAP2K2
signaling receptor complex adaptor activity (GO:0030159)	2/39	0.110129	0.221676	0	0	3.67942	8.11716	IRS1;MAGI2
Roundabout binding (GO:0048495)	1/8	0.11066	0.221676	0	0	9.70542	21.3645	SLIT2
interleukin-17 receptor activity (GO:0030368)	1/8	0.11066	0.221676	0	0	9.70542	21.3645	IL6ST
siRNA binding (GO:0035197)	1/8	0.11066	0.221676	0	0	9.70542	21.3645	DICER1
superoxide-generating NADPH oxidase activator activity (GO:0016176)	1/8	0.11066	0.221676	0	0	9.70542	21.3645	PDGFB
arginine N-methyltransferase activity (GO:0016273)	1/8	0.11066	0.221676	0	0	9.70542	21.3645	FBXO11
bubble DNA binding (GO:0000405)	1/8	0.11066	0.221676	0	0	9.70542	21.3645	ERCC5
ubiquitin ligase inhibitor activity (GO:1990948)	1/8	0.11066	0.221676	0	0	9.70542	21.3645	RPL5
unmethylated CpG binding (GO:0045322)	1/8	0.11066	0.221676	0	0	9.70542	21.3645	KDM2B
NMDA glutamate receptor activity (GO:0004972)	1/8	0.11066	0.221676	0	0	9.70542	21.3645	GRIN2A
ciliary neurotrophic factor receptor activity (GO:0004897)	1/8	0.11066	0.221676	0	0	9.70542	21.3645	IL6ST
oxidized DNA binding (GO:0032356)	1/8	0.11066	0.221676	0	0	9.70542	21.3645	MSH2
poly(G) binding (GO:0034046)	1/8	0.11066	0.221676	0	0	9.70542	21.3645	HNRNPU
amyloid-beta binding (GO:0001540)	3/80	0.111135	0.221676	0	0	2.65584	5.83492	GRIN2A;LRP1;FCGR2B
tau protein binding (GO:0048156)	2/40	0.114859	0.22513	0	0	3.58241	7.7525	SMAD2;EP300
regulatory RNA binding (GO:0061980)	2/40	0.114859	0.22513	0	0	3.58241	7.7525	HNRNPA2B1;DICER1
histone demethylase activity (H3-K4 specific) (GO:0032453)	1/9	0.123605	0.22513	0	0	8.49181	17.7535	KDM5A
5S rRNA binding (GO:0008097)	1/9	0.123605	0.22513	0	0	8.49181	17.7535	RPL5
activin-activated receptor activity (GO:0017002)	1/9	0.123605	0.22513	0	0	8.49181	17.7535	ACVR1B
adenylate cyclase inhibiting G protein-coupled glutamate receptor activity (GO:0001640)	1/9	0.123605	0.22513	0	0	8.49181	17.7535	GRM3
mannosidase activity (GO:0015923)	1/9	0.123605	0.22513	0	0	8.49181	17.7535	MAN1A1
tumor necrosis factor-activated receptor activity (GO:0005031)	1/9	0.123605	0.22513	0	0	8.49181	17.7535	TNFRSF14
type I transforming growth factor beta receptor binding (GO:0034713)	1/9	0.123605	0.22513	0	0	8.49181	17.7535	SMAD2
ubiquitin-protein transferase inhibitor activity (GO:0055105)	1/9	0.123605	0.22513	0	0	8.49181	17.7535	RPL5
ciliary neurotrophic factor receptor binding (GO:0005127)	1/9	0.123605	0.22513	0	0	8.49181	17.7535	IL6ST
clathrin heavy chain binding (GO:0032050)	1/9	0.123605	0.22513	0	0	8.49181	17.7535	LRP1
potassium channel inhibitor activity (GO:0019870)	1/9	0.123605	0.22513	0	0	8.49181	17.7535	RASA1
G protein-coupled glutamate receptor activity (GO:0098988)	1/9	0.123605	0.22513	0	0	8.49181	17.7535	GRM3
growth hormone receptor binding (GO:0005131)	1/9	0.123605	0.22513	0	0	8.49181	17.7535	JAK2
RAGE receptor binding (GO:0050786)	1/9	0.123605	0.22513	0	0	8.49181	17.7535	S100A7
H3 histone acetyltransferase activity (GO:0010484)	1/9	0.123605	0.22513	0	0	8.49181	17.7535	EP300
calcium channel activity (GO:0005262)	3/84	0.123731	0.22513	0	0	2.52418	5.27464	RYR2;CACNA1C;CACNA1E
signal sequence binding (GO:0005048)	2/42	0.12447	0.225375	0	0	3.40294	7.09068	NUP214;NFKBIA
S-adenosylmethionine-dependent methyltransferase activity (GO:0008757)	2/43	0.129346	0.231952	0	0	3.31977	6.78982	DNMT3B;PCMTD1
protein kinase inhibitor activity (GO:0004860)	2/43	0.129346	0.231952	0	0	3.31977	6.78982	RPTOR;NPM1
damaged DNA binding (GO:0003684)	2/44	0.134265	0.231966	0	0	3.24057	6.50686	EP300;ERCC5
histone demethylase activity (H3-K36 specific) (GO:0051864)	1/10	0.136362	0.231966	0	0	7.54789	15.0387	KDM2B
ionotropic glutamate receptor binding (GO:0035255)	1/10	0.136362	0.231966	0	0	7.54789	15.0387	GNAS
ubiquitination-like modification-dependent protein binding (GO:0140035)	1/10	0.136362	0.231966	0	0	7.54789	15.0387	DAXX
cAMP response element binding (GO:0035497)	1/10	0.136362	0.231966	0	0	7.54789	15.0387	NR4A3
co-SMAD binding (GO:0070410)	1/10	0.136362	0.231966	0	0	7.54789	15.0387	SMAD2
cyclin-dependent protein serine/threonine kinase inhibitor activity (GO:0004861)	1/10	0.136362	0.231966	0	0	7.54789	15.0387	CDKN2C
phosphate ion binding (GO:0042301)	1/10	0.136362	0.231966	0	0	7.54789	15.0387	SLC34A2
G-quadruplex DNA binding (GO:0051880)	1/10	0.136362	0.231966	0	0	7.54789	15.0387	POT1
H4 histone acetyltransferase activity (GO:0010485)	1/10	0.136362	0.231966	0	0	7.54789	15.0387	EP300
high voltage-gated calcium channel activity (GO:0008331)	1/10	0.136362	0.231966	0	0	7.54789	15.0387	CACNA1C
cytokine receptor activity (GO:0004896)	3/88	0.136816	0.231966	0	0	2.4049	4.78363	FLT3;IL6ST;IL7R
protein kinase C binding (GO:0005080)	2/45	0.139226	0.234984	0	0	3.16504	6.24037	IRS1;PRKCB
semaphorin receptor activity (GO:0017154)	1/11	0.148934	0.240487	0	0	6.79276	12.9351	PLXNB2
intracellular ligand-gated ion channel activity (GO:0005217)	1/11	0.148934	0.240487	0	0	6.79276	12.9351	RYR2
sodium:phosphate symporter activity (GO:0005436)	1/11	0.148934	0.240487	0	0	6.79276	12.9351	SLC34A2
thioesterase binding (GO:0031996)	1/11	0.148934	0.240487	0	0	6.79276	12.9351	RAC1
Toll-like receptor binding (GO:0035325)	1/11	0.148934	0.240487	0	0	6.79276	12.9351	MYD88
MAP kinase kinase kinase activity (GO:0004709)	1/11	0.148934	0.240487	0	0	6.79276	12.9351	EGFR
vinculin binding (GO:0017166)	1/11	0.148934	0.240487	0	0	6.79276	12.9351	DMD
nuclear export signal receptor activity (GO:0005049)	1/11	0.148934	0.240487	0	0	6.79276	12.9351	NUP214
protein-arginine N-methyltransferase activity (GO:0016274)	1/11	0.148934	0.240487	0	0	6.79276	12.9351	FBXO11
retinoid X receptor binding (GO:0046965)	1/11	0.148934	0.240487	0	0	6.79276	12.9351	NR4A2
manganese ion binding (GO:0030145)	2/48	0.154336	0.248135	0	0	2.95818	5.52771	PIM1;ABL2
transforming growth factor beta-activated receptor activity (GO:0005024)	1/12	0.161324	0.254974	0	0	6.17492	11.2652	BMPR1A
transmembrane receptor protein tyrosine kinase adaptor activity (GO:0005068)	1/12	0.161324	0.254974	0	0	6.17492	11.2652	IRS1
death receptor activity (GO:0005035)	1/12	0.161324	0.254974	0	0	6.17492	11.2652	TNFRSF14
dynactin binding (GO:0034452)	1/12	0.161324	0.254974	0	0	6.17492	11.2652	HOOK3
magnesium ion binding (GO:0000287)	4/146	0.164114	0.25793	0	0	1.9205	3.47072	LATS1;MSH2;ABL2;MAP2K7
potassium channel regulator activity (GO:0015459)	2/50	0.164578	0.25793	0	0	2.83463	5.11473	RASA1;FLNA
voltage-gated cation channel activity (GO:0022843)	3/97	0.167836	0.261937	0	0	2.17365	3.87946	GRIN2A;CACNA1C;CACNA1E
endonuclease activity (GO:0004519)	2/51	0.169743	0.263123	0	0	2.77664	4.92429	ERCC5;DICER1
protein kinase regulator activity (GO:0019887)	3/98	0.171402	0.263123	0	0	2.15066	3.7932	RPTOR;DAXX;NPM1
histone demethylase activity (H3-K9 specific) (GO:0032454)	1/13	0.173534	0.263123	0	0	5.66006	9.91292	JMJD1C
alkali metal ion binding (GO:0031420)	1/13	0.173534	0.263123	0	0	5.66006	9.91292	SLC34A2
microtubule minus-end binding (GO:0051011)	1/13	0.173534	0.263123	0	0	5.66006	9.91292	MACF1
water channel activity (GO:0015250)	1/13	0.173534	0.263123	0	0	5.66006	9.91292	AQP7
platelet-derived growth factor receptor binding (GO:0005161)	1/13	0.173534	0.263123	0	0	5.66006	9.91292	PDGFB
MAP kinase activity (GO:0004707)	1/14	0.185567	0.276866	0	0	5.2244	8.79967	MAPK1
deoxyribonuclease activity (GO:0004536)	1/14	0.185567	0.276866	0	0	5.2244	8.79967	ERCC5
endodeoxyribonuclease activity, producing 5'-phosphomonoesters (GO:0016888)	1/14	0.185567	0.276866	0	0	5.2244	8.79967	DICER1
protein kinase C activity (GO:0004697)	1/14	0.185567	0.276866	0	0	5.2244	8.79967	PRKCB
myosin binding (GO:0017022)	2/56	0.195936	0.286536	0	0	2.5189	4.10573	DMD;RHOA
receptor tyrosine kinase binding (GO:0030971)	2/56	0.195936	0.286536	0	0	2.5189	4.10573	IRS1;TP53
cytokine receptor binding (GO:0005126)	3/105	0.196937	0.286536	0	0	2.00235	3.25356	SMAD2;IL6ST;JAK2
mannose binding (GO:0005537)	1/15	0.197425	0.286536	0	0	4.85099	7.87021	CD209
muscle alpha-actinin binding (GO:0051371)	1/15	0.197425	0.286536	0	0	4.85099	7.87021	TTN
water transmembrane transporter activity (GO:0005372)	1/15	0.197425	0.286536	0	0	4.85099	7.87021	AQP7
death receptor binding (GO:0005123)	1/15	0.197425	0.286536	0	0	4.85099	7.87021	MYD88
GTPase activity (GO:0003924)	5/216	0.207327	0.297705	0	0	1.61552	2.54195	GNAQ;GNAS;RAC1;HRAS;RHOA
histone methyltransferase activity (H3-K4 specific) (GO:0042800)	1/16	0.209112	0.297705	0	0	4.52736	7.0848	KMT2C
transmembrane receptor protein phosphatase activity (GO:0019198)	1/16	0.209112	0.297705	0	0	4.52736	7.0848	PTPRC
transmembrane receptor protein tyrosine phosphatase activity (GO:0005001)	1/16	0.209112	0.297705	0	0	4.52736	7.0848	PTPRC
voltage-gated ion channel activity (GO:0005244)	1/16	0.209112	0.297705	0	0	4.52736	7.0848	CACNA1E
ubiquitin-protein transferase activity (GO:0004842)	8/392	0.213375	0.302619	0	0	1.42263	2.19754	BARD1;TRAF7;HUWE1;BIRC6;BRCA1;BCOR;FBXO11;MALT1
ionotropic glutamate receptor activity (GO:0004970)	1/17	0.220628	0.308218	0	0	4.24418	6.41413	GRIN2A
calcium-release channel activity (GO:0015278)	1/17	0.220628	0.308218	0	0	4.24418	6.41413	RYR2
nucleobase-containing compound kinase activity (GO:0019205)	1/17	0.220628	0.308218	0	0	4.24418	6.41413	CLP1
glutamate receptor binding (GO:0035254)	1/17	0.220628	0.308218	0	0	4.24418	6.41413	GNAS
metal ion binding (GO:0046872)	10/517	0.222631	0.309855	0	0	1.34782	2.02475	LATS1;RYR2;MSH2;LRP1;CDH10;ABL2;SLIT2;MAP2K7;S100A7;TTN
protein serine/threonine phosphatase activity (GO:0004722)	2/62	0.22795	0.316079	0	0	2.26632	3.35105	PPP6C;PPM1D
RNA polymerase binding (GO:0070063)	1/18	0.231978	0.318116	0	0	3.99432	5.83616	BRCA1
transforming growth factor beta receptor binding (GO:0005160)	1/18	0.231978	0.318116	0	0	3.99432	5.83616	SMAD2
retinoic acid receptor binding (GO:0042974)	1/18	0.231978	0.318116	0	0	3.99432	5.83616	NR4A2
protein tyrosine kinase activator activity (GO:0030296)	1/19	0.243162	0.33102	0	0	3.77222	5.33402	ERBB3
glutamate receptor activity (GO:0008066)	1/19	0.243162	0.33102	0	0	3.77222	5.33402	GRM3
transcription coactivator binding (GO:0001223)	1/20	0.254185	0.342278	0	0	3.5735	4.8946	SMAD4
microtubule plus-end binding (GO:0051010)	1/20	0.254185	0.342278	0	0	3.5735	4.8946	CLASP1
endodeoxyribonuclease activity (GO:0004520)	1/20	0.254185	0.342278	0	0	3.5735	4.8946	ERCC5
actin binding (GO:0003779)	4/177	0.257535	0.345542	0	0	1.57387	2.1351	MACF1;HNRNPU;ABL2;DMD
hormone receptor binding (GO:0051427)	1/21	0.265047	0.350577	0	0	3.39466	4.50758	JAK2
ubiquitin-specific protease binding (GO:1990381)	1/21	0.265047	0.350577	0	0	3.39466	4.50758	CLTC
N-acetyltransferase activity (GO:0008080)	1/21	0.265047	0.350577	0	0	3.39466	4.50758	EP300
fibroblast growth factor binding (GO:0017134)	1/21	0.265047	0.350577	0	0	3.39466	4.50758	FGFR1
adenylyltransferase activity (GO:0070566)	1/22	0.275752	0.357137	0	0	3.23284	4.16472	GPHN
telomerase RNA binding (GO:0070034)	1/22	0.275752	0.357137	0	0	3.23284	4.16472	HNRNPU
bHLH transcription factor binding (GO:0043425)	1/22	0.275752	0.357137	0	0	3.23284	4.16472	TCF12
poly(A) binding (GO:0008143)	1/22	0.275752	0.357137	0	0	3.23284	4.16472	HNRNPU
protein kinase A regulatory subunit binding (GO:0034237)	1/22	0.275752	0.357137	0	0	3.23284	4.16472	RYR2
retinoic acid binding (GO:0001972)	1/22	0.275752	0.357137	0	0	3.23284	4.16472	NR2F2
low-density lipoprotein particle receptor binding (GO:0050750)	1/23	0.286301	0.369506	0	0	3.08574	3.85936	CLTC
ATPase binding (GO:0051117)	2/73	0.287283	0.369506	0	0	1.91413	2.38747	ANK1;EGFR
actin monomer binding (GO:0003785)	1/25	0.306943	0.39075	0	0	2.8283	3.34049	ABL2
mRNA 5'-UTR binding (GO:0048027)	1/25	0.306943	0.39075	0	0	2.8283	3.34049	RPL5
poly-pyrimidine tract binding (GO:0008187)	1/25	0.306943	0.39075	0	0	2.8283	3.34049	HNRNPU
epidermal growth factor receptor binding (GO:0005154)	1/26	0.31704	0.402231	0	0	2.71503	3.11884	TNK2
ADP binding (GO:0043531)	1/27	0.32699	0.413448	0	0	2.61048	2.91806	MSH2
tumor necrosis factor receptor superfamily binding (GO:0032813)	1/28	0.336795	0.421559	0	0	2.51367	2.73557	MYD88
endoribonuclease activity, producing 5'-phosphomonoesters (GO:0016891)	1/28	0.336795	0.421559	0	0	2.51367	2.73557	DICER1
poly-purine tract binding (GO:0070717)	1/28	0.336795	0.421559	0	0	2.51367	2.73557	HNRNPU
G protein-coupled receptor binding (GO:0001664)	3/143	0.34536	0.42791	0	0	1.45603	1.548	GNAQ;GNAS;FLNA
kinesin binding (GO:0019894)	1/29	0.346458	0.42791	0	0	2.42377	2.56918	ARHGEF10
mitogen-activated protein kinase binding (GO:0051019)	1/29	0.346458	0.42791	0	0	2.42377	2.56918	PPM1D
ubiquitin conjugating enzyme binding (GO:0031624)	1/29	0.346458	0.42791	0	0	2.42377	2.56918	FOXL2
solute:sodium symporter activity (GO:0015370)	1/30	0.355981	0.435347	0	0	2.34007	2.41701	SLC34A2
ligand-gated channel activity (GO:0022834)	1/30	0.355981	0.435347	0	0	2.34007	2.41701	GRIN2A
miRNA binding (GO:0035198)	1/30	0.355981	0.435347	0	0	2.34007	2.41701	HNRNPA2B1
growth factor activity (GO:0008083)	2/87	0.36192	0.439617	0	0	1.59772	1.62381	PDGFB;INHBA
ligand-gated ion channel activity (GO:0015276)	1/31	0.365366	0.439617	0	0	2.26195	2.27746	GRIN2A
monocarboxylic acid binding (GO:0033293)	1/31	0.365366	0.439617	0	0	2.26195	2.27746	NR2F2
glucuronosyltransferase activity (GO:0015020)	1/31	0.365366	0.439617	0	0	2.26195	2.27746	EXT2
histone acetyltransferase activity (GO:0004402)	1/31	0.365366	0.439617	0	0	2.26195	2.27746	EP300
acetyltransferase activity (GO:0016407)	1/32	0.374614	0.447856	0	0	2.18888	2.14917	EP300
chemoattractant activity (GO:0042056)	1/32	0.374614	0.447856	0	0	2.18888	2.14917	PDGFB
nucleoside-triphosphatase activity (GO:0017111)	5/278	0.380033	0.452883	0	0	1.24465	1.2042	GNAQ;GNAS;RAC1;HRAS;RHOA
2-oxoglutarate-dependent dioxygenase activity (GO:0016706)	1/33	0.383728	0.452945	0	0	2.12037	2.03093	KDM2B
kinase inhibitor activity (GO:0019210)	1/33	0.383728	0.452945	0	0	2.12037	2.03093	NPM1
nucleosomal DNA binding (GO:0031492)	1/33	0.383728	0.452945	0	0	2.12037	2.03093	SMARCB1
endoribonuclease activity (GO:0004521)	1/34	0.392709	0.460631	0	0	2.05601	1.92172	DICER1
retinoid binding (GO:0005501)	1/34	0.392709	0.460631	0	0	2.05601	1.92172	NR2F2
calcium ion binding (GO:0005509)	6/348	0.395312	0.46223	0	0	1.19218	1.10644	RYR2;LRP1;CDH10;SLIT2;S100A7;TTN
ubiquitin conjugating enzyme activity (GO:0061631)	1/35	0.401561	0.466611	0	0	1.99544	1.82063	BIRC6
ubiquitin-like protein conjugating enzyme binding (GO:0044390)	1/35	0.401561	0.466611	0	0	1.99544	1.82063	FOXL2
cation channel activity (GO:0005261)	2/98	0.418492	0.482228	0	0	1.41386	1.23161	RYR2;CACNA1E
hydrolase activity, hydrolyzing O-glycosyl compounds (GO:0004553)	1/37	0.418879	0.482228	0	0	1.88439	1.63974	MAN1A1
ion channel inhibitor activity (GO:0008200)	1/37	0.418879	0.482228	0	0	1.88439	1.63974	RASA1
ubiquitin-like protein conjugating enzyme activity (GO:0061650)	1/38	0.42735	0.490466	0	0	1.83336	1.55864	BIRC6
N-acyltransferase activity (GO:0016410)	1/39	0.435698	0.498513	0	0	1.78503	1.48301	EP300
microtubule binding (GO:0008017)	4/232	0.437366	0.498892	0	0	1.19084	0.984808	MACF1;KIF26B;HOOK3;CLASP1
cysteine-type endopeptidase inhibitor activity (GO:0004869)	1/40	0.443924	0.504829	0	0	1.73917	1.41238	BIRC6
translation initiation factor activity (GO:0003743)	1/41	0.452032	0.512486	0	0	1.6956	1.34631	EIF3E
rRNA binding (GO:0019843)	1/42	0.460021	0.519963	0	0	1.65416	1.28443	RPL5
snRNA binding (GO:0017069)	1/43	0.467894	0.527264	0	0	1.6147	1.22638	HNRNPU
cyclin-dependent protein serine/threonine kinase regulator activity (GO:0016538)	1/44	0.475653	0.534393	0	0	1.57706	1.17187	CDKN2C
single-stranded RNA binding (GO:0003727)	1/45	0.483299	0.539732	0	0	1.54114	1.1206	HNRNPU
copper ion binding (GO:0005507)	1/45	0.483299	0.539732	0	0	1.54114	1.1206	TP53
channel activity (GO:0015267)	1/46	0.490834	0.54651	0	0	1.50682	1.07233	AQP7
ribosome binding (GO:0043022)	1/48	0.505577	0.559585	0	0	1.44255	0.983901	CPEB2
acetylglucosaminyltransferase activity (GO:0008375)	1/48	0.505577	0.559585	0	0	1.44255	0.983901	EXT2
methyltransferase activity (GO:0008168)	1/50	0.519894	0.572934	0	0	1.38353	0.90501	DNMT3B
GTP binding (GO:0005525)	3/189	0.52071	0.572934	0	0	1.09336	0.713485	RAC1;HRAS;RHOA
GTPase activator activity (GO:0005096)	5/336	0.542288	0.594922	0	0	1.02349	0.626335	BCR;ARHGEF10;GNAQ;RASA1;RGS7
calcium ion transmembrane transporter activity (GO:0015085)	1/55	0.553906	0.605885	0	0	1.25511	0.741468	RYR2
microtubule motor activity (GO:0003777)	1/56	0.560415	0.611212	0	0	1.23223	0.713555	KIF26B
protein phosphatase regulator activity (GO:0019888)	1/57	0.566828	0.616405	0	0	1.21016	0.687006	PPP2R1A
nuclease activity (GO:0004518)	1/60	0.585516	0.634876	0	0	1.14845	0.614722	ERCC5
PDZ domain binding (GO:0030165)	1/63	0.6034	0.652034	0	0	1.09271	0.552012	MAP2K2
guanyl ribonucleotide binding (GO:0032561)	3/214	0.604835	0.652034	0	0	0.962579	0.483984	RAC1;HRAS;RHOA
motor activity (GO:0003774)	1/66	0.620515	0.665092	0	0	1.04212	0.497307	KIF26B
ribonuclease activity (GO:0004540)	1/66	0.620515	0.665092	0	0	1.04212	0.497307	DICER1
GDP binding (GO:0019003)	1/67	0.626055	0.669107	0	0	1.02628	0.480625	HRAS
guanyl-nucleotide exchange factor activity (GO:0005085)	2/149	0.640747	0.682853	0	0	0.920933	0.409927	BCR;ARHGEF10
protein tyrosine kinase binding (GO:1990782)	1/72	0.652568	0.693469	0	0	0.953764	0.407105	TP53
tubulin binding (GO:0015631)	4/307	0.655842	0.694969	0	0	0.89263	0.376543	KIF26B;BRCA1;HOOK3;CLASP1
protein tyrosine phosphatase activity (GO:0004725)	1/74	0.66264	0.700184	0	0	0.927539	0.381703	PTPRC
phosphotransferase activity, alcohol group as acceptor (GO:0016773)	1/75	0.667567	0.703397	0	0	0.914958	0.369748	CLP1
acyltransferase activity, transferring groups other than amino-acyl groups (GO:0016747)	1/76	0.672422	0.706517	0	0	0.902713	0.358258	EP300
hormone activity (GO:0005179)	1/78	0.681922	0.714485	0	0	0.879176	0.336584	INHBA
ligand-gated cation channel activity (GO:0099094)	1/80	0.691146	0.722122	0	0	0.856831	0.316517	GRIN2A
G protein-coupled peptide receptor activity (GO:0008528)	1/82	0.700104	0.729438	0	0	0.83559	0.297909	TSHR
ion channel activity (GO:0005216)	1/84	0.708803	0.734399	0	0	0.815372	0.280632	GRIN2A
UDP-glycosyltransferase activity (GO:0008194)	1/84	0.708803	0.734399	0	0	0.815372	0.280632	EXT2
heme binding (GO:0020037)	1/91	0.737317	0.761826	0	0	0.751686	0.229067	JAK2
cysteine-type peptidase activity (GO:0008234)	1/98	0.763046	0.786233	0	0	0.697192	0.188546	MALT1
G protein-coupled receptor activity (GO:0004930)	3/283	0.782843	0.804409	0	0	0.722805	0.17696	GRM3;P2RY8;TSHR
cysteine-type endopeptidase activity (GO:0004197)	1/105	0.786264	0.805705	0	0	0.650033	0.156309	MALT1
GTPase binding (GO:0051020)	2/201	0.79302	0.810401	0	0	0.678479	0.157344	RASA1;FLNA
endopeptidase inhibitor activity (GO:0004866)	1/115	0.815553	0.831151	0	0	0.59271	0.120847	BIRC6
hexosyltransferase activity (GO:0016758)	1/119	0.826116	0.839622	0	0	0.572501	0.109359	EXT2
cytokine activity (GO:0005125)	1/173	0.921658	0.933956	0	0	0.39168	0.0319537	INHBA
small GTPase binding (GO:0031267)	1/175	0.923941	0.933956	0	0	0.387138	0.0306255	FLNA
receptor ligand activity (GO:0048018)	2/307	0.939863	0.947484	0	0	0.440275	0.0273062	PDGFB;INHBA
ubiquitin protein ligase activity (GO:0061630)	1/263	0.979356	0.984033	0	0	0.255949	0.00533916	HUWE1
ubiquitin-like protein ligase activity (GO:0061659)	1/270	0.981395	0.984033	0	0	0.249199	0.00468013	HUWE1
endopeptidase activity (GO:0004175)	1/315	0.990473	0.990473	0	0	0.212991	0.002039	MALT1

## Sheet: Enrichr_GO_Biological_Process
Term	Overlap	P-value	Adjusted P-value	Old P-value	Old Adjusted P-value	Odds Ratio	Combined Score	Genes
positive regulation of transcription, DNA-templated (GO:0045893)	82/1183	7.38931e-34	2.04832e-30	0	0	6.63101	505.866	FANK1;FOXA1;KDM5A;CIITA;SMARCB1;HNRNPU;BRCA1;HOXC11;ING1;HOXA11;RPTOR;SALL1;MECOM;ZMIZ1;MYC;MYB;EP300;SOX9;HRAS;TP63;MEN1;DDX17;LMO1;MAP2K3;MAP2K1;MAP2K2;TCF12;ETV1;FOXL2;RUNX1;ZEB2;ELF3;TBL1XR1;TFAM;TP53;MET;NOTCH1;CTBP2;KMT2C;LEF1;PDGFB;FOXO4;GATA2;FOXO3;HIF1A;GATA1;EGFR;FOXO1;FSTL3;BCLAF1;PRDM16;NKX2-1;MAP2K7;BRD4;BCL9L;SMAD2;TFAP2A;TCF7L2;NPM1;SMAD4;ZBTB16;NFATC2;NR2F2;INHBA;POU2F2;KLF4;SMARC…
regulation of transcription, DNA-templated (GO:0006355)	108/2244	2.83833e-31	3.93393e-28	0	0	4.85531	341.508	RB1;FOXA1;SMARCB1;JMJD1C;IKZF1;PRDM1;HOXA13;HOXA11;HOXA9;SALL1;ZMIZ1;PPP2R1A;MYC;SALL4;MYB;EP300;SOX9;TP63;MEN1;DDX17;MAP2K3;DAXX;MAP2K1;MAP2K2;KDM2B;PRKCB;EBF1;ARID5B;RUNX1;FOXP1;ZNF717;TBL1XR1;TFAM;TP53;NOTCH1;CTBP2;PDGFB;BAZ2A;FOXO4;GATA2;FOXO3;HIF1A;GATA1;FOXO1;SBNO1;PRDM16;NKX2-1;MAP2K7;ZBTB7A;SMAD2;TFAP2A;SMAD4;FUS;ZBTB16;NONO;NFATC2;NR2F2;INHBA;POU2F2;SMARCA2;TRERF1;FLI1;NFKB2;COL1A1;NR4A2…
regulation of transcription by RNA polymerase II (GO:0006357)	104/2206	3.44583e-29	3.18394e-26	0	0	4.65848	305.307	RB1;FOXA1;SMARCB1;ATN1;JMJD1C;HNRNPU;IKZF1;PRDM1;HOXA13;HOXA11;HOXA9;SALL1;ZMIZ1;MYC;SALL4;MYB;EP300;SOX9;TP63;MEN1;DDX17;LMO1;KDM2B;PRKCB;EBF1;ARID5B;DICER1;RUNX1;FOXP1;ZNF717;TBL1XR1;TP53;CSF1R;NOTCH1;CTBP2;KMT2C;FOXO4;GATA2;FOXO3;HIF1A;GATA1;FOXO1;PRDM16;NKX2-1;ZBTB7A;BCL9L;SMAD2;TFAP2A;SMAD4;FUS;ZBTB16;NFATC2;NR2F2;INHBA;POU2F2;SMARCA2;TRERF1;FLI1;NFKB2;NR4A2;NFKBIA;MLLT10;NR4A3;REL;TCF4;EZH2…
positive regulation of nucleic acid-templated transcription (GO:1903508)	50/511	4.77322e-27	3.30784e-24	0	0	8.66239	524.999	FANK1;KDM5A;CIITA;BRCA1;ING1;HOXA11;SALL1;MECOM;ZMIZ1;MYC;MYB;EP300;SOX9;TP63;MAP2K3;MAP2K1;MAP2K2;FOXL2;RUNX1;TBL1XR1;TFAM;TP53;NOTCH1;LEF1;PDGFB;FOXO3;HIF1A;GATA1;EGFR;FOXO1;PRDM16;NKX2-1;MAP2K7;BRD4;SMAD2;TFAP2A;NPM1;SMAD4;ZBTB16;NFATC2;NR2F2;INHBA;KLF4;SMARCA2;TRERF1;FLI1;COL1A1;NFIB;TCF4;MAP3K12
positive regulation of transcription by RNA polymerase II (GO:0045944)	64/908	1.6663e-26	9.23799e-24	0	0	6.30186	374.057	FOXA1;CIITA;SMARCB1;HNRNPU;BRCA1;HOXC11;SALL1;ZMIZ1;MYC;MYB;EP300;SOX9;HRAS;TP63;MEN1;DDX17;LMO1;TCF12;ETV1;RUNX1;ZEB2;ELF3;TBL1XR1;TP53;MET;NOTCH1;CTBP2;KMT2C;LEF1;PDGFB;FOXO4;GATA2;FOXO3;HIF1A;GATA1;EGFR;FOXO1;FSTL3;BCLAF1;NKX2-1;BRD4;BCL9L;SMAD2;TFAP2A;TCF7L2;NPM1;SMAD4;NR2F2;INHBA;POU2F2;KLF4;SMARCA2;TRERF1;TBX3;NFKB2;NR4A2;NFKBIA;MLLT10;NR4A3;NFIB;REL;TCF4;BMPR1A;NFE2L2
negative regulation of transcription, DNA-templated (GO:0045892)	62/948	6.38603e-24	2.95035e-21	0	0	5.7519	307.197	RB1;CIITA;ATN1;HNRNPU;IKZF1;BRCA1;PRDM1;NIPBL;SALL1;MECOM;MYC;TRPS1;MYB;DNMT3B;EP300;SOX9;TP63;MEN1;TGIF1;DAXX;KDM2B;ARID5B;FOXL2;DICER1;RUNX1;FOXP1;ZEB2;ZEB1;NCOR1;ELF3;TBL1XR1;TP53;NOTCH1;CTBP2;RPL10;LEF1;PDGFB;FOXO3;GATA1;FOXO1;BCLAF1;PRDM16;NKX2-1;FLNA;ZBTB7A;RUNX1T1;SMAD2;TFAP2A;TCF7L2;SMAD4;ZBTB16;NONO;NR2F2;KLF4;SMARCA2;TRERF1;TBX3;NR4A2;NR4A3;HDGF;BCOR;EZH2
negative regulation of nucleic acid-templated transcription (GO:1903507)	42/464	1.80119e-21	7.13273e-19	0	0	7.70907	368.23	RB1;CIITA;NOTCH1;CTBP2;LEF1;PDGFB;IKZF1;BRCA1;FOXO1;NIPBL;BCLAF1;SALL1;MECOM;MYB;PRDM16;NKX2-1;SOX9;ZBTB7A;TP63;RUNX1T1;MEN1;SMAD2;TFAP2A;TCF7L2;DAXX;SMAD4;ZBTB16;NONO;ARID5B;FOXL2;NR2F2;KLF4;SMARCA2;TRERF1;TBX3;FOXP1;ZEB1;NCOR1;ELF3;BCOR;TP53;EZH2
negative regulation of transcription by RNA polymerase II (GO:0000122)	49/684	1.47166e-20	5.09929e-18	0	0	6.08203	277.738	RB1;CIITA;ATN1;HNRNPU;PRDM1;NIPBL;SALL1;MYC;TRPS1;MYB;DNMT3B;EP300;SOX9;MEN1;TGIF1;KDM2B;ARID5B;DICER1;RUNX1;FOXP1;ZEB2;ZEB1;NCOR1;TBL1XR1;TP53;NOTCH1;CTBP2;RPL10;PDGFB;FOXO3;GATA1;PRDM16;NKX2-1;ZBTB7A;SMAD2;TFAP2A;TCF7L2;SMAD4;ZBTB16;NR2F2;KLF4;SMARCA2;TBX3;NR4A2;NR4A3;NFIB;HDGF;BCOR;EZH2
negative regulation of cellular macromolecule biosynthetic process (GO:2000113)	43/547	1.3081e-19	4.02893e-17	0	0	6.60694	287.273	RB1;CIITA;NOTCH1;CTBP2;LEF1;PDGFB;IKZF1;BRCA1;GIGYF2;FOXO1;NIPBL;BCLAF1;SALL1;MECOM;MYB;PRDM16;NKX2-1;SOX9;ZBTB7A;TP63;RUNX1T1;MEN1;SMAD2;TFAP2A;TCF7L2;DAXX;SMAD4;ZBTB16;NONO;ARID5B;FOXL2;NR2F2;KLF4;SMARCA2;TRERF1;TBX3;FOXP1;ZEB1;NCOR1;ELF3;BCOR;TP53;EZH2
negative regulation of apoptotic process (GO:0043066)	37/485	1.50167e-16	4.16262e-14	0	0	6.2628	228.184	RB1;FANK1;NOTCH2;NOTCH1;RPL10;FLT4;LEF1;ARAF;GATA1;EGFR;FOXO1;MALT1;ERBB3;MYC;KDR;PIM1;FLNA;MAPK1;SOX9;BARD1;TFAP2A;NTRK1;NPM1;KDM2B;PLK2;KLF4;TBX3;NR4A2;NFKBIA;MSH2;AXL;RASA1;BIRC6;ERCC5;IL6ST;TP53;MYD88
regulation of gene expression (GO:0010468)	54/1079	1.07729e-15	2.71476e-13	0	0	4.15328	143.14	RB1;RPL5;JMJD1C;BRCA1;PRDM1;AFF3;RIMS2;PPP2R1A;MYC;MYB;KDR;DNMT3B;EP300;SOX9;HRAS;DAXX;MAP2K1;MAP2K2;DICER1;ANK3;RUNX1;FOXP1;ZNF479;TP53;NOTCH2;NOTCH1;LEF1;PDGFB;BAZ2A;FOXO4;GATA2;ACVR1B;HIF1A;ZFP36L1;TTN;SBNO1;NKX2-1;MAPK1;TFAP2A;FUS;NONO;NTRK3;NFATC2;INHBA;KLF4;SMARCA2;NFKB2;PTPRC;FUBP1;REL;MYD88;EZH2;BMPR1A;NFE2L2
regulation of apoptotic process (GO:0042981)	44/742	1.82093e-15	4.20636e-13	0	0	4.85183	164.668	FANK1;FOXA1;NOTCH2;RPL10;FLT3;FLT4;LEF1;ARAF;FOXO3;GATA1;EGFR;RTN4;FOXO1;MALT1;BCLAF1;BCL2L11;MYC;KDR;PIM1;FLNA;SOX9;SLIT2;JAK2;ZBTB7A;TP63;BARD1;TFAP2A;NTRK1;DAXX;NPM1;PLK2;FOXL2;FBXO11;TBX3;NFKBIA;LATS1;LATS2;AXL;RASA1;BIRC6;ERCC5;IL6ST;TP53;MYD88
regulation of cell population proliferation (GO:0042127)	44/764	5.19239e-15	1.10718e-12	0	0	4.69813	154.529	CSF1R;NOTCH1;CTBP2;IRS1;FLT3;ELN;FLT4;LEF1;PDGFB;FOXO4;PPM1D;EGFR;ZFP36L1;ERBB3;MYC;KDR;SOX9;JAK2;ARID2;HRAS;MEN1;TFAP2A;NTRK1;TCF7L2;NPM1;MAP2K1;CDKN2C;NTRK3;MAGI2;INHBA;KLF4;SMARCA2;RHOA;TSHR;TBX3;RUNX1;NR4A3;BIRC6;IL6ST;IL7R;TP53;EZH2;BMPR1A;FGFR1
negative regulation of programmed cell death (GO:0043069)	31/381	8.8434e-15	1.75099e-12	0	0	6.59482	213.403	FANK1;NOTCH2;RPL10;FLT4;LEF1;ARAF;GATA1;EGFR;FOXO1;MALT1;MECOM;MYC;KDR;PIM1;FLNA;SOX9;BARD1;TFAP2A;NTRK1;NPM1;PLK2;TBX3;NFKBIA;AXL;RASA1;BIRC6;ERCC5;IL6ST;TP53;MET;MYD88
regulation of kinase activity (GO:0043549)	17/94	2.83089e-14	5.23149e-12	0	0	15.8188	493.475	RB1;EPHA5;NTRK1;CSF1R;FLT3;FLT4;NTRK3;HNRNPU;EGFR;TTN;ERBB3;AXL;KDR;ROS1;MET;EPHA3;FGFR1
positive regulation of transferase activity (GO:0051347)	20/148	4.81813e-14	8.34741e-12	0	0	11.2898	346.188	EPHA5;NTRK1;CSF1R;FLT3;FLT4;NTRK3;KLF4;EGFR;ERBB3;AXL;MYC;HNRNPA2B1;KDR;POT1;MAPK1;MAP2K7;ROS1;MET;EPHA3;FGFR1
positive regulation of gene expression (GO:0010628)	33/482	1.58661e-13	2.58711e-11	0	0	5.48661	161.701	RPL5;ITK;NOTCH1;LEF1;PDGFB;BRCA1;GATA2;HIF1A;EGFR;TTN;RIMS2;MYC;NKX2-1;DNMT3B;EP300;MAPK1;SOX9;TFAP2A;NPM1;MAP2K1;MAP2K2;NTRK3;ANK3;LARP4B;INHBA;DEK;KLF4;FUBP1;PLXNB2;EIF3E;TP53;MYD88;NFE2L2
positive regulation of kinase activity (GO:0033674)	17/114	7.70099e-13	1.18595e-10	0	0	12.5444	349.891	EPHA5;MAP2K3;NTRK1;CSF1R;DAXX;FLT3;FLT4;NTRK3;EGFR;PTPRC;ERBB3;AXL;KDR;ROS1;MET;EPHA3;FGFR1
transmembrane receptor protein tyrosine kinase signaling pathway (GO:0007169)	29/404	1.60352e-12	2.33945e-10	0	0	5.70673	154.988	CSF1R;IRS1;FLT3;FLT4;PDGFB;IRS4;FOXO4;GIGYF2;EGFR;FOXO1;ERBB3;KDR;MAPK1;RAC1;JAK2;HRAS;ROS1;EPHA5;NTRK1;TNK2;NTRK3;RHOA;COL1A1;NR4A3;AXL;RASA1;MET;EPHA3;FGFR1
enzyme linked receptor protein signaling pathway (GO:0007167)	18/140	2.18391e-12	3.02689e-10	0	0	10.5857	284.224	EPHA5;NTRK1;CSF1R;FLT3;TNK2;FLT4;NTRK3;ACVR1B;EGFR;ERBB3;AXL;KDR;IL6ST;JAK2;ROS1;MET;EPHA3;FGFR1
positive regulation of signal transduction (GO:0009967)	23/252	2.77479e-12	3.66272e-10	0	0	7.3004	194.267	MACF1;SMARCB1;NOTCH1;CTBP2;PRKCB;IRS1;NTRK3;HIF1A;RIMS2;TRAF7;SALL1;PTPRC;ELF3;ZMIZ1;AXL;RSPO2;RSPO3;FLNA;EP300;JAK2;IL6ST;IL7R;TP63
positive regulation of intracellular signal transduction (GO:1902533)	33/546	4.88336e-12	6.15303e-10	0	0	4.78616	124.657	IRS1;FLT3;FLT4;PDGFB;EGFR;RTN4;MALT1;RPTOR;BCLAF1;BCL2L11;ERBB3;KDR;FLNA;EP300;SOX9;RAC1;JAK2;HRAS;BRD4;NTRK1;TCF7L2;PRKCB;PLK2;NTRK3;RHOA;TRAF7;PTPRC;AXL;REL;TP53;MET;MYD88;FGFR1
positive regulation of protein phosphorylation (GO:0001934)	26/371	4.11253e-11	4.95649e-09	0	0	5.50685	131.693	CSF1R;FLT4;ARAF;PDGFB;GATA1;EGFR;RPTOR;KDR;MAPK1;TNFRSF14;SOX9;RAC1;JAK2;HRAS;MAP2K3;NTRK1;DAXX;SMAD4;TNK2;NTRK3;INHBA;LATS1;PTPRC;TNIK;TP53;BMPR1A
hemopoiesis (GO:0030097)	14/94	8.57263e-11	9.90138e-09	0	0	12.401	287.453	NOTCH2;CSF1R;FLT3;FLT4;ZBTB16;PDGFB;INHBA;ZFP36L2;RUNX1;FSTL3;PTPRC;MECOM;KDR;TP53
MAPK cascade (GO:0000165)	23/303	1.18489e-10	1.31381e-08	0	0	5.95505	136.11	MAP2K1;MAP2K2;IRS1;FLT3;ARAF;PDGFB;EGFR;ZFP36L2;ZFP36L1;ERBB3;MYC;RASA1;KDR;MAPK1;SOX9;TNIK;JAK2;MAP2K7;RALGDS;HRAS;MET;MEN1;FGFR1
chromatin organization (GO:0006325)	16/142	2.80227e-10	2.98765e-08	0	0	9.04266	198.897	FOXA1;RB1;KDM5A;DAXX;NPM1;SMARCB1;BAZ2A;SMARCA2;MECOM;MYC;MYB;PRDM16;SOX9;TOP1;ZBTB7A;EZH2
peptidyl-tyrosine phosphorylation (GO:0018108)	12/69	3.02251e-10	3.10311e-08	0	0	14.8289	325.046	NTRK1;ITK;CSF1R;FLT3;FLT4;KDR;PDGFB;ABL2;JAK2;EPHA3;EGFR;FGFR1
positive regulation of cell population proliferation (GO:0008284)	28/474	3.75191e-10	3.71439e-08	0	0	4.59824	99.7982	CSF1R;NOTCH1;IRS1;FLT3;FLT4;LEF1;PDGFB;HNRNPU;EGFR;ERBB3;MYC;KDR;PIM1;SOX9;HRAS;TCF7L2;NPM1;NTRK3;TSHR;TBX3;FOXP1;PTPRC;NR4A3;IL6ST;IL7R;EZH2;BMPR1A;FGFR1
negative regulation of gene expression (GO:0010629)	23/322	3.94677e-10	3.77257e-08	0	0	5.57118	120.633	RB1;NOTCH2;MAP2K1;MAP2K2;NOTCH1;PDGFB;DICER1;GATA2;PPM1D;KLF4;HIF1A;GIGYF2;ZFP36L2;RUNX1;FOXP1;NCOR1;KDR;REL;DNMT3B;FCGR2B;HRAS;EZH2;BMPR1A
peptidyl-tyrosine modification (GO:0018212)	11/56	4.26676e-10	3.94249e-08	0	0	17.167	370.378	NTRK1;CSF1R;FLT3;FLT4;KDR;PDGFB;ABL2;JAK2;EPHA3;EGFR;FGFR1
regulation of cell cycle (GO:0051726)	22/296	4.54617e-10	4.0442e-08	0	0	5.80102	124.789	RB1;BARD1;NOTCH2;TCF7L2;MAP2K1;CDKN2C;NOTCH1;MAGI2;PRCC;HNRNPU;BRCA1;FOXO4;INHBA;TBX3;PTPRC;MECOM;MYC;EP300;SOX9;TP53;HRAS;MEN1
positive regulation of macromolecule metabolic process (GO:0010604)	25/384	4.66863e-10	4.0442e-08	0	0	5.06576	108.838	RPL5;NOTCH1;LEF1;PDGFB;BRCA1;GATA2;HIF1A;TTN;RIMS2;MYC;NKX2-1;DNMT3B;MAPK1;SOX9;TFAP2A;MAP2K1;NTRK3;MAGI2;ANK3;INHBA;KLF4;FUBP1;TP53;MYD88;NFE2L2
ERK1 and ERK2 cascade (GO:0070371)	8/23	7.4015e-10	6.21726e-08	0	0	37.1147	780.306	MAP2K1;MAP2K2;MYC;KDR;MAPK1;SOX9;ZFP36L2;ZFP36L1
positive regulation of phosphorylation (GO:0042327)	20/253	9.87733e-10	8.05293e-08	0	0	6.16885	127.915	EPHA5;NTRK1;CSF1R;DAXX;FLT3;FLT4;NTRK3;HIF1A;EGFR;ERBB3;AXL;KDR;SOX9;RAC1;TNIK;HRAS;ROS1;MET;EPHA3;FGFR1
protein phosphorylation (GO:0006468)	28/496	1.04235e-09	8.25538e-08	0	0	4.37708	90.5258	CSF1R;FLT3;FLT4;PDGFB;ACVR1B;EGFR;AKT3;KDR;PIM1;ABL2;MAPK1;JAK2;ROS1;SMAD2;NTRK1;MAP2K1;PRKCB;PLK2;BCR;LATS1;LATS2;BIRC6;TNIK;TOP1;EPHA3;BMPR1A;FGFR1;MAP3K12
negative regulation of cellular process (GO:0048523)	30/566	1.13408e-09	8.73244e-08	0	0	4.11155	84.6875	RB1;NOTCH1;CTBP2;FOXO4;ACVR1B;PPM1D;ING1;RTN4;ERBB3;PPP2R1A;MYC;SLIT2;JAK2;ARID2;HRAS;MEN1;TFAP2A;NTRK1;NPM1;MAP2K1;SMAD4;CDKN2C;MAGI2;INHBA;KLF4;SMARCA2;RASA1;PLXNB2;FCGR2B;TP53
cellular response to growth factor stimulus (GO:0071363)	16/158	1.37667e-09	1.03138e-07	0	0	8.01721	163.58	MAP2K3;NTRK1;SMAD4;NOTCH1;FLT4;NTRK3;MAGI2;PDGFB;ACVR1B;KLF4;ZFP36L2;EGFR;ZFP36L1;KDR;SOX9;BMPR1A
regulation of MAPK cascade (GO:0043408)	16/166	2.84297e-09	2.07387e-07	0	0	7.58652	149.291	NTRK1;MAP2K1;MAP2K2;FLT3;FLT4;NTRK3;PDGFB;EGFR;TRAF7;PTPRC;KDR;MAPK1;TNIK;ROS1;HRAS;FGFR1
negative regulation of cell differentiation (GO:0045596)	17/191	3.07129e-09	2.18298e-07	0	0	6.96566	136.535	FOXA1;RB1;NOTCH1;ZBTB16;HNRNPU;GATA2;FOXO1;ZFP36L2;EGFR;TBX3;NFKBIA;HOXA9;MYB;NKX2-1;SOX9;MEN1;RUNX1T1
chromatin remodeling (GO:0006338)	13/103	3.33196e-09	2.30905e-07	0	0	10.1937	198.979	FOXA1;RB1;KDM5A;DAXX;NPM1;SMARCB1;BAZ2A;SMARCA2;MYC;MYB;SOX9;TOP1;ZBTB7A
positive regulation of cell differentiation (GO:0045597)	19/258	8.41514e-09	5.68946e-07	0	0	5.69053	105.805	SMAD2;SMAD4;ZBTB16;LEF1;RHOA;HOXA11;ZFP36L1;COL1A1;ZEB1;KDR;TCF4;SOX9;CTNNA2;IL6ST;TP63;EZH2;BCL9L;BMPR1A;FGFR1
negative regulation of cell population proliferation (GO:0008285)	23/379	9.02454e-09	5.95619e-07	0	0	4.66543	86.4192	TFAP2A;NTRK1;NPM1;MAP2K1;CDKN2C;NOTCH1;CTBP2;KDM2B;MAGI2;FOXO4;INHBA;GATA2;PPM1D;KLF4;SMARCA2;TBX3;MYC;SOX9;JAK2;ARID2;TP53;HRAS;MEN1
positive regulation of cellular process (GO:0048522)	30/625	1.11475e-08	7.18622e-07	0	0	3.69246	67.6165	RYR2;CSF1R;NOTCH1;LRP1;IRS1;FLT3;FLT4;LEF1;PDGFB;GATA2;EGFR;ZFP36L1;RPTOR;BCLAF1;ERBB3;MYC;KDR;SOX9;RAC1;HRAS;NPM1;NTRK3;DICER1;TSHR;TBX3;IL6ST;IL7R;FCGR2B;EZH2;FGFR1
regulation of ERK1 and ERK2 cascade (GO:0070372)	18/238	1.38599e-08	8.72997e-07	0	0	5.84086	105.686	NOTCH2;NTRK1;CSF1R;MAP2K1;SMAD4;NOTCH1;FLT4;NTRK3;PDGFB;EGFR;TRAF7;PTPRC;KDR;MAP2K7;HRAS;ROS1;S100A7;MAP3K12
hematopoietic progenitor cell differentiation (GO:0002244)	8/32	1.4172e-08	8.72997e-07	0	0	23.1861	419.019	CSF1R;PTPRC;FLT3;FLT4;KDR;INHBA;TP53;FSTL3
positive regulation of MAPK cascade (GO:0043410)	19/274	2.23121e-08	1.34454e-06	0	0	5.32909	93.8887	NOTCH2;NTRK1;CSF1R;MAP2K1;NOTCH1;FLT3;FLT4;NTRK3;PDGFB;EGFR;TRAF7;PTPRC;KDR;MAP2K7;HRAS;EZH2;S100A7;FGFR1;MAP3K12
negative regulation of macromolecule metabolic process (GO:0010605)	16/194	2.6705e-08	1.57503e-06	0	0	6.38398	111.327	RB1;NOTCH2;MAP2K1;MAP2K2;NOTCH1;PDGFB;DICER1;GATA2;KLF4;HIF1A;RUNX1;FOXP1;KDR;REL;HRAS;BMPR1A
positive regulation of epithelial cell proliferation (GO:0050679)	13/123	2.94986e-08	1.70355e-06	0	0	8.33182	144.465	NOTCH2;TCF7L2;FLT4;PDGFB;HIF1A;RTN4;EGFR;NR4A3;MYC;AKT3;KDR;SOX9;HRAS
positive regulation of ERK1 and ERK2 cascade (GO:0070374)	15/172	3.47831e-08	1.96773e-06	0	0	6.76821	116.238	NOTCH2;NTRK1;CSF1R;MAP2K1;NOTCH1;FLT4;NTRK3;PDGFB;EGFR;PTPRC;KDR;MAP2K7;HRAS;S100A7;MAP3K12
negative regulation of growth (GO:0045926)	13/126	3.94459e-08	2.18688e-06	0	0	8.10938	138.251	RB1;NOTCH2;SMAD4;NOTCH1;CDKN2C;INHBA;ACVR1B;SMARCA2;ING1;RTN4;PPP2R1A;SLIT2;TP53
positive regulation of endothelial cell migration (GO:0010595)	11/86	4.76317e-08	2.58892e-06	0	0	10.2845	173.394	MAP2K3;FLT4;AKT3;KDR;PDGFB;RAC1;GATA2;MET;HIF1A;FOXP1;FGFR1
positive regulation of macromolecule biosynthetic process (GO:0010557)	13/129	5.23194e-08	2.75286e-06	0	0	7.89844	132.425	RPL5;CIITA;NPM1;IRS1;PDGFB;LARP4B;KLF4;EGFR;MYC;KDR;PLXNB2;EIF3E;JAK2
apoptotic process (GO:0006915)	17/231	5.2634e-08	2.75286e-06	0	0	5.65207	94.7282	NOTCH2;DCC;ZBTB16;ATN1;FOXO1;RTN4;NFKBIA;TRAF7;BCLAF1;BCL2L11;ERBB3;PPP2R1A;MYC;EP300;JAK2;TP63;MYD88
protein autophosphorylation (GO:0046777)	14/159	8.87879e-08	4.55778e-06	0	0	6.81927	110.725	NTRK1;CSF1R;ITK;MAP2K2;FLT3;FLT4;ACVR1B;EGFR;KDR;PIM1;TNIK;JAK2;FGFR1;MAP3K12
positive regulation of epithelial to mesenchymal transition (GO:0010718)	8/42	1.40182e-07	7.06515e-06	0	0	16.3583	258.14	SMAD2;COL1A1;TCF7L2;SMAD4;NOTCH1;LEF1;BCL9L;EZH2
fat cell differentiation (GO:0045444)	9/58	1.47308e-07	7.25288e-06	0	0	12.805	201.433	NR4A2;TCF7L2;NR4A3;CTBP2;PRDM16;EP300;KLF4;ZBTB7A;FOXO1
regulation of epithelial to mesenchymal transition (GO:0010717)	10/76	1.49139e-07	7.25288e-06	0	0	10.5915	166.481	FOXA1;SMAD2;COL1A1;SMAD4;LEF1;NKX2-1;EPHA3;CLASP1;BCL9L;EZH2
positive regulation of multicellular organismal process (GO:0051240)	20/345	1.81329e-07	8.66626e-06	0	0	4.4017	68.3274	SMAD2;ITK;SMAD4;LRP1;ZBTB16;LEF1;PDGFB;INHBA;ACVR1B;RTN4;TSHR;COL1A1;PRDM16;CNOT3;GNAS;SOX9;JAK2;EZH2;BCL9L;BMPR1A
branching morphogenesis of an epithelial tube (GO:0048754)	8/44	2.05254e-07	9.64345e-06	0	0	15.448	237.884	SALL1;COL4A1;MYC;KDR;NKX2-1;SLIT2;MET;HOXA11
regulation of transforming growth factor beta receptor signaling pathway (GO:0017015)	11/100	2.30297e-07	1.06397e-05	0	0	8.66051	132.366	SMAD2;LATS1;SMAD4;ZEB2;LATS2;PRDM16;NKX2-1;EP300;ZBTB7A;MEN1;BCL9L
regulation of pri-miRNA transcription by RNA polymerase II (GO:1902893)	8/45	2.46506e-07	1.12019e-05	0	0	15.0297	228.69	NFIB;PDGFB;SOX9;FOXO3;GATA2;KLF4;HIF1A;TP53
cell cycle G1/S phase transition (GO:0044843)	9/63	3.07233e-07	1.37363e-05	0	0	11.6164	174.196	RB1;LATS1;PPP6C;LATS2;CDKN2C;MYC;PLK2;INHBA;ACVR1B
negative regulation of cell growth (GO:0030308)	12/126	3.19573e-07	1.40612e-05	0	0	7.39294	110.571	RB1;SMAD4;CDKN2C;PPP2R1A;DCC;INHBA;SLIT2;ACVR1B;TP53;SMARCA2;ING1;RTN4
regulation of protein phosphorylation (GO:0001932)	17/266	3.98103e-07	1.72428e-05	0	0	4.84888	71.4559	NTRK1;CSF1R;DAXX;NPM1;FLT4;NTRK3;EGFR;TTN;KDR;PLXNB2;SOX9;RAC1;TNIK;SLIT2;HRAS;BRD4;MEN1
regulation of cellular macromolecule biosynthetic process (GO:2000112)	23/468	4.12617e-07	1.73133e-05	0	0	3.71518	54.6159	RB1;DAXX;NOTCH1;RPL10;FUS;NONO;JMJD1C;NFATC2;BAZ2A;FOXO4;FOXO3;ACVR1B;HIF1A;GATA1;SMARCA2;NFKB2;SBNO1;PPP2R1A;MYB;EP300;ZNF479;TP53;EZH2
regulation of phosphatidylinositol 3-kinase signaling (GO:0014066)	11/106	4.18467e-07	1.73133e-05	0	0	8.11105	119.124	NTRK1;ERBB3;FLT3;NTRK3;KDR;PDGFB;MAPK1;SOX9;JAK2;EGFR;FGFR1
positive regulation of protein serine/threonine kinase activity (GO:0071902)	11/106	4.18467e-07	1.73133e-05	0	0	8.11105	119.124	RPTOR;CSF1R;MAP2K1;MAP2K2;FLT3;PDGFB;HRAS;RHOA;EGFR;EZH2;FGFR1
G1/S transition of mitotic cell cycle (GO:0000082)	10/85	4.35728e-07	1.77623e-05	0	0	9.31625	136.448	RB1;LATS1;PPP6C;LATS2;CDKN2C;MYC;PLK2;INHBA;ACVR1B;BRD4
phosphorylation (GO:0016310)	21/400	4.60092e-07	1.84837e-05	0	0	3.96687	57.884	NTRK1;MAP2K1;PRKCB;PLK2;TNK2;PDGFB;ACVR1B;BCR;LATS1;LATS2;AKT3;PIM1;MAPK1;BIRC6;TNIK;TOP1;JAK2;ROS1;BMPR1A;FGFR1;MAP3K12
regulation of cell migration (GO:0030334)	21/408	6.34947e-07	2.51439e-05	0	0	3.88326	55.4131	MACF1;CSF1R;NOTCH1;ZMYND8;NTRK3;MAGI2;LEF1;PDGFB;FOXO3;RHOA;EGFR;COL1A1;KDR;NKX2-1;FLNA;PLXNB2;RAC1;CTNNA2;SLIT2;ARID2;HRAS
cellular response to cytokine stimulus (GO:0071345)	23/482	6.88158e-07	2.68672e-05	0	0	3.59924	51.0705	CSF1R;FLT3;LEF1;HNRNPU;BRCA1;FOXO3;HIF1A;RHOA;ZFP36L2;FOXO1;ZFP36L1;ZEB1;BCL2L11;AXL;MYC;PIM1;ABL2;SOX9;CD58;JAK2;IL6ST;TP53;NFE2L2
embryonic limb morphogenesis (GO:0030326)	7/36	7.46921e-07	2.87565e-05	0	0	16.7266	235.967	TFAP2A;NIPBL;SALL1;CACNA1C;AFF3;TBX3;HOXA11
regulation of stem cell differentiation (GO:2000736)	10/91	8.28828e-07	3.14727e-05	0	0	8.62352	120.757	LMO1;NOTCH1;MYB;TCF12;HNRNPU;GATA2;GATA1;ZFP36L2;RUNX1;BMPR1A
positive regulation of transmembrane receptor protein serine/threonine kinase signaling pathway (GO:0090100)	10/92	9.18091e-07	3.43912e-05	0	0	8.51792	118.407	SMAD2;ZEB2;SMAD4;NOTCH1;EP300;INHBA;JAK2;ACVR1B;MEN1;BMPR1A
regulation of programmed cell death (GO:0043067)	14/194	1.01876e-06	3.76535e-05	0	0	5.48347	75.6551	FANK1;NTRK1;DAXX;FLT3;FBXO11;RTN4;MALT1;BCL2L11;MECOM;SOX9;JAK2;TP53;ZBTB7A;TP63
regulation of nucleic acid-templated transcription (GO:1903506)	21/430	1.47519e-06	5.38057e-05	0	0	3.6702	49.2787	RB1;DAXX;NOTCH1;FUS;NONO;JMJD1C;NFATC2;BAZ2A;FOXO4;ACVR1B;HIF1A;SMARCA2;NFKB2;SBNO1;ZMIZ1;PPP2R1A;MYB;EP300;ZNF479;TP53;EZH2
positive regulation of phosphatidylinositol 3-kinase signaling (GO:0014068)	9/77	1.75296e-06	6.31065e-05	0	0	9.21824	122.18	NTRK1;ERBB3;FLT3;NTRK3;KDR;PDGFB;SOX9;JAK2;FGFR1
regulation of protein kinase B signaling (GO:0051896)	14/207	2.20103e-06	7.82212e-05	0	0	5.11072	66.5752	NTRK1;TCF7L2;IRS1;FLT3;NTRK3;MAGI2;PDGFB;EGFR;RTN4;ERBB3;AXL;RAC1;MET;FGFR1
positive regulation of cell migration (GO:0030335)	16/269	2.25089e-06	7.89807e-05	0	0	4.47425	58.184	CSF1R;NOTCH1;NTRK3;LEF1;PDGFB;ACVR1B;HIF1A;EGFR;RTN4;COL1A1;NIPBL;PTPRC;KDR;SOX9;HRAS;CLASP1
positive regulation of phospholipase C activity (GO:0010863)	7/43	2.64286e-06	9.1575e-05	0	0	13.4694	172.996	ITK;NTRK3;GNAQ;ABL2;HRAS;EGFR;FGFR1
positive regulation of protein kinase activity (GO:0045860)	12/154	2.73728e-06	9.36759e-05	0	0	5.9267	75.9124	MAP2K3;RPTOR;CSF1R;DAXX;MAP2K1;MAP2K2;PTPRC;ERBB3;PDGFB;TNIK;RHOA;EZH2
beta-catenin-TCF complex assembly (GO:1904837)	6/29	3.22965e-06	0.000109178	0	0	18.0192	227.819	TCF7L2;MYC;LEF1;EP300;BCL9L;MEN1
regulation of Notch signaling pathway (GO:0008593)	9/83	3.30979e-06	0.000110539	0	0	8.46823	106.857	NOTCH1;ELF3;ZMIZ1;EP300;IL6ST;GATA2;ZBTB7A;TP63;EGFR
regulation of cell growth (GO:0001558)	14/217	3.82276e-06	0.000126151	0	0	4.85647	60.5822	RB1;SMAD4;CDKN2C;INHBA;ACVR1B;SMARCA2;ING1;EGFR;RTN4;RPTOR;PPP2R1A;SLIT2;TP53;ROS1
negative regulation of transmembrane receptor protein serine/threonine kinase signaling pathway (GO:0090101)	10/108	4.01881e-06	0.00013106	0	0	7.12143	88.4804	SMAD2;SMAD4;NOTCH1;MAGI2;PRDM16;NKX2-1;ZBTB7A;BCL9L;BMPR1A;FSTL3
regulation of telomerase activity (GO:0051972)	7/46	4.22915e-06	0.000136316	0	0	12.4314	153.82	MYC;MAPK1;POT1;MAP2K7;KLF4;TP53;MEN1
positive regulation of peptidyl-tyrosine phosphorylation (GO:0050731)	11/134	4.31841e-06	0.000137593	0	0	6.25569	77.2742	CSF1R;PTPRC;ERBB3;FLT3;TNK2;PDGFB;TNFRSF14;IL6ST;JAK2;TP53;GATA1
regulation of production of miRNAs involved in gene silencing by miRNA (GO:1903798)	5/18	4.6217e-06	0.000145584	0	0	26.4874	325.391	MAP2K1;MAP2K2;NCOR1;TP53;EGFR
epithelial to mesenchymal transition (GO:0001837)	7/47	4.9079e-06	0.000152862	0	0	12.12	148.163	DDX17;NOTCH1;LEF1;SOX9;HIF1A;TBX3;FGFR1
embryonic forelimb morphogenesis (GO:0035115)	4/9	5.22247e-06	0.000160852	0	0	54.924	668.016	TFAP2A;NIPBL;CACNA1C;TBX3
positive regulation of blood vessel endothelial cell migration (GO:0043536)	7/48	5.67489e-06	0.000172866	0	0	11.8238	142.825	MAP2K3;AKT3;PDGFB;KDR;GATA2;HIF1A;FGFR1
regulation of cell migration involved in sprouting angiogenesis (GO:0090049)	6/32	5.93931e-06	0.000178954	0	0	15.9377	191.792	NOTCH1;AKT3;KDR;GATA2;KLF4;RHOA
regulation of histone H3-K4 methylation (GO:0051569)	5/19	6.19787e-06	0.000184736	0	0	24.5942	294.916	SMAD4;MYB;DNMT3B;BRCA1;BCOR
regulation of myeloid cell differentiation (GO:0045637)	8/68	6.32882e-06	0.000186633	0	0	9.25748	110.816	HOXA9;NR4A3;PRKCB;KMT2C;ZBTB16;EP300;GATA1;RUNX1
gonad development (GO:0008406)	7/51	8.59694e-06	0.000243383	0	0	11.0159	128.491	SALL1;MSH2;SOX9;INHBA;NR2F2;GATA1;MAMLD1
B cell receptor signaling pathway (GO:0050853)	6/34	8.6019e-06	0.000243383	0	0	14.7977	172.594	CD79B;ITK;CD79A;PTPRC;PRKCB;NFATC2
positive regulation of pri-miRNA transcription by RNA polymerase II (GO:1902895)	6/34	8.6019e-06	0.000243383	0	0	14.7977	172.594	PDGFB;FOXO3;GATA2;KLF4;HIF1A;TP53
forelimb morphogenesis (GO:0035136)	4/10	8.60444e-06	0.000243383	0	0	45.7677	533.799	TFAP2A;NIPBL;CACNA1C;TBX3
positive regulation of transcription from RNA polymerase II promoter involved in cellular response to chemical stimulus (GO:1901522)	5/21	1.05904e-05	0.000296532	0	0	21.5177	246.497	SMAD4;NOTCH1;EP300;HIF1A;NFE2L2
heart morphogenesis (GO:0003007)	7/53	1.11653e-05	0.000309503	0	0	10.5359	120.138	RYR2;NIPBL;NOTCH1;SOX9;TBX3;TTN;BMPR1A
response to cytokine (GO:0034097)	11/150	1.27369e-05	0.000349571	0	0	5.53109	62.341	CSF1R;CIITA;FLT3;LEF1;REL;IL6ST;MAP2K7;AFF3;JAK2;MYD88;RHOA
positive regulation of production of miRNAs involved in gene silencing by miRNA (GO:1903800)	4/11	1.33665e-05	0.000363254	0	0	39.2275	440.241	MAP2K1;MAP2K2;TP53;EGFR
positive regulation of cellular biosynthetic process (GO:0031328)	12/180	1.35862e-05	0.00036564	0	0	5.00282	56.0638	RPL5;ZEB2;NPM1;IRS1;MYC;PDGFB;PLXNB2;EIF3E;LARP4B;KLF4;HIF1A;EGFR
response to UV (GO:0009411)	9/99	1.42311e-05	0.000374971	0	0	6.95709	77.6417	NPM1;MSH2;MYC;EP300;ERCC5;MAP2K7;TP53;EGFR;MEN1
regulation of erythrocyte differentiation (GO:0045646)	6/37	1.43343e-05	0.000374971	0	0	13.3637	149.043	INHBA;ACVR1B;FOXO3;GATA1;HIF1A;ZFP36L1
regulation of blood vessel endothelial cell migration (GO:0043535)	7/55	1.43387e-05	0.000374971	0	0	10.0959	112.595	MAP2K3;AKT3;KDR;PDGFB;GATA2;HIF1A;FGFR1
positive regulation of DNA-binding transcription factor activity (GO:0051091)	14/246	1.60048e-05	0.00041463	0	0	4.24309	46.8548	EPHA5;FANK1;FOXA1;NTRK1;NPM1;SMARCB1;PRKCB;ARID5B;MALT1;NFKB2;NFKBIA;EP300;ZBTB7A;MYD88
regulation of cell differentiation (GO:0045595)	11/156	1.84271e-05	0.000472961	0	0	5.30059	57.7854	DDX17;TFAP2A;PPP2R1A;PRKCB;TRPS1;KLF4;EPHA3;CLASP1;RUNX1;ZFP36L1;FGFR1
cellular response to oxygen-containing compound (GO:1901701)	16/323	2.2504e-05	0.000572303	0	0	3.67702	39.3507	IRS1;PDGFB;RHOA;EGFR;FOXO1;TSHR;ZFP36L1;RPTOR;NR4A3;AXL;ABL2;MAPK1;SOX9;SLIT2;EPHA3;MYD88
regulation of intracellular signal transduction (GO:1902531)	19/437	2.41077e-05	0.000607513	0	0	3.22376	34.2782	BARD1;NTRK1;RPL5;DAXX;NTRK3;ARAF;BRCA1;PRDM1;RHOA;EGFR;BCR;NFKBIA;EP300;MAPK1;RAC1;TNIK;TP53;ROS1;TP63
positive regulation of protein kinase B signaling (GO:0051897)	11/161	2.4736e-05	0.000617731	0	0	5.1226	54.3367	TCF7L2;ERBB3;IRS1;FLT3;AXL;PDGFB;RAC1;MET;RTN4;EGFR;FGFR1
cytoplasmic sequestering of protein (GO:0051220)	4/13	2.83019e-05	0.000700472	0	0	30.5072	319.489	LATS1;NFKBIA;FLNA;NFKBIE
regulation of DNA-templated transcription, initiation (GO:2000142)	7/61	2.86164e-05	0.000701988	0	0	8.97137	93.8543	CSF1R;TCF7L2;BCLAF1;LEF1;SOX9;PPM1D;TP53
positive regulation of histone H3-K9 acetylation (GO:2000617)	3/5	2.9834e-05	0.000719129	0	0	102.641	1069.5	SMAD4;SMARCB1;BRCA1
positive regulation of transcription from RNA polymerase II promoter in response to hypoxia (GO:0061419)	3/5	2.9834e-05	0.000719129	0	0	102.641	1069.5	NOTCH1;HIF1A;NFE2L2
lymphocyte differentiation (GO:0030098)	8/84	3.05334e-05	0.000729643	0	0	7.30259	75.9227	CD79B;CD79A;PTPRC;MSH2;FLT3;AXL;IKZF1;ZBTB7A
B cell activation (GO:0042113)	8/85	3.32858e-05	0.000788617	0	0	7.20738	74.3108	CD79B;CD79A;PTPRC;MSH2;FLT3;PRKCB;ZBTB7A;MALT1
regulation of cell-substrate adhesion (GO:0010810)	6/43	3.49369e-05	0.000815183	0	0	11.1932	114.864	NOTCH1;PDGFB;RAC1;JAK2;FBLN2;RHOA
positive regulation of cytokine production (GO:0001819)	16/335	3.49952e-05	0.000815183	0	0	3.53651	36.2856	ITK;CSF1R;FLT4;BRCA1;POU2F2;HIF1A;MALT1;RUNX1;FOXP1;NFKB2;PTPRC;EP300;TNFRSF14;CD58;IL6ST;MYD88
regulation of Wnt signaling pathway (GO:0030111)	9/111	3.5689e-05	0.000824416	0	0	6.13486	62.825	MACF1;SALL1;LRP1;PPP2R1A;CTNND2;GNAQ;RSPO2;RSPO3;RUNX1
response to glucocorticoid (GO:0051384)	5/27	3.91152e-05	0.000888749	0	0	15.6445	158.776	BCL2L11;HNRNPU;SLIT2;ZFP36L2;ZFP36L1
positive regulation of erythrocyte differentiation (GO:0045648)	5/27	3.91152e-05	0.000888749	0	0	15.6445	158.776	INHBA;ACVR1B;FOXO3;GATA1;HIF1A
cellular protein modification process (GO:0006464)	32/1025	4.12774e-05	0.000930251	0	0	2.3287	23.5087	RPN1;ARAF;PDGFB;TNC;ACVR1B;PPM1D;HIF1A;FSTL3;PPP6C;PPP2R1A;AKT3;PIM1;ABL2;MAPK1;JAK2;ROS1;MEN1;NTRK1;MAP2K1;PRKCB;PLK2;ZBTB16;FBXO11;BCR;LATS1;PTPRC;LATS2;BIRC6;TNIK;BMPR1A;FGFR1;MAP3K12
cytokine-mediated signaling pathway (GO:0019221)	23/621	4.29705e-05	0.000960598	0	0	2.74268	27.5776	CSF1R;SMAD4;CIITA;IRS1;FLT3;HLA-B;PDGFB;FOXO3;HIF1A;FOXO1;NFKBIA;ZEB1;BCL2L11;MYC;HNRNPA2B1;PIM1;ABL2;TNFRSF14;JAK2;IL6ST;IL7R;TP53;MYD88
positive regulation of Notch signaling pathway (GO:0045747)	6/45	4.55528e-05	0.00101018	0	0	10.6181	106.145	NOTCH1;ELF3;ZMIZ1;EP300;IL6ST;TP63
negative regulation of cell migration (GO:0030336)	10/144	5.0337e-05	0.00110741	0	0	5.19865	51.4499	LRP1;ZMYND8;MAGI2;NKX2-1;RAC1;SLIT2;ARID2;FOXO3;CLASP1;BMPR1A
regulation of extracellular matrix organization (GO:1903053)	4/15	5.28027e-05	0.00112089	0	0	24.9579	245.809	RB1;NOTCH1;LRP1;RUNX1
regulation of phospholipase C activity (GO:1900274)	4/15	5.28027e-05	0.00112089	0	0	24.9579	245.809	NTRK3;ABL2;HRAS;FGFR1
peptidyl-tyrosine autophosphorylation (GO:0038083)	4/15	5.28027e-05	0.00112089	0	0	24.9579	245.809	NTRK1;ITK;KDR;EGFR
positive regulation of histone H3-K4 methylation (GO:0051571)	4/15	5.28027e-05	0.00112089	0	0	24.9579	245.809	SMAD4;MYB;DNMT3B;BRCA1
positive regulation of apoptotic process (GO:0043065)	15/310	5.29714e-05	0.00112089	0	0	3.57664	35.2147	BARD1;FANK1;FOXA1;TFAP2A;FOXL2;FOXO3;FOXO1;LATS1;TRAF7;BCLAF1;BCL2L11;LATS2;SLIT2;TP53;TP63
positive regulation of cell projection organization (GO:0031346)	9/117	5.40707e-05	0.00113548	0	0	5.79226	56.9102	NTRK1;NTRK3;MAGI2;EP300;ABL2;PLXNB2;SLIT2;EPHA3;RHOA
regulation of actin cytoskeleton organization (GO:0032956)	8/91	5.45245e-05	0.00113641	0	0	6.68432	65.619	EPHA5;NOTCH2;CSF1R;LRP1;ABL2;RAC1;RHOA;EPHA3
regulation of peptidyl-tyrosine phosphorylation (GO:0050730)	8/92	5.89741e-05	0.00120753	0	0	6.60441	64.3165	PTPRC;TNK2;PDGFB;TNFRSF14;JAK2;TP53;GATA1;EGFR
negative regulation of histone H3-K9 methylation (GO:0051573)	3/6	5.90247e-05	0.00120753	0	0	68.4236	666.279	SMARCB1;DNMT3B;BRCA1
mitotic cell cycle phase transition (GO:0044772)	12/209	5.92439e-05	0.00120753	0	0	4.26003	41.4665	RB1;LATS1;PPP6C;CDKN2C;LATS2;PPP2R1A;MYC;PLK2;CDC27;INHBA;ACVR1B;CLASP1
RNA processing (GO:0006396)	11/179	6.53342e-05	0.00132195	0	0	4.56954	44.032	DDX17;CLP1;PPP2R1A;FUS;NONO;CELF2;HNRNPA2B1;HNRNPU;LUC7L3;U2AF1;DICER1
positive regulation of epithelial cell migration (GO:0010634)	8/94	6.87826e-05	0.00138163	0	0	6.45016	61.822	FLT4;KDR;RAC1;SOX9;HIF1A;RTN4;CLASP1;FOXP1
cellular response to corticosteroid stimulus (GO:0071384)	4/16	6.95994e-05	0.00138798	0	0	22.8769	218.995	BCL2L11;HNRNPU;ZFP36L2;ZFP36L1
regulation of stress-activated MAPK cascade (GO:0032872)	6/49	7.44888e-05	0.00147488	0	0	9.6284	91.5166	MAP2K1;MAP2K2;MYC;MAPK1;EGFR;FOXO1
negative regulation of neuron apoptotic process (GO:0043524)	7/71	7.70732e-05	0.00150456	0	0	7.56575	71.6533	NTRK1;KDM2B;MSH2;ERBB3;RASA1;NONO;HIF1A
phosphatidylinositol-mediated signaling (GO:0048015)	7/71	7.70732e-05	0.00150456	0	0	7.56575	71.6533	NTRK1;CSF1R;ERBB3;IRS1;RHOA;ZFP36L1;FGFR1
regulation of transmembrane receptor protein serine/threonine kinase signaling pathway (GO:0090092)	5/31	7.84978e-05	0.00152165	0	0	13.2349	125.102	SMAD2;LATS1;SMAD4;LATS2;FSTL3
cellular response to organic substance (GO:0071310)	9/123	7.98658e-05	0.00153742	0	0	5.48572	51.7587	CSF1R;FLT3;LEF1;PDGFB;SLIT2;ACVR1B;KLF4;RHOA;BMPR1A
mesenchyme morphogenesis (GO:0072132)	4/17	8.99754e-05	0.00171795	0	0	21.1161	196.717	SMAD2;NOTCH1;SOX9;BMPR1A
regulation of phosphorylation (GO:0042325)	9/125	9.04834e-05	0.00171795	0	0	5.39059	50.1883	NUP214;BARD1;CDKN2C;EP300;PLXNB2;INHBA;HIF1A;ZBTB7A;EGFR
aortic valve morphogenesis (GO:0003180)	5/32	9.19347e-05	0.00173363	0	0	12.7441	118.449	RB1;NOTCH1;ELN;SLIT2;SOX9
mesenchymal cell differentiation (GO:0048762)	6/51	9.36259e-05	0.00175359	0	0	9.19953	85.3367	DDX17;NOTCH1;LEF1;SOX9;HIF1A;FGFR1
circulatory system development (GO:0072359)	9/126	9.62212e-05	0.0017901	0	0	5.34424	49.4282	SALL1;NOTCH1;ERBB3;FLT4;NTRK3;PDGFB;SOX9;CACNA1C;BCOR
peptidyl-serine phosphorylation (GO:0018105)	10/156	9.8657e-05	0.00182318	0	0	4.76844	43.9834	LATS1;MAP2K2;LATS2;PRKCB;PLK2;AKT3;PDGFB;MAPK1;TOP1;MAP3K12
cardiac pacemaker cell development (GO:0060926)	3/7	0.00010218	0.00186345	0	0	51.3151	471.523	TBX18;TBX3;BMPR1A
regulation of transforming growth factor beta2 production (GO:0032909)	3/7	0.00010218	0.00186345	0	0	51.3151	471.523	SMAD4;HIF1A;BMPR1A
myeloid cell differentiation (GO:0030099)	6/52	0.000104558	0.00189435	0	0	8.99908	82.4835	ZBTB16;IKZF1;INHBA;JAK2;GATA1;RUNX1
cellular response to glucocorticoid stimulus (GO:0071385)	4/18	0.000114362	0.00205852	0	0	19.6068	177.954	BCL2L11;HNRNPU;ZFP36L2;ZFP36L1
cardiac muscle tissue development (GO:0048738)	6/53	0.000116481	0.00208313	0	0	8.80717	79.7734	NOTCH2;SMAD4;NOTCH1;TBX18;TTN;BMPR1A
positive regulation of cellular protein metabolic process (GO:0032270)	8/102	0.000122597	0.00217635	0	0	5.8988	53.1282	NFKBIA;RPL5;NPM1;PLXNB2;EIF3E;LARP4B;INHBA;KLF4
epithelial tube morphogenesis (GO:0060562)	5/34	0.000124049	0.00217635	0	0	11.864	106.715	CSF1R;RYR2;COL4A1;SLIT2;MET
positive regulation of telomerase activity (GO:0051973)	5/34	0.000124049	0.00217635	0	0	11.864	106.715	MYC;MAPK1;POT1;MAP2K7;KLF4
positive regulation of endothelial cell proliferation (GO:0001938)	7/77	0.000129406	0.00224285	0	0	6.91514	61.9082	FLT4;AKT3;KDR;PDGFB;GATA2;HIF1A;FGFR1
regulation of focal adhesion assembly (GO:0051893)	6/54	0.000129457	0.00224285	0	0	8.62325	77.1967	MACF1;KDR;RAC1;RHOA;EPHA3;CLASP1
response to fatty acid (GO:0070542)	4/19	0.000143206	0.00246564	0	0	18.2987	161.966	IRS1;SOX9;FOXO3;FOXO1
regulation of cell motility (GO:2000145)	9/133	0.00014557	0.00249087	0	0	5.04075	44.5343	CSF1R;MACF1;ERBB3;ABL2;PLXNB2;FLNA;RAC1;RHOA;EGFR
negative regulation of signal transduction (GO:0009968)	13/267	0.000156316	0.00265833	0	0	3.58176	31.3892	RB1;LRP1;PRKCB;IRS1;DCC;GATA2;EGFR;FSTL3;NR4A2;PTPRC;ERBB3;ZBTB7A;EZH2
small GTPase mediated signal transduction (GO:0007264)	8/106	0.000160376	0.00271074	0	0	5.65688	49.4298	RB1;BCR;PLK2;TNK2;RAC1;TP53;RALGDS;HRAS
aortic valve development (GO:0003176)	5/36	0.000164121	0.00275722	0	0	11.0975	96.7133	RB1;NOTCH1;ELN;SLIT2;SOX9
cellular response to peptide (GO:1901653)	6/57	0.000175381	0.00290268	0	0	8.11476	70.1809	NTRK1;GRIN2A;LRP1;FCGR2B;TP53;ZFP36L1
regulation of smooth muscle cell migration (GO:0014910)	4/20	0.000176967	0.00290268	0	0	17.1542	148.204	LRP1;PDGFB;SLIT2;BMPR1A
granulocyte differentiation (GO:0030851)	4/20	0.000176967	0.00290268	0	0	17.1542	148.204	LEF1;EP300;DEK;GATA1
negative regulation of cyclin-dependent protein serine/threonine kinase activity (GO:0045736)	4/20	0.000176967	0.00290268	0	0	17.1542	148.204	LATS1;LATS2;NR2F2;MEN1
regulation of actin cytoskeleton reorganization (GO:2000249)	5/37	0.000187525	0.0030222	0	0	10.7501	92.2531	NOTCH2;CSF1R;NTRK3;ABL2;HRAS
negative regulation of stress-activated MAPK cascade (GO:0032873)	5/37	0.000187525	0.0030222	0	0	10.7501	92.2531	NCOR1;MECOM;MYC;FOXO1;MEN1
positive regulation of myeloid cell differentiation (GO:0045639)	5/37	0.000187525	0.0030222	0	0	10.7501	92.2531	INHBA;ACVR1B;FOXO3;GATA1;HIF1A
regulation of cyclin-dependent protein serine/threonine kinase activity (GO:0000079)	7/82	0.000192327	0.00308168	0	0	6.45249	55.2095	LATS1;LATS2;CDKN2C;PDGFB;NR2F2;EGFR;MEN1
response to tumor necrosis factor (GO:0034612)	8/110	0.000207256	0.00330179	0	0	5.43394	46.0882	BRCA1;CD58;MAP2K7;AFF3;JAK2;ZFP36L2;ZFP36L1;NFE2L2
ventricular septum development (GO:0003281)	5/38	0.00021339	0.0033801	0	0	10.4238	88.1062	SMAD4;NOTCH1;SALL1;SLIT2;BMPR1A
regulation of cardiac muscle cell proliferation (GO:0060043)	4/21	0.000216115	0.00338457	0	0	16.1443	136.253	NOTCH1;PIM1;RUNX1;BMPR1A
regulation of cell-substrate junction assembly (GO:0090109)	4/21	0.000216115	0.00338457	0	0	16.1443	136.253	MACF1;RHOA;CLASP1;EPHA3
regulation of protein serine/threonine kinase activity (GO:0071900)	8/111	0.000220581	0.00341593	0	0	5.38091	45.3032	RB1;RPTOR;CSF1R;MAP2K1;MAP2K2;CDKN2C;RHOA;EZH2
Fc-epsilon receptor signaling pathway (GO:0038095)	8/111	0.000220581	0.00341593	0	0	5.38091	45.3032	MAP2K4;ITK;NR4A3;NFATC2;MAPK1;RAC1;MAP2K7;MALT1
regulation of helicase activity (GO:0051095)	3/9	0.000239982	0.0036753	0	0	34.2066	285.11	MSH2;POT1;TP53
negative regulation of smooth muscle cell differentiation (GO:0051151)	3/9	0.000239982	0.0036753	0	0	34.2066	285.11	PDGFB;NFATC2;FOXO4
regulation of T cell differentiation (GO:0045580)	5/39	0.000241884	0.00368408	0	0	10.1167	84.2425	ZMIZ1;FANCA;NFATC2;PRDM1;RUNX1
B cell differentiation (GO:0030183)	6/61	0.000255631	0.00385114	0	0	7.52306	62.2291	CD79B;CD79A;PTPRC;MSH2;FLT3;ZBTB7A
positive regulation of DNA biosynthetic process (GO:2000573)	6/61	0.000255631	0.00385114	0	0	7.52306	62.2291	MYC;PDGFB;POT1;MAPK1;MAP2K7;KLF4
negative regulation of phosphorylation (GO:0042326)	7/86	0.000258735	0.00387683	0	0	6.12453	50.5868	NCOR1;CDKN2C;NTRK3;HNRNPU;SLIT2;INHBA;MEN1
negative regulation of cyclin-dependent protein kinase activity (GO:1904030)	4/22	0.000261131	0.00389169	0	0	15.2466	125.792	LATS1;LATS2;NR2F2;MEN1
cellular response to transforming growth factor beta stimulus (GO:0071560)	8/114	0.000264835	0.00392579	0	0	5.22782	43.0584	SMAD2;SMAD4;ZMIZ1;SOX9;ZFP36L2;RHOA;ZFP36L1;BMPR1A
stress-activated MAPK cascade (GO:0051403)	6/62	0.000279607	0.00412271	0	0	7.38835	60.4524	MAP2K3;MAP2K4;MAPK1;MAP2K7;ZFP36L1;MAP3K12
positive regulation of neuron projection development (GO:0010976)	7/88	0.000298243	0.00437424	0	0	5.9727	48.484	NTRK1;NTRK3;MAGI2;EP300;ABL2;PLXNB2;EPHA3
positive regulation of programmed cell death (GO:0043068)	13/286	0.000305241	0.00443103	0	0	3.32922	26.9481	BARD1;FANK1;FOXA1;NTRK1;FOXL2;FOXO3;FOXO1;LATS1;BCLAF1;BCL2L11;LATS2;SLIT2;TP53
positive regulation of Ras protein signal transduction (GO:0046579)	6/63	0.000305313	0.00443103	0	0	7.25836	58.7504	NOTCH2;P2RY8;NTRK1;NOTCH1;RAC1;JAK2
response to growth factor (GO:0070848)	5/41	0.000307454	0.00443887	0	0	9.55371	77.2626	MYC;PDGFB;ACVR1B;KLF4;BMPR1A
regulation of B cell receptor signaling pathway (GO:0050855)	4/23	0.000312506	0.0044856	0	0	14.4434	116.571	PRKCB;FCGR2B;FOXP1;RUNX1
positive regulation of protein modification process (GO:0031401)	11/214	0.000313927	0.0044856	0	0	3.77491	30.4498	NTRK1;CSF1R;DAXX;FLT4;NTRK3;KDR;SOX9;RAC1;TNIK;HRAS;EGFR
regulation of transcription initiation from RNA polymerase II promoter (GO:0060260)	6/64	0.000332835	0.00473138	0	0	7.13285	57.1189	CSF1R;TCF7L2;LEF1;SOX9;PPM1D;TP53
negative regulation of telomerase activity (GO:0051974)	3/10	0.000339144	0.00479647	0	0	29.3185	234.228	POT1;TP53;MEN1
regulation of cardiac muscle hypertrophy (GO:0010611)	4/24	0.000370739	0.0050625	0	0	13.7206	108.393	SMAD4;NOTCH1;NR4A3;IL6ST
regulation of cellular response to transforming growth factor beta stimulus (GO:1903844)	4/24	0.000370739	0.0050625	0	0	13.7206	108.393	SMAD2;LATS1;SMAD4;LATS2
response to gamma radiation (GO:0010332)	4/24	0.000370739	0.0050625	0	0	13.7206	108.393	MYC;HRAS;TP53;MEN1
positive regulation of cellular response to transforming growth factor beta stimulus (GO:1903846)	4/24	0.000370739	0.0050625	0	0	13.7206	108.393	SMAD4;ZEB2;EP300;MEN1
positive regulation of phospholipase activity (GO:0010518)	4/24	0.000370739	0.0050625	0	0	13.7206	108.393	NTRK3;ABL2;HRAS;FGFR1
positive regulation of transcription from RNA polymerase II promoter in response to stress (GO:0036003)	4/24	0.000370739	0.0050625	0	0	13.7206	108.393	NOTCH1;HIF1A;TP53;NFE2L2
positive regulation of transforming growth factor beta receptor signaling pathway (GO:0030511)	4/24	0.000370739	0.0050625	0	0	13.7206	108.393	SMAD4;ZEB2;EP300;MEN1
development of primary male sexual characteristics (GO:0046546)	5/43	0.000385674	0.00521506	0	0	9.04996	71.1374	MSH2;SOX9;INHBA;GATA1;MAMLD1
male gonad development (GO:0008584)	5/43	0.000385674	0.00521506	0	0	9.04996	71.1374	MSH2;SOX9;INHBA;GATA1;MAMLD1
positive regulation of Wnt signaling pathway (GO:0030177)	9/153	0.000414214	0.00557379	0	0	4.33621	33.7753	COL1A1;MACF1;ZEB2;SALL1;TBL1XR1;RSPO2;RSPO3;GPC5;EGFR
regulation of epithelial cell proliferation (GO:0050678)	7/93	0.000418474	0.00560391	0	0	5.62402	43.7486	TCF7L2;NR4A3;MYC;SOX9;HRAS;EGFR;ZFP36L1
mitotic spindle assembly (GO:0090307)	5/44	0.000429996	0.00573052	0	0	8.81746	68.3507	ARHGEF10;STAG1;FLNA;CLASP1;RHOA
cardiac conduction system development (GO:0003161)	4/25	0.000436335	0.00575962	0	0	13.0665	101.097	NOTCH2;SMAD4;TBX18;BMPR1A
positive regulation of vascular endothelial growth factor production (GO:0010575)	4/25	0.000436335	0.00575962	0	0	13.0665	101.097	FLT4;BRCA1;IL6ST;HIF1A
positive regulation of NF-kappaB transcription factor activity (GO:0051092)	9/155	0.00045544	0.00592016	0	0	4.27638	32.9035	NFKBIA;NTRK1;NPM1;PRKCB;EP300;ZBTB7A;MYD88;MALT1;NFKB2
regulation of cytoplasmic transport (GO:1903649)	3/11	0.000461311	0.00592016	0	0	25.6523	197.047	MAP2K1;MAP2K2;MAPK1
regulation of histone H3-K9 acetylation (GO:2000615)	3/11	0.000461311	0.00592016	0	0	25.6523	197.047	SMAD4;SMARCB1;BRCA1
regulation of stress-activated protein kinase signaling cascade (GO:0070302)	3/11	0.000461311	0.00592016	0	0	25.6523	197.047	MAP2K1;MAP2K2;MAPK1
negative regulation of oxidative stress-induced neuron death (GO:1903204)	3/11	0.000461311	0.00592016	0	0	25.6523	197.047	NR4A3;NONO;HIF1A
positive regulation of chondrocyte differentiation (GO:0032332)	3/11	0.000461311	0.00592016	0	0	25.6523	197.047	ZBTB16;SOX9;HOXA11
positive regulation of RNA metabolic process (GO:0051254)	5/45	0.000478051	0.00610672	0	0	8.59659	65.7277	MAP2K1;MAP2K2;HRAS;TP53;EGFR
cellular response to oxidative stress (GO:0034599)	8/125	0.000493452	0.00627454	0	0	4.73365	36.0424	MAPK1;FOXO3;TP53;HIF1A;CPEB2;FOXO1;EGFR;NFE2L2
positive regulation of MAP kinase activity (GO:0043406)	6/69	0.000500885	0.00633997	0	0	6.56508	49.8889	FLT3;PDGFB;HRAS;EGFR;EZH2;FGFR1
regulation of chondrocyte differentiation (GO:0032330)	4/26	0.000509805	0.00636567	0	0	12.472	94.556	TRPS1;ZBTB16;SOX9;HOXA11
mononuclear cell differentiation (GO:1903131)	4/26	0.000509805	0.00636567	0	0	12.472	94.556	CSF1R;FLT3;AXL;IKZF1
positive regulation of histone methylation (GO:0031062)	4/26	0.000509805	0.00636567	0	0	12.472	94.556	SMAD4;MYB;DNMT3B;BRCA1
skeletal system development (GO:0001501)	9/158	0.000523558	0.00650808	0	0	4.18963	31.6521	COL1A1;ZBTB16;TRPS1;GNAS;SOX9;HOXA13;TBX3;HOXA11;FGFR1
protein-containing complex assembly (GO:0065003)	12/267	0.000571331	0.00704096	0	0	3.2813	24.5032	PPP6C;TCF7L2;PPP2R1A;MYC;LEF1;FANCA;EP300;DMD;SOX9;TP53;MEN1;BCL9L
cellular response to tumor necrosis factor (GO:0071356)	10/194	0.000571506	0.00704096	0	0	3.7763	28.1985	NFKBIA;TNFRSF14;BRCA1;CD58;JAK2;FOXO3;TP53;ZFP36L2;ZFP36L1;NFE2L2
regulation of neuron apoptotic process (GO:0043523)	7/98	0.000574622	0.00704802	0	0	5.31365	39.6494	TFAP2A;NTRK1;KDM2B;MSH2;ERBB3;RASA1;FOXO3
regulation of hematopoietic stem cell differentiation (GO:1902036)	6/71	0.000584096	0.00706936	0	0	6.36243	47.3711	LMO1;MYB;TCF12;GATA2;GATA1;RUNX1
gland development (GO:0048732)	6/71	0.000584096	0.00706936	0	0	6.36243	47.3711	SALL1;NKX2-1;ARID5B;SOX9;MET;TBX3
myeloid leukocyte differentiation (GO:0002573)	6/71	0.000584096	0.00706936	0	0	6.36243	47.3711	CSF1R;LEF1;EP300;DEK;FOXP1;RUNX1
regulation of vascular endothelial growth factor production (GO:0010574)	4/27	0.000591664	0.00706936	0	0	11.9291	88.6639	FLT4;BRCA1;IL6ST;HIF1A
positive regulation of BMP signaling pathway (GO:0030513)	4/27	0.000591664	0.00706936	0	0	11.9291	88.6639	SMAD2;SMAD4;NOTCH1;BMPR1A
positive regulation of gene silencing by miRNA (GO:2000637)	4/27	0.000591664	0.00706936	0	0	11.9291	88.6639	MAP2K1;MAP2K2;TP53;EGFR
regulation of histone H3-K9 methylation (GO:0051570)	3/12	0.000608476	0.0072081	0	0	22.8009	168.831	MYB;DNMT3B;BRCA1
negative regulation of cardiac muscle hypertrophy (GO:0010614)	3/12	0.000608476	0.0072081	0	0	22.8009	168.831	SMAD4;NOTCH1;FOXO1
extrinsic apoptotic signaling pathway (GO:0097191)	6/72	0.00062953	0.00742578	0	0	6.26571	46.1816	DAXX;ERBB3;DCC;INHBA;JAK2;ACVR1B
negative regulation of cell adhesion (GO:0007162)	6/73	0.000677657	0.00794417	0	0	6.17188	45.0354	NOTCH1;PTPRC;ERBB3;RASA1;PLXNB2;RHOA
cellular response to epidermal growth factor stimulus (GO:0071364)	4/28	0.000682433	0.00794417	0	0	11.4315	83.3337	SOX9;EGFR;ZFP36L2;ZFP36L1
ventricular septum morphogenesis (GO:0060412)	4/28	0.000682433	0.00794417	0	0	11.4315	83.3337	SMAD4;NOTCH1;SLIT2;BMPR1A
heart development (GO:0007507)	9/164	0.000684941	0.00794417	0	0	4.02622	29.3357	NIPBL;SALL1;NOTCH1;ERBB3;NTRK3;PDGFB;SOX9;CACNA1C;BCOR
positive regulation of protein localization to membrane (GO:1905477)	7/101	0.000688517	0.00795237	0	0	5.14328	37.4481	LRP1;ANK3;TP53;HRAS;TP63;EPHA3;EGFR
regulation of cellular protein metabolic process (GO:0032268)	5/49	0.000711643	0.00815155	0	0	7.81349	56.6317	NFKBIA;RPL10;INHBA;FOXO3;KLF4
regulation of smooth muscle cell proliferation (GO:0048660)	5/49	0.000711643	0.00815155	0	0	7.81349	56.6317	TCF7L2;NR4A3;ELN;PDGFB;FOXP1
regulation of neuron projection development (GO:0010975)	9/165	0.000715414	0.00816102	0	0	4.0002	28.9721	NTRK1;DCC;NTRK3;MAGI2;EP300;ABL2;PLXNB2;CTNNA2;EPHA3
regulation of generation of precursor metabolites and energy (GO:0043467)	5/50	0.000781424	0.00860896	0	0	7.63947	54.6558	NUP214;PRDM16;EP300;HIF1A;ZBTB7A
regulation of hematopoietic progenitor cell differentiation (GO:1901532)	6/75	0.000782418	0.00860896	0	0	5.99237	42.8642	LMO1;MYB;TCF12;GATA2;GATA1;RUNX1
cranial nerve development (GO:0021545)	3/13	0.00078253	0.00860896	0	0	20.5198	146.778	TFAP2A;SALL1;ERBB3
regulation of receptor signaling pathway via STAT (GO:1904892)	3/13	0.00078253	0.00860896	0	0	20.5198	146.778	PTPRC;IL7R;JAK2
negative regulation of histone methylation (GO:0031061)	3/13	0.00078253	0.00860896	0	0	20.5198	146.778	DNMT3B;BRCA1;BCOR
negative regulation of hydrogen peroxide-induced cell death (GO:1903206)	3/13	0.00078253	0.00860896	0	0	20.5198	146.778	NR4A3;MET;NFE2L2
negative regulation of myoblast differentiation (GO:0045662)	3/13	0.00078253	0.00860896	0	0	20.5198	146.778	NOTCH1;SOX9;TBX3
negative regulation of stem cell differentiation (GO:2000737)	3/13	0.00078253	0.00860896	0	0	20.5198	146.778	NOTCH1;HNRNPU;ZFP36L2
negative regulation of transferase activity (GO:0051348)	4/29	0.000782633	0.00860896	0	0	10.9737	78.4929	HNRNPU;POT1;TP53;MEN1
axon guidance (GO:0007411)	10/203	0.00081119	0.00888782	0	0	3.59855	25.6109	EPHA5;NOTCH2;NOTCH1;NFIB;DCC;PLXNB2;MAPK1;RAC1;SLIT2;EPHA3
peptidyl-serine modification (GO:0018209)	9/169	0.000848579	0.0092348	0	0	3.8994	27.5764	LATS1;LATS2;PRKCB;PLK2;AKT3;PDGFB;MAPK1;TOP1;MAP3K12
regulation of epithelial cell migration (GO:0010632)	5/51	0.000856185	0.0092348	0	0	7.47302	52.7821	MACF1;SOX9;HIF1A;RTN4;CLASP1
inositol lipid-mediated signaling (GO:0048017)	5/51	0.000856185	0.0092348	0	0	7.47302	52.7821	NTRK1;CSF1R;IRS1;RHOA;FGFR1
intrinsic apoptotic signaling pathway in response to DNA damage (GO:0008630)	5/51	0.000856185	0.0092348	0	0	7.47302	52.7821	BCL2L11;MSH2;EP300;BRCA1;TP53
ribonucleoprotein complex assembly (GO:0022618)	8/136	0.000860986	0.00925059	0	0	4.32443	30.5193	RPL5;TRAF7;RPL10;CLP1;CELF2;LUC7L3;DICER1;LUC7L2
regulation of JNK cascade (GO:0046328)	7/105	0.000867422	0.00928376	0	0	4.93234	34.773	NCOR1;MECOM;FLT4;FCGR2B;HRAS;EGFR;MEN1
positive regulation of small GTPase mediated signal transduction (GO:0051057)	4/30	0.000892788	0.0095185	0	0	10.5511	74.0807	NOTCH2;NTRK1;NOTCH1;JAK2
cellular response to peptide hormone stimulus (GO:0071375)	7/106	0.000917415	0.00974358	0	0	4.88227	34.1464	NR4A2;NR4A3;IRS1;CPEB2;FOXO1;TSHR;ZFP36L1
cartilage development (GO:0051216)	5/52	0.000936146	0.00990456	0	0	7.31364	51.0034	NFIB;ZBTB16;SOX9;HOXA11;RUNX1
cardiac left ventricle morphogenesis (GO:0003214)	3/14	0.000985265	0.0101154	0	0	18.6534	129.13	RYR2;SMAD4;NOTCH1
secondary palate development (GO:0062009)	3/14	0.000985265	0.0101154	0	0	18.6534	129.13	SMAD2;SMAD4;LEF1
T cell differentiation in thymus (GO:0033077)	3/14	0.000985265	0.0101154	0	0	18.6534	129.13	PTPRC;ZFP36L2;ZFP36L1
negative regulation of cell migration involved in sprouting angiogenesis (GO:0090051)	3/14	0.000985265	0.0101154	0	0	18.6534	129.13	NOTCH1;KLF4;RHOA
negative regulation of pri-miRNA transcription by RNA polymerase II (GO:1902894)	3/14	0.000985265	0.0101154	0	0	18.6534	129.13	NFIB;PDGFB;SOX9
negative regulation of smooth muscle cell migration (GO:0014912)	3/14	0.000985265	0.0101154	0	0	18.6534	129.13	LRP1;SLIT2;BMPR1A
positive regulation of cardiac muscle cell proliferation (GO:0060045)	3/14	0.000985265	0.0101154	0	0	18.6534	129.13	NOTCH1;PIM1;BMPR1A
positive regulation of SMAD protein signal transduction (GO:0060391)	3/14	0.000985265	0.0101154	0	0	18.6534	129.13	SMAD4;JAK2;BMPR1A
negative regulation of DNA binding (GO:0043392)	4/31	0.00101342	0.0103661	0	0	10.1598	70.0457	NFKBIA;LEF1;JAK2;GATA1
regulation of fat cell differentiation (GO:0045598)	6/80	0.00109919	0.011161	0	0	5.58606	38.0589	ZBTB16;GATA2;FOXO1;ZFP36L2;ZFP36L1;RUNX1T1
negative regulation of cell cycle (GO:0045786)	6/80	0.00109919	0.011161	0	0	5.58606	38.0589	RB1;LATS1;LATS2;INHBA;NR2F2;MEN1
regulation of alternative mRNA splicing, via spliceosome (GO:0000381)	5/54	0.00111256	0.0112146	0	0	7.01441	47.7057	DDX17;RBFOX1;CELF2;HNRNPU;ZBTB7A
regulation of megakaryocyte differentiation (GO:0045652)	5/54	0.00111256	0.0112146	0	0	7.01441	47.7057	NR4A3;KMT2C;EP300;GATA1;RUNX1
regulation of intracellular estrogen receptor signaling pathway (GO:0033146)	4/32	0.00114507	0.0114177	0	0	9.79642	66.3442	FOXA1;LATS1;BRCA1;RUNX1
negative regulation of DNA biosynthetic process (GO:2000279)	4/32	0.00114507	0.0114177	0	0	9.79642	66.3442	HNRNPU;POT1;TP53;MEN1
negative regulation of intracellular steroid hormone receptor signaling pathway (GO:0033144)	4/32	0.00114507	0.0114177	0	0	9.79642	66.3442	NCOR1;BRCA1;ZBTB7A;FOXP1
positive regulation of developmental process (GO:0051094)	9/177	0.00117546	0.0116788	0	0	3.7122	25.0428	ZBTB16;KDR;PDGFB;SOX9;ACVR1B;RTN4;CLASP1;BMPR1A;FGFR1
negative regulation of DNA-binding transcription factor activity (GO:0043433)	8/143	0.0011916	0.0117968	0	0	4.09873	27.5945	RB1;NFKBIA;TCF7L2;PIM1;FLNA;NFKBIE;KLF4;MEN1
androgen receptor signaling pathway (GO:0030521)	3/15	0.00121838	0.0118089	0	0	17.0981	114.732	DDX17;DAXX;ZMIZ1
response to muscle stretch (GO:0035994)	3/15	0.00121838	0.0118089	0	0	17.0981	114.732	RYR2;DMD;TTN
mammary gland epithelium development (GO:0061180)	3/15	0.00121838	0.0118089	0	0	17.0981	114.732	LATS1;CSF1R;JAK2
myoblast differentiation (GO:0045445)	3/15	0.00121838	0.0118089	0	0	17.0981	114.732	DDX17;RB1;TCF7L2
negative regulation of androgen receptor signaling pathway (GO:0060766)	3/15	0.00121838	0.0118089	0	0	17.0981	114.732	NCOR1;ZBTB7A;FOXP1
positive regulation of endothelial cell chemotaxis (GO:2001028)	3/15	0.00121838	0.0118089	0	0	17.0981	114.732	KDR;MET;FGFR1
ephrin receptor signaling pathway (GO:0048013)	6/82	0.00125029	0.0120759	0	0	5.4385	36.353	EPHA5;RASA1;RAC1;HRAS;RHOA;EPHA3
regulation of canonical Wnt signaling pathway (GO:0060828)	11/253	0.00125536	0.0120828	0	0	3.16023	21.1114	COL1A1;LATS1;TCF7L2;ZEB2;LATS2;TBL1XR1;CTNND2;GNAQ;GPC5;SOX9;EGFR
regulation of cytoskeleton organization (GO:0051493)	7/112	0.00126697	0.0121105	0	0	4.60188	30.6997	EPHA5;LRP1;MAPK1;RAC1;EPHA3;RHOA;CLASP1
Fc receptor signaling pathway (GO:0038093)	7/112	0.00126697	0.0121105	0	0	4.60188	30.6997	MAP2K4;ITK;NFATC2;MAPK1;RAC1;MAP2K7;MALT1
regulation of osteoblast differentiation (GO:0045667)	6/83	0.00133155	0.012684	0	0	5.3676	35.5411	NOTCH1;SOX9;IL6ST;TP63;MEN1;BMPR1A
response to lipid (GO:0033993)	7/114	0.00140413	0.0132841	0	0	4.5154	29.6587	FOXA1;SOX9;FOXO3;JAK2;FOXO1;FOXP1;S100A7
histone modification (GO:0016570)	7/114	0.00140413	0.0132841	0	0	4.5154	29.6587	TBL1XR1;HUWE1;EP300;BAZ2A;TRERF1;EZH2;MAP3K12
spindle assembly (GO:0051225)	6/84	0.00141678	0.0133582	0	0	5.29852	34.7549	ARHGEF10;STAG1;NCOR1;FLNA;RHOA;CLASP1
regulation of reactive oxygen species metabolic process (GO:2000377)	5/57	0.00142179	0.01336	0	0	6.60873	43.3257	TFAP2A;PDGFB;BRCA1;RAC1;TP53
cellular response to vascular endothelial growth factor stimulus (GO:0035924)	4/34	0.00144347	0.0134271	0	0	9.14239	59.7977	MAP2K3;NOTCH1;FLT4;KDR
regulation of myoblast differentiation (GO:0045661)	4/34	0.00144347	0.0134271	0	0	9.14239	59.7977	NOTCH1;SOX9;TBX3;ZFP36L1
ventricular cardiac muscle tissue morphogenesis (GO:0055010)	4/34	0.00144347	0.0134271	0	0	9.14239	59.7977	RYR2;SMAD4;NOTCH1;BMPR1A
positive regulation of protein metabolic process (GO:0051247)	7/115	0.00147691	0.0135354	0	0	4.47336	29.1565	BARD1;NFKBIA;PLK2;HUWE1;INHBA;KLF4;FOXO1
regulation of activin receptor signaling pathway (GO:0032925)	3/16	0.00148349	0.0135354	0	0	15.7821	102.794	MAGI2;ACVR1B;FSTL3
regulation of monocyte differentiation (GO:0045655)	3/16	0.00148349	0.0135354	0	0	15.7821	102.794	MYC;FOXP1;ZFP36L1
negative regulation of macrophage activation (GO:0043031)	3/16	0.00148349	0.0135354	0	0	15.7821	102.794	LRFN5;PTPRC;FCGR2B
positive regulation by host of viral transcription (GO:0043923)	3/16	0.00148349	0.0135354	0	0	15.7821	102.794	SMARCB1;LEF1;EP300
positive regulation of intracellular protein transport (GO:0090316)	8/148	0.0014844	0.0135354	0	0	3.95134	25.734	TCF7L2;HUWE1;FLNA;ANK3;SAE1;TP53;HRAS;TP63
positive regulation of mitotic cell cycle phase transition (GO:1901992)	5/58	0.00153769	0.0139754	0	0	6.4837	41.998	RB1;RPTOR;CDC27;EGFR;BRD4
positive regulation of angiogenesis (GO:0045766)	7/116	0.00155261	0.0140649	0	0	4.4321	28.666	PRKCB;KDR;BRCA1;GATA2;KLF4;HIF1A;RUNX1
cellular component assembly (GO:0022607)	11/261	0.00160822	0.0144078	0	0	3.05784	19.67	PPP2R1A;FANCA;POT1;FLNA;SOX9;ANK3;RAC1;FLNC;TP53;RHOA;RTN4
cellular response to amyloid-beta (GO:1904646)	4/35	0.00161127	0.0144078	0	0	8.84703	56.8929	NTRK1;GRIN2A;LRP1;FCGR2B
semaphorin-plexin signaling pathway (GO:0071526)	4/35	0.00161127	0.0144078	0	0	8.84703	56.8929	FLNA;PLXNB2;RAC1;MET
negative regulation of neurogenesis (GO:0050768)	4/35	0.00161127	0.0144078	0	0	8.84703	56.8929	NOTCH1;HOOK3;RTN4;RHOA
pulmonary valve morphogenesis (GO:0003184)	3/17	0.0017821	0.0154762	0	0	14.654	92.7594	NOTCH2;NOTCH1;SLIT2
regulation of cardiac muscle contraction by regulation of the release of sequestered calcium ion (GO:0010881)	3/17	0.0017821	0.0154762	0	0	14.654	92.7594	RYR2;DMD;CACNA1C
cell surface receptor signaling pathway involved in heart development (GO:0061311)	3/17	0.0017821	0.0154762	0	0	14.654	92.7594	NOTCH2;NOTCH1;BMPR1A
regulation of Golgi organization (GO:1903358)	3/17	0.0017821	0.0154762	0	0	14.654	92.7594	MAP2K1;MAP2K2;MAPK1
regulation of stem cell proliferation (GO:0072091)	3/17	0.0017821	0.0154762	0	0	14.654	92.7594	PTPRC;HNRNPU;ZFP36L1
negative regulation of fatty acid metabolic process (GO:0045922)	3/17	0.0017821	0.0154762	0	0	14.654	92.7594	NCOR1;BRCA1;SOX9
positive regulation of cardiac muscle tissue growth (GO:0055023)	3/17	0.0017821	0.0154762	0	0	14.654	92.7594	NOTCH1;PIM1;BMPR1A
Notch signaling pathway (GO:0007219)	5/60	0.00179013	0.0154762	0	0	6.2473	39.5171	NOTCH2;TRAF7;NOTCH1;MYC;EP300
regulation of androgen receptor signaling pathway (GO:0060765)	4/36	0.00179216	0.0154762	0	0	8.57012	54.2003	NCOR1;EP300;ZBTB7A;FOXP1
negative regulation of fat cell differentiation (GO:0045599)	4/36	0.00179216	0.0154762	0	0	8.57012	54.2003	GATA2;FOXO1;ZFP36L2;RUNX1T1
positive regulation of telomere maintenance via telomere lengthening (GO:1904358)	4/36	0.00179216	0.0154762	0	0	8.57012	54.2003	HNRNPA2B1;MAPK1;POT1;MAP2K7
regulation of endothelial cell migration (GO:0010594)	6/89	0.00190696	0.0164164	0	0	4.97806	31.1738	FLT4;KDR;RAC1;SLIT2;NR2F2;FOXP1
protein deubiquitination (GO:0016579)	11/267	0.00192297	0.0164877	0	0	2.98525	18.6694	BARD1;SMAD2;NFKBIA;SMAD4;MYC;EP300;BRCA1;FOXO4;TP53;HIF1A;RHOA
negative regulation of response to stimulus (GO:0048585)	5/61	0.00192714	0.0164877	0	0	6.13543	38.357	ERBB3;AKT3;SLIT2;KLF4;FCGR2B
cellular response to DNA damage stimulus (GO:0006974)	13/350	0.00195168	0.0166463	0	0	2.68809	16.7711	BARD1;NPM1;FANCA;NFATC2;BRCA1;FOXO1;FOXP1;NIPBL;BCL2L11;MSH2;MYC;TP53;MEN1
central nervous system development (GO:0007417)	11/268	0.00198	0.0166604	0	0	2.97349	18.5089	NR4A2;GRIN2A;NIPBL;NFIB;COL4A1;ZBTB16;NKX2-1;ATN1;PLXNB2;SOX9;TBX3
negative regulation of epithelial cell apoptotic process (GO:1904036)	4/37	0.00198666	0.0166604	0	0	8.31	51.699	TCF7L2;KDR;GATA2;NFE2L2
bone marrow development (GO:0048539)	2/5	0.00204949	0.0166604	0	0	45.4579	281.392	PTPRC;TP53
cardiac endothelial cell differentiation (GO:0003348)	2/5	0.00204949	0.0166604	0	0	45.4579	281.392	SMAD4;NOTCH1
cellular response to heparin (GO:0071504)	2/5	0.00204949	0.0166604	0	0	45.4579	281.392	SLIT2;SOX9
regulation of growth rate (GO:0040009)	2/5	0.00204949	0.0166604	0	0	45.4579	281.392	NOTCH2;NOTCH1
regulation of histone H4-K16 acetylation (GO:2000618)	2/5	0.00204949	0.0166604	0	0	45.4579	281.392	SMARCB1;BRCA1
regulation of natural killer cell differentiation (GO:0032823)	2/5	0.00204949	0.0166604	0	0	45.4579	281.392	AXL;PRDM1
endocardial cell differentiation (GO:0060956)	2/5	0.00204949	0.0166604	0	0	45.4579	281.392	SMAD4;NOTCH1
Roundabout signaling pathway (GO:0035385)	2/5	0.00204949	0.0166604	0	0	45.4579	281.392	SLIT2;RHOA
sinoatrial node cell differentiation (GO:0060921)	2/5	0.00204949	0.0166604	0	0	45.4579	281.392	TBX18;TBX3
negative regulation of oxidative stress-induced neuron intrinsic apoptotic signaling pathway (GO:1903377)	2/5	0.00204949	0.0166604	0	0	45.4579	281.392	NONO;HIF1A
p38MAPK cascade (GO:0038066)	2/5	0.00204949	0.0166604	0	0	45.4579	281.392	MAP2K3;ZFP36L1
peripheral nervous system neuron differentiation (GO:0048934)	2/5	0.00204949	0.0166604	0	0	45.4579	281.392	ETV1;RUNX1
positive regulation of cell proliferation involved in heart morphogenesis (GO:2000138)	2/5	0.00204949	0.0166604	0	0	45.4579	281.392	SMAD4;PIM1
positive regulation of macrophage proliferation (GO:0120041)	2/5	0.00204949	0.0166604	0	0	45.4579	281.392	CSF1R;MAPK1
regulation of signal transduction by p53 class mediator (GO:1901796)	8/156	0.00206884	0.0167559	0	0	3.73622	23.0927	BARD1;RPL5;DAXX;EP300;PRDM1;BRCA1;TP53;TP63
pulmonary valve development (GO:0003177)	3/18	0.00211565	0.0167559	0	0	13.6764	84.2246	NOTCH2;NOTCH1;SLIT2
regulation of B cell differentiation (GO:0045577)	3/18	0.00211565	0.0167559	0	0	13.6764	84.2246	INHBA;ZFP36L2;ZFP36L1
regulation of cartilage development (GO:0061035)	3/18	0.00211565	0.0167559	0	0	13.6764	84.2246	ZBTB16;TRPS1;SOX9
regulation of early endosome to late endosome transport (GO:2000641)	3/18	0.00211565	0.0167559	0	0	13.6764	84.2246	MAP2K1;MAP2K2;MAPK1
interleukin-6-mediated signaling pathway (GO:0070102)	3/18	0.00211565	0.0167559	0	0	13.6764	84.2246	SMAD4;IL6ST;JAK2
positive regulation of cartilage development (GO:0061036)	3/18	0.00211565	0.0167559	0	0	13.6764	84.2246	ZBTB16;SOX9;HOXA11
positive regulation of cell migration involved in sprouting angiogenesis (GO:0090050)	3/18	0.00211565	0.0167559	0	0	13.6764	84.2246	AKT3;KDR;GATA2
positive regulation of extracellular matrix organization (GO:1903055)	3/18	0.00211565	0.0167559	0	0	13.6764	84.2246	RB1;CLASP1;RUNX1
positive regulation of DNA metabolic process (GO:0051054)	5/63	0.00222393	0.0175634	0	0	5.92326	36.1821	MYC;PDGFB;POT1;BRCA1;EGFR
regulation of endothelial cell proliferation (GO:0001936)	6/92	0.00225698	0.0177738	0	0	4.80367	29.2723	FLT4;AKT3;KDR;PDGFB;NR2F2;HIF1A
regulation of protein tyrosine kinase activity (GO:0061097)	4/39	0.00241853	0.018992	0	0	7.83435	47.1988	CSF1R;PTPRC;ERBB3;PDGFB
activin receptor signaling pathway (GO:0032924)	3/19	0.00248548	0.0189965	0	0	12.821	76.891	SMAD2;INHBA;ACVR1B
atrioventricular valve morphogenesis (GO:0003181)	3/19	0.00248548	0.0189965	0	0	12.821	76.891	SMAD4;NOTCH1;BMPR1A
branching involved in ureteric bud morphogenesis (GO:0001658)	3/19	0.00248548	0.0189965	0	0	12.821	76.891	SALL1;MYC;HOXA11
regulation of centriole replication (GO:0046599)	3/19	0.00248548	0.0189965	0	0	12.821	76.891	NPM1;PLK2;BRCA1
DNA alkylation (GO:0006305)	3/19	0.00248548	0.0189965	0	0	12.821	76.891	DNMT3B;BAZ2A;PPM1D
DNA methylation or demethylation (GO:0044728)	3/19	0.00248548	0.0189965	0	0	12.821	76.891	DNMT3B;BAZ2A;PPM1D
endocardial cushion morphogenesis (GO:0003203)	3/19	0.00248548	0.0189965	0	0	12.821	76.891	NOTCH1;SOX9;BMPR1A
ureteric bud morphogenesis (GO:0060675)	3/19	0.00248548	0.0189965	0	0	12.821	76.891	SALL1;MYC;HOXA11
negative regulation of oxidative stress-induced intrinsic apoptotic signaling pathway (GO:1902176)	3/19	0.00248548	0.0189965	0	0	12.821	76.891	NONO;HIF1A;NFE2L2
protein modification by small protein removal (GO:0070646)	11/276	0.00248763	0.0189965	0	0	2.88253	17.2849	BARD1;SMAD2;NFKBIA;SMAD4;MYC;EP300;BRCA1;FOXO4;TP53;HIF1A;RHOA
regulation of cell-matrix adhesion (GO:0001952)	5/65	0.00255269	0.0194259	0	0	5.72523	34.1831	MACF1;RASA1;RHOA;EPHA3;CLASP1
DNA metabolic process (GO:0006259)	11/277	0.00255788	0.0194259	0	0	2.87155	17.1391	BARD1;TCF7L2;NPM1;SMARCB1;MSH2;FANCA;POT1;ERCC5;BRCA1;TOP1;MEN1
bone development (GO:0060348)	4/40	0.0026569	0.0201228	0	0	7.61634	45.1694	TFAP2A;PTPRC;GNAS;TP53
regulation of macromolecule metabolic process (GO:0060255)	9/200	0.00271123	0.0204782	0	0	3.26133	19.2756	PTPRC;MYC;FUBP1;RASA1;PRDM1;AFF3;HIF1A;FOXP1;ZFP36L1
regulation of vesicle-mediated transport (GO:0060627)	6/96	0.00279643	0.0210644	0	0	4.58924	26.982	RIMS2;MAP2K1;MAP2K2;PTPRC;ABL2;MAPK1
protein-DNA complex disassembly (GO:0032986)	3/20	0.00289287	0.0214413	0	0	12.0662	70.5329	SMARCB1;MYC;ARID2
regulation of granulocyte chemotaxis (GO:0071622)	3/20	0.00289287	0.0214413	0	0	12.0662	70.5329	CSF1R;MAPK1;S100A7
regulation of lymphocyte differentiation (GO:0045619)	3/20	0.00289287	0.0214413	0	0	12.0662	70.5329	PRDM1;ZFP36L2;ZFP36L1
regulation of protein modification by small protein conjugation or removal (GO:1903320)	3/20	0.00289287	0.0214413	0	0	12.0662	70.5329	DAXX;ZMIZ1;HIF1A
hepaticobiliary system development (GO:0061008)	3/20	0.00289287	0.0214413	0	0	12.0662	70.5329	NIPBL;ARID5B;MET
mesoderm development (GO:0007498)	3/20	0.00289287	0.0214413	0	0	12.0662	70.5329	IKZF1;JAK2;TBX3
vascular endothelial growth factor receptor signaling pathway (GO:0048010)	5/67	0.00291534	0.0215502	0	0	5.53998	32.3411	AXL;FLT4;KDR;RAC1;RHOA
regulation of MAP kinase activity (GO:0043405)	6/97	0.00294519	0.0215857	0	0	4.53858	26.4489	FLT3;PDGFB;HRAS;EGFR;EZH2;FGFR1
protein-DNA complex subunit organization (GO:0071824)	2/6	0.00304473	0.0215857	0	0	34.0917	197.539	MYC;TCF4
cellular response to cold (GO:0070417)	2/6	0.00304473	0.0215857	0	0	34.0917	197.539	NFKBIA;FOXO1
regulation of hyaluronan biosynthetic process (GO:1900125)	2/6	0.00304473	0.0215857	0	0	34.0917	197.539	CLTC;PDGFB
regulation of macrophage proliferation (GO:0120040)	2/6	0.00304473	0.0215857	0	0	34.0917	197.539	CSF1R;MAPK1
embryonic camera-type eye morphogenesis (GO:0048596)	2/6	0.00304473	0.0215857	0	0	34.0917	197.539	TFAP2A;KDM2B
regulation of tooth mineralization (GO:0070170)	2/6	0.00304473	0.0215857	0	0	34.0917	197.539	TFAP2A;BCOR
response to heparin (GO:0071503)	2/6	0.00304473	0.0215857	0	0	34.0917	197.539	SLIT2;SOX9
striated muscle hypertrophy (GO:0014897)	2/6	0.00304473	0.0215857	0	0	34.0917	197.539	RYR2;TTN
maintenance of DNA repeat elements (GO:0043570)	2/6	0.00304473	0.0215857	0	0	34.0917	197.539	TCF7L2;MSH2
mesodermal cell fate commitment (GO:0001710)	2/6	0.00304473	0.0215857	0	0	34.0917	197.539	KLF4;HOXA11
negative regulation of glial cell proliferation (GO:0060253)	2/6	0.00304473	0.0215857	0	0	34.0917	197.539	NOTCH1;DICER1
peripheral nervous system neuron development (GO:0048935)	2/6	0.00304473	0.0215857	0	0	34.0917	197.539	ETV1;RUNX1
positive regulation of activin receptor signaling pathway (GO:0032927)	2/6	0.00304473	0.0215857	0	0	34.0917	197.539	SMAD2;ACVR1B
positive regulation of granulocyte differentiation (GO:0030854)	2/6	0.00304473	0.0215857	0	0	34.0917	197.539	LEF1;RUNX1
positive regulation of kidney development (GO:0090184)	2/6	0.00304473	0.0215857	0	0	34.0917	197.539	MYC;SOX9
regulation of peptidyl-serine phosphorylation (GO:0033135)	6/98	0.00309979	0.0218804	0	0	4.48902	25.9304	RPTOR;LATS1;NTRK3;ARAF;DMD;EGFR
regulation of tyrosine phosphorylation of STAT protein (GO:0042509)	5/68	0.00310998	0.0218804	0	0	5.45177	31.4738	CSF1R;FLT3;PPP2R1A;JAK2;IL6ST
negative regulation of transforming growth factor beta receptor signaling pathway (GO:0030512)	5/68	0.00310998	0.0218804	0	0	5.45177	31.4738	SMAD2;PRDM16;NKX2-1;ZBTB7A;BCL9L
positive regulation of ATPase activity (GO:0032781)	4/42	0.00318101	0.0223234	0	0	7.21474	41.4888	RYR2;MSH2;HNRNPU;POT1
cellular response to decreased oxygen levels (GO:0036294)	5/69	0.00331382	0.022967	0	0	5.36631	30.6398	MYC;TP53;HIF1A;CPEB2;ZFP36L1
regulation of cardiac muscle contraction by calcium ion signaling (GO:0010882)	3/21	0.003339	0.022967	0	0	11.3953	64.9767	RYR2;DMD;CACNA1C
calcium ion transport into cytosol (GO:0060402)	3/21	0.003339	0.022967	0	0	11.3953	64.9767	RYR2;GRIN2A;CACNA1C
calcium-mediated signaling using intracellular calcium source (GO:0035584)	3/21	0.003339	0.022967	0	0	11.3953	64.9767	RYR2;PTPRC;KDR
endocardial cushion development (GO:0003197)	3/21	0.003339	0.022967	0	0	11.3953	64.9767	NOTCH1;SOX9;BMPR1A
intrinsic apoptotic signaling pathway in response to DNA damage by p53 class mediator (GO:0042771)	3/21	0.003339	0.022967	0	0	11.3953	64.9767	MSH2;EP300;TP53
positive regulation of antigen receptor-mediated signaling pathway (GO:0050857)	3/21	0.003339	0.022967	0	0	11.3953	64.9767	PTPRC;PRKCB;FOXP1
positive regulation of vascular associated smooth muscle cell proliferation (GO:1904707)	3/21	0.003339	0.022967	0	0	11.3953	64.9767	NR4A3;PDGFB;BMPR1A
transmembrane receptor protein serine/threonine kinase signaling pathway (GO:0007178)	7/133	0.00336445	0.0230848	0	0	3.83079	21.8144	SMAD2;SMAD4;ZMIZ1;INHBA;ACVR1B;RHOA;BMPR1A
regulation of carbohydrate catabolic process (GO:0043470)	4/43	0.00346771	0.02356	0	0	7.02939	39.8163	NUP214;EP300;HIF1A;ZBTB7A
regulation of purine nucleotide metabolic process (GO:1900542)	4/43	0.00346771	0.02356	0	0	7.02939	39.8163	NUP214;EP300;HIF1A;ZBTB7A
positive regulation of axonogenesis (GO:0050772)	4/43	0.00346771	0.02356	0	0	7.02939	39.8163	MACF1;PLXNB2;SLIT2;RHOA
positive regulation of neuron differentiation (GO:0045666)	4/43	0.00346771	0.02356	0	0	7.02939	39.8163	ZEB1;TCF4;RHOA;FGFR1
positive regulation of cell-substrate adhesion (GO:0010811)	5/70	0.00352709	0.0239049	0	0	5.28349	29.8373	PDGFB;FLNA;RAC1;JAK2;FBLN2
positive regulation of I-kappaB kinase/NF-kappaB signaling (GO:0043123)	8/171	0.00364033	0.0246121	0	0	3.3898	19.036	PRKCB;PLK2;REL;FLNA;MYD88;RHOA;MALT1;BRD4
regulation of G1/S transition of mitotic cell cycle (GO:2000045)	5/71	0.00375004	0.0251252	0	0	5.20317	29.0648	RB1;RPTOR;CDKN2C;KLF4;EGFR
regulation of glycolytic process (GO:0006110)	5/71	0.00375004	0.0251252	0	0	5.20317	29.0648	NUP214;NCOR1;EP300;HIF1A;ZBTB7A
response to amyloid-beta (GO:1904645)	4/44	0.00377148	0.0251252	0	0	6.85331	38.2434	NTRK1;GRIN2A;LRP1;FCGR2B
intracellular steroid hormone receptor signaling pathway (GO:0030518)	4/44	0.00377148	0.0251252	0	0	6.85331	38.2434	DDX17;DAXX;ZMIZ1;TRERF1
regulation of protein catabolic process (GO:0042176)	6/102	0.0037794	0.0251252	0	0	4.3011	23.9923	BARD1;PLK2;HUWE1;FLNA;FOXO1;EGFR
positive regulation of vasculature development (GO:1904018)	6/102	0.0037794	0.0251252	0	0	4.3011	23.9923	PRKCB;KDR;BRCA1;GATA2;HIF1A;RUNX1
cellular response to nerve growth factor stimulus (GO:1990090)	3/22	0.00382498	0.0251252	0	0	10.795	60.0869	NTRK1;NTRK3;MAGI2
female gonad development (GO:0008585)	3/22	0.00382498	0.0251252	0	0	10.795	60.0869	FOXL2;INHBA;NR2F2
limb morphogenesis (GO:0035108)	3/22	0.00382498	0.0251252	0	0	10.795	60.0869	NIPBL;TBX3;HOXA11
negative regulation of biomineral tissue development (GO:0070168)	3/22	0.00382498	0.0251252	0	0	10.795	60.0869	NOTCH1;BCOR;SOX9
negative regulation of myeloid cell differentiation (GO:0045638)	3/22	0.00382498	0.0251252	0	0	10.795	60.0869	HOXA9;ZBTB16;ZFP36L1
negative regulation of phosphate metabolic process (GO:0045936)	3/22	0.00382498	0.0251252	0	0	10.795	60.0869	CDKN2C;INHBA;TP53
cellular response to organonitrogen compound (GO:0071417)	6/103	0.00396531	0.0259854	0	0	4.25654	23.5394	RPTOR;SOX9;BRCA1;SLIT2;TSHR;ZFP36L1
response to ionizing radiation (GO:0010212)	5/72	0.00398292	0.0260393	0	0	5.12525	28.3208	MSH2;MYC;BRCA1;TP53;MEN1
positive regulation of chemotaxis (GO:0050921)	4/45	0.00409279	0.0264432	0	0	6.68582	36.7621	NTRK3;PDGFB;KDR;MET
protein deacetylation (GO:0006476)	4/45	0.00409279	0.0264432	0	0	6.68582	36.7621	TBL1XR1;FLNA;BAZ2A;TRERF1
atrioventricular valve formation (GO:0003190)	2/7	0.00422176	0.0264432	0	0	27.272	149.11	SMAD4;NOTCH1
cellular response to laminar fluid shear stress (GO:0071499)	2/7	0.00422176	0.0264432	0	0	27.272	149.11	KLF4;NFE2L2
regulation of oxidative stress-induced neuron intrinsic apoptotic signaling pathway (GO:1903376)	2/7	0.00422176	0.0264432	0	0	27.272	149.11	NONO;HIF1A
regulation of vascular associated smooth muscle cell differentiation (GO:1905063)	2/7	0.00422176	0.0264432	0	0	27.272	149.11	PDGFB;NFATC2
SMAD protein complex assembly (GO:0007183)	2/7	0.00422176	0.0264432	0	0	27.272	149.11	SMAD2;SMAD4
vascular wound healing (GO:0061042)	2/7	0.00422176	0.0264432	0	0	27.272	149.11	KDR;GATA2
negative regulation of cell cycle phase transition (GO:1901988)	2/7	0.00422176	0.0264432	0	0	27.272	149.11	ZFP36L2;ZFP36L1
negative regulation of stress-activated protein kinase signaling cascade (GO:0070303)	2/7	0.00422176	0.0264432	0	0	27.272	149.11	MYC;FOXO1
nodal signaling pathway (GO:0038092)	2/7	0.00422176	0.0264432	0	0	27.272	149.11	SMAD2;ACVR1B
positive regulation of B cell receptor signaling pathway (GO:0050861)	2/7	0.00422176	0.0264432	0	0	27.272	149.11	PRKCB;FOXP1
positive regulation of ER-associated ubiquitin-dependent protein catabolic process (GO:1903071)	2/7	0.00422176	0.0264432	0	0	27.272	149.11	HERPUD1;NFE2L2
positive regulation of fibroblast apoptotic process (GO:2000271)	2/7	0.00422176	0.0264432	0	0	27.272	149.11	BCL2L11;TP63
positive regulation of helicase activity (GO:0051096)	2/7	0.00422176	0.0264432	0	0	27.272	149.11	MSH2;POT1
positive regulation of histone H4 acetylation (GO:0090240)	2/7	0.00422176	0.0264432	0	0	27.272	149.11	SMARCB1;BRCA1
positive regulation of membrane depolarization (GO:1904181)	2/7	0.00422176	0.0264432	0	0	27.272	149.11	KDR;ANK3
regulation of actin filament-based process (GO:0032970)	5/73	0.00422595	0.0264432	0	0	5.04962	27.6038	EPHA5;LRP1;RAC1;RHOA;EPHA3
regulation of Rho protein signal transduction (GO:0035023)	5/73	0.00422595	0.0264432	0	0	5.04962	27.6038	BCR;P2RY8;ABL2;RAC1;MET
negative regulation of multicellular organismal process (GO:0051241)	9/214	0.00423633	0.0264484	0	0	3.03643	16.5912	RB1;FOXA1;NOTCH1;NFIB;NKX2-1;SOX9;FCGR2B;EGFR;TBX18
regulation of mononuclear cell migration (GO:0071675)	3/23	0.00435185	0.0267816	0	0	10.2547	55.7563	CSF1R;MAPK1;SLIT2
DNA methylation (GO:0006306)	3/23	0.00435185	0.0267816	0	0	10.2547	55.7563	DNMT3B;BAZ2A;PPM1D
regulation of protein export from nucleus (GO:0046825)	3/23	0.00435185	0.0267816	0	0	10.2547	55.7563	BARD1;TCF7L2;TP53
regulation of release of sequestered calcium ion into cytosol by sarcoplasmic reticulum (GO:0010880)	3/23	0.00435185	0.0267816	0	0	10.2547	55.7563	RYR2;DMD;CACNA1C
regulation of SMAD protein signal transduction (GO:0060390)	3/23	0.00435185	0.0267816	0	0	10.2547	55.7563	SMAD4;JAK2;BMPR1A
positive regulation of histone acetylation (GO:0035066)	3/23	0.00435185	0.0267816	0	0	10.2547	55.7563	SMAD4;SMARCB1;BRCA1
positive regulation of cellular metabolic process (GO:0031325)	6/105	0.00435733	0.0267816	0	0	4.17012	22.6684	NFKBIA;MAGI2;PDGFB;INHBA;KLF4;TP53
erythrocyte differentiation (GO:0030218)	4/46	0.0044321	0.0271209	0	0	6.5263	35.3652	IKZF1;INHBA;JAK2;GATA1
positive regulation of smooth muscle cell proliferation (GO:0048661)	4/46	0.0044321	0.0271209	0	0	6.5263	35.3652	NR4A3;PDGFB;FOXP1;BMPR1A
neuron projection morphogenesis (GO:0048812)	7/140	0.00445965	0.0272294	0	0	3.62787	19.6365	DCC;CTNND2;ANK3;DICER1;TNIK;CTNNA2;GAS7
regulation of stress fiber assembly (GO:0051492)	5/74	0.00447939	0.02723	0	0	4.97618	26.9125	ARHGEF10;RAC1;MET;RHOA;CLASP1
mitotic nuclear division (GO:0140014)	5/74	0.00447939	0.02723	0	0	4.97618	26.9125	ARHGEF10;STAG1;FLNA;RHOA;CLASP1
chromosome organization (GO:0051276)	6/106	0.00456372	0.0276819	0	0	4.12821	22.2495	LATS1;TCF7L2;MSH2;MYC;ZBTB7A;EZH2
regulation of translation (GO:0006417)	8/178	0.00463307	0.0280412	0	0	3.24905	17.4622	RPL5;NPM1;RPL10;PLXNB2;EIF3E;LARP4B;FOXO3;GIGYF2
regulation of DNA binding (GO:0051101)	4/47	0.00478986	0.0288641	0	0	6.3742	34.0462	NFKBIA;LEF1;JAK2;ZBTB7A
positive regulation of neuron death (GO:1901216)	4/47	0.00478986	0.0288641	0	0	6.3742	34.0462	TFAP2A;DAXX;FOXO3;FCGR2B
Ras protein signal transduction (GO:0007265)	7/142	0.00481709	0.0289652	0	0	3.57376	19.0681	RB1;PLK2;RAC1;TP53;RALGDS;HRAS;RHOA
regulation of cell size (GO:0008361)	3/24	0.00492058	0.029333	0	0	9.76587	51.8991	RPTOR;RAC1;RHOA
cellular response to catecholamine stimulus (GO:0071870)	3/24	0.00492058	0.029333	0	0	9.76587	51.8991	RYR2;NR4A3;MAPK1
inner ear morphogenesis (GO:0042472)	3/24	0.00492058	0.029333	0	0	9.76587	51.8991	TFAP2A;SOX9;TBX18
negative regulation of ossification (GO:0030279)	3/24	0.00492058	0.029333	0	0	9.76587	51.8991	NOTCH1;BCOR;SOX9
regulation of BMP signaling pathway (GO:0030510)	5/76	0.0050184	0.029788	0	0	4.83552	25.6023	SMAD2;SMAD4;NOTCH1;FSTL3;BMPR1A
RNA transport (GO:0050658)	5/76	0.0050184	0.029788	0	0	4.83552	25.6023	NUP214;RBFOX1;HNRNPA2B1;U2AF1;ZFP36L1
negative regulation of mitotic cell cycle (GO:0045930)	4/48	0.00516652	0.0306017	0	0	6.22901	32.7992	PLK2;PRCC;ZFP36L2;ZFP36L1
positive regulation of cell motility (GO:2000147)	9/221	0.00521545	0.0308257	0	0	2.93512	15.4274	COL1A1;CSF1R;NOTCH1;NTRK3;LEF1;KDR;PDGFB;HRAS;EGFR
negative regulation of developmental process (GO:0051093)	5/77	0.00530445	0.031285	0	0	4.76811	24.9811	NOTCH1;DCC;NFIB;HUWE1;SOX9
regulation of protein kinase activity (GO:0045859)	6/110	0.00546188	0.0316259	0	0	3.96862	20.6764	RB1;MAP2K3;DAXX;PTPRC;GNAQ;TTN
regulation of cardiac muscle cell action potential (GO:0098901)	3/25	0.00553207	0.0316259	0	0	9.3215	48.4456	RYR2;CACNA1C;TBX18
cAMP-mediated signaling (GO:0019933)	3/25	0.00553207	0.0316259	0	0	9.3215	48.4456	RIMS2;EPHA5;SOX9
ribosomal large subunit assembly (GO:0000027)	3/25	0.00553207	0.0316259	0	0	9.3215	48.4456	RPL5;TRAF7;RPL10
positive regulation of T cell migration (GO:2000406)	3/25	0.00553207	0.0316259	0	0	9.3215	48.4456	TNFRSF14;RHOA;S100A7
regulation of chemokine-mediated signaling pathway (GO:0070099)	2/8	0.00557511	0.0316259	0	0	22.7255	117.933	SLIT2;HIF1A
cardiac muscle hypertrophy (GO:0003300)	2/8	0.00557511	0.0316259	0	0	22.7255	117.933	RYR2;TTN
regulation of nitric oxide metabolic process (GO:0080164)	2/8	0.00557511	0.0316259	0	0	22.7255	117.933	RAC1;JAK2
regulation of positive chemotaxis (GO:0050926)	2/8	0.00557511	0.0316259	0	0	22.7255	117.933	NTRK3;KDR
forebrain neuron differentiation (GO:0021879)	2/8	0.00557511	0.0316259	0	0	22.7255	117.933	SALL1;INHBA
ventricular trabecula myocardium morphogenesis (GO:0003222)	2/8	0.00557511	0.0316259	0	0	22.7255	117.933	NOTCH1;BMPR1A
natural killer cell differentiation (GO:0001779)	2/8	0.00557511	0.0316259	0	0	22.7255	117.933	PTPRC;AXL
negative regulation of muscle hypertrophy (GO:0014741)	2/8	0.00557511	0.0316259	0	0	22.7255	117.933	SMAD4;NOTCH1
negative regulation of neural precursor cell proliferation (GO:2000178)	2/8	0.00557511	0.0316259	0	0	22.7255	117.933	KDM2B;GATA2
negative regulation of T cell mediated cytotoxicity (GO:0001915)	2/8	0.00557511	0.0316259	0	0	22.7255	117.933	PTPRC;FCGR2B
negative regulation of vascular associated smooth muscle cell differentiation (GO:1905064)	2/8	0.00557511	0.0316259	0	0	22.7255	117.933	PDGFB;NFATC2
positive regulation of MHC class II biosynthetic process (GO:0045348)	2/8	0.00557511	0.0316259	0	0	22.7255	117.933	CIITA;JAK2
positive regulation of vascular associated smooth muscle cell migration (GO:1904754)	2/8	0.00557511	0.0316259	0	0	22.7255	117.933	NR4A3;PDGFB
regulation of mRNA stability (GO:0043488)	7/146	0.00559621	0.0316259	0	0	3.47021	17.9953	NUP214;NPM1;FUS;HNRNPU;GIGYF2;ZFP36L2;ZFP36L1
negative regulation of apoptotic signaling pathway (GO:2001234)	5/78	0.00560185	0.0316259	0	0	4.70256	24.3812	RB1;NR4A2;TCF7L2;BIRC6;HERPUD1
negative regulation of protein serine/threonine kinase activity (GO:0071901)	5/78	0.00560185	0.0316259	0	0	4.70256	24.3812	RB1;LATS1;LATS2;NR2F2;MEN1
regulation of cellular component movement (GO:0051270)	4/50	0.00597826	0.0336141	0	0	5.95758	30.5006	ERBB3;ABL2;RHOA;EGFR
ribosome assembly (GO:0042255)	4/50	0.00597826	0.0336141	0	0	5.95758	30.5006	RPL5;TRAF7;NPM1;RPL10
gene expression (GO:0010467)	12/356	0.0061826	0.0343703	0	0	2.42123	12.3144	NUP214;DDX17;NR4A2;RPL5;RPL10;CLP1;CELF2;RPL22;HNRNPA2B1;HNRNPU;BAZ2A;U2AF1
regulation of regulatory T cell differentiation (GO:0045589)	3/26	0.00618715	0.0343703	0	0	8.91576	45.3391	FANCA;NFATC2;RUNX1
hippo signaling (GO:0035329)	3/26	0.00618715	0.0343703	0	0	8.91576	45.3391	LATS1;LATS2;FAT4
histone lysine demethylation (GO:0070076)	3/26	0.00618715	0.0343703	0	0	8.91576	45.3391	KDM5A;KDM2B;JMJD1C
positive regulation of interleukin-2 production (GO:0032743)	3/26	0.00618715	0.0343703	0	0	8.91576	45.3391	PTPRC;MALT1;RUNX1
positive regulation of microtubule polymerization or depolymerization (GO:0031112)	3/26	0.00618715	0.0343703	0	0	8.91576	45.3391	RAC1;MET;CLASP1
skin development (GO:0043588)	5/80	0.00623159	0.0344103	0	0	4.57669	23.241	BCR;COL1A1;MET;TP63;S100A7
negative regulation of cellular response to growth factor stimulus (GO:0090288)	5/80	0.00623159	0.0344103	0	0	4.57669	23.241	SMAD4;NOTCH1;SLIT2;FSTL3;BMPR1A
positive regulation of cell adhesion (GO:0045785)	5/80	0.00623159	0.0344103	0	0	4.57669	23.241	PDGFB;RAC1;JAK2;FBLN2;FSTL3
regulation of axonogenesis (GO:0050770)	4/51	0.00641419	0.035278	0	0	5.83053	29.4398	PLXNB2;SLIT2;RHOA;RTN4
positive regulation of fat cell differentiation (GO:0045600)	4/51	0.00641419	0.035278	0	0	5.83053	29.4398	ZBTB16;PIM1;HNRNPU;ZFP36L1
brain development (GO:0007420)	7/150	0.00646612	0.0354932	0	0	3.37245	17.0011	GRIN2A;NIPBL;COL4A1;NFIB;NKX2-1;PLXNB2;CTNNA2
negative regulation of cell motility (GO:2000146)	6/114	0.00648301	0.0355156	0	0	3.82086	19.2517	ZMYND8;MAGI2;NKX2-1;SLIT2;ARID2;FOXO3
positive regulation of cellular amide metabolic process (GO:0034250)	5/81	0.00656441	0.0358906	0	0	4.51624	22.699	RPL5;NPM1;PLXNB2;EIF3E;LARP4B
regulation of GTPase activity (GO:0043087)	8/189	0.00659781	0.0360022	0	0	3.04988	15.3135	EPHA5;NTRK1;PLXNB2;CPEB2;HRAS;EPHA3;RGS7;EZH2
cellular response to lectin (GO:1990858)	6/115	0.00675857	0.0367348	0	0	3.78561	18.9165	MUC16;CD209;EP300;HRAS;MUC4;MALT1
stimulatory C-type lectin receptor signaling pathway (GO:0002223)	6/115	0.00675857	0.0367348	0	0	3.78561	18.9165	MUC16;CD209;EP300;HRAS;MUC4;MALT1
regulation of intrinsic apoptotic signaling pathway (GO:2001242)	4/52	0.00687069	0.0368526	0	0	5.70877	28.4325	BCLAF1;BCL2L11;TP53;HERPUD1
regulation of telomere maintenance via telomerase (GO:0032210)	4/52	0.00687069	0.0368526	0	0	5.70877	28.4325	HNRNPU;POT1;MAPK1;MAP2K7
sprouting angiogenesis (GO:0002040)	4/52	0.00687069	0.0368526	0	0	5.70877	28.4325	FLT4;KDR;RSPO3;SLIT2
negative regulation of BMP signaling pathway (GO:0030514)	4/52	0.00687069	0.0368526	0	0	5.70877	28.4325	SMAD4;NOTCH1;FSTL3;BMPR1A
cellular response to cadmium ion (GO:0071276)	3/27	0.00688659	0.0368526	0	0	8.54384	42.5327	DAXX;MAPK1;EGFR
cellular senescence (GO:0090398)	3/27	0.00688659	0.0368526	0	0	8.54384	42.5327	MAP2K1;HRAS;TBX3
regulation of transcription regulatory region DNA binding (GO:2000677)	3/27	0.00688659	0.0368526	0	0	8.54384	42.5327	RB1;GATA1;ZBTB7A
negative regulation of endothelial cell apoptotic process (GO:2000352)	3/27	0.00688659	0.0368526	0	0	8.54384	42.5327	KDR;GATA2;NFE2L2
regulation of gene expression, epigenetic (GO:0040029)	5/82	0.00690948	0.0369038	0	0	4.45736	22.1748	DNMT3B;EP300;DEK;PPM1D;EZH2
negative regulation of protein phosphorylation (GO:0001933)	7/152	0.00693703	0.0369797	0	0	3.32559	16.5311	RB1;PTPRC;GNAQ;NTRK3;DMD;SLIT2;MEN1
regulation of ER-associated ubiquitin-dependent protein catabolic process (GO:1903069)	2/9	0.00709944	0.0373428	0	0	19.478	96.3721	HERPUD1;NFE2L2
regulation of fibroblast apoptotic process (GO:2000269)	2/9	0.00709944	0.0373428	0	0	19.478	96.3721	BCL2L11;TP63
regulation of interleukin-23 production (GO:0032667)	2/9	0.00709944	0.0373428	0	0	19.478	96.3721	RAC1;MYD88
small RNA loading onto RISC (GO:0070922)	2/9	0.00709944	0.0373428	0	0	19.478	96.3721	CLP1;DICER1
mitral valve morphogenesis (GO:0003183)	2/9	0.00709944	0.0373428	0	0	19.478	96.3721	NOTCH1;BMPR1A
negative regulation of biomineralization (GO:0110150)	2/9	0.00709944	0.0373428	0	0	19.478	96.3721	NOTCH1;SOX9
protein K6-linked ubiquitination (GO:0085020)	2/9	0.00709944	0.0373428	0	0	19.478	96.3721	BARD1;BRCA1
regulation of defense response (GO:0031347)	5/83	0.00726704	0.038152	0	0	4.39999	21.6673	JAK2;FCGR2B;MYD88;FOXP1;BRD4
regulation of B cell activation (GO:0050864)	3/28	0.00763109	0.039539	0	0	8.20167	39.9874	FCGR2B;ZFP36L2;ZFP36L1
regulation of extrinsic apoptotic signaling pathway in absence of ligand (GO:2001239)	3/28	0.00763109	0.039539	0	0	8.20167	39.9874	INHBA;GATA1;FGFR1
cellular response to interleukin-6 (GO:0071354)	3/28	0.00763109	0.039539	0	0	8.20167	39.9874	SMAD4;JAK2;IL6ST
regulation of neuron migration (GO:2001222)	3/28	0.00763109	0.039539	0	0	8.20167	39.9874	NIPBL;PLXNB2;CTNNA2
negative regulation of axonogenesis (GO:0050771)	3/28	0.00763109	0.039539	0	0	8.20167	39.9874	DCC;RTN4;RHOA
positive regulation of microtubule polymerization (GO:0031116)	3/28	0.00763109	0.039539	0	0	8.20167	39.9874	RAC1;MET;CLASP1
positive regulation of phosphatidylinositol 3-kinase activity (GO:0043552)	3/28	0.00763109	0.039539	0	0	8.20167	39.9874	FLT3;IRS1;PDGFB
innate immune response activating cell surface receptor signaling pathway (GO:0002220)	6/119	0.00794621	0.041095	0	0	3.65086	17.6521	MUC16;CD209;EP300;HRAS;MUC4;MALT1
positive regulation of response to DNA damage stimulus (GO:2001022)	4/55	0.00836762	0.0428328	0	0	5.37214	25.697	BCLAF1;MYC;BRCA1;EGFR
regulation of Ras protein signal transduction (GO:0046578)	5/86	0.00841686	0.0428328	0	0	4.23638	20.2394	BCR;NOTCH2;NTRK1;NOTCH1;JAK2
actin filament polymerization (GO:0030041)	3/29	0.0084213	0.0428328	0	0	7.88582	37.6705	RAC1;JAK2;GAS7
regulation of DNA biosynthetic process (GO:2000278)	3/29	0.0084213	0.0428328	0	0	7.88582	37.6705	MYC;PDGFB;POT1
glial cell differentiation (GO:0010001)	3/29	0.0084213	0.0428328	0	0	7.88582	37.6705	ERBB3;NFIB;SOX9
response to cadmium ion (GO:0046686)	3/29	0.0084213	0.0428328	0	0	7.88582	37.6705	DAXX;MAPK1;EGFR
mismatch repair (GO:0006298)	3/29	0.0084213	0.0428328	0	0	7.88582	37.6705	MSH2;MSH5;PMS2
negative regulation of myeloid leukocyte differentiation (GO:0002762)	3/29	0.0084213	0.0428328	0	0	7.88582	37.6705	MYC;INHBA;FSTL3
production of miRNAs involved in gene silencing by miRNA (GO:0035196)	3/29	0.0084213	0.0428328	0	0	7.88582	37.6705	SMAD2;HNRNPA2B1;DICER1
axonogenesis (GO:0007409)	9/240	0.00876616	0.0435859	0	0	2.69107	12.7472	EPHA5;NOTCH2;NOTCH1;DCC;MAPK1;ANK3;CTNNA2;SLIT2;EPHA3
regulation of granulocyte differentiation (GO:0030852)	2/10	0.00878952	0.0435859	0	0	17.0424	80.682	LEF1;RUNX1
regulation of organ growth (GO:0046620)	2/10	0.00878952	0.0435859	0	0	17.0424	80.682	LATS1;LATS2
dosage compensation (GO:0007549)	2/10	0.00878952	0.0435859	0	0	17.0424	80.682	HNRNPU;BRCA1
regulation of protein neddylation (GO:2000434)	2/10	0.00878952	0.0435859	0	0	17.0424	80.682	RPL5;HIF1A
response to laminar fluid shear stress (GO:0034616)	2/10	0.00878952	0.0435859	0	0	17.0424	80.682	KLF4;NFE2L2
lipoprotein transport (GO:0042953)	2/10	0.00878952	0.0435859	0	0	17.0424	80.682	LRP1;PRKCB
microtubule anchoring at centrosome (GO:0034454)	2/10	0.00878952	0.0435859	0	0	17.0424	80.682	NIN;HOOK3
nerve growth factor signaling pathway (GO:0038180)	2/10	0.00878952	0.0435859	0	0	17.0424	80.682	NTRK1;MAGI2
nucleic acid transport (GO:0050657)	2/10	0.00878952	0.0435859	0	0	17.0424	80.682	RBFOX1;HNRNPA2B1
positive regulation of lipase activity (GO:0060193)	2/10	0.00878952	0.0435859	0	0	17.0424	80.682	RHOA;FGFR1
positive regulation of mesenchymal cell proliferation (GO:0002053)	2/10	0.00878952	0.0435859	0	0	17.0424	80.682	MYC;SOX9
positive regulation of vascular endothelial growth factor receptor signaling pathway (GO:0030949)	2/10	0.00878952	0.0435859	0	0	17.0424	80.682	PRKCB;HIF1A
primary miRNA processing (GO:0031053)	2/10	0.00878952	0.0435859	0	0	17.0424	80.682	SMAD2;HNRNPA2B1
regulation of ATP metabolic process (GO:1903578)	4/56	0.00891033	0.0438711	0	0	5.26856	24.8705	NUP214;EP300;HIF1A;ZBTB7A
blood vessel morphogenesis (GO:0048514)	4/56	0.00891033	0.0438711	0	0	5.26856	24.8705	COL4A1;FLT4;RASA1;KDR
DNA damage response, signal transduction by p53 class mediator resulting in cell cycle arrest (GO:0006977)	4/56	0.00891033	0.0438711	0	0	5.26856	24.8705	PLK2;CNOT3;EP300;TP53
positive regulation of establishment of protein localization to mitochondrion (GO:1903749)	4/56	0.00891033	0.0438711	0	0	5.26856	24.8705	HUWE1;SAE1;TP53;TP63
artery morphogenesis (GO:0048844)	3/30	0.00925781	0.0449433	0	0	7.59336	35.5543	NOTCH1;LRP1;BMPR1A
response to alcohol (GO:0097305)	3/30	0.00925781	0.0449433	0	0	7.59336	35.5543	SMAD2;GRIN2A;SLIT2
morphogenesis of an epithelium (GO:0002009)	3/30	0.00925781	0.0449433	0	0	7.59336	35.5543	KDM2B;SOX9;TBX18
mRNA splice site selection (GO:0006376)	3/30	0.00925781	0.0449433	0	0	7.59336	35.5543	CELF2;LUC7L3;LUC7L2
negative regulation of cytoskeleton organization (GO:0051494)	3/30	0.00925781	0.0449433	0	0	7.59336	35.5543	SMAD4;SLIT2;CLASP1
negative regulation of gene expression, epigenetic (GO:0045814)	3/30	0.00925781	0.0449433	0	0	7.59336	35.5543	DNMT3B;PPM1D;EZH2
negative regulation of Notch signaling pathway (GO:0045746)	3/30	0.00925781	0.0449433	0	0	7.59336	35.5543	GATA2;ZBTB7A;EGFR
positive regulation of lipid kinase activity (GO:0090218)	3/30	0.00925781	0.0449433	0	0	7.59336	35.5543	FLT3;IRS1;PDGFB
ribosomal large subunit biogenesis (GO:0042273)	4/57	0.0094755	0.0459197	0	0	5.16889	24.0821	RPL5;TRAF7;NPM1;RPL10
collagen fibril organization (GO:0030199)	5/89	0.00968695	0.0467809	0	0	4.08446	18.9395	COL1A1;COL4A1;COL11A1;COL12A1;PLEC
transforming growth factor beta receptor signaling pathway (GO:0007179)	5/89	0.00968695	0.0467809	0	0	4.08446	18.9395	SMAD2;SMAD4;ZMIZ1;RHOA;BMPR1A
regulation of angiogenesis (GO:0045765)	8/203	0.00994179	0.0479281	0	0	2.82888	13.044	PRKCB;KDR;BRCA1;FOXO4;GATA2;KLF4;HIF1A;RUNX1
regulation of mRNA splicing, via spliceosome (GO:0048024)	5/90	0.010138	0.0486353	0	0	4.0362	18.5321	DDX17;RBFOX1;CELF2;HNRNPU;ZBTB7A
regulation of developmental growth (GO:0048638)	3/31	0.0101411	0.0486353	0	0	7.3218	33.6155	LATS1;NIPBL;LATS2
negative regulation of osteoblast differentiation (GO:0045668)	3/31	0.0101411	0.0486353	0	0	7.3218	33.6155	NOTCH1;SOX9;MEN1
angiogenesis involved in wound healing (GO:0060055)	2/11	0.0106402	0.0493168	0	0	15.148	68.8192	KDR;GATA2
B cell mediated immunity (GO:0019724)	2/11	0.0106402	0.0493168	0	0	15.148	68.8192	MSH2;FCGR2B
regulation of histone exchange (GO:1900049)	2/11	0.0106402	0.0493168	0	0	15.148	68.8192	DAXX;POT1
regulation of mesenchymal cell proliferation (GO:0010464)	2/11	0.0106402	0.0493168	0	0	15.148	68.8192	MYC;SOX9
regulation of mRNA 3'-end processing (GO:0031440)	2/11	0.0106402	0.0493168	0	0	15.148	68.8192	BARD1;ZFP36L1
regulation of phospholipase activity (GO:0010517)	2/11	0.0106402	0.0493168	0	0	15.148	68.8192	LRP1;FGFR1
erythrocyte development (GO:0048821)	2/11	0.0106402	0.0493168	0	0	15.148	68.8192	GATA1;ZBTB7A
hematopoietic stem cell proliferation (GO:0071425)	2/11	0.0106402	0.0493168	0	0	15.148	68.8192	MECOM;RUNX1
insulin-like growth factor receptor signaling pathway (GO:0048009)	2/11	0.0106402	0.0493168	0	0	15.148	68.8192	IRS1;GIGYF2
interleukin-35-mediated signaling pathway (GO:0070757)	2/11	0.0106402	0.0493168	0	0	15.148	68.8192	IL6ST;JAK2
lipoprotein localization (GO:0044872)	2/11	0.0106402	0.0493168	0	0	15.148	68.8192	LRP1;PRKCB
mitochondrial transcription (GO:0006390)	2/11	0.0106402	0.0493168	0	0	15.148	68.8192	TFAM;FOXO3
negative regulation of activin receptor signaling pathway (GO:0032926)	2/11	0.0106402	0.0493168	0	0	15.148	68.8192	MAGI2;FSTL3
negative regulation of centrosome duplication (GO:0010826)	2/11	0.0106402	0.0493168	0	0	15.148	68.8192	NPM1;BRCA1
negative regulation of response to cytokine stimulus (GO:0060761)	2/11	0.0106402	0.0493168	0	0	15.148	68.8192	PTPRC;KLF4
Notch signaling involved in heart development (GO:0061314)	2/11	0.0106402	0.0493168	0	0	15.148	68.8192	NOTCH2;NOTCH1
PERK-mediated unfolded protein response (GO:0036499)	2/11	0.0106402	0.0493168	0	0	15.148	68.8192	HERPUD1;NFE2L2
positive regulation of histone exchange (GO:1900051)	2/11	0.0106402	0.0493168	0	0	15.148	68.8192	DAXX;POT1
positive regulation of nitric-oxide synthase biosynthetic process (GO:0051770)	2/11	0.0106402	0.0493168	0	0	15.148	68.8192	KDR;JAK2
response to reactive oxygen species (GO:0000302)	4/59	0.0106746	0.0493168	0	0	4.98042	22.6106	MAPK1;HIF1A;EGFR;S100A7
positive regulation of apoptotic signaling pathway (GO:2001235)	4/59	0.0106746	0.0493168	0	0	4.98042	22.6106	TRAF7;BCLAF1;BCL2L11;TP53
positive regulation of tyrosine phosphorylation of STAT protein (GO:0042531)	4/59	0.0106746	0.0493168	0	0	4.98042	22.6106	CSF1R;FLT3;JAK2;IL6ST
regulation of inflammatory response (GO:0050727)	8/206	0.0107978	0.0498029	0	0	2.78559	12.6143	RB1;NFKBIA;LRFN5;JAK2;KLF4;MYD88;BRD4;FOXP1
activation of phospholipase C activity (GO:0007202)	3/32	0.0110718	0.0505296	0	0	7.06897	31.8341	ITK;GNAQ;EGFR
chondrocyte differentiation (GO:0002062)	3/32	0.0110718	0.0505296	0	0	7.06897	31.8341	NFIB;SOX9;RUNX1
endodermal cell differentiation (GO:0035987)	3/32	0.0110718	0.0505296	0	0	7.06897	31.8341	COL11A1;COL12A1;INHBA
modulation by host of symbiont process (GO:0051851)	3/32	0.0110718	0.0505296	0	0	7.06897	31.8341	SMARCB1;LEF1;EP300
positive regulation of glucose transmembrane transport (GO:0010828)	3/32	0.0110718	0.0505296	0	0	7.06897	31.8341	NR4A3;IRS1;CLTCL1
positive regulation of telomere maintenance (GO:0032206)	3/32	0.0110718	0.0505296	0	0	7.06897	31.8341	HNRNPA2B1;MAPK1;MAP2K7
negative regulation of mitotic cell cycle phase transition (GO:1901991)	5/92	0.011083	0.0505296	0	0	3.94301	17.7528	RB1;CDKN2C;KLF4;ZFP36L2;ZFP36L1
peptidyl-threonine phosphorylation (GO:0018107)	4/60	0.0113092	0.0514765	0	0	4.89124	21.9232	MAP2K1;MAPK1;ACVR1B;MAP3K12
cellular response to insulin stimulus (GO:0032869)	6/129	0.0115615	0.0525239	0	0	3.35233	14.9517	IRS1;IRS4;FOXO4;CPEB2;FOXO1;ZFP36L1
positive regulation of peptidyl-serine phosphorylation (GO:0033138)	5/93	0.0115772	0.0525239	0	0	3.89801	17.3801	RPTOR;LATS1;NTRK3;ARAF;EGFR
DNA-templated transcription, initiation (GO:0006352)	7/168	0.0116685	0.0528514	0	0	2.99265	13.3199	NOTCH2;NR4A2;NOTCH1;NR4A3;NCOR1;TBL1XR1;TFAM
vasculogenesis (GO:0001570)	3/33	0.0120501	0.0543137	0	0	6.83299	30.1928	NOTCH1;RASA1;KDR
negative regulation of JNK cascade (GO:0046329)	3/33	0.0120501	0.0543137	0	0	6.83299	30.1928	NCOR1;MECOM;MEN1
positive regulation of telomere maintenance via telomerase (GO:0032212)	3/33	0.0120501	0.0543137	0	0	6.83299	30.1928	MAPK1;POT1;MAP2K7
nucleosome organization (GO:0034728)	5/94	0.0120863	0.0543884	0	0	3.85401	17.0181	DAXX;NPM1;SMARCB1;SOX9;ARID2
DNA repair (GO:0006281)	10/298	0.012282	0.0548765	0	0	2.39979	10.5581	BARD1;NPM1;MSH2;HUWE1;FANCA;PMS2;ERCC5;BRCA1;TP53;MEN1
cellular response to hypoxia (GO:0071456)	6/131	0.0124039	0.0548765	0	0	3.29836	14.4789	MYC;EP300;TP53;HIF1A;CPEB2;ZFP36L1
mRNA metabolic process (GO:0016071)	5/95	0.0126104	0.0548765	0	0	3.81099	16.6664	NONO;HNRNPA2B1;U2AF1;TP53;ZFP36L2
axonal fasciculation (GO:0007413)	2/12	0.0126466	0.0548765	0	0	13.6325	59.5791	EPHA3;RTN4
cell cycle checkpoint signaling (GO:0000075)	2/12	0.0126466	0.0548765	0	0	13.6325	59.5791	PLK2;PRCC
regulation of dendritic cell differentiation (GO:2001198)	2/12	0.0126466	0.0548765	0	0	13.6325	59.5791	HLA-B;FCGR2B
cellular response to fluid shear stress (GO:0071498)	2/12	0.0126466	0.0548765	0	0	13.6325	59.5791	KLF4;NFE2L2
regulation of hemopoiesis (GO:1903706)	2/12	0.0126466	0.0548765	0	0	13.6325	59.5791	PRKCB;RUNX1
cochlea morphogenesis (GO:0090103)	2/12	0.0126466	0.0548765	0	0	13.6325	59.5791	SOX9;TBX18
regulation of MHC class II biosynthetic process (GO:0045346)	2/12	0.0126466	0.0548765	0	0	13.6325	59.5791	CIITA;JAK2
dosage compensation by inactivation of X chromosome (GO:0009048)	2/12	0.0126466	0.0548765	0	0	13.6325	59.5791	HNRNPU;BRCA1
regulation of vascular associated smooth muscle cell migration (GO:1904752)	2/12	0.0126466	0.0548765	0	0	13.6325	59.5791	NR4A3;PDGFB
regulation of ventricular cardiac muscle cell action potential (GO:0098911)	2/12	0.0126466	0.0548765	0	0	13.6325	59.5791	RYR2;CACNA1C
mesoderm morphogenesis (GO:0048332)	2/12	0.0126466	0.0548765	0	0	13.6325	59.5791	SMAD2;TBX3
microtubule anchoring at microtubule organizing center (GO:0072393)	2/12	0.0126466	0.0548765	0	0	13.6325	59.5791	NIN;HOOK3
positive regulation of fatty acid oxidation (GO:0046321)	2/12	0.0126466	0.0548765	0	0	13.6325	59.5791	NR4A3;IRS1
positive regulation of leukocyte proliferation (GO:0070665)	2/12	0.0126466	0.0548765	0	0	13.6325	59.5791	CSF1R;MAPK1
positive regulation of metaphase/anaphase transition of cell cycle (GO:1902101)	2/12	0.0126466	0.0548765	0	0	13.6325	59.5791	RB1;CDC27
positive regulation of mitotic metaphase/anaphase transition (GO:0045842)	2/12	0.0126466	0.0548765	0	0	13.6325	59.5791	RB1;CDC27
positive regulation of mitotic sister chromatid separation (GO:1901970)	2/12	0.0126466	0.0548765	0	0	13.6325	59.5791	RB1;CDC27
positive regulation of sodium ion transmembrane transport (GO:1902307)	2/12	0.0126466	0.0548765	0	0	13.6325	59.5791	DMD;ANK3
negative regulation of kinase activity (GO:0033673)	4/62	0.0126501	0.0548765	0	0	4.7221	20.636	RB1;PTPRC;GNAQ;HNRNPU
positive regulation of cysteine-type endopeptidase activity (GO:2001056)	4/62	0.0126501	0.0548765	0	0	4.7221	20.636	GRIN2A;MYC;FOXL2;MALT1
nuclear-transcribed mRNA catabolic process (GO:0000956)	7/171	0.0127653	0.0552899	0	0	2.93746	12.8103	RPL5;RPL10;PPP2R1A;RPL22;CNOT3;EIF3E;ZFP36L1
cardiac muscle contraction (GO:0060048)	3/34	0.0130766	0.0563737	0	0	6.61223	28.6768	RYR2;DMD;TTN
negative regulation of blood vessel endothelial cell migration (GO:0043537)	3/34	0.0130766	0.0563737	0	0	6.61223	28.6768	NOTCH1;KLF4;RHOA
phosphatidylinositol 3-kinase signaling (GO:0014065)	3/34	0.0130766	0.0563737	0	0	6.61223	28.6768	ERBB3;IRS1;ZFP36L1
RNA metabolic process (GO:0016070)	6/133	0.0132887	0.0571991	0	0	3.24608	14.0258	DDX17;CLP1;CELF2;HNRNPA2B1;HNRNPU;DICER1
positive regulation of cold-induced thermogenesis (GO:0120162)	5/97	0.0137042	0.0588961	0	0	3.72777	15.9923	PRDM16;CNOT3;GNAS;JAK2;TSHR
neuron differentiation (GO:0030182)	7/174	0.0139346	0.0597935	0	0	2.88425	12.3255	FOXA1;EPHA5;NR4A2;MAP2K1;INHBA;MET;RUNX1
regulation of phosphatidylinositol 3-kinase activity (GO:0043551)	3/35	0.0141514	0.0603505	0	0	6.40527	27.2733	FLT3;IRS1;PDGFB
response to estrogen (GO:0043627)	3/35	0.0141514	0.0603505	0	0	6.40527	27.2733	SLC34A2;EP300;BRCA1
negative regulation of cell cycle G1/S phase transition (GO:1902807)	3/35	0.0141514	0.0603505	0	0	6.40527	27.2733	RB1;CDKN2C;KLF4
positive regulation of cell cycle G1/S phase transition (GO:1902808)	3/35	0.0141514	0.0603505	0	0	6.40527	27.2733	RPTOR;EGFR;EZH2
RNA splicing (GO:0008380)	5/98	0.0142743	0.0606877	0	0	3.6875	15.6693	PPP2R1A;FUS;NONO;LUC7L3;U2AF1
negative regulation of neuron death (GO:1901215)	5/98	0.0142743	0.0606877	0	0	3.6875	15.6693	NTRK1;KDM2B;MSH2;ERBB3;RASA1
nervous system development (GO:0007399)	13/447	0.0143232	0.0608022	0	0	2.07684	8.81801	NOTCH2;RBFOX1;ZBTB16;ATN1;INHBA;ACVR1B;TBX3;ZEB2;ERBB3;AXL;EP300;FAT4;MET
regulation of antigen receptor-mediated signaling pathway (GO:0050854)	2/13	0.0148037	0.0619877	0	0	12.3926	52.2084	PTPRC;RUNX1
cardiac cell development (GO:0055006)	2/13	0.0148037	0.0619877	0	0	12.3926	52.2084	NOTCH1;TTN
regulation of chemokine (C-X-C motif) ligand 2 production (GO:2000341)	2/13	0.0148037	0.0619877	0	0	12.3926	52.2084	KLF4;FOXP1
establishment of protein localization to chromosome (GO:0070199)	2/13	0.0148037	0.0619877	0	0	12.3926	52.2084	NIPBL;POT1
response to iron ion (GO:0010039)	2/13	0.0148037	0.0619877	0	0	12.3926	52.2084	TFAP2A;HIF1A
mature B cell differentiation involved in immune response (GO:0002313)	2/13	0.0148037	0.0619877	0	0	12.3926	52.2084	NOTCH2;FCGR2B
myelination in peripheral nervous system (GO:0022011)	2/13	0.0148037	0.0619877	0	0	12.3926	52.2084	ARHGEF10;DICER1
positive regulation of ERAD pathway (GO:1904294)	2/13	0.0148037	0.0619877	0	0	12.3926	52.2084	HERPUD1;NFE2L2
positive regulation of vascular endothelial cell proliferation (GO:1905564)	2/13	0.0148037	0.0619877	0	0	12.3926	52.2084	AKT3;FGFR1
mitotic G1 DNA damage checkpoint signaling (GO:0031571)	4/65	0.0148449	0.0620666	0	0	4.48918	18.8999	PLK2;CNOT3;EP300;TP53
cellular response to lipid (GO:0071396)	8/219	0.0151481	0.0630095	0	0	2.61223	10.9449	AXL;IRS1;ABL2;SOX9;EPHA3;RHOA;EGFR;MYD88
cyclic-nucleotide-mediated signaling (GO:0019935)	3/36	0.015275	0.0630095	0	0	6.21086	25.9709	RIMS2;EPHA5;SOX9
regulation of microtubule-based process (GO:0032886)	3/36	0.015275	0.0630095	0	0	6.21086	25.9709	MACF1;CLASP1;EPHA3
regulation of ossification (GO:0030278)	3/36	0.015275	0.0630095	0	0	6.21086	25.9709	NOTCH1;ZBTB16;SOX9
endoderm formation (GO:0001706)	3/36	0.015275	0.0630095	0	0	6.21086	25.9709	COL11A1;COL12A1;INHBA
intrinsic apoptotic signaling pathway by p53 class mediator (GO:0072332)	3/36	0.015275	0.0630095	0	0	6.21086	25.9709	MSH2;EP300;TP53
platelet aggregation (GO:0070527)	3/36	0.015275	0.0630095	0	0	6.21086	25.9709	GNAS;FLNA;GATA1
positive regulation of mitotic nuclear division (GO:0045840)	3/36	0.015275	0.0630095	0	0	6.21086	25.9709	RB1;CDC27;PDGFB
positive regulation of myeloid leukocyte differentiation (GO:0002763)	3/36	0.015275	0.0630095	0	0	6.21086	25.9709	LEF1;ZFP36L1;RUNX1
positive regulation of translation (GO:0045727)	5/100	0.0154619	0.0636856	0	0	3.6095	15.0493	RPL5;NPM1;PLXNB2;EIF3E;LARP4B
embryonic organ development (GO:0048568)	4/66	0.0156266	0.0639835	0	0	4.41654	18.3675	SALL1;RPL10;KDR;BMPR1A
ERBB signaling pathway (GO:0038127)	4/66	0.0156266	0.0639835	0	0	4.41654	18.3675	ERBB3;MAPK1;SOX9;EGFR
positive regulation of cell cycle (GO:0045787)	4/66	0.0156266	0.0639835	0	0	4.41654	18.3675	FOXA1;PDGFB;EGFR;TBX3
positive regulation of cell death (GO:0010942)	4/66	0.0156266	0.0639835	0	0	4.41654	18.3675	NTRK1;DAXX;LRP1;FCGR2B
peptidyl-threonine modification (GO:0018210)	4/67	0.0164336	0.0667534	0	0	4.34622	17.8561	MAP2K1;MAPK1;ACVR1B;MAP3K12
positive regulation of catabolic process (GO:0009896)	4/67	0.0164336	0.0667534	0	0	4.34622	17.8561	BARD1;PLK2;HUWE1;FOXO1
regulation of intracellular steroid hormone receptor signaling pathway (GO:0033143)	3/37	0.0164475	0.0667534	0	0	6.02788	24.76	LATS1;EP300;RUNX1
regulation of vascular associated smooth muscle cell proliferation (GO:1904705)	3/37	0.0164475	0.0667534	0	0	6.02788	24.76	NR4A3;PDGFB;BMPR1A
glutamate receptor signaling pathway (GO:0007215)	3/37	0.0164475	0.0667534	0	0	6.02788	24.76	GRM3;GRIN2A;GNAQ
negative regulation of G1/S transition of mitotic cell cycle (GO:2000134)	3/37	0.0164475	0.0667534	0	0	6.02788	24.76	RB1;CDKN2C;KLF4
calcium-mediated signaling (GO:0019722)	5/102	0.0167137	0.0674095	0	0	3.53471	14.4624	RYR2;PTPRC;KDR;CACNA1C;EGFR
cell junction assembly (GO:0034329)	5/102	0.0167137	0.0674095	0	0	3.53471	14.4624	CTNND2;CDH10;FLNA;FLNC;RHOA
transcription initiation from RNA polymerase II promoter (GO:0006367)	6/140	0.0167323	0.0674095	0	0	3.07541	12.5797	NOTCH2;NR4A2;NOTCH1;NR4A3;NCOR1;TBL1XR1
atrioventricular valve development (GO:0003171)	2/14	0.0171068	0.0674095	0	0	11.3593	46.2128	NOTCH1;BMPR1A
branching involved in blood vessel morphogenesis (GO:0001569)	2/14	0.0171068	0.0674095	0	0	11.3593	46.2128	COL4A1;KDR
cytoplasmic sequestering of transcription factor (GO:0042994)	2/14	0.0171068	0.0674095	0	0	11.3593	46.2128	NFKBIA;NFKBIE
regulation of nitric-oxide synthase biosynthetic process (GO:0051769)	2/14	0.0171068	0.0674095	0	0	11.3593	46.2128	KDR;JAK2
regulation of retinoic acid receptor signaling pathway (GO:0048385)	2/14	0.0171068	0.0674095	0	0	11.3593	46.2128	CTBP2;EZH2
heterochromatin organization (GO:0070828)	2/14	0.0171068	0.0674095	0	0	11.3593	46.2128	MECOM;PRDM16
response to X-ray (GO:0010165)	2/14	0.0171068	0.0674095	0	0	11.3593	46.2128	NIPBL;MSH2
T-helper cell differentiation (GO:0042093)	2/14	0.0171068	0.0674095	0	0	11.3593	46.2128	LEF1;FOXP1
vascular endothelial growth factor signaling pathway (GO:0038084)	2/14	0.0171068	0.0674095	0	0	11.3593	46.2128	FLT4;KDR
ovarian follicle development (GO:0001541)	2/14	0.0171068	0.0674095	0	0	11.3593	46.2128	FOXL2;INHBA
pancreas development (GO:0031016)	2/14	0.0171068	0.0674095	0	0	11.3593	46.2128	TCF7L2;MET
positive regulation of brown fat cell differentiation (GO:0090336)	2/14	0.0171068	0.0674095	0	0	11.3593	46.2128	PIM1;HNRNPU
positive regulation of lymphocyte migration (GO:2000403)	2/14	0.0171068	0.0674095	0	0	11.3593	46.2128	TNFRSF14;RHOA
positive regulation of macrophage chemotaxis (GO:0010759)	2/14	0.0171068	0.0674095	0	0	11.3593	46.2128	CSF1R;MAPK1
positive regulation of sodium ion transmembrane transporter activity (GO:2000651)	2/14	0.0171068	0.0674095	0	0	11.3593	46.2128	DMD;ANK3
positive regulation of T-helper cell differentiation (GO:0045624)	2/14	0.0171068	0.0674095	0	0	11.3593	46.2128	MYB;MALT1
cellular macromolecule biosynthetic process (GO:0034645)	10/314	0.017107	0.0674095	0	0	2.27161	9.24151	BARD1;NR4A2;RPL5;EXT2;RPL10;RPL22;BAZ2A;BRCA1;INHBA;TOP1
regulation of I-kappaB kinase/NF-kappaB signaling (GO:0043122)	8/224	0.0171199	0.0674095	0	0	2.55111	10.3767	PRKCB;PLK2;REL;FLNA;RHOA;MYD88;MALT1;BRD4
canonical Wnt signaling pathway (GO:0060070)	4/68	0.0172664	0.0678899	0	0	4.27809	17.3648	NR4A2;TCF7L2;LEF1;BCL9L
negative regulation of cytokine production (GO:0001818)	7/182	0.0174244	0.0684143	0	0	2.75127	11.1423	PTPRC;AXL;LEF1;INHBA;RAC1;KLF4;FCGR2B
regulation of apoptotic signaling pathway (GO:2001233)	3/38	0.0176692	0.0687906	0	0	5.85536	23.6318	RB1;NR4A2;TRAF7
connective tissue development (GO:0061448)	3/38	0.0176692	0.0687906	0	0	5.85536	23.6318	ZBTB16;ARID5B;SOX9
lymphocyte proliferation (GO:0046651)	3/38	0.0176692	0.0687906	0	0	5.85536	23.6318	CD79A;PTPRC;FLT3
mRNA destabilization (GO:0061157)	3/38	0.0176692	0.0687906	0	0	5.85536	23.6318	GIGYF2;ZFP36L2;ZFP36L1
negative regulation of endothelial cell migration (GO:0010596)	3/38	0.0176692	0.0687906	0	0	5.85536	23.6318	NOTCH1;SLIT2;NR2F2
negative regulation of G0 to G1 transition (GO:0070317)	3/38	0.0176692	0.0687906	0	0	5.85536	23.6318	BRCA1;FOXO4;EZH2
regulation of insulin secretion (GO:0050796)	5/104	0.0180312	0.0701015	0	0	3.46295	13.906	EPHA5;TCF7L2;IRS1;CACNA1C;CACNA1E
antigen receptor-mediated signaling pathway (GO:0050851)	7/185	0.0188792	0.0732958	0	0	2.70448	10.736	CD79B;CD79A;ITK;PTPRC;PRKCB;NFATC2;MALT1
negative regulation of cellular metabolic process (GO:0031324)	3/39	0.01894	0.0734291	0	0	5.69242	22.5788	TFAP2A;NCOR1;BRCA1
cellular response to light stimulus (GO:0071482)	4/70	0.0190097	0.0734936	0	0	4.14803	16.4378	NPM1;MYC;EP300;TP53
kidney development (GO:0001822)	4/70	0.0190097	0.0734936	0	0	4.14803	16.4378	TFAP2A;NIPBL;SALL1;ZBTB16
regulation of endothelial cell chemotaxis (GO:2001026)	2/15	0.0195512	0.0741393	0	0	10.485	41.2554	NOTCH1;MET
cellular response to arsenic-containing substance (GO:0071243)	2/15	0.0195512	0.0741393	0	0	10.485	41.2554	DAXX;CPEB2
regulation of extracellular matrix disassembly (GO:0010715)	2/15	0.0195512	0.0741393	0	0	10.485	41.2554	LRP1;CLASP1
regulation of nuclear-transcribed mRNA catabolic process, deadenylation-dependent decay (GO:1900151)	2/15	0.0195512	0.0741393	0	0	10.485	41.2554	ZFP36L2;ZFP36L1
embryonic cranial skeleton morphogenesis (GO:0048701)	2/15	0.0195512	0.0741393	0	0	10.485	41.2554	TFAP2A;NIPBL
integrated stress response signaling (GO:0140467)	2/15	0.0195512	0.0741393	0	0	10.485	41.2554	HERPUD1;NFE2L2
interleukin-27-mediated signaling pathway (GO:0070106)	2/15	0.0195512	0.0741393	0	0	10.485	41.2554	IL6ST;JAK2
mitochondrial RNA metabolic process (GO:0000959)	2/15	0.0195512	0.0741393	0	0	10.485	41.2554	TFAM;FOXO3
negative regulation of leukocyte activation (GO:0002695)	2/15	0.0195512	0.0741393	0	0	10.485	41.2554	LRFN5;FCGR2B
negative regulation of leukocyte mediated cytotoxicity (GO:0001911)	2/15	0.0195512	0.0741393	0	0	10.485	41.2554	PTPRC;FCGR2B
positive regulation of chromatin organization (GO:1905269)	2/15	0.0195512	0.0741393	0	0	10.485	41.2554	DAXX;POT1
positive regulation of double-strand break repair via homologous recombination (GO:1905168)	2/15	0.0195512	0.0741393	0	0	10.485	41.2554	FUS;ARID2
positive regulation of nuclear-transcribed mRNA catabolic process, deadenylation-dependent decay (GO:1900153)	2/15	0.0195512	0.0741393	0	0	10.485	41.2554	ZFP36L2;ZFP36L1
positive regulation of protein export from nucleus (GO:0046827)	2/15	0.0195512	0.0741393	0	0	10.485	41.2554	TCF7L2;TP53
cellular response to BMP stimulus (GO:0071773)	4/71	0.0199207	0.0754375	0	0	4.08591	16.0004	SMAD2;SMAD4;SOX9;BMPR1A
regulation of microtubule polymerization (GO:0031113)	3/40	0.0202603	0.0759967	0	0	5.53829	21.5943	RAC1;MET;CLASP1
regulation of nitric oxide biosynthetic process (GO:0045428)	3/40	0.0202603	0.0759967	0	0	5.53829	21.5943	RAC1;JAK2;KLF4
stem cell differentiation (GO:0048863)	3/40	0.0202603	0.0759967	0	0	5.53829	21.5943	PTPRC;FOXO4;TP53
negative regulation of cell-substrate adhesion (GO:0010812)	3/40	0.0202603	0.0759967	0	0	5.53829	21.5943	NOTCH1;RASA1;RHOA
positive regulation of catalytic activity (GO:0043085)	3/40	0.0202603	0.0759967	0	0	5.53829	21.5943	MSH2;ABL2;POT1
positive regulation of intrinsic apoptotic signaling pathway (GO:2001244)	3/40	0.0202603	0.0759967	0	0	5.53829	21.5943	BCLAF1;BCL2L11;TP53
positive regulation of ossification (GO:0045778)	3/40	0.0202603	0.0759967	0	0	5.53829	21.5943	TFAP2A;ZBTB16;BMPR1A
cell junction organization (GO:0034330)	4/72	0.0208582	0.0781339	0	0	4.02562	15.5792	CTNND2;FLNA;FLNC;RHOA
regulation of cell development (GO:0060284)	3/41	0.02163	0.080481	0	0	5.39227	20.6722	NOTCH2;FOXO1;HOXA11
regulation of G0 to G1 transition (GO:0070316)	3/41	0.02163	0.080481	0	0	5.39227	20.6722	BRCA1;FOXO4;EZH2
heart contraction (GO:0060047)	3/41	0.02163	0.080481	0	0	5.39227	20.6722	RYR2;DMD;TTN
JNK cascade (GO:0007254)	3/41	0.02163	0.080481	0	0	5.39227	20.6722	MAP2K4;MAP2K7;MAP3K12
T cell differentiation (GO:0030217)	3/41	0.02163	0.080481	0	0	5.39227	20.6722	PTPRC;ZFP36L2;ZFP36L1
chromatin assembly (GO:0031497)	4/73	0.0218224	0.0808714	0	0	3.96708	15.1733	DAXX;NPM1;SOX9;TP53
response to molecule of bacterial origin (GO:0002237)	4/73	0.0218224	0.0808714	0	0	3.96708	15.1733	JAK2;FCGR2B;FOXP1;S100A7
insulin receptor signaling pathway (GO:0008286)	4/73	0.0218224	0.0808714	0	0	3.96708	15.1733	IRS1;IRS4;FOXO4;FOXO1
3'-UTR-mediated mRNA destabilization (GO:0061158)	2/16	0.0221323	0.0811516	0	0	9.73554	37.0994	ZFP36L2;ZFP36L1
apoptotic DNA fragmentation (GO:0006309)	2/16	0.0221323	0.0811516	0	0	9.73554	37.0994	FOXL2;DICER1
B cell activation involved in immune response (GO:0002312)	2/16	0.0221323	0.0811516	0	0	9.73554	37.0994	MSH2;FCGR2B
regulation of fatty acid oxidation (GO:0046320)	2/16	0.0221323	0.0811516	0	0	9.73554	37.0994	NR4A3;SOX9
epiboly involved in wound healing (GO:0090505)	2/16	0.0221323	0.0811516	0	0	9.73554	37.0994	FLNA;RHOA
mitotic sister chromatid cohesion (GO:0007064)	2/16	0.0221323	0.0811516	0	0	9.73554	37.0994	RB1;NIPBL
motor neuron axon guidance (GO:0008045)	2/16	0.0221323	0.0811516	0	0	9.73554	37.0994	RAC1;SLIT2
platelet-derived growth factor receptor signaling pathway (GO:0048008)	2/16	0.0221323	0.0811516	0	0	9.73554	37.0994	NR4A3;PDGFB
regulation of cytokine-mediated signaling pathway (GO:0001959)	4/74	0.0228135	0.0832091	0	0	3.9102	14.7822	PTPRC;AXL;JAK2;RUNX1
DNA damage response, signal transduction by p53 class mediator (GO:0030330)	4/74	0.0228135	0.0832091	0	0	3.9102	14.7822	PLK2;CNOT3;EP300;TP53
Fc receptor mediated stimulatory signaling pathway (GO:0002431)	4/74	0.0228135	0.0832091	0	0	3.9102	14.7822	NR4A3;MAPK1;RAC1;FCGR2B
NIK/NF-kappaB signaling (GO:0038061)	4/74	0.0228135	0.0832091	0	0	3.9102	14.7822	REL;DICER1;MALT1;NFKB2
calcium ion transmembrane import into cytosol (GO:0097553)	3/42	0.0230491	0.0835193	0	0	5.25374	19.8073	RYR2;GRIN2A;PTPRC
regulation of chemokine production (GO:0032642)	3/42	0.0230491	0.0835193	0	0	5.25374	19.8073	CSF1R;HIF1A;FOXP1
regulation of ubiquitin-dependent protein catabolic process (GO:2000058)	3/42	0.0230491	0.0835193	0	0	5.25374	19.8073	LATS1;RPL5;ARAF
skeletal system morphogenesis (GO:0048705)	3/42	0.0230491	0.0835193	0	0	5.25374	19.8073	TFAP2A;HOXA9;FGFR1
positive regulation of protein tyrosine kinase activity (GO:0061098)	3/42	0.0230491	0.0835193	0	0	5.25374	19.8073	CSF1R;ERBB3;PDGFB
regulation of transcription from RNA polymerase II promoter in response to hypoxia (GO:0061418)	4/75	0.0238315	0.085905	0	0	3.85493	14.4049	NOTCH1;EP300;HIF1A;NFE2L2
positive regulation of immune response (GO:0050778)	4/75	0.0238315	0.085905	0	0	3.85493	14.4049	PTPRC;MYB;IL6ST;FCGR2B
positive regulation of lymphocyte proliferation (GO:0050671)	4/75	0.0238315	0.085905	0	0	3.85493	14.4049	PTPRC;CD209;NFATC2;IL6ST
positive regulation of T cell activation (GO:0050870)	4/75	0.0238315	0.085905	0	0	3.85493	14.4049	PTPRC;ZMIZ1;CD209;IL6ST
cellular response to retinoic acid (GO:0071300)	3/43	0.0245178	0.0867398	0	0	5.12214	18.9947	ABL2;SOX9;EPHA3
nuclear-transcribed mRNA catabolic process, nonsense-mediated decay (GO:0000184)	5/113	0.0248032	0.0867398	0	0	3.17292	11.7296	RPL5;RPL10;PPP2R1A;RPL22;EIF3E
positive regulation of metabolic process (GO:0009893)	5/113	0.0248032	0.0867398	0	0	3.17292	11.7296	PRDM16;CNOT3;GNAS;JAK2;TSHR
aorta morphogenesis (GO:0035909)	2/17	0.0248456	0.0867398	0	0	9.08604	33.5736	LRP1;BMPR1A
regulation of cellular response to growth factor stimulus (GO:0090287)	2/17	0.0248456	0.0867398	0	0	9.08604	33.5736	SLIT2;FSTL3
cell communication by electrical coupling involved in cardiac conduction (GO:0086064)	2/17	0.0248456	0.0867398	0	0	9.08604	33.5736	RYR2;CACNA1C
cellular response to gamma radiation (GO:0071480)	2/17	0.0248456	0.0867398	0	0	9.08604	33.5736	HRAS;TP53
embryo development ending in birth or egg hatching (GO:0009792)	2/17	0.0248456	0.0867398	0	0	9.08604	33.5736	BRCA1;FGFR1
establishment of protein localization to endoplasmic reticulum (GO:0072599)	2/17	0.0248456	0.0867398	0	0	9.08604	33.5736	RYR2;MAN1A1
histone H2A monoubiquitination (GO:0035518)	2/17	0.0248456	0.0867398	0	0	9.08604	33.5736	KDM2B;BCOR
histone H2A ubiquitination (GO:0033522)	2/17	0.0248456	0.0867398	0	0	9.08604	33.5736	KDM2B;BCOR
RNA interference (GO:0016246)	2/17	0.0248456	0.0867398	0	0	9.08604	33.5736	CLP1;DICER1
ruffle organization (GO:0031529)	2/17	0.0248456	0.0867398	0	0	9.08604	33.5736	CSF1R;RAC1
mesonephric tubule development (GO:0072164)	2/17	0.0248456	0.0867398	0	0	9.08604	33.5736	SALL1;SLIT2
muscle tissue morphogenesis (GO:0060415)	2/17	0.0248456	0.0867398	0	0	9.08604	33.5736	NOTCH1;TTN
positive regulation of cyclin-dependent protein serine/threonine kinase activity (GO:0045737)	2/17	0.0248456	0.0867398	0	0	9.08604	33.5736	PDGFB;EGFR
positive regulation of cytokine production involved in inflammatory response (GO:1900017)	2/17	0.0248456	0.0867398	0	0	9.08604	33.5736	HIF1A;MYD88
positive regulation of muscle hypertrophy (GO:0014742)	2/17	0.0248456	0.0867398	0	0	9.08604	33.5736	NR4A3;IL6ST
positive regulation of positive chemotaxis (GO:0050927)	2/17	0.0248456	0.0867398	0	0	9.08604	33.5736	NTRK3;KDR
positive regulation of smooth muscle cell migration (GO:0014911)	2/17	0.0248456	0.0867398	0	0	9.08604	33.5736	NR4A3;PDGFB
positive regulation of stem cell proliferation (GO:2000648)	2/17	0.0248456	0.0867398	0	0	9.08604	33.5736	PTPRC;HNRNPU
positive regulation of telomere capping (GO:1904355)	2/17	0.0248456	0.0867398	0	0	9.08604	33.5736	MAPK1;MAP2K7
positive regulation of transcription of Notch receptor target (GO:0007221)	2/17	0.0248456	0.0867398	0	0	9.08604	33.5736	NOTCH1;EP300
regulation of cell division (GO:0051302)	4/76	0.0248767	0.0867398	0	0	3.8012	14.041	MYC;PLK2;BIRC6;TP63
cell morphogenesis involved in neuron differentiation (GO:0048667)	4/76	0.0248767	0.0867398	0	0	3.8012	14.041	RB1;DCC;ANK3;CTNNA2
cellular response to hormone stimulus (GO:0032870)	4/76	0.0248767	0.0867398	0	0	3.8012	14.041	NR4A3;SLIT2;GATA1;ZFP36L1
activation of protein kinase activity (GO:0032147)	5/114	0.0256435	0.0893014	0	0	3.14365	11.5166	NTRK3;PDGFB;TNIK;JAK2;MALT1
cellular response to UV (GO:0034644)	4/77	0.0259491	0.0896536	0	0	3.74894	13.6897	NPM1;MYC;EP300;TP53
positive regulation of protein modification by small protein conjugation or removal (GO:1903322)	4/77	0.0259491	0.0896536	0	0	3.74894	13.6897	HUWE1;BRCA1;SAE1;MALT1
regulation of endothelial cell apoptotic process (GO:2000351)	3/44	0.0260358	0.0896536	0	0	4.99695	18.2303	KDR;GATA2;NFE2L2
embryonic organ morphogenesis (GO:0048562)	3/44	0.0260358	0.0896536	0	0	4.99695	18.2303	RYR2;HOXA9;NIPBL
homotypic cell-cell adhesion (GO:0034109)	3/44	0.0260358	0.0896536	0	0	4.99695	18.2303	GNAS;FLNA;GATA1
mRNA stabilization (GO:0048255)	3/44	0.0260358	0.0896536	0	0	4.99695	18.2303	FUS;HNRNPU;MYD88
positive regulation of mRNA catabolic process (GO:0061014)	3/44	0.0260358	0.0896536	0	0	4.99695	18.2303	GIGYF2;ZFP36L2;ZFP36L1
positive regulation of osteoblast differentiation (GO:0045669)	3/44	0.0260358	0.0896536	0	0	4.99695	18.2303	IL6ST;TP63;BMPR1A
positive regulation of stress fiber assembly (GO:0051496)	3/44	0.0260358	0.0896536	0	0	4.99695	18.2303	ARHGEF10;RAC1;RHOA
protein modification process (GO:0036211)	4/78	0.027049	0.0923562	0	0	3.69809	13.3505	RPN1;ARAF;ABL2;FBXO11
tumor necrosis factor-mediated signaling pathway (GO:0033209)	5/116	0.0273785	0.0923562	0	0	3.08669	11.1059	NFKBIA;TNFRSF14;FOXO3;JAK2;TP53
mitotic spindle organization (GO:0007052)	6/157	0.027544	0.0923562	0	0	2.7268	9.7946	ARHGEF10;STAG1;PLK2;FLNA;RHOA;CLASP1
action potential (GO:0001508)	3/45	0.0276031	0.0923562	0	0	4.87773	17.5102	GNAQ;DMD;ANK3
regulation of DNA repair (GO:0006282)	3/45	0.0276031	0.0923562	0	0	4.87773	17.5102	BRCA1;DEK;EGFR
regulation of receptor signaling pathway via JAK-STAT (GO:0046425)	3/45	0.0276031	0.0923562	0	0	4.87773	17.5102	NOTCH1;PTPRC;JAK2
regulation of adaptive immune response (GO:0002819)	2/18	0.0276869	0.0923562	0	0	8.51773	30.5514	FCGR2B;IL6ST
regulation of brown fat cell differentiation (GO:0090335)	2/18	0.0276869	0.0923562	0	0	8.51773	30.5514	PIM1;HNRNPU
cell migration involved in sprouting angiogenesis (GO:0002042)	2/18	0.0276869	0.0923562	0	0	8.51773	30.5514	KDR;SLIT2
chromatin disassembly (GO:0031498)	2/18	0.0276869	0.0923562	0	0	8.51773	30.5514	SMARCB1;ARID2
embryonic axis specification (GO:0000578)	2/18	0.0276869	0.0923562	0	0	8.51773	30.5514	SMAD2;TBX3
embryonic digit morphogenesis (GO:0042733)	2/18	0.0276869	0.0923562	0	0	8.51773	30.5514	SALL1;TBX3
regulation of protein sumoylation (GO:0033233)	2/18	0.0276869	0.0923562	0	0	8.51773	30.5514	ZMIZ1;SAE1
regulation of telomere maintenance via telomere lengthening (GO:1904356)	2/18	0.0276869	0.0923562	0	0	8.51773	30.5514	HNRNPA2B1;POT1
regulation of transforming growth factor beta production (GO:0071634)	2/18	0.0276869	0.0923562	0	0	8.51773	30.5514	SMAD4;HIF1A
regulation of vascular endothelial cell proliferation (GO:1905562)	2/18	0.0276869	0.0923562	0	0	8.51773	30.5514	AKT3;FGFR1
maintenance of gastrointestinal epithelium (GO:0030277)	2/18	0.0276869	0.0923562	0	0	8.51773	30.5514	SOX9;MUC4
negative regulation of fibroblast proliferation (GO:0048147)	2/18	0.0276869	0.0923562	0	0	8.51773	30.5514	MYC;TP53
negative regulation of Rho protein signal transduction (GO:0035024)	2/18	0.0276869	0.0923562	0	0	8.51773	30.5514	ABL2;MET
nucleosome disassembly (GO:0006337)	2/18	0.0276869	0.0923562	0	0	8.51773	30.5514	SMARCB1;ARID2
positive regulation of cardiac muscle hypertrophy (GO:0010613)	2/18	0.0276869	0.0923562	0	0	8.51773	30.5514	NR4A3;IL6ST
positive regulation of cell cycle phase transition (GO:1901989)	2/18	0.0276869	0.0923562	0	0	8.51773	30.5514	NPM1;EZH2
positive regulation of glial cell differentiation (GO:0045687)	2/18	0.0276869	0.0923562	0	0	8.51773	30.5514	NOTCH1;DICER1
positive regulation of nervous system process (GO:0031646)	2/18	0.0276869	0.0923562	0	0	8.51773	30.5514	RIMS2;DICER1
positive regulation of phosphoprotein phosphatase activity (GO:0032516)	2/18	0.0276869	0.0923562	0	0	8.51773	30.5514	PTPRC;MAGI2
positive regulation of response to endoplasmic reticulum stress (GO:1905898)	2/18	0.0276869	0.0923562	0	0	8.51773	30.5514	BCL2L11;FCGR2B
axon development (GO:0061564)	4/79	0.0281764	0.0936509	0	0	3.64859	13.0228	DCC;ANK3;CTNNA2;RTN4
regulation of cellular response to heat (GO:1900034)	4/79	0.0281764	0.0936509	0	0	3.64859	13.0228	RPTOR;NUP214;EP300;MAPK1
regulation of neuron differentiation (GO:0045664)	4/79	0.0281764	0.0936509	0	0	3.64859	13.0228	ZEB1;TCF4;RHOA;FGFR1
generation of neurons (GO:0048699)	7/202	0.0287549	0.0954595	0	0	2.46656	8.75368	NR4A2;MAP2K1;PLXNB2;RAC1;MET;RUNX1;FGFR1
response to lipopolysaccharide (GO:0032496)	6/159	0.0290606	0.0961961	0	0	2.69088	9.52135	AXL;JAK2;MYD88;RHOA;FOXP1;S100A7
regulation of cellular response to stress (GO:0080135)	5/118	0.0291865	0.0961961	0	0	3.03175	10.7143	NUP214;RPTOR;NPM1;EP300;MAPK1
regulation of B cell proliferation (GO:0030888)	3/46	0.0292197	0.0961961	0	0	4.76405	16.831	PTPRC;NFATC2;FCGR2B
regulation of fibroblast proliferation (GO:0048145)	3/46	0.0292197	0.0961961	0	0	4.76405	16.831	MYC;PDGFB;TP53
spliceosomal complex assembly (GO:0000245)	3/46	0.0292197	0.0961961	0	0	4.76405	16.831	CELF2;LUC7L3;LUC7L2
positive regulation of nucleocytoplasmic transport (GO:0046824)	3/46	0.0292197	0.0961961	0	0	4.76405	16.831	TCF7L2;FLNA;TP53
positive regulation of response to stimulus (GO:0048584)	3/46	0.0292197	0.0961961	0	0	4.76405	16.831	BCLAF1;MYC;FCGR2B
regulation of NIK/NF-kappaB signaling (GO:1901222)	4/80	0.0293313	0.0962207	0	0	3.6004	12.7062	NFKBIA;EP300;RHOA;EGFR
regulation of protein localization to plasma membrane (GO:1903076)	4/80	0.0293313	0.0962207	0	0	3.6004	12.7062	LRP1;CLTC;EPHA3;EGFR
negative regulation of extrinsic apoptotic signaling pathway (GO:2001237)	4/80	0.0293313	0.0962207	0	0	3.6004	12.7062	TCF7L2;BIRC6;BRCA1;GATA1
regulation of interleukin-8 production (GO:0032677)	4/81	0.030514	0.0982273	0	0	3.55346	12.4001	PTPRC;CD58;KLF4;MYD88
negative regulation of protein modification process (GO:0031400)	4/81	0.030514	0.0982273	0	0	3.55346	12.4001	NTRK3;DMD;SLIT2;MEN1
regulation of cell-cell adhesion mediated by cadherin (GO:2000047)	2/19	0.0306517	0.0982273	0	0	8.01628	27.9373	FOXA1;NOTCH1
cardiac atrium morphogenesis (GO:0003209)	2/19	0.0306517	0.0982273	0	0	8.01628	27.9373	NOTCH2;NOTCH1
regulation of collagen biosynthetic process (GO:0032965)	2/19	0.0306517	0.0982273	0	0	8.01628	27.9373	CIITA;RUNX1
cellular response to interleukin-7 (GO:0098761)	2/19	0.0306517	0.0982273	0	0	8.01628	27.9373	IRS1;IL7R
regulation of glucose transmembrane transport (GO:0010827)	2/19	0.0306517	0.0982273	0	0	8.01628	27.9373	NR4A3;PRKCB
DNA double-strand break processing (GO:0000729)	2/19	0.0306517	0.0982273	0	0	8.01628	27.9373	BARD1;BRCA1
establishment of skin barrier (GO:0061436)	2/19	0.0306517	0.0982273	0	0	8.01628	27.9373	MET;TP63
regulation of stem cell population maintenance (GO:2000036)	2/19	0.0306517	0.0982273	0	0	8.01628	27.9373	MYC;CNOT3
regulation of water loss via skin (GO:0033561)	2/19	0.0306517	0.0982273	0	0	8.01628	27.9373	MET;TP63
heart trabecula morphogenesis (GO:0061384)	2/19	0.0306517	0.0982273	0	0	8.01628	27.9373	NOTCH1;BMPR1A
interleukin-7-mediated signaling pathway (GO:0038111)	2/19	0.0306517	0.0982273	0	0	8.01628	27.9373	IRS1;IL7R
ureteric bud development (GO:0001657)	2/19	0.0306517	0.0982273	0	0	8.01628	27.9373	SALL1;SLIT2
negative regulation of immune system process (GO:0002683)	2/19	0.0306517	0.0982273	0	0	8.01628	27.9373	SOX9;FCGR2B
negative regulation of nervous system development (GO:0051961)	2/19	0.0306517	0.0982273	0	0	8.01628	27.9373	NOTCH1;HOOK3
negative regulation of protein localization to nucleus (GO:1900181)	2/19	0.0306517	0.0982273	0	0	8.01628	27.9373	LATS1;LATS2
positive regulation of actin cytoskeleton reorganization (GO:2000251)	2/19	0.0306517	0.0982273	0	0	8.01628	27.9373	NTRK3;HRAS
positive regulation of focal adhesion assembly (GO:0051894)	2/19	0.0306517	0.0982273	0	0	8.01628	27.9373	KDR;RAC1
positive regulation of macrophage migration (GO:1905523)	2/19	0.0306517	0.0982273	0	0	8.01628	27.9373	CSF1R;MAPK1
embryonic heart tube morphogenesis (GO:0003143)	3/47	0.0308854	0.0985205	0	0	4.65554	16.1895	RYR2;NOTCH1;TBX3
histone deacetylation (GO:0016575)	3/47	0.0308854	0.0985205	0	0	4.65554	16.1895	TBL1XR1;BAZ2A;TRERF1
positive regulation of cell-cell adhesion (GO:0022409)	3/47	0.0308854	0.0985205	0	0	4.65554	16.1895	FOXA1;ANK3;FSTL3
positive regulation of pathway-restricted SMAD protein phosphorylation (GO:0010862)	3/47	0.0308854	0.0985205	0	0	4.65554	16.1895	SMAD4;INHBA;BMPR1A
extracellular matrix organization (GO:0030198)	9/300	0.0321099	0.102309	0	0	2.12963	7.32294	COL1A1;COL4A1;ELN;COL11A1;COL12A1;KDR;PDGFB;TNC;PLEC
cellular response to ionizing radiation (GO:0071479)	3/48	0.0326	0.103632	0	0	4.55185	15.583	NIPBL;HRAS;TP53
regulation of interleukin-2 production (GO:0032663)	3/48	0.0326	0.103632	0	0	4.55185	15.583	PTPRC;MALT1;RUNX1
regulation of interleukin-1 beta production (GO:0032651)	4/83	0.0329629	0.104666	0	0	3.46315	11.8176	JAK2;MALT1;MYD88;FOXP1
base-excision repair, AP site formation (GO:0006285)	2/20	0.0337361	0.105193	0	0	7.57055	25.658	POT1;ERCC5
cardiac epithelial to mesenchymal transition (GO:0060317)	2/20	0.0337361	0.105193	0	0	7.57055	25.658	NOTCH1;TBX3
cardiac ventricle development (GO:0003231)	2/20	0.0337361	0.105193	0	0	7.57055	25.658	NOTCH1;SALL1
dopaminergic neuron differentiation (GO:0071542)	2/20	0.0337361	0.105193	0	0	7.57055	25.658	FOXA1;NR4A2
embryonic digestive tract development (GO:0048566)	2/20	0.0337361	0.105193	0	0	7.57055	25.658	NIPBL;SALL1
establishment of epithelial cell polarity (GO:0090162)	2/20	0.0337361	0.105193	0	0	7.57055	25.658	RHOA;CLASP1
regulation of T cell migration (GO:2000404)	2/20	0.0337361	0.105193	0	0	7.57055	25.658	TNFRSF14;RHOA
regulation of tissue remodeling (GO:0034103)	2/20	0.0337361	0.105193	0	0	7.57055	25.658	FLT4;RUNX1
gastrulation (GO:0007369)	2/20	0.0337361	0.105193	0	0	7.57055	25.658	SMAD2;NR4A3
maintenance of protein location in nucleus (GO:0051457)	2/20	0.0337361	0.105193	0	0	7.57055	25.658	BARD1;HNRNPU
miRNA metabolic process (GO:0010586)	2/20	0.0337361	0.105193	0	0	7.57055	25.658	DDX17;DICER1
myeloid cell development (GO:0061515)	2/20	0.0337361	0.105193	0	0	7.57055	25.658	GATA1;FOXP1
negative regulation of telomere maintenance via telomerase (GO:0032211)	2/20	0.0337361	0.105193	0	0	7.57055	25.658	HNRNPU;POT1
positive regulation of cyclin-dependent protein kinase activity (GO:1904031)	2/20	0.0337361	0.105193	0	0	7.57055	25.658	PDGFB;EGFR
positive regulation of lymphocyte differentiation (GO:0045621)	2/20	0.0337361	0.105193	0	0	7.57055	25.658	AXL;ZMIZ1
positive regulation of nitrogen compound metabolic process (GO:0051173)	2/20	0.0337361	0.105193	0	0	7.57055	25.658	PDGFB;KLF4
response to insulin (GO:0032868)	4/84	0.0342292	0.10661	0	0	3.41969	11.5403	IRS1;CPEB2;FOXO1;ZFP36L1
cellular response to mechanical stimulus (GO:0071260)	3/49	0.0343633	0.106788	0	0	4.45267	15.0089	MAP2K4;SOX9;MYD88
negative regulation of catabolic process (GO:0009895)	3/49	0.0343633	0.106788	0	0	4.45267	15.0089	NCOR1;FLNA;EGFR
non-canonical Wnt signaling pathway (GO:0035567)	5/124	0.0350557	0.108818	0	0	2.878	9.64367	TCF7L2;CLTC;LEF1;RAC1;RHOA
regulation of cell cycle G2/M phase transition (GO:1902749)	4/85	0.0355234	0.109901	0	0	3.3773	11.2719	NPM1;PPP2R1A;TP53;CLASP1
Wnt signaling pathway, planar cell polarity pathway (GO:0060071)	4/85	0.0355234	0.109901	0	0	3.3773	11.2719	CLTC;MAGI2;RAC1;RHOA
positive regulation of protein catabolic process (GO:0045732)	4/85	0.0355234	0.109901	0	0	3.3773	11.2719	BARD1;PLK2;HUWE1;FOXO1
actin polymerization or depolymerization (GO:0008154)	3/50	0.0361751	0.111668	0	0	4.35771	14.4649	RAC1;JAK2;GAS7
neuron migration (GO:0001764)	3/50	0.0361751	0.111668	0	0	4.35771	14.4649	NR4A2;RAC1;FGFR1
cellular protein-containing complex assembly (GO:0034622)	6/168	0.0365619	0.112736	0	0	2.54022	8.40495	SMAD2;SMAD4;CLTC;TCF4;DMD;RTN4
glucose homeostasis (GO:0042593)	4/86	0.0368457	0.113009	0	0	3.33594	11.012	TCF7L2;IRS1;HIF1A;FOXO1
extrinsic apoptotic signaling pathway in absence of ligand (GO:0097192)	2/21	0.0369358	0.113009	0	0	7.17174	23.6565	ERBB3;DCC
long-term synaptic potentiation (GO:0060291)	2/21	0.0369358	0.113009	0	0	7.17174	23.6565	GRIN2A;PLK2
neuron apoptotic process (GO:0051402)	2/21	0.0369358	0.113009	0	0	7.17174	23.6565	ERBB3;ATN1
neurotrophin signaling pathway (GO:0038179)	2/21	0.0369358	0.113009	0	0	7.17174	23.6565	NTRK1;MAGI2
positive regulation of transcription regulatory region DNA binding (GO:2000679)	2/21	0.0369358	0.113009	0	0	7.17174	23.6565	RB1;EP300
protein localization to chromatin (GO:0071168)	2/21	0.0369358	0.113009	0	0	7.17174	23.6565	NIPBL;MSH2
positive regulation of GTPase activity (GO:0043547)	7/214	0.0375256	0.114687	0	0	2.32214	7.62296	BCR;NTRK1;ARHGEF10;NTRK3;HRAS;EZH2;RGS7
protein modification by small protein conjugation (GO:0032446)	11/409	0.0378114	0.115433	0	0	1.90615	6.24291	NUP214;BARD1;TRAF7;CDC27;HUWE1;BIRC6;BRCA1;SAE1;HIF1A;FBXO11;NFE2L2
negative regulation of transport (GO:0051051)	3/51	0.0380352	0.115861	0	0	4.26671	13.9489	ERBB3;FCGR2B;EPHA3
positive regulation of actin filament bundle assembly (GO:0032233)	3/51	0.0380352	0.115861	0	0	4.26671	13.9489	ARHGEF10;RAC1;RHOA
regulation of transcription from RNA polymerase II promoter in response to stress (GO:0043618)	4/87	0.038196	0.116223	0	0	3.29558	10.7601	EP300;TP53;HIF1A;NFE2L2
extracellular structure organization (GO:0043062)	7/216	0.0391409	0.118968	0	0	2.29968	7.45232	COL1A1;COL4A1;ELN;COL11A1;KDR;PDGFB;TNC
sensory perception of mechanical stimulus (GO:0050954)	4/88	0.0395744	0.120022	0	0	3.25618	10.5161	TFAP2A;COL1A1;NIPBL;COL11A1
negative regulation of binding (GO:0051100)	4/88	0.0395744	0.120022	0	0	3.25618	10.5161	NFKBIA;LEF1;PDGFB;JAK2
plasma membrane bounded cell projection morphogenesis (GO:0120039)	3/52	0.0399432	0.120091	0	0	4.17942	13.459	DICER1;TNIK;GAS7
positive regulation of protein localization to cell periphery (GO:1904377)	3/52	0.0399432	0.120091	0	0	4.17942	13.459	LRP1;EPHA3;EGFR
positive regulation of protein localization to plasma membrane (GO:1903078)	3/52	0.0399432	0.120091	0	0	4.17942	13.459	LRP1;EPHA3;EGFR
external encapsulating structure organization (GO:0045229)	7/217	0.0399653	0.120091	0	0	2.28862	7.36875	COL1A1;COL4A1;ELN;COL11A1;KDR;PDGFB;TNC
regulation of adenylate cyclase activity (GO:0045761)	2/22	0.0402469	0.120091	0	0	6.8128	21.8877	GRM3;CACNA1C
regulation of chromosome organization (GO:0033044)	2/22	0.0402469	0.120091	0	0	6.8128	21.8877	RB1;MYC
regulation of DNA recombination at telomere (GO:0072695)	2/22	0.0402469	0.120091	0	0	6.8128	21.8877	DAXX;POT1
regulation of endoplasmic reticulum stress-induced intrinsic apoptotic signaling pathway (GO:1902235)	2/22	0.0402469	0.120091	0	0	6.8128	21.8877	BCL2L11;HERPUD1
regulation of macrophage chemotaxis (GO:0010758)	2/22	0.0402469	0.120091	0	0	6.8128	21.8877	CSF1R;MAPK1
regulation of response to cytokine stimulus (GO:0060759)	2/22	0.0402469	0.120091	0	0	6.8128	21.8877	KLF4;RUNX1
negative regulation of B cell activation (GO:0050869)	2/22	0.0402469	0.120091	0	0	6.8128	21.8877	INHBA;FCGR2B
negative regulation of DNA recombination at telomere (GO:0048239)	2/22	0.0402469	0.120091	0	0	6.8128	21.8877	DAXX;POT1
negative regulation of small molecule metabolic process (GO:0062014)	2/22	0.0402469	0.120091	0	0	6.8128	21.8877	NCOR1;EP300
osteoclast differentiation (GO:0030316)	2/22	0.0402469	0.120091	0	0	6.8128	21.8877	CSF1R;FOXP1
positive regulation of granulocyte chemotaxis (GO:0071624)	2/22	0.0402469	0.120091	0	0	6.8128	21.8877	RAC1;S100A7
regulation of cysteine-type endopeptidase activity involved in apoptotic process (GO:0043281)	4/89	0.0409809	0.122149	0	0	3.21771	10.2795	MYC;FOXL2;KLF4;MALT1
regulation of response to external stimulus (GO:0032101)	5/130	0.0416059	0.123746	0	0	2.73902	8.70875	JAK2;FCGR2B;MYD88;FOXP1;BRD4
positive regulation of canonical Wnt signaling pathway (GO:0090263)	5/130	0.0416059	0.123746	0	0	2.73902	8.70875	COL1A1;ZEB2;TBL1XR1;GPC5;EGFR
positive regulation of NIK/NF-kappaB signaling (GO:1901224)	3/53	0.0418989	0.124351	0	0	4.09563	12.9934	EP300;RHOA;EGFR
positive regulation of phagocytosis (GO:0050766)	3/53	0.0418989	0.124351	0	0	4.09563	12.9934	PTPRC;GATA2;FCGR2B
negative regulation of protein kinase activity (GO:0006469)	4/90	0.0424154	0.125481	0	0	3.18013	10.05	RB1;NPM1;PTPRC;GNAQ
positive regulation of autophagy (GO:0010508)	4/90	0.0424154	0.125481	0	0	3.18013	10.05	PLK2;KDR;FOXO3;FOXO1
positive regulation of binding (GO:0051099)	4/90	0.0424154	0.125481	0	0	3.18013	10.05	TCF7L2;LRP1;MET;MEN1
cellular protein metabolic process (GO:0044267)	11/417	0.0424702	0.125509	0	0	1.86781	5.90033	RPL5;SLC34A2;RPL10;RPL22;RPN1;ARAF;TNC;ABL2;FBXO11;FSTL3;MEN1
cellular response to metal ion (GO:0071248)	5/131	0.0427647	0.126245	0	0	2.71714	8.56455	TFAP2A;DAXX;MAPK1;ANK3;EGFR
blood vessel endothelial cell migration (GO:0043534)	2/23	0.0436654	0.127545	0	0	6.48805	20.3154	KDR;SLIT2
regulation of neural precursor cell proliferation (GO:2000177)	2/23	0.0436654	0.127545	0	0	6.48805	20.3154	KDM2B;GATA2
DNA catabolic process, endonucleolytic (GO:0000737)	2/23	0.0436654	0.127545	0	0	6.48805	20.3154	FOXL2;DICER1
ear morphogenesis (GO:0042471)	2/23	0.0436654	0.127545	0	0	6.48805	20.3154	TFAP2A;NIPBL
regulation of telomere capping (GO:1904353)	2/23	0.0436654	0.127545	0	0	6.48805	20.3154	MAPK1;MAP2K7
mitotic cell cycle checkpoint signaling (GO:0007093)	2/23	0.0436654	0.127545	0	0	6.48805	20.3154	PLK2;PRCC
negative regulation of GTPase activity (GO:0034260)	2/23	0.0436654	0.127545	0	0	6.48805	20.3154	CPEB2;HRAS
negative regulation of reactive oxygen species metabolic process (GO:2000378)	2/23	0.0436654	0.127545	0	0	6.48805	20.3154	TFAP2A;BRCA1
positive regulation of cell cycle G2/M phase transition (GO:1902751)	2/23	0.0436654	0.127545	0	0	6.48805	20.3154	NPM1;BRD4
positive regulation of cholesterol efflux (GO:0010875)	2/23	0.0436654	0.127545	0	0	6.48805	20.3154	NFKBIA;LRP1
sensory perception of sound (GO:0007605)	4/91	0.0438781	0.127564	0	0	3.14342	9.8274	TFAP2A;COL1A1;NIPBL;COL11A1
positive regulation of supramolecular fiber organization (GO:1902905)	4/91	0.0438781	0.127564	0	0	3.14342	9.8274	RB1;RAC1;MET;CLASP1
cytoplasmic microtubule organization (GO:0031122)	3/54	0.043902	0.127564	0	0	4.01511	12.5504	HOOK3;RHOA;CLASP1
striated muscle contraction (GO:0006941)	3/54	0.043902	0.127564	0	0	4.01511	12.5504	RYR2;DMD;TTN
positive regulation of leukocyte chemotaxis (GO:0002690)	3/54	0.043902	0.127564	0	0	4.01511	12.5504	CSF1R;MAPK1;S100A7
regulation of cell adhesion (GO:0030155)	5/133	0.0451403	0.131025	0	0	2.67442	8.28529	ERBB3;PPP2R1A;RASA1;ABL2;PLXNB2
transcription by RNA polymerase II (GO:0006366)	9/320	0.0452738	0.131275	0	0	1.99063	6.16105	NOTCH2;NR4A2;NCOR1;NOTCH1;NR4A3;CLP1;TBL1XR1;DEK;POU2F2
cellular response to fibroblast growth factor stimulus (GO:0044344)	4/92	0.0453688	0.131276	0	0	3.10754	9.61141	MAPK1;ZFP36L2;ZFP36L1;FGFR1
Wnt signaling pathway (GO:0016055)	4/92	0.0453688	0.131276	0	0	3.10754	9.61141	NR4A2;TCF7L2;LEF1;BCL9L
apoptotic nuclear changes (GO:0030262)	2/24	0.0471877	0.134158	0	0	6.19283	18.9106	FOXL2;DICER1
regulation of keratinocyte proliferation (GO:0010837)	2/24	0.0471877	0.134158	0	0	6.19283	18.9106	NOTCH2;ZFP36L1
dendritic cell differentiation (GO:0097028)	2/24	0.0471877	0.134158	0	0	6.19283	18.9106	FLT3;AXL
dorsal/ventral pattern formation (GO:0009953)	2/24	0.0471877	0.134158	0	0	6.19283	18.9106	HOXA11;BMPR1A
endocrine system development (GO:0035270)	2/24	0.0471877	0.134158	0	0	6.19283	18.9106	SALL1;NKX2-1
regulation of vascular endothelial growth factor receptor signaling pathway (GO:0030947)	2/24	0.0471877	0.134158	0	0	6.19283	18.9106	PRKCB;HIF1A
histone monoubiquitination (GO:0010390)	2/24	0.0471877	0.134158	0	0	6.19283	18.9106	KDM2B;BCOR
mammary gland development (GO:0030879)	2/24	0.0471877	0.134158	0	0	6.19283	18.9106	JAK2;TBX3
wound healing, spreading of cells (GO:0044319)	2/24	0.0471877	0.134158	0	0	6.19283	18.9106	FLNA;RHOA
negative regulation of stress fiber assembly (GO:0051497)	2/24	0.0471877	0.134158	0	0	6.19283	18.9106	MET;CLASP1
neuromuscular junction development (GO:0007528)	2/24	0.0471877	0.134158	0	0	6.19283	18.9106	ANK3;GPHN
positive regulation of carbohydrate metabolic process (GO:0045913)	2/24	0.0471877	0.134158	0	0	6.19283	18.9106	PDGFB;HIF1A
positive regulation of cell-substrate junction organization (GO:0150117)	2/24	0.0471877	0.134158	0	0	6.19283	18.9106	KDR;RAC1
positive regulation of neuron apoptotic process (GO:0043525)	2/24	0.0471877	0.134158	0	0	6.19283	18.9106	TFAP2A;FOXO3
positive regulation of protein targeting to membrane (GO:0090314)	2/24	0.0471877	0.134158	0	0	6.19283	18.9106	ANK3;HRAS
positive regulation of viral life cycle (GO:1903902)	2/24	0.0471877	0.134158	0	0	6.19283	18.9106	AXL;CD209
protein kinase B signaling (GO:0043491)	2/24	0.0471877	0.134158	0	0	6.19283	18.9106	KDR;ZFP36L1
mRNA splicing, via spliceosome (GO:0000398)	8/274	0.0478372	0.135865	0	0	2.06626	6.28133	DDX17;CLP1;FUS;NONO;HNRNPA2B1;PRCC;HNRNPU;U2AF1
positive regulation of interleukin-1 beta production (GO:0032731)	3/56	0.0480487	0.136327	0	0	3.86321	11.7269	JAK2;MALT1;MYD88
negative regulation of MAPK cascade (GO:0043409)	4/94	0.0484342	0.13728	0	0	3.03817	9.19822	SMAD4;PTPRC;MYC;FOXO1
regulation of bone mineralization (GO:0030500)	3/57	0.0501917	0.141682	0	0	3.79147	11.3437	TFAP2A;BCOR;BMPR1A
renal system development (GO:0072001)	3/57	0.0501917	0.141682	0	0	3.79147	11.3437	TFAP2A;SALL1;TBX18
negative regulation of DNA recombination (GO:0045910)	3/57	0.0501917	0.141682	0	0	3.79147	11.3437	DAXX;MSH2;POT1
positive regulation of gene expression, epigenetic (GO:0045815)	3/57	0.0501917	0.141682	0	0	3.79147	11.3437	ZMIZ1;EP300;DEK
regulation of epidermal cell differentiation (GO:0045604)	2/25	0.0508099	0.142124	0	0	5.92327	17.6494	ZFP36L1;RUNX1
regulation of neutrophil chemotaxis (GO:0090022)	2/25	0.0508099	0.142124	0	0	5.92327	17.6494	RAC1;SLIT2
energy derivation by oxidation of organic compounds (GO:0015980)	2/25	0.0508099	0.142124	0	0	5.92327	17.6494	NR4A3;MYC
negative regulation of cellular carbohydrate metabolic process (GO:0010677)	2/25	0.0508099	0.142124	0	0	5.92327	17.6494	NCOR1;EP300
negative regulation of endocytosis (GO:0045806)	2/25	0.0508099	0.142124	0	0	5.92327	17.6494	RAC1;EPHA3
negative regulation of sequestering of calcium ion (GO:0051283)	2/25	0.0508099	0.142124	0	0	5.92327	17.6494	RYR2;PTPRC
outflow tract septum morphogenesis (GO:0003148)	2/25	0.0508099	0.142124	0	0	5.92327	17.6494	SMAD4;BMPR1A
positive regulation of peptidyl-threonine phosphorylation (GO:0010800)	2/25	0.0508099	0.142124	0	0	5.92327	17.6494	RPTOR;MAPK1
positive regulation of release of cytochrome c from mitochondria (GO:0090200)	2/25	0.0508099	0.142124	0	0	5.92327	17.6494	BCL2L11;TP53
chordate embryonic development (GO:0043009)	3/58	0.0523805	0.145344	0	0	3.72235	10.978	COL1A1;BRCA1;FGFR1
regulation of pathway-restricted SMAD protein phosphorylation (GO:0060393)	3/58	0.0523805	0.145344	0	0	3.72235	10.978	SMAD4;INHBA;BMPR1A
regulation of phagocytosis (GO:0050764)	3/58	0.0523805	0.145344	0	0	3.72235	10.978	PTPRC;GATA2;FCGR2B
muscle organ development (GO:0007517)	3/58	0.0523805	0.145344	0	0	3.72235	10.978	TCF12;DMD;CHD2
negative regulation of neuron projection development (GO:0010977)	3/58	0.0523805	0.145344	0	0	3.72235	10.978	DCC;RHOA;RTN4
nucleosome assembly (GO:0006334)	3/58	0.0523805	0.145344	0	0	3.72235	10.978	DAXX;NPM1;SOX9
positive regulation of mitochondrion organization (GO:0010822)	3/58	0.0523805	0.145344	0	0	3.72235	10.978	BCL2L11;KDR;TP53
positive regulation of protein binding (GO:0032092)	3/58	0.0523805	0.145344	0	0	3.72235	10.978	TCF7L2;LRP1;MEN1
regulation of autophagy (GO:0010506)	7/231	0.0527088	0.146027	0	0	2.14404	6.30984	RPTOR;PLK2;EP300;ABL2;FOXO3;MET;FOXO1
regulation of cellular component organization (GO:0051128)	5/139	0.0527321	0.146027	0	0	2.55388	7.51488	RPTOR;LATS1;HNRNPU;ABL2;ROS1
regulation of biomineral tissue development (GO:0070167)	2/26	0.0545285	0.149066	0	0	5.67618	16.5122	NOTCH1;SOX9
cellular response to drug (GO:0035690)	2/26	0.0545285	0.149066	0	0	5.67618	16.5122	MYC;TP53
regulation of mitotic metaphase/anaphase transition (GO:0030071)	2/26	0.0545285	0.149066	0	0	5.67618	16.5122	RB1;CDC27
regulation of monocyte chemotaxis (GO:0090025)	2/26	0.0545285	0.149066	0	0	5.67618	16.5122	SLIT2;S100A7
DNA geometric change (GO:0032392)	2/26	0.0545285	0.149066	0	0	5.67618	16.5122	HNRNPA2B1;POT1
regulation of protein insertion into mitochondrial membrane involved in apoptotic signaling pathway (GO:1900739)	2/26	0.0545285	0.149066	0	0	5.67618	16.5122	TP53;TP63
regulation of viral life cycle (GO:1903900)	2/26	0.0545285	0.149066	0	0	5.67618	16.5122	AXL;CD209
negative regulation of cell development (GO:0010721)	2/26	0.0545285	0.149066	0	0	5.67618	16.5122	NOTCH1;HOOK3
negative regulation of telomere maintenance via telomere lengthening (GO:1904357)	2/26	0.0545285	0.149066	0	0	5.67618	16.5122	HNRNPU;POT1
positive regulation of G1/S transition of mitotic cell cycle (GO:1900087)	2/26	0.0545285	0.149066	0	0	5.67618	16.5122	RPTOR;EGFR
positive regulation of glucose import (GO:0046326)	2/26	0.0545285	0.149066	0	0	5.67618	16.5122	IRS1;CLTCL1
positive regulation of ion transmembrane transporter activity (GO:0032414)	2/26	0.0545285	0.149066	0	0	5.67618	16.5122	DMD;ANK3
positive regulation of protein insertion into mitochondrial membrane involved in apoptotic signaling pathway (GO:1900740)	2/26	0.0545285	0.149066	0	0	5.67618	16.5122	TP53;TP63
protein polymerization (GO:0051258)	3/59	0.0546148	0.149155	0	0	3.65569	10.6287	RAC1;JAK2;GAS7
positive regulation of cellular catabolic process (GO:0031331)	5/141	0.0554182	0.1512	0	0	2.51607	7.2786	IRS1;PLK2;FOXO3;HIF1A;FOXO1
protein-DNA complex assembly (GO:0065004)	5/143	0.0581821	0.157467	0	0	2.47935	7.05171	DAXX;NPM1;TCF4;ERCC5;SOX9
receptor-mediated endocytosis (GO:0006898)	5/143	0.0581821	0.157467	0	0	2.47935	7.05171	LRP1;CLTCL1;CLTC;FCGR2B;LRP1B
regulation of cardiac muscle cell contraction (GO:0086004)	2/27	0.0583399	0.157467	0	0	5.44886	15.4828	RYR2;CACNA1C
camera-type eye development (GO:0043010)	2/27	0.0583399	0.157467	0	0	5.44886	15.4828	FOXL2;CACNA1C
regulation of transcription elongation from RNA polymerase II promoter (GO:0034243)	2/27	0.0583399	0.157467	0	0	5.44886	15.4828	HNRNPU;BRD4
release of sequestered calcium ion into cytosol (GO:0051209)	2/27	0.0583399	0.157467	0	0	5.44886	15.4828	RYR2;PTPRC
stress-activated protein kinase signaling cascade (GO:0031098)	2/27	0.0583399	0.157467	0	0	5.44886	15.4828	MAPK1;MAP2K7
mitotic chromosome condensation (GO:0007076)	2/27	0.0583399	0.157467	0	0	5.44886	15.4828	RB1;TTN
negative regulation of actin filament bundle assembly (GO:0032232)	2/27	0.0583399	0.157467	0	0	5.44886	15.4828	MET;CLASP1
negative regulation of catalytic activity (GO:0043086)	2/27	0.0583399	0.157467	0	0	5.44886	15.4828	NOTCH1;TP53
negative regulation of insulin receptor signaling pathway (GO:0046627)	2/27	0.0583399	0.157467	0	0	5.44886	15.4828	IRS1;PRKCB
regulation of endocytosis (GO:0030100)	3/61	0.0592178	0.159525	0	0	3.52927	9.97561	LRP1;ABL2;EPHA3
response to light stimulus (GO:0009416)	3/61	0.0592178	0.159525	0	0	3.52927	9.97561	ERCC5;MAP2K7;MEN1
cellular response to chemical stress (GO:0062197)	4/101	0.0600405	0.161585	0	0	2.81792	7.92606	FOXO3;CPEB2;FOXO1;NFE2L2
double-strand break repair via nonhomologous end joining (GO:0006303)	3/62	0.0615856	0.165262	0	0	3.46928	9.67001	BARD1;BRCA1;ZBTB7A
response to retinoic acid (GO:0032526)	3/62	0.0615856	0.165262	0	0	3.46928	9.67001	ABL2;SOX9;EPHA3
positive regulation of interleukin-1 production (GO:0032732)	3/62	0.0615856	0.165262	0	0	3.46928	9.67001	JAK2;MALT1;MYD88
positive regulation of cell growth (GO:0030307)	4/102	0.0618089	0.165577	0	0	2.78902	7.76382	RIMS2;RPTOR;MACF1;EGFR
receptor clustering (GO:0043113)	2/28	0.0622405	0.165577	0	0	5.23902	14.5474	MAGI2;FLNA
calcium ion import (GO:0070509)	2/28	0.0622405	0.165577	0	0	5.23902	14.5474	CACNA1C;CACNA1E
regulation of immunoglobulin production (GO:0002637)	2/28	0.0622405	0.165577	0	0	5.23902	14.5474	PTPRC;FCGR2B
cytosolic calcium ion transport (GO:0060401)	2/28	0.0622405	0.165577	0	0	5.23902	14.5474	RYR2;CACNA1C
regulation of plasma membrane bounded cell projection organization (GO:0120035)	2/28	0.0622405	0.165577	0	0	5.23902	14.5474	CTNNA2;FCGR2B
negative regulation of cellular response to insulin stimulus (GO:1900077)	2/28	0.0622405	0.165577	0	0	5.23902	14.5474	IRS1;PRKCB
positive regulation of cell communication (GO:0010647)	2/28	0.0622405	0.165577	0	0	5.23902	14.5474	RIMS2;ANK3
positive regulation of fibroblast proliferation (GO:0048146)	2/28	0.0622405	0.165577	0	0	5.23902	14.5474	MYC;PDGFB
protein targeting to ER (GO:0045047)	4/103	0.0636047	0.167148	0	0	2.76071	7.60594	RPL5;RPL10;RPL22;MAN1A1
actin cytoskeleton reorganization (GO:0031532)	3/63	0.0639971	0.167148	0	0	3.41128	9.37734	FLNA;TNIK;RHOA
cellular response to reactive oxygen species (GO:0034614)	3/63	0.0639971	0.167148	0	0	3.41128	9.37734	MAPK1;EGFR;NFE2L2
membrane organization (GO:0061024)	7/242	0.0643308	0.167148	0	0	2.04252	5.60411	FNBP1;CLTC;CLTCL1;HUWE1;ANK3;IL7R;EGFR
mRNA transport (GO:0051028)	4/104	0.0654276	0.167148	0	0	2.73296	7.45227	NUP214;HNRNPA2B1;U2AF1;ZFP36L1
regulation of actin polymerization or depolymerization (GO:0008064)	2/29	0.0662272	0.167148	0	0	5.04473	13.6947	LATS1;RASA1
regulation of protein targeting to membrane (GO:0090313)	2/29	0.0662272	0.167148	0	0	5.04473	13.6947	ANK3;HRAS
regulation of response to biotic stimulus (GO:0002831)	2/29	0.0662272	0.167148	0	0	5.04473	13.6947	FCGR2B;FOXP1
regulation of T cell mediated cytotoxicity (GO:0001914)	2/29	0.0662272	0.167148	0	0	5.04473	13.6947	PTPRC;HLA-B
limb development (GO:0060173)	2/29	0.0662272	0.167148	0	0	5.04473	13.6947	SALL1;RSPO2
telomere maintenance via telomerase (GO:0007004)	2/29	0.0662272	0.167148	0	0	5.04473	13.6947	PPP6C;POT1
negative regulation of epithelial to mesenchymal transition (GO:0010719)	2/29	0.0662272	0.167148	0	0	5.04473	13.6947	FOXA1;NKX2-1
negative regulation of interferon-gamma production (GO:0032689)	2/29	0.0662272	0.167148	0	0	5.04473	13.6947	AXL;INHBA
negative regulation of mRNA catabolic process (GO:1902373)	2/29	0.0662272	0.167148	0	0	5.04473	13.6947	FUS;HNRNPU
regulation of extrinsic apoptotic signaling pathway (GO:2001236)	3/64	0.0664516	0.167148	0	0	3.35519	9.09687	TCF7L2;BIRC6;FGFR1
negative regulation of cell cycle process (GO:0010948)	3/64	0.0664516	0.167148	0	0	3.35519	9.09687	BRCA1;FOXO4;EZH2
positive regulation of hydrolase activity (GO:0051345)	5/149	0.0669393	0.167148	0	0	2.37532	6.42278	NTRK1;HRAS;RHOA;RGS7;EZH2
regulation of cytokine production (GO:0001817)	5/150	0.0684665	0.167148	0	0	2.35881	6.32495	ITK;PTPRC;HLA-B;FCGR2B;FOXP1
cellular response to organic cyclic compound (GO:0071407)	5/150	0.0684665	0.167148	0	0	2.35881	6.32495	NR4A3;PDGFB;BRCA1;EGFR;ZFP36L1
BMP signaling pathway (GO:0030509)	3/65	0.0689487	0.167148	0	0	3.30091	8.82792	SMAD2;SMAD4;BMPR1A
regulation of cellular catabolic process (GO:0031329)	3/65	0.0689487	0.167148	0	0	3.30091	8.82792	RPTOR;EP300;ABL2
protein localization to nucleus (GO:0034504)	4/106	0.0691546	0.167148	0	0	2.6791	7.15698	NUP214;COL1A1;HNRNPU;ZBTB7A
cardiac muscle cell action potential (GO:0086001)	2/30	0.0702964	0.167148	0	0	4.86431	12.9149	DMD;CACNA1C
regulation of macrophage activation (GO:0043030)	2/30	0.0702964	0.167148	0	0	4.86431	12.9149	LRFN5;FCGR2B
regulation of striated muscle contraction (GO:0006942)	2/30	0.0702964	0.167148	0	0	4.86431	12.9149	RYR2;DMD
Golgi to plasma membrane protein transport (GO:0043001)	2/30	0.0702964	0.167148	0	0	4.86431	12.9149	MACF1;ANK3
histone H3-K4 methylation (GO:0051568)	2/30	0.0702964	0.167148	0	0	4.86431	12.9149	KMT2C;MEN1
RNA-dependent DNA biosynthetic process (GO:0006278)	2/30	0.0702964	0.167148	0	0	4.86431	12.9149	PPP6C;POT1
plasma membrane invagination (GO:0099024)	2/30	0.0702964	0.167148	0	0	4.86431	12.9149	FCGR2B;RHOA
positive regulation of B cell proliferation (GO:0030890)	2/30	0.0702964	0.167148	0	0	4.86431	12.9149	PTPRC;NFATC2
positive regulation of DNA recombination (GO:0045911)	2/30	0.0702964	0.167148	0	0	4.86431	12.9149	FUS;ARID2
alpha-beta T cell differentiation (GO:0046632)	1/5	0.0706701	0.167148	0	0	16.9871	45.0112	ITK
regulation of basement membrane assembly involved in embryonic body morphogenesis (GO:1904259)	1/5	0.0706701	0.167148	0	0	16.9871	45.0112	CLASP1
BMP signaling pathway involved in heart development (GO:0061312)	1/5	0.0706701	0.167148	0	0	16.9871	45.0112	BMPR1A
regulation of cell proliferation involved in heart morphogenesis (GO:2000136)	1/5	0.0706701	0.167148	0	0	16.9871	45.0112	TBX3
camera-type eye photoreceptor cell differentiation (GO:0060219)	1/5	0.0706701	0.167148	0	0	16.9871	45.0112	SOX9
cardiac muscle cell myoblast differentiation (GO:0060379)	1/5	0.0706701	0.167148	0	0	16.9871	45.0112	NOTCH1
caveolin-mediated endocytosis (GO:0072584)	1/5	0.0706701	0.167148	0	0	16.9871	45.0112	MAPK1
regulation of DNA topoisomerase (ATP-hydrolyzing) activity (GO:2000371)	1/5	0.0706701	0.167148	0	0	16.9871	45.0112	HNRNPU
regulation of endothelial tube morphogenesis (GO:1901509)	1/5	0.0706701	0.167148	0	0	16.9871	45.0112	FOXP1
cellular response to antibiotic (GO:0071236)	1/5	0.0706701	0.167148	0	0	16.9871	45.0112	TP53
regulation of Fc-gamma receptor signaling pathway involved in phagocytosis (GO:1905449)	1/5	0.0706701	0.167148	0	0	16.9871	45.0112	PTPRC
cellular response to indole-3-methanol (GO:0071681)	1/5	0.0706701	0.167148	0	0	16.9871	45.0112	BRCA1
regulation of glomerular mesangial cell proliferation (GO:0072124)	1/5	0.0706701	0.167148	0	0	16.9871	45.0112	PDGFB
cellular response to macrophage colony-stimulating factor stimulus (GO:0036006)	1/5	0.0706701	0.167148	0	0	16.9871	45.0112	CSF1R
regulation of glycoprotein metabolic process (GO:1903018)	1/5	0.0706701	0.167148	0	0	16.9871	45.0112	GATA1
regulation of growth hormone receptor signaling pathway (GO:0060398)	1/5	0.0706701	0.167148	0	0	16.9871	45.0112	JAK2
regulation of guanyl-nucleotide exchange factor activity (GO:1905097)	1/5	0.0706701	0.167148	0	0	16.9871	45.0112	MET
cellular response to salt stress (GO:0071472)	1/5	0.0706701	0.167148	0	0	16.9871	45.0112	ZFP36L1
cellular response to sodium arsenite (GO:1903936)	1/5	0.0706701	0.167148	0	0	16.9871	45.0112	DAXX
regulation of histone H3-K9 trimethylation (GO:1900112)	1/5	0.0706701	0.167148	0	0	16.9871	45.0112	SMARCB1
regulation of hormone metabolic process (GO:0032350)	1/5	0.0706701	0.167148	0	0	16.9871	45.0112	TCF7L2
cellular response to vitamin D (GO:0071305)	1/5	0.0706701	0.167148	0	0	16.9871	45.0112	PIM1
regulation of kidney development (GO:0090183)	1/5	0.0706701	0.167148	0	0	16.9871	45.0112	SOX9
ciliary neurotrophic factor-mediated signaling pathway (GO:0070120)	1/5	0.0706701	0.167148	0	0	16.9871	45.0112	IL6ST
coronary artery morphogenesis (GO:0060982)	1/5	0.0706701	0.167148	0	0	16.9871	45.0112	NOTCH1
CRD-mediated mRNA stabilization (GO:0070934)	1/5	0.0706701	0.167148	0	0	16.9871	45.0112	HNRNPU
regulation of miRNA metabolic process (GO:2000628)	1/5	0.0706701	0.167148	0	0	16.9871	45.0112	HRAS
regulation of morphogenesis of a branching structure (GO:0060688)	1/5	0.0706701	0.167148	0	0	16.9871	45.0112	RTN4
regulation of mRNA binding (GO:1902415)	1/5	0.0706701	0.167148	0	0	16.9871	45.0112	EIF3E
regulation of neutrophil activation (GO:1902563)	1/5	0.0706701	0.167148	0	0	16.9871	45.0112	FCGR2B
regulation of nodal signaling pathway involved in determination of lateral mesoderm left/right asymmetry (GO:1900175)	1/5	0.0706701	0.167148	0	0	16.9871	45.0112	SMAD2
dorsal/ventral axis specification (GO:0009950)	1/5	0.0706701	0.167148	0	0	16.9871	45.0112	SMAD2
regulation of phosphatidylinositol biosynthetic process (GO:0010511)	1/5	0.0706701	0.167148	0	0	16.9871	45.0112	PDGFB
regulation of platelet-derived growth factor receptor-beta signaling pathway (GO:2000586)	1/5	0.0706701	0.167148	0	0	16.9871	45.0112	LRP1
embryonic viscerocranium morphogenesis (GO:0048703)	1/5	0.0706701	0.167148	0	0	16.9871	45.0112	NIPBL
regulation of protein kinase C activity (GO:1900019)	1/5	0.0706701	0.167148	0	0	16.9871	45.0112	EGFR
regulation of retinal ganglion cell axon guidance (GO:0090259)	1/5	0.0706701	0.167148	0	0	16.9871	45.0112	SLIT2
regulation of ribonuclease activity (GO:0060700)	1/5	0.0706701	0.167148	0	0	16.9871	45.0112	NPM1
establishment of protein localization to telomere (GO:0070200)	1/5	0.0706701	0.167148	0	0	16.9871	45.0112	POT1
regulation of sterol transport (GO:0032371)	1/5	0.0706701	0.167148	0	0	16.9871	45.0112	LRP1
regulation of synapse structural plasticity (GO:0051823)	1/5	0.0706701	0.167148	0	0	16.9871	45.0112	CTNNA2
female genitalia development (GO:0030540)	1/5	0.0706701	0.167148	0	0	16.9871	45.0112	TBX3
regulation of type B pancreatic cell apoptotic process (GO:2000674)	1/5	0.0706701	0.167148	0	0	16.9871	45.0112	TCF7L2
renal tubule development (GO:0061326)	1/5	0.0706701	0.167148	0	0	16.9871	45.0112	COL4A1
hemoglobin metabolic process (GO:0020027)	1/5	0.0706701	0.167148	0	0	16.9871	45.0112	INHBA
response to indole-3-methanol (GO:0071680)	1/5	0.0706701	0.167148	0	0	16.9871	45.0112	BRCA1
response to macrophage colony-stimulating factor (GO:0036005)	1/5	0.0706701	0.167148	0	0	16.9871	45.0112	CSF1R
response to salt stress (GO:0009651)	1/5	0.0706701	0.167148	0	0	16.9871	45.0112	ZFP36L1
response to sodium arsenite (GO:1903935)	1/5	0.0706701	0.167148	0	0	16.9871	45.0112	DAXX
histone-threonine phosphorylation (GO:0035405)	1/5	0.0706701	0.167148	0	0	16.9871	45.0112	PRKCB
rRNA transport (GO:0051029)	1/5	0.0706701	0.167148	0	0	16.9871	45.0112	NPM1
Schwann cell differentiation (GO:0014037)	1/5	0.0706701	0.167148	0	0	16.9871	45.0112	ERBB3
lung morphogenesis (GO:0060425)	1/5	0.0706701	0.167148	0	0	16.9871	45.0112	NKX2-1
mammary gland duct morphogenesis (GO:0060603)	1/5	0.0706701	0.167148	0	0	16.9871	45.0112	CSF1R
mannose trimming involved in glycoprotein ERAD pathway (GO:1904382)	1/5	0.0706701	0.167148	0	0	16.9871	45.0112	MAN1A1
meiotic mismatch repair (GO:0000710)	1/5	0.0706701	0.167148	0	0	16.9871	45.0112	MSH5
membrane depolarization during AV node cell action potential (GO:0086045)	1/5	0.0706701	0.167148	0	0	16.9871	45.0112	CACNA1C
Toll signaling pathway (GO:0008063)	1/5	0.0706701	0.167148	0	0	16.9871	45.0112	MYD88
membrane raft distribution (GO:0031580)	1/5	0.0706701	0.167148	0	0	16.9871	45.0112	PTPRC
tricuspid valve development (GO:0003175)	1/5	0.0706701	0.167148	0	0	16.9871	45.0112	BMPR1A
tricuspid valve morphogenesis (GO:0003186)	1/5	0.0706701	0.167148	0	0	16.9871	45.0112	BMPR1A
metanephric nephron tubule morphogenesis (GO:0072282)	1/5	0.0706701	0.167148	0	0	16.9871	45.0112	SOX9
metanephric renal vesicle morphogenesis (GO:0072283)	1/5	0.0706701	0.167148	0	0	16.9871	45.0112	SALL1
microtubule nucleation by microtubule organizing center (GO:0051418)	1/5	0.0706701	0.167148	0	0	16.9871	45.0112	NIN
ubiquitin-dependent glycoprotein ERAD pathway (GO:0097466)	1/5	0.0706701	0.167148	0	0	16.9871	45.0112	MAN1A1
vascular endothelial growth factor receptor-2 signaling pathway (GO:0036324)	1/5	0.0706701	0.167148	0	0	16.9871	45.0112	KDR
negative regulation of adaptive immune response (GO:0002820)	1/5	0.0706701	0.167148	0	0	16.9871	45.0112	TNFRSF14
negative regulation of B cell differentiation (GO:0045578)	1/5	0.0706701	0.167148	0	0	16.9871	45.0112	INHBA
negative regulation of CD4-positive, alpha-beta T cell differentiation (GO:0043371)	1/5	0.0706701	0.167148	0	0	16.9871	45.0112	RUNX1
negative regulation of collateral sprouting (GO:0048671)	1/5	0.0706701	0.167148	0	0	16.9871	45.0112	DCC
negative regulation of dendritic cell differentiation (GO:2001199)	1/5	0.0706701	0.167148	0	0	16.9871	45.0112	FCGR2B
negative regulation of gonadotropin secretion (GO:0032277)	1/5	0.0706701	0.167148	0	0	16.9871	45.0112	INHBA
negative regulation of histone deacetylation (GO:0031064)	1/5	0.0706701	0.167148	0	0	16.9871	45.0112	KDM5A
negative regulation of hydrogen peroxide-induced neuron death (GO:1903208)	1/5	0.0706701	0.167148	0	0	16.9871	45.0112	NR4A3
negative regulation of immunoglobulin production (GO:0002638)	1/5	0.0706701	0.167148	0	0	16.9871	45.0112	FCGR2B
negative regulation of interleukin-13 production (GO:0032696)	1/5	0.0706701	0.167148	0	0	16.9871	45.0112	LEF1
negative regulation of interleukin-5 production (GO:0032714)	1/5	0.0706701	0.167148	0	0	16.9871	45.0112	LEF1
negative regulation of leukocyte adhesion to vascular endothelial cell (GO:1904995)	1/5	0.0706701	0.167148	0	0	16.9871	45.0112	KLF4
negative regulation of leukocyte differentiation (GO:1902106)	1/5	0.0706701	0.167148	0	0	16.9871	45.0112	FCGR2B
negative regulation of macrophage differentiation (GO:0045650)	1/5	0.0706701	0.167148	0	0	16.9871	45.0112	INHBA
negative regulation of metallopeptidase activity (GO:1905049)	1/5	0.0706701	0.167148	0	0	16.9871	45.0112	LRP1
negative regulation of transcription by RNA polymerase I (GO:0016479)	1/5	0.0706701	0.167148	0	0	16.9871	45.0112	FLNA
nephron tubule formation (GO:0072079)	1/5	0.0706701	0.167148	0	0	16.9871	45.0112	SOX9
[truncated: 1,616 more rows]

## Sheet: Enrichr_GO_Cellular_Component
Term	Overlap	P-value	Adjusted P-value	Old P-value	Old Adjusted P-value	Odds Ratio	Combined Score	Genes
[truncated: 196 more rows]
