# Supplementary material for: Effects of Multi-Omics Characteristics on Identification of Driver Genes Using Machine Learning Algorithms
Source: Genes (Basel). 2022 Apr 19;13(5):716. doi: 10.3390/genes13050716 (PMC9141966; doi:10.3390/genes13050716)
Supplement: Supplementary file 1 [file genes-13-00716-s001.zip › Supplementary Table S4.xlsx]

## Sheet: GSEA_GO
Random forest
Overlap Results
Collection(s):	GO
# overlaps shown:	100
# genesets in collections:	10402
# genes in comparison (n):	281
# genes in universe (N):	40786
Gene Set Name	# Genes in Gene Set (K)	Description	# Genes in Overlap (k)	k/K	p-value	FDR q-value
GOBP_POSITIVE_REGULATION_OF_NUCLEOBASE_CONTAINING_COMPOUND_METABOLIC_PROCESS	1928	Any cellular process that activates or increases the frequency, rate or extent of the chemical reactions and pathways involving nucleobases, nucleosides, nucleotides and nucleic acids. [GOC:go_curators]	109	0.0565	1.08e-69	1.13e-65
GOBP_POSITIVE_REGULATION_OF_RNA_METABOLIC_PROCESS	1745	Any process that activates or increases the frequency, rate or extent of the chemical reactions and pathways involving RNA. [GOC:ai]	101	0.0579	5.37e-65	2.79e-61
GOBP_POSITIVE_REGULATION_OF_CELLULAR_BIOSYNTHETIC_PROCESS	1966	Any process that activates or increases the frequency, rate or extent of the chemical reactions and pathways resulting in the formation of substances, carried out by individual cells. [GOC:mah]	103	0.0524	3.31e-62	1.15e-58
GOMF_TRANSCRIPTION_REGULATOR_ACTIVITY	1918	A molecular function that controls the rate, timing and/or magnitude of gene transcription. The function of transcriptional regulators is to modulate gene expression at the transcription step so that they are expressed in the right cell at the right time and in the right amount throughout the life of the cell and the organism. Genes are transcriptional units, and include bacterial operons. [GOC:p…	93	0.0485	1.14e-52	2.95e-49
GOBP_POSITIVE_REGULATION_OF_TRANSCRIPTION_BY_RNA_POLYMERASE_II	1202	Any process that activates or increases the frequency, rate or extent of transcription from an RNA polymerase II promoter. [GOC:go_curators, GOC:txnOH]	76	0.0632	1.4e-50	2.92e-47
GOBP_TISSUE_DEVELOPMENT	1916	The process whose specific outcome is the progression of a tissue over time, from its formation to the mature structure. [ISBN:0471245208]	89	0.0465	1.12e-48	1.95e-45
GOBP_REGULATION_OF_CELL_DEATH	1643	Any process that modulates the rate or frequency of cell death. Cell death is the specific activation or halting of processes within a cell so that its vital functions markedly cease, rather than simply deteriorating gradually over time, which culminates in cell death. [GOC:dph, GOC:tb]	83	0.0505	6.33e-48	9.4e-45
GOBP_REGULATION_OF_CELL_DIFFERENTIATION	1565	Any process that modulates the frequency, rate or extent of cell differentiation, the process in which relatively unspecialized cells acquire specialized structural and functional features. [GOC:go_curators]	81	0.0518	1.76e-47	2.29e-44
GOBP_NEGATIVE_REGULATION_OF_NUCLEOBASE_CONTAINING_COMPOUND_METABOLIC_PROCESS	1495	Any cellular process that stops, prevents, or reduces the frequency, rate or extent of the chemical reactions and pathways involving nucleobases, nucleosides, nucleotides and nucleic acids. [GOC:go_curators]	79	0.0528	6.79e-47	7.16e-44
GOCC_CHROMOSOME	1852	A structure composed of a very long molecule of DNA and associated proteins (e.g. histones) that carries hereditary information. [ISBN:0198547684]	86	0.0464	6.88e-47	7.16e-44
GOMF_SEQUENCE_SPECIFIC_DNA_BINDING	1680	Binding to DNA of a specific nucleotide composition, e.g. GC-rich DNA binding, or with a specific sequence motif or type of DNA e.g. promotor binding or rDNA binding. [GOC:jl]	82	0.0488	3.56e-46	3.37e-43
GOBP_PROGRAMMED_CELL_DEATH	1950	A process which begins when a cell receives an internal or external signal and activates a series of biochemical events (signaling pathway). The process ends with the death of the cell. [GOC:lr, GOC:mtg_apoptosis]	87	0.0446	4.26e-46	3.7e-43
GOBP_NEGATIVE_REGULATION_OF_BIOSYNTHETIC_PROCESS	1693	Any process that stops, prevents, or reduces the rate of the chemical reactions and pathways resulting in the formation of substances. [GOC:go_curators]	81	0.0478	6.32e-45	5.06e-42
GOCC_CHROMATIN	1279	The ordered and organized complex of DNA, protein, and sometimes RNA, that forms the chromosome. [GOC:elh, PMID:20404130]	72	0.0563	2.32e-44	1.72e-41
GOBP_CELLULAR_RESPONSE_TO_ENDOGENOUS_STIMULUS	1355	Any process that results in a change in state or activity of a cell (in terms of movement, secretion, enzyme production, gene expression, etc.) as a result of a stimulus arising within the organism. [GOC:mah]	73	0.0539	1.05e-43	7.25e-41
GOBP_REGULATION_OF_CELL_POPULATION_PROLIFERATION	1745	Any process that modulates the frequency, rate or extent of cell proliferation. [GOC:jl]	79	0.0453	5.2e-42	3.38e-39
GOBP_POSITIVE_REGULATION_OF_MOLECULAR_FUNCTION	1523	Any process that activates or increases the rate or extent of a molecular function, an elemental biological activity occurring at the molecular level, such as catalysis or binding. [GO:jl]	74	0.0486	2.87e-41	1.76e-38
GOBP_RESPONSE_TO_ENDOGENOUS_STIMULUS	1597	Any process that results in a change in state or activity of a cell or an organism (in terms of movement, secretion, enzyme production, gene expression, etc.) as a result of a stimulus arising within the organism. [GOC:sm]	75	0.047	7.65e-41	4.42e-38
GOBP_ANIMAL_ORGAN_MORPHOGENESIS	1037	Morphogenesis of an animal organ. An organ is defined as a tissue or set of tissues that work together to perform a specific function or functions. Morphogenesis is the process in which anatomical structures are generated and organized. Organs are commonly observed as visibly distinct structures, but may also exist as loosely associated clusters of cells that work together to perform a specific f…	62	0.0598	1.68e-39	9.2e-37
GOBP_NEUROGENESIS	1631	Generation of cells within the nervous system. [GO_REF:0000021, GOC:cls, GOC:curators, GOC:dgh, GOC:dph, GOC:jid]	74	0.0454	2.94e-39	1.53e-36
GOMF_CIS_REGULATORY_REGION_SEQUENCE_SPECIFIC_DNA_BINDING	1230	Binding to a specific upstream regulatory DNA sequence (transcription factor recognition sequence or binding site) located in cis relative to the transcription start site (i.e., on the same strand of DNA) of a gene transcribed by some RNA polymerase. The proximal promoter is in cis with and relatively close to the core promoter. [GOC:txnOH-2018]	66	0.0537	3.09e-39	1.53e-36
GOMF_TRANSCRIPTION_FACTOR_BINDING	594	Binding to a transcription factor, a protein required to initiate or regulate transcription. [ISBN:0198506732]	50	0.0842	7.36e-39	3.48e-36
GOBP_POSITIVE_REGULATION_OF_SIGNALING	1713	Any process that activates, maintains or increases the frequency, rate or extent of a signaling process. [GOC:mtg_signal]	75	0.0438	9.09e-39	4.11e-36
GOBP_POSITIVE_REGULATION_OF_DEVELOPMENTAL_PROCESS	1320	Any process that activates or increases the rate or extent of development, the biological process whose specific outcome is the progression of an organism over time from an initial condition (e.g. a zygote, or a young adult) to a later condition (e.g. a multicellular animal or an aged adult). [GOC:ai]	66	0.05	2.28e-37	9.9e-35
GOBP_POSITIVE_REGULATION_OF_PROTEIN_METABOLIC_PROCESS	1488	Any process that activates or increases the frequency, rate or extent of the chemical reactions and pathways involving a protein. [GOC:ai]	69	0.0464	4.51e-37	1.88e-34
GOBP_IMMUNE_SYSTEM_DEVELOPMENT	965	The process whose specific outcome is the progression of an organismal system whose objective is to provide calibrated responses by an organism to a potential internal or invasive threat, over time, from its formation to the mature structure. A system is a regularly interacting or interdependent group of organs or tissues that work together to carry out a given biological process. [GOC:add, GOC:d…	58	0.0601	5.1e-37	2.04e-34
GOBP_CIRCULATORY_SYSTEM_DEVELOPMENT	1199	The process whose specific outcome is the progression of the circulatory system over time, from its formation to the mature structure. The circulatory system is the organ system that passes nutrients (such as amino acids and electrolytes), gases, hormones, blood cells, etc. to and from cells in the body to help fight diseases and help stabilize body temperature and pH to maintain homeostasis. [GO…	63	0.0525	7.3e-37	2.81e-34
GOBP_NEGATIVE_REGULATION_OF_TRANSCRIPTION_BY_RNA_POLYMERASE_II	931	Any process that stops, prevents, or reduces the frequency, rate or extent of transcription mediated by RNA polymerase II. [GOC:go_curators, GOC:txnOH]	57	0.0612	8.47e-37	3.15e-34
GOBP_PHOSPHORYLATION	1855	The process of introducing a phosphate group into a molecule, usually with the formation of a phosphoric ester, a phosphoric anhydride or a phosphoric amide. [ISBN:0198506732]	75	0.0404	1.93e-36	6.94e-34
GOBP_EMBRYO_DEVELOPMENT	1090	The process whose specific outcome is the progression of an embryo from its formation until the end of its embryonic life stage. The end of the embryonic stage is organism-specific. For example, for mammals, the process would begin with zygote formation and end with birth. For insects, the process would begin at zygote formation and end with larval hatching. For plant zygotic embryos, this would …	60	0.055	3.49e-36	1.21e-33
GOBP_RESPONSE_TO_OXYGEN_CONTAINING_COMPOUND	1653	Any process that results in a change in state or activity of a cell or an organism (in terms of movement, secretion, enzyme production, gene expression, etc.) as a result of an oxygen-containing compound stimulus. [GOC:pr, GOC:TermGenie]	71	0.043	4.62e-36	1.55e-33
GOBP_REGULATION_OF_MULTICELLULAR_ORGANISMAL_DEVELOPMENT	1394	Any process that modulates the frequency, rate or extent of multicellular organismal development. [GOC:obol]	66	0.0473	6.14e-36	2e-33
GOBP_CELLULAR_RESPONSE_TO_OXYGEN_CONTAINING_COMPOUND	1199	Any process that results in a change in state or activity of a cell (in terms of movement, secretion, enzyme production, gene expression, etc.) as a result of an oxygen-containing compound stimulus. [GOC:pr, GOC:TermGenie]	62	0.0517	7.29e-36	2.3e-33
GOBP_REGULATION_OF_PHOSPHORUS_METABOLIC_PROCESS	1400	Any process that modulates the frequency, rate or extent of the chemical reactions and pathways involving phosphorus or compounds containing phosphorus. [GOC:ai]	65	0.0464	7.14e-35	2.19e-32
GOBP_POSITIVE_REGULATION_OF_MULTICELLULAR_ORGANISMAL_PROCESS	1470	Any process that activates or increases the frequency, rate or extent of an organismal process, any of the processes pertinent to the function of an organism above the cellular level; includes the integrated processes of tissues and organs. [GOC:ai]	66	0.0449	1.47e-34	4.37e-32
GOBP_EPITHELIUM_DEVELOPMENT	1149	The process whose specific outcome is the progression of an epithelium over time, from its formation to the mature structure. An epithelium is a tissue that covers the internal or external surfaces of an anatomical structure. [GOC:dph, GOC:mtg_lung]	59	0.0513	6.38e-34	1.84e-31
GOBP_CELLULAR_RESPONSE_TO_STRESS	1869	Any process that results in a change in state or activity of a cell (in terms of movement, secretion, enzyme production, gene expression, etc.) as a result of a stimulus indicating the organism is under stress. The stress is usually, but not necessarily, exogenous (e.g. temperature, humidity, ionizing radiation). [GOC:mah]	72	0.0385	1.45e-33	4.08e-31
GOBP_REGULATION_OF_PROTEIN_MODIFICATION_PROCESS	1539	Any process that modulates the frequency, rate or extent of the covalent alteration of one or more amino acid residues within a protein. [GOC:mah, GOC:tb]	66	0.0429	2.24e-33	6.13e-31
GOMF_DNA_BINDING_TRANSCRIPTION_FACTOR_BINDING	469	Binding to a DNA-binding transcription factor, a protein that interacts with a specific DNA sequence (sometimes referred to as a motif) within the regulatory region of a gene to modulate transcription. [GOC:txnOH-2018]	41	0.0874	1.5e-32	3.91e-30
GOBP_MUSCLE_STRUCTURE_DEVELOPMENT	645	The progression of a muscle structure over time, from its formation to its mature state. Muscle structures are contractile cells, tissues or organs that are found in multicellular organisms. [GOC:dph]	46	0.0713	1.5e-32	3.91e-30
GOBP_CELL_ACTIVATION	1095	A change in the morphology or behavior of a cell resulting from exposure to an activating factor such as a cellular or soluble ligand. [GOC:mgi_curators]	56	0.0511	4.47e-32	1.13e-29
GOBP_POSITIVE_REGULATION_OF_CELL_DIFFERENTIATION	867	Any process that activates or increases the frequency, rate or extent of cell differentiation. [GOC:go_curators]	51	0.0588	4.7e-32	1.16e-29
GOBP_NEGATIVE_REGULATION_OF_DEVELOPMENTAL_PROCESS	957	Any process that stops, prevents or reduces the rate or extent of development, the biological process whose specific outcome is the progression of an organism over time from an initial condition (e.g. a zygote, or a young adult) to a later condition (e.g. a multicellular animal or an aged adult). [GOC:ai]	53	0.0554	4.99e-32	1.21e-29
GOBP_POSITIVE_REGULATION_OF_GENE_EXPRESSION	1147	Any process that increases the frequency, rate or extent of gene expression. Gene expression is the process in which a gene's coding sequence is converted into a mature gene product (protein or RNA). [GOC:txnOH-2018]	57	0.0497	5.23e-32	1.24e-29
GOBP_ANATOMICAL_STRUCTURE_FORMATION_INVOLVED_IN_MORPHOGENESIS	1209	The developmental process pertaining to the initial formation of an anatomical structure from unspecified parts. This process begins with the specific processes that contribute to the appearance of the discrete structure and ends when the structural rudiment is recognizable. An anatomical structure is any biological entity that occupies space and is distinguished from its surroundings. Anatomical…	58	0.048	9.04e-32	2.09e-29
GOBP_HOMEOSTATIC_PROCESS	1810	Any biological process involved in the maintenance of an internal steady state. [GOC:jl, ISBN:0395825172]	68	0.0376	5.79e-31	1.31e-28
GOMF_DNA_BINDING_TRANSCRIPTION_FACTOR_ACTIVITY	1425	A transcription regulator activity that modulates transcription of gene sets via selective and non-covalent binding to a specific double-stranded genomic DNA sequence (sometimes referred to as a motif) within a cis-regulatory region. Regulatory regions include promoters (proximal and distal) and enhancers. Genes are transcriptional units, and include bacterial operons. [GOC:txnOH-2018]	61	0.0428	9.95e-31	2.2e-28
GOBP_PEPTIDYL_AMINO_ACID_MODIFICATION	1278	The alteration of an amino acid residue in a peptide. [GOC:mah]	58	0.0454	1.66e-30	3.61e-28
GOBP_TUBE_DEVELOPMENT	1127	The process whose specific outcome is the progression of a tube over time, from its initial formation to a mature structure. Epithelial and endothelial tubes transport gases, liquids and cells from one site to another and form the basic structure of many organs and tissues including lung and trachea, kidney, the mammary gland, the vascular system and the gastrointestinal and urinary-genital tract…	55	0.0488	1.79e-30	3.8e-28
GOBP_ENZYME_LINKED_RECEPTOR_PROTEIN_SIGNALING_PATHWAY	984	Any series of molecular signals initiated by the binding of an extracellular ligand to a receptor on the surface of the target cell, where the receptor possesses catalytic activity or is closely associated with an enzyme such as a protein kinase, and ending with regulation of a downstream cellular process, e.g. transcription. [GOC:mah, GOC:signaling, ISBN:0815316194]	52	0.0528	1.92e-30	4e-28
GOMF_DNA_BINDING_TRANSCRIPTION_ACTIVATOR_ACTIVITY	464	A DNA-binding transcription factor activity that activates or increases transcription of specific gene sets. [GOC:txnOH-2018]	39	0.0841	2.46e-30	5.01e-28
GOBP_NEURON_DIFFERENTIATION	1356	The process in which a relatively unspecialized cell acquires specialized features of a neuron. [GOC:mah]	59	0.0435	4.52e-30	9.03e-28
GOBP_RESPONSE_TO_ABIOTIC_STIMULUS	1102	Any process that results in a change in state or activity of a cell or an organism (in terms of movement, secretion, enzyme production, gene expression, etc.) as a result of an abiotic (not derived from living organisms) stimulus. [GOC:hb]	54	0.049	5.31e-30	1.04e-27
GOBP_NEGATIVE_REGULATION_OF_CELL_DEATH	1015	Any process that decreases the rate or frequency of cell death. Cell death is the specific activation or halting of processes within a cell so that its vital functions markedly cease, rather than simply deteriorating gradually over time, which culminates in cell death. [GOC:BHF, GOC:dph, GOC:tb]	52	0.0512	8.45e-30	1.63e-27
GOBP_TUBE_MORPHOGENESIS	937	The process in which the anatomical structures of a tube are generated and organized. Epithelial and endothelial tubes transport gases, liquids and cells from one site to another and form the basic structure of many organs and tissues, with tube shape and organization varying from the single-celled excretory organ in Caenorhabditis elegans to the branching trees of the mammalian kidney and insect…	50	0.0534	1.84e-29	3.48e-27
GOBP_LOCOMOTION	1921	Self-propelled movement of a cell or organism from one location to another. [GOC:dgh]	68	0.0354	1.96e-29	3.64e-27
GOBP_CELL_CELL_SIGNALING	1633	Any process that mediates the transfer of information from one cell to another. This process includes signal transduction in the receiving cell and, where applicable, release of a ligand and any processes that actively facilitate its transport and presentation to the receiving cell. Examples include signaling via soluble ligands, via cell adhesion molecules and via gap junctions. [GOC:dos, GOC:ma…	63	0.0386	3.04e-29	5.54e-27
GOBP_REGULATION_OF_PROTEIN_PHOSPHORYLATION	1104	Any process that modulates the frequency, rate or extent of addition of phosphate groups into an amino acid in a protein. [GOC:hjd]	53	0.048	5.18e-29	9.29e-27
GOMF_CHROMATIN_BINDING	579	Binding to chromatin, the network of fibers of DNA, protein, and sometimes RNA, that make up the chromosomes of the eukaryotic nucleus during interphase. [GOC:jl, ISBN:0198506732, PMID:20404130]	41	0.0708	6.34e-29	1.12e-26
GOBP_REGULATION_OF_INTRACELLULAR_SIGNAL_TRANSDUCTION	1725	Any process that modulates the frequency, rate or extent of intracellular signal transduction. [GOC:dph, GOC:signaling, GOC:tb, GOC:TermGenie]	64	0.0371	8.98e-29	1.56e-26
GOBP_TISSUE_MORPHOGENESIS	625	The process in which the anatomical structures of a tissue are generated and organized. [GOC:dph, GOC:jid]	42	0.0672	1.04e-28	1.77e-26
GOBP_GROWTH	950	The increase in size or mass of an entire organism, a part of an organism or a cell. [GOC:bf, GOC:ma]	49	0.0516	3.29e-28	5.52e-26
GOBP_NEGATIVE_REGULATION_OF_CELL_DIFFERENTIATION	686	Any process that stops, prevents, or reduces the frequency, rate or extent of cell differentiation. [GOC:go_curators]	43	0.0627	3.69e-28	6.1e-26
GOBP_REPRODUCTIVE_SYSTEM_DEVELOPMENT	437	The progression of the reproductive system over time from its formation to the mature structure. The reproductive system consists of the organs that function in reproduction. [GOC:dph]	36	0.0824	9.58e-28	1.56e-25
GOBP_EMBRYO_DEVELOPMENT_ENDING_IN_BIRTH_OR_EGG_HATCHING	662	The process whose specific outcome is the progression of an embryo over time, from zygote formation until the end of the embryonic life stage. The end of the embryonic life stage is organism-specific and may be somewhat arbitrary; for mammals it is usually considered to be birth, for insects the hatching of the first instar larva from the eggshell. [GOC:go_curators, GOC:isa_complete, GOC:mtg_sens…	42	0.0634	1.01e-27	1.62e-25
GOBP_CELLULAR_RESPONSE_TO_HORMONE_STIMULUS	583	Any process that results in a change in state or activity of a cell (in terms of movement, secretion, enzyme production, gene expression, etc.) as a result of a hormone stimulus. [GOC:mah]	40	0.0686	1.04e-27	1.64e-25
GOBP_REGULATION_OF_TRANSFERASE_ACTIVITY	888	Any process that modulates the frequency, rate or extent of transferase activity, the catalysis of the transfer of a group, e.g. a methyl group, glycosyl group, acyl group, phosphorus-containing, or other groups, from one compound (generally regarded as the donor) to another compound (generally regarded as the acceptor). Transferase is the systematic name for any enzyme of EC class 2. [GOC:ai]	47	0.0529	1.52e-27	2.36e-25
GOBP_POSITIVE_REGULATION_OF_PROTEIN_MODIFICATION_PROCESS	987	Any process that activates or increases the frequency, rate or extent of the covalent alteration of one or more amino acid residues within a protein. [GOC:mah, GOC:tb]	49	0.0496	1.82e-27	2.78e-25
GOBP_RESPONSE_TO_GROWTH_FACTOR	719	Any process that results in a change in state or activity of a cell or an organism (in terms of movement, secretion, enzyme production, gene expression, etc.) as a result of a growth factor stimulus. [GOC:BHF, GOC:mah]	43	0.0598	2.45e-27	3.69e-25
GOBP_CELL_CYCLE	1779	The progression of biochemical and morphological phases and events that occur in a cell during successive cell replication or nuclear replication events. Canonically, the cell cycle comprises the replication and segregation of genetic material followed by the division of the cell, but in endocycles or syncytial cells nuclear replication or nuclear division may not be followed by cell division. [G…	63	0.0354	3.32e-27	4.93e-25
GOBP_NEGATIVE_REGULATION_OF_RESPONSE_TO_STIMULUS	1664	Any process that stops, prevents, or reduces the frequency, rate or extent of a response to a stimulus. Response to stimulus is a change in state or activity of a cell or an organism (in terms of movement, secretion, enzyme production, gene expression, etc.) as a result of a stimulus. [GOC:jid]	61	0.0367	4.12e-27	6.04e-25
GOMF_PROTEIN_CONTAINING_COMPLEX_BINDING	1273	Binding to a macromolecular complex. [GOC:jl]	54	0.0424	5.87e-27	8.47e-25
GOBP_MONONUCLEAR_CELL_DIFFERENTIATION	434	The process in which a relatively unspecialized cell acquires the specialized features of a mononuclear cell. [CL:0000842, GO_REF:0000086, GOC:TermGenie, PMID:24759906]	35	0.0806	1.11e-26	1.58e-24
GOBP_LYMPHOCYTE_ACTIVATION	792	A change in morphology and behavior of a lymphocyte resulting from exposure to a specific antigen, mitogen, cytokine, chemokine, cellular ligand, or soluble factor. [GOC:mgi_curators, ISBN:0781735149]	44	0.0556	1.17e-26	1.65e-24
GOBP_CHROMOSOME_ORGANIZATION	1033	A process that is carried out at the cellular level that results in the assembly, arrangement of constituent parts, or disassembly of chromosomes, structures composed of a very long molecule of DNA and associated proteins that carries hereditary information. This term covers covalent modifications at the molecular level as well as spatial relationships among the major components of a chromosome. …	49	0.0474	1.38e-26	1.91e-24
GOBP_POSITIVE_REGULATION_OF_CATALYTIC_ACTIVITY	1139	Any process that activates or increases the activity of an enzyme. [GOC:ebc, GOC:jl, GOC:tb, GOC:vw]	51	0.0448	1.6e-26	2.19e-24
GOBP_CHROMATIN_ORGANIZATION	591	Any process that results in the specification, formation or maintenance of the physical structure of eukaryotic chromatin. [GOC:mah, GOC:vw, PMID:20404130]	39	0.066	2.1e-26	2.83e-24
GOBP_LEUKOCYTE_DIFFERENTIATION	553	The process in which a relatively unspecialized hemopoietic precursor cell acquires the specialized features of a leukocyte. A leukocyte is an achromatic cell of the myeloid or lymphoid lineages capable of ameboid movement, found in blood or other tissue. [CL:0000738, GOC:add, PMID:16551264]	38	0.0687	2.24e-26	2.99e-24
GOBP_DEVELOPMENTAL_GROWTH	639	The increase in size or mass of an entire organism, a part of an organism or a cell, where the increase in size or mass has the specific outcome of the progression of the organism over time from one condition to another. [GOC:go_curators]	40	0.0626	3.33e-26	4.38e-24
GOBP_CELL_MIGRATION	1556	The controlled self-propelled movement of a cell from one site to a destination guided by molecular cues. Cell migration is a central process in the development and maintenance of multicellular organisms. [GOC:cjm, GOC:dph, GOC:ems, GOC:pf, Wikipedia:Cell_migration]	58	0.0373	4.08e-26	5.3e-24
GOBP_NEGATIVE_REGULATION_OF_CELL_POPULATION_PROLIFERATION	785	Any process that stops, prevents or reduces the rate or extent of cell proliferation. [GOC:go_curators]	43	0.0548	8.13e-26	1.04e-23
GOBP_POSITIVE_REGULATION_OF_PHOSPHORUS_METABOLIC_PROCESS	887	Any process that increases the frequency, rate or extent of the chemical reactions and pathways involving phosphorus or compounds containing phosphorus. [GOC:dph, GOC:tb]	45	0.0507	1.26e-25	1.6e-23
GOBP_POSITIVE_REGULATION_OF_INTRACELLULAR_SIGNAL_TRANSDUCTION	985	Any process that activates or increases the frequency, rate or extent of intracellular signal transduction. [GOC:BHF, GOC:dph, GOC:signaling, GOC:tb, GOC:TermGenie]	47	0.0477	1.29e-25	1.61e-23
GOBP_NEGATIVE_REGULATION_OF_SIGNALING	1384	Any process that stops, prevents, or reduces the frequency, rate or extent of a signaling process. [GOC:mtg_signal]	54	0.039	3.14e-25	3.89e-23
GOBP_RESPONSE_TO_WOUNDING	561	Any process that results in a change in state or activity of a cell or an organism (in terms of movement, secretion, enzyme production, gene expression, etc.) as a result of a stimulus indicating damage to the organism. [GOC:go_curators]	37	0.066	4.48e-25	5.48e-23
GOBP_CENTRAL_NERVOUS_SYSTEM_DEVELOPMENT	1027	The process whose specific outcome is the progression of the central nervous system over time, from its formation to the mature structure. The central nervous system is the core nervous system that serves an integrating and coordinating function. In vertebrates it consists of the brain and spinal cord. In those invertebrates with a central nervous system it typically consists of a brain, cerebral…	47	0.0458	7.52e-25	9.1e-23
GOBP_CELLULAR_RESPONSE_TO_NITROGEN_COMPOUND	698	Any process that results in a change in state or activity of a cell (in terms of movement, secretion, enzyme production, gene expression, etc.) as a result of a nitrogen compound stimulus. [GOC:pr, GOC:TermGenie]	40	0.0573	8.97e-25	1.07e-22
GOBP_RESPONSE_TO_LIPID	887	Any process that results in a change in state or activity of a cell or an organism (in terms of movement, secretion, enzyme production, gene expression, etc.) as a result of a lipid stimulus. [GOC:sl]	44	0.0496	1.13e-24	1.33e-22
GOBP_RESPONSE_TO_HORMONE	842	Any process that results in a change in state or activity of a cell or an organism (in terms of movement, secretion, enzyme production, gene expression, etc.) as a result of a hormone stimulus. [GOC:jl]	43	0.0511	1.29e-24	1.51e-22
GOBP_RESPONSE_TO_NITROGEN_COMPOUND	1108	Any process that results in a change in state or activity of a cell or an organism (in terms of movement, secretion, enzyme production, gene expression, etc.) as a result of a nitrogen compound stimulus. [GOC:pr, GOC:TermGenie]	48	0.0433	2.36e-24	2.73e-22
GOBP_HEART_DEVELOPMENT	595	The process whose specific outcome is the progression of the heart over time, from its formation to the mature structure. The heart is a hollow, muscular organ, which, by contracting rhythmically, keeps up the circulation of the blood. [GOC:jid, UBERON:0000948]	37	0.0622	3.47e-24	3.97e-22
GOBP_POSITIVE_REGULATION_OF_PROTEIN_PHOSPHORYLATION	726	Any process that activates or increases the frequency, rate or extent of addition of phosphate groups to amino acids within a protein. [GOC:hjd]	40	0.0551	3.84e-24	4.34e-22
GOMF_RNA_POLYMERASE_II_SPECIFIC_DNA_BINDING_TRANSCRIPTION_FACTOR_BINDING	347	Binding to a sequence-specific DNA binding RNA polymerase II transcription factor, any of the factors that interact selectively and non-covalently with a specific DNA sequence in order to modulate transcription. [GOC:dph, GOC:vw]	30	0.0865	7.14e-24	7.99e-22
GOMF_TRANSCRIPTION_COREGULATOR_ACTIVITY	495	A transcription regulator activity that modulates the transcription of specific gene sets via binding to a DNA-bound DNA-binding transcription factor, either on its own or as part of a complex. Coregulators often act by altering chromatin structure and modifications. For example, one class of transcription coregulators modifies chromatin structure through covalent modification of histones. A seco…	34	0.0687	1.14e-23	1.26e-21
GOBP_REGULATION_OF_IMMUNE_SYSTEM_PROCESS	1435	Any process that modulates the frequency, rate, or extent of an immune system process. [GOC:add]	53	0.0369	1.16e-23	1.27e-21
GOBP_CELL_MORPHOGENESIS	1004	The developmental process in which the size or shape of a cell is generated and organized. [GOC:clt, GOC:dph, GOC:go_curators, GOC:tb]	45	0.0448	1.93e-23	2.09e-21
GOCC_NUCLEAR_PROTEIN_CONTAINING_COMPLEX	1250	A stable assembly of two or more macromolecules, i.e. proteins, nucleic acids, carbohydrates or lipids, in which at least one component is a protein and the constituent parts function together in the nucleus. [GOC:pg]	49	0.0392	5.55e-23	5.96e-21
GOBP_POSITIVE_REGULATION_OF_CELL_DEATH	604	Any process that increases the rate or frequency of cell death. Cell death is the specific activation or halting of processes within a cell so that its vital functions markedly cease, rather than simply deteriorating gradually over time, which culminates in cell death. [GOC:dph, GOC:tb]	36	0.0596	6.22e-23	6.6e-21
GOBP_SEX_DIFFERENTIATION	281	The establishment of the sex of an organism by physical differentiation. [GOC:ai]	27	0.0961	8.44e-23	8.86e-21
GOBP_MAPK_CASCADE	792	An intracellular protein kinase cascade containing at least a MAPK, a MAPKK and a MAP3K. The cascade can also contain an additional tiers: the upstream MAP4K. The kinases in each tier phosphorylate and activate the kinase in the downstream tier to transmit a signal within a cell. [GOC:bf, GOC:mtg_signaling_feb11, PMID:20811974, PMID:9561267]	40	0.0505	9.28e-23	9.65e-21
Gene/Gene Set Overlap Matrix
Entrez Gene Id	Gene Symbol	Gene Description	GOBP_POSITIVE_REGULATION_OF_NUCLEOBASE_CONTAINING_COMPOUND_METABOLIC_PROCESS	GOBP_POSITIVE_REGULATION_OF_RNA_METABOLIC_PROCESS	GOBP_POSITIVE_REGULATION_OF_CELLULAR_BIOSYNTHETIC_PROCESS	GOMF_TRANSCRIPTION_REGULATOR_ACTIVITY	GOBP_POSITIVE_REGULATION_OF_TRANSCRIPTION_BY_RNA_POLYMERASE_II	GOBP_TISSUE_DEVELOPMENT	GOBP_REGULATION_OF_CELL_DEATH	GOBP_REGULATION_OF_CELL_DIFFERENTIATION	GOBP_NEGATIVE_REGULATION_OF_NUCLEOBASE_CONTAINING_COMPOUND_METABOLIC_PROCESS	GOCC_CHROMOSOME	GOMF_SEQUENCE_SPECIFIC_DNA_BINDING	GOBP_PROGRAMMED_CELL_DEATH	GOBP_NEGATIVE_REGULATION_OF_BIOSYNTHETIC_PROCESS	GOCC_CHROMATIN	GOBP_CELLULAR_RESPONSE_TO_ENDOGENOUS_STIMULUS	GOBP_REGULATION_OF_CELL_POPULATION_PROLIFERATION	GOBP_POSITIVE_REGULATION_OF_MOLECULAR_FUNCTION	GOBP_RESPONSE_TO_ENDOGENOUS_STIMULUS	GOBP_ANIMAL_ORGAN_MORPHOGENESIS	GOBP_NEUROGENESIS	GOMF_CIS_REGULATORY_REGION_SEQUENCE_SPECIFIC_DNA_BINDING	GOMF_TRANSCRIPTION_FACTOR_BINDING	GOBP_POSITIVE_REGULATION_OF_SIGNALING	GOBP_POSITIVE_REGULATION_OF_DEVELOPMENTAL_PROCESS	GOBP_POSITIVE_REGULATION_OF_PROTEIN_METABOLIC_PROCESS	GOBP_IMMUNE_SYSTEM_DEVELOPMENT	GOBP_CIRCULATORY_SYSTEM_DEVELOPMENT	GOBP_NEGATIVE_REGULATION_OF_TRANSCRIPTION_BY_RNA_POLYMERASE_II	GOBP_PHOSPHORYLATION	GOBP_EMBRYO_DEVELOPMENT	GOBP_RESPONSE_TO_OXYGEN_CONTAINING_COMPOUND	GOBP_REGULATION_OF_MULTICELLULAR_ORGANISMAL_DEVELOPMENT	GOBP_CELLULAR_RESPONSE_TO_OXYGEN_CONTAINING_COMPOUND	GOBP_REGULATION_OF_PHOSPHORUS_METABOLIC_PROCESS	GOBP_POSITIVE_REGULATION_OF_MULTICELLULAR_ORGANISMAL_PROCESS	GOBP_EPITHELIUM_DEVELOPMENT	GOBP_CELLULAR_RESPONSE_TO_STRESS	GOBP_REGULATION_OF_PROTEIN_MODIFICATION_PROCESS	GOMF_DNA_BINDING_TRANSCRIPTION_FACTOR_BINDING	GOBP_MUSCLE_STRUCTURE_DEVELOPMENT	GOBP_CELL_ACTIVATION	GOBP_POSITIVE_REGULATION_OF_CELL_DIFFERENTIATION	GOBP_NEGATIVE_REGULATION_OF_DEVELOPMENTAL_PROCESS	GOBP_POSITIVE_REGULATION_OF_GENE_EXPRESSION	GOBP_ANATOMICAL_STRUCTURE_FORMATION_INVOLVED_IN_MORPHOGENESIS	GOBP_HOMEOSTATIC_PROCESS	GOMF_DNA_BINDING_TRANSCRIPTION_FACTOR_ACTIVITY
2625	GATA3	GATA binding protein 3 [Source:HGNC Symbol;Acc:HGNC:4172]	GOBP_POSITIVE_REGULATION_OF_NUCLEOBASE_CONTAINING_COMPOUND_METABOLIC_PROCESS	GOBP_POSITIVE_REGULATION_OF_RNA_METABOLIC_PROCESS	GOBP_POSITIVE_REGULATION_OF_CELLULAR_BIOSYNTHETIC_PROCESS	GOMF_TRANSCRIPTION_REGULATOR_ACTIVITY	GOBP_POSITIVE_REGULATION_OF_TRANSCRIPTION_BY_RNA_POLYMERASE_II	GOBP_TISSUE_DEVELOPMENT	GOBP_REGULATION_OF_CELL_DEATH	GOBP_REGULATION_OF_CELL_DIFFERENTIATION	GOBP_NEGATIVE_REGULATION_OF_NUCLEOBASE_CONTAINING_COMPOUND_METABOLIC_PROCESS	GOCC_CHROMOSOME	GOMF_SEQUENCE_SPECIFIC_DNA_BINDING	GOBP_PROGRAMMED_CELL_DEATH	GOBP_NEGATIVE_REGULATION_OF_BIOSYNTHETIC_PROCESS	GOCC_CHROMATIN	GOBP_CELLULAR_RESPONSE_TO_ENDOGENOUS_STIMULUS	GOBP_REGULATION_OF_CELL_POPULATION_PROLIFERATION	GOBP_POSITIVE_REGULATION_OF_MOLECULAR_FUNCTION	GOBP_RESPONSE_TO_ENDOGENOUS_STIMULUS	GOBP_ANIMAL_ORGAN_MORPHOGENESIS	GOBP_NEUROGENESIS	GOMF_CIS_REGULATORY_REGION_SEQUENCE_SPECIFIC_DNA_BINDING	GOMF_TRANSCRIPTION_FACTOR_BINDING	GOBP_POSITIVE_REGULATION_OF_SIGNALING	GOBP_POSITIVE_REGULATION_OF_DEVELOPMENTAL_PROCESS	GOBP_POSITIVE_REGULATION_OF_PROTEIN_METABOLIC_PROCESS	GOBP_IMMUNE_SYSTEM_DEVELOPMENT	GOBP_CIRCULATORY_SYSTEM_DEVELOPMENT	GOBP_NEGATIVE_REGULATION_OF_TRANSCRIPTION_BY_RNA_POLYMERASE_II		GOBP_EMBRYO_DEVELOPMENT	GOBP_RESPONSE_TO_OXYGEN_CONTAINING_COMPOUND	GOBP_REGULATION_OF_MULTICELLULAR_ORGANISMAL_DEVELOPMENT			GOBP_POSITIVE_REGULATION_OF_MULTICELLULAR_ORGANISMAL_PROCESS	GOBP_EPITHELIUM_DEVELOPMENT		GOBP_REGULATION_OF_PROTEIN_MODIFICATION_PROCESS	GOMF_DNA_BINDING_TRANSCRIPTION_FACTOR_BINDING		GOBP_CELL_ACTIVATION	GOBP_POSITIVE_REGULATION_OF_CELL_DIFFERENTIATION	GOBP_NEGATIVE_REGULATION_OF_DEVELOPMENTAL_PROCESS	GOBP_POSITIVE_REGULATION_OF_GENE_EXPRESSION	GOBP_ANATOMICAL_STRUCTURE_FORMATION_INVOLVED_IN_MORPHOGENESIS	GOBP_HOMEOSTATIC_PROCESS	GOMF_DNA_BINDING_TRANSCRIPTION_FACTOR_ACTIVITY
4609	MYC	MYC proto-oncogene, bHLH transcription factor [Source:HGNC Symbol;Acc:HGNC:7553]	GOBP_POSITIVE_REGULATION_OF_NUCLEOBASE_CONTAINING_COMPOUND_METABOLIC_PROCESS	GOBP_POSITIVE_REGULATION_OF_RNA_METABOLIC_PROCESS	GOBP_POSITIVE_REGULATION_OF_CELLULAR_BIOSYNTHETIC_PROCESS	GOMF_TRANSCRIPTION_REGULATOR_ACTIVITY	GOBP_POSITIVE_REGULATION_OF_TRANSCRIPTION_BY_RNA_POLYMERASE_II	GOBP_TISSUE_DEVELOPMENT	GOBP_REGULATION_OF_CELL_DEATH	GOBP_REGULATION_OF_CELL_DIFFERENTIATION	GOBP_NEGATIVE_REGULATION_OF_NUCLEOBASE_CONTAINING_COMPOUND_METABOLIC_PROCESS	GOCC_CHROMOSOME	GOMF_SEQUENCE_SPECIFIC_DNA_BINDING	GOBP_PROGRAMMED_CELL_DEATH	GOBP_NEGATIVE_REGULATION_OF_BIOSYNTHETIC_PROCESS	GOCC_CHROMATIN	GOBP_CELLULAR_RESPONSE_TO_ENDOGENOUS_STIMULUS	GOBP_REGULATION_OF_CELL_POPULATION_PROLIFERATION	GOBP_POSITIVE_REGULATION_OF_MOLECULAR_FUNCTION	GOBP_RESPONSE_TO_ENDOGENOUS_STIMULUS	GOBP_ANIMAL_ORGAN_MORPHOGENESIS	GOBP_NEUROGENESIS	GOMF_CIS_REGULATORY_REGION_SEQUENCE_SPECIFIC_DNA_BINDING	GOMF_TRANSCRIPTION_FACTOR_BINDING	GOBP_POSITIVE_REGULATION_OF_SIGNALING	GOBP_POSITIVE_REGULATION_OF_DEVELOPMENTAL_PROCESS	GOBP_POSITIVE_REGULATION_OF_PROTEIN_METABOLIC_PROCESS	GOBP_IMMUNE_SYSTEM_DEVELOPMENT		GOBP_NEGATIVE_REGULATION_OF_TRANSCRIPTION_BY_RNA_POLYMERASE_II	GOBP_PHOSPHORYLATION	GOBP_EMBRYO_DEVELOPMENT	GOBP_RESPONSE_TO_OXYGEN_CONTAINING_COMPOUND	GOBP_REGULATION_OF_MULTICELLULAR_ORGANISMAL_DEVELOPMENT	GOBP_CELLULAR_RESPONSE_TO_OXYGEN_CONTAINING_COMPOUND	GOBP_REGULATION_OF_PHOSPHORUS_METABOLIC_PROCESS	GOBP_POSITIVE_REGULATION_OF_MULTICELLULAR_ORGANISMAL_PROCESS	GOBP_EPITHELIUM_DEVELOPMENT	GOBP_CELLULAR_RESPONSE_TO_STRESS		GOMF_DNA_BINDING_TRANSCRIPTION_FACTOR_BINDING			GOBP_POSITIVE_REGULATION_OF_CELL_DIFFERENTIATION	GOBP_NEGATIVE_REGULATION_OF_DEVELOPMENTAL_PROCESS	GOBP_POSITIVE_REGULATION_OF_GENE_EXPRESSION		GOBP_HOMEOSTATIC_PROCESS	GOMF_DNA_BINDING_TRANSCRIPTION_FACTOR_ACTIVITY
5925	RB1	RB transcriptional corepressor 1 [Source:HGNC Symbol;Acc:HGNC:9884]	GOBP_POSITIVE_REGULATION_OF_NUCLEOBASE_CONTAINING_COMPOUND_METABOLIC_PROCESS	GOBP_POSITIVE_REGULATION_OF_RNA_METABOLIC_PROCESS	GOBP_POSITIVE_REGULATION_OF_CELLULAR_BIOSYNTHETIC_PROCESS	GOMF_TRANSCRIPTION_REGULATOR_ACTIVITY	GOBP_POSITIVE_REGULATION_OF_TRANSCRIPTION_BY_RNA_POLYMERASE_II	GOBP_TISSUE_DEVELOPMENT	GOBP_REGULATION_OF_CELL_DEATH	GOBP_REGULATION_OF_CELL_DIFFERENTIATION	GOBP_NEGATIVE_REGULATION_OF_NUCLEOBASE_CONTAINING_COMPOUND_METABOLIC_PROCESS	GOCC_CHROMOSOME	GOMF_SEQUENCE_SPECIFIC_DNA_BINDING	GOBP_PROGRAMMED_CELL_DEATH	GOBP_NEGATIVE_REGULATION_OF_BIOSYNTHETIC_PROCESS	GOCC_CHROMATIN	GOBP_CELLULAR_RESPONSE_TO_ENDOGENOUS_STIMULUS	GOBP_REGULATION_OF_CELL_POPULATION_PROLIFERATION	GOBP_POSITIVE_REGULATION_OF_MOLECULAR_FUNCTION	GOBP_RESPONSE_TO_ENDOGENOUS_STIMULUS		GOBP_NEUROGENESIS		GOMF_TRANSCRIPTION_FACTOR_BINDING		GOBP_POSITIVE_REGULATION_OF_DEVELOPMENTAL_PROCESS		GOBP_IMMUNE_SYSTEM_DEVELOPMENT	GOBP_CIRCULATORY_SYSTEM_DEVELOPMENT	GOBP_NEGATIVE_REGULATION_OF_TRANSCRIPTION_BY_RNA_POLYMERASE_II	GOBP_PHOSPHORYLATION		GOBP_RESPONSE_TO_OXYGEN_CONTAINING_COMPOUND	GOBP_REGULATION_OF_MULTICELLULAR_ORGANISMAL_DEVELOPMENT	GOBP_CELLULAR_RESPONSE_TO_OXYGEN_CONTAINING_COMPOUND	GOBP_REGULATION_OF_PHOSPHORUS_METABOLIC_PROCESS	GOBP_POSITIVE_REGULATION_OF_MULTICELLULAR_ORGANISMAL_PROCESS			GOBP_REGULATION_OF_PROTEIN_MODIFICATION_PROCESS	GOMF_DNA_BINDING_TRANSCRIPTION_FACTOR_BINDING	GOBP_MUSCLE_STRUCTURE_DEVELOPMENT		GOBP_POSITIVE_REGULATION_OF_CELL_DIFFERENTIATION	GOBP_NEGATIVE_REGULATION_OF_DEVELOPMENTAL_PROCESS			GOBP_HOMEOSTATIC_PROCESS
7157	TP53	tumor protein p53 [Source:HGNC Symbol;Acc:HGNC:11998]	GOBP_POSITIVE_REGULATION_OF_NUCLEOBASE_CONTAINING_COMPOUND_METABOLIC_PROCESS	GOBP_POSITIVE_REGULATION_OF_RNA_METABOLIC_PROCESS	GOBP_POSITIVE_REGULATION_OF_CELLULAR_BIOSYNTHETIC_PROCESS	GOMF_TRANSCRIPTION_REGULATOR_ACTIVITY	GOBP_POSITIVE_REGULATION_OF_TRANSCRIPTION_BY_RNA_POLYMERASE_II	GOBP_TISSUE_DEVELOPMENT	GOBP_REGULATION_OF_CELL_DEATH	GOBP_REGULATION_OF_CELL_DIFFERENTIATION	GOBP_NEGATIVE_REGULATION_OF_NUCLEOBASE_CONTAINING_COMPOUND_METABOLIC_PROCESS	GOCC_CHROMOSOME	GOMF_SEQUENCE_SPECIFIC_DNA_BINDING	GOBP_PROGRAMMED_CELL_DEATH	GOBP_NEGATIVE_REGULATION_OF_BIOSYNTHETIC_PROCESS	GOCC_CHROMATIN	GOBP_CELLULAR_RESPONSE_TO_ENDOGENOUS_STIMULUS	GOBP_REGULATION_OF_CELL_POPULATION_PROLIFERATION		GOBP_RESPONSE_TO_ENDOGENOUS_STIMULUS	GOBP_ANIMAL_ORGAN_MORPHOGENESIS	GOBP_NEUROGENESIS	GOMF_CIS_REGULATORY_REGION_SEQUENCE_SPECIFIC_DNA_BINDING	GOMF_TRANSCRIPTION_FACTOR_BINDING	GOBP_POSITIVE_REGULATION_OF_SIGNALING	GOBP_POSITIVE_REGULATION_OF_DEVELOPMENTAL_PROCESS	GOBP_POSITIVE_REGULATION_OF_PROTEIN_METABOLIC_PROCESS	GOBP_IMMUNE_SYSTEM_DEVELOPMENT	GOBP_CIRCULATORY_SYSTEM_DEVELOPMENT	GOBP_NEGATIVE_REGULATION_OF_TRANSCRIPTION_BY_RNA_POLYMERASE_II	GOBP_PHOSPHORYLATION	GOBP_EMBRYO_DEVELOPMENT	GOBP_RESPONSE_TO_OXYGEN_CONTAINING_COMPOUND	GOBP_REGULATION_OF_MULTICELLULAR_ORGANISMAL_DEVELOPMENT	GOBP_CELLULAR_RESPONSE_TO_OXYGEN_CONTAINING_COMPOUND	GOBP_REGULATION_OF_PHOSPHORUS_METABOLIC_PROCESS		GOBP_EPITHELIUM_DEVELOPMENT	GOBP_CELLULAR_RESPONSE_TO_STRESS	GOBP_REGULATION_OF_PROTEIN_MODIFICATION_PROCESS	GOMF_DNA_BINDING_TRANSCRIPTION_FACTOR_BINDING		GOBP_CELL_ACTIVATION		GOBP_NEGATIVE_REGULATION_OF_DEVELOPMENTAL_PROCESS	GOBP_POSITIVE_REGULATION_OF_GENE_EXPRESSION	GOBP_ANATOMICAL_STRUCTURE_FORMATION_INVOLVED_IN_MORPHOGENESIS		GOMF_DNA_BINDING_TRANSCRIPTION_FACTOR_ACTIVITY
4089	SMAD4	SMAD family member 4 [Source:HGNC Symbol;Acc:HGNC:6770]	GOBP_POSITIVE_REGULATION_OF_NUCLEOBASE_CONTAINING_COMPOUND_METABOLIC_PROCESS	GOBP_POSITIVE_REGULATION_OF_RNA_METABOLIC_PROCESS	GOBP_POSITIVE_REGULATION_OF_CELLULAR_BIOSYNTHETIC_PROCESS	GOMF_TRANSCRIPTION_REGULATOR_ACTIVITY	GOBP_POSITIVE_REGULATION_OF_TRANSCRIPTION_BY_RNA_POLYMERASE_II	GOBP_TISSUE_DEVELOPMENT	GOBP_REGULATION_OF_CELL_DEATH	GOBP_REGULATION_OF_CELL_DIFFERENTIATION	GOBP_NEGATIVE_REGULATION_OF_NUCLEOBASE_CONTAINING_COMPOUND_METABOLIC_PROCESS	GOCC_CHROMOSOME	GOMF_SEQUENCE_SPECIFIC_DNA_BINDING	GOBP_PROGRAMMED_CELL_DEATH	GOBP_NEGATIVE_REGULATION_OF_BIOSYNTHETIC_PROCESS	GOCC_CHROMATIN	GOBP_CELLULAR_RESPONSE_TO_ENDOGENOUS_STIMULUS	GOBP_REGULATION_OF_CELL_POPULATION_PROLIFERATION		GOBP_RESPONSE_TO_ENDOGENOUS_STIMULUS	GOBP_ANIMAL_ORGAN_MORPHOGENESIS	GOBP_NEUROGENESIS	GOMF_CIS_REGULATORY_REGION_SEQUENCE_SPECIFIC_DNA_BINDING	GOMF_TRANSCRIPTION_FACTOR_BINDING	GOBP_POSITIVE_REGULATION_OF_SIGNALING	GOBP_POSITIVE_REGULATION_OF_DEVELOPMENTAL_PROCESS	GOBP_POSITIVE_REGULATION_OF_PROTEIN_METABOLIC_PROCESS		GOBP_CIRCULATORY_SYSTEM_DEVELOPMENT	GOBP_NEGATIVE_REGULATION_OF_TRANSCRIPTION_BY_RNA_POLYMERASE_II	GOBP_PHOSPHORYLATION	GOBP_EMBRYO_DEVELOPMENT	GOBP_RESPONSE_TO_OXYGEN_CONTAINING_COMPOUND	GOBP_REGULATION_OF_MULTICELLULAR_ORGANISMAL_DEVELOPMENT	GOBP_CELLULAR_RESPONSE_TO_OXYGEN_CONTAINING_COMPOUND	GOBP_REGULATION_OF_PHOSPHORUS_METABOLIC_PROCESS	GOBP_POSITIVE_REGULATION_OF_MULTICELLULAR_ORGANISMAL_PROCESS	GOBP_EPITHELIUM_DEVELOPMENT		GOBP_REGULATION_OF_PROTEIN_MODIFICATION_PROCESS	GOMF_DNA_BINDING_TRANSCRIPTION_FACTOR_BINDING	GOBP_MUSCLE_STRUCTURE_DEVELOPMENT	GOBP_CELL_ACTIVATION	GOBP_POSITIVE_REGULATION_OF_CELL_DIFFERENTIATION	GOBP_NEGATIVE_REGULATION_OF_DEVELOPMENTAL_PROCESS		GOBP_ANATOMICAL_STRUCTURE_FORMATION_INVOLVED_IN_MORPHOGENESIS	GOBP_HOMEOSTATIC_PROCESS	GOMF_DNA_BINDING_TRANSCRIPTION_FACTOR_ACTIVITY
6662	SOX9	SRY-box transcription factor 9 [Source:HGNC Symbol;Acc:HGNC:11204]	GOBP_POSITIVE_REGULATION_OF_NUCLEOBASE_CONTAINING_COMPOUND_METABOLIC_PROCESS	GOBP_POSITIVE_REGULATION_OF_RNA_METABOLIC_PROCESS	GOBP_POSITIVE_REGULATION_OF_CELLULAR_BIOSYNTHETIC_PROCESS	GOMF_TRANSCRIPTION_REGULATOR_ACTIVITY	GOBP_POSITIVE_REGULATION_OF_TRANSCRIPTION_BY_RNA_POLYMERASE_II	GOBP_TISSUE_DEVELOPMENT	GOBP_REGULATION_OF_CELL_DEATH	GOBP_REGULATION_OF_CELL_DIFFERENTIATION	GOBP_NEGATIVE_REGULATION_OF_NUCLEOBASE_CONTAINING_COMPOUND_METABOLIC_PROCESS	GOCC_CHROMOSOME	GOMF_SEQUENCE_SPECIFIC_DNA_BINDING	GOBP_PROGRAMMED_CELL_DEATH	GOBP_NEGATIVE_REGULATION_OF_BIOSYNTHETIC_PROCESS	GOCC_CHROMATIN	GOBP_CELLULAR_RESPONSE_TO_ENDOGENOUS_STIMULUS	GOBP_REGULATION_OF_CELL_POPULATION_PROLIFERATION		GOBP_RESPONSE_TO_ENDOGENOUS_STIMULUS	GOBP_ANIMAL_ORGAN_MORPHOGENESIS	GOBP_NEUROGENESIS	GOMF_CIS_REGULATORY_REGION_SEQUENCE_SPECIFIC_DNA_BINDING	GOMF_TRANSCRIPTION_FACTOR_BINDING	GOBP_POSITIVE_REGULATION_OF_SIGNALING	GOBP_POSITIVE_REGULATION_OF_DEVELOPMENTAL_PROCESS	GOBP_POSITIVE_REGULATION_OF_PROTEIN_METABOLIC_PROCESS		GOBP_CIRCULATORY_SYSTEM_DEVELOPMENT	GOBP_NEGATIVE_REGULATION_OF_TRANSCRIPTION_BY_RNA_POLYMERASE_II	GOBP_PHOSPHORYLATION	GOBP_EMBRYO_DEVELOPMENT	GOBP_RESPONSE_TO_OXYGEN_CONTAINING_COMPOUND	GOBP_REGULATION_OF_MULTICELLULAR_ORGANISMAL_DEVELOPMENT	GOBP_CELLULAR_RESPONSE_TO_OXYGEN_CONTAINING_COMPOUND	GOBP_REGULATION_OF_PHOSPHORUS_METABOLIC_PROCESS	GOBP_POSITIVE_REGULATION_OF_MULTICELLULAR_ORGANISMAL_PROCESS	GOBP_EPITHELIUM_DEVELOPMENT		GOBP_REGULATION_OF_PROTEIN_MODIFICATION_PROCESS	GOMF_DNA_BINDING_TRANSCRIPTION_FACTOR_BINDING	GOBP_MUSCLE_STRUCTURE_DEVELOPMENT		GOBP_POSITIVE_REGULATION_OF_CELL_DIFFERENTIATION	GOBP_NEGATIVE_REGULATION_OF_DEVELOPMENTAL_PROCESS	GOBP_POSITIVE_REGULATION_OF_GENE_EXPRESSION	GOBP_ANATOMICAL_STRUCTURE_FORMATION_INVOLVED_IN_MORPHOGENESIS	GOBP_HOMEOSTATIC_PROCESS	GOMF_DNA_BINDING_TRANSCRIPTION_FACTOR_ACTIVITY
8626	TP63	tumor protein p63 [Source:HGNC Symbol;Acc:HGNC:15979]	GOBP_POSITIVE_REGULATION_OF_NUCLEOBASE_CONTAINING_COMPOUND_METABOLIC_PROCESS	GOBP_POSITIVE_REGULATION_OF_RNA_METABOLIC_PROCESS	GOBP_POSITIVE_REGULATION_OF_CELLULAR_BIOSYNTHETIC_PROCESS	GOMF_TRANSCRIPTION_REGULATOR_ACTIVITY	GOBP_POSITIVE_REGULATION_OF_TRANSCRIPTION_BY_RNA_POLYMERASE_II	GOBP_TISSUE_DEVELOPMENT	GOBP_REGULATION_OF_CELL_DEATH	GOBP_REGULATION_OF_CELL_DIFFERENTIATION	GOBP_NEGATIVE_REGULATION_OF_NUCLEOBASE_CONTAINING_COMPOUND_METABOLIC_PROCESS	GOCC_CHROMOSOME	GOMF_SEQUENCE_SPECIFIC_DNA_BINDING	GOBP_PROGRAMMED_CELL_DEATH	GOBP_NEGATIVE_REGULATION_OF_BIOSYNTHETIC_PROCESS	GOCC_CHROMATIN	GOBP_CELLULAR_RESPONSE_TO_ENDOGENOUS_STIMULUS	GOBP_REGULATION_OF_CELL_POPULATION_PROLIFERATION		GOBP_RESPONSE_TO_ENDOGENOUS_STIMULUS	GOBP_ANIMAL_ORGAN_MORPHOGENESIS		GOMF_CIS_REGULATORY_REGION_SEQUENCE_SPECIFIC_DNA_BINDING		GOBP_POSITIVE_REGULATION_OF_SIGNALING	GOBP_POSITIVE_REGULATION_OF_DEVELOPMENTAL_PROCESS				GOBP_NEGATIVE_REGULATION_OF_TRANSCRIPTION_BY_RNA_POLYMERASE_II		GOBP_EMBRYO_DEVELOPMENT		GOBP_REGULATION_OF_MULTICELLULAR_ORGANISMAL_DEVELOPMENT			GOBP_POSITIVE_REGULATION_OF_MULTICELLULAR_ORGANISMAL_PROCESS	GOBP_EPITHELIUM_DEVELOPMENT	GOBP_CELLULAR_RESPONSE_TO_STRESS					GOBP_POSITIVE_REGULATION_OF_CELL_DIFFERENTIATION	GOBP_NEGATIVE_REGULATION_OF_DEVELOPMENTAL_PROCESS		GOBP_ANATOMICAL_STRUCTURE_FORMATION_INVOLVED_IN_MORPHOGENESIS	GOBP_HOMEOSTATIC_PROCESS	GOMF_DNA_BINDING_TRANSCRIPTION_FACTOR_ACTIVITY
2623	GATA1	GATA binding protein 1 [Source:HGNC Symbol;Acc:HGNC:4170]	GOBP_POSITIVE_REGULATION_OF_NUCLEOBASE_CONTAINING_COMPOUND_METABOLIC_PROCESS	GOBP_POSITIVE_REGULATION_OF_RNA_METABOLIC_PROCESS	GOBP_POSITIVE_REGULATION_OF_CELLULAR_BIOSYNTHETIC_PROCESS	GOMF_TRANSCRIPTION_REGULATOR_ACTIVITY	GOBP_POSITIVE_REGULATION_OF_TRANSCRIPTION_BY_RNA_POLYMERASE_II	GOBP_TISSUE_DEVELOPMENT	GOBP_REGULATION_OF_CELL_DEATH	GOBP_REGULATION_OF_CELL_DIFFERENTIATION	GOBP_NEGATIVE_REGULATION_OF_NUCLEOBASE_CONTAINING_COMPOUND_METABOLIC_PROCESS	GOCC_CHROMOSOME	GOMF_SEQUENCE_SPECIFIC_DNA_BINDING	GOBP_PROGRAMMED_CELL_DEATH	GOBP_NEGATIVE_REGULATION_OF_BIOSYNTHETIC_PROCESS	GOCC_CHROMATIN	GOBP_CELLULAR_RESPONSE_TO_ENDOGENOUS_STIMULUS	GOBP_REGULATION_OF_CELL_POPULATION_PROLIFERATION		GOBP_RESPONSE_TO_ENDOGENOUS_STIMULUS			GOMF_CIS_REGULATORY_REGION_SEQUENCE_SPECIFIC_DNA_BINDING	GOMF_TRANSCRIPTION_FACTOR_BINDING		GOBP_POSITIVE_REGULATION_OF_DEVELOPMENTAL_PROCESS	GOBP_POSITIVE_REGULATION_OF_PROTEIN_METABOLIC_PROCESS	GOBP_IMMUNE_SYSTEM_DEVELOPMENT		GOBP_NEGATIVE_REGULATION_OF_TRANSCRIPTION_BY_RNA_POLYMERASE_II	GOBP_PHOSPHORYLATION	GOBP_EMBRYO_DEVELOPMENT	GOBP_RESPONSE_TO_OXYGEN_CONTAINING_COMPOUND	GOBP_REGULATION_OF_MULTICELLULAR_ORGANISMAL_DEVELOPMENT	GOBP_CELLULAR_RESPONSE_TO_OXYGEN_CONTAINING_COMPOUND	GOBP_REGULATION_OF_PHOSPHORUS_METABOLIC_PROCESS		GOBP_EPITHELIUM_DEVELOPMENT		GOBP_REGULATION_OF_PROTEIN_MODIFICATION_PROCESS	GOMF_DNA_BINDING_TRANSCRIPTION_FACTOR_BINDING		GOBP_CELL_ACTIVATION	GOBP_POSITIVE_REGULATION_OF_CELL_DIFFERENTIATION	GOBP_NEGATIVE_REGULATION_OF_DEVELOPMENTAL_PROCESS		GOBP_ANATOMICAL_STRUCTURE_FORMATION_INVOLVED_IN_MORPHOGENESIS	GOBP_HOMEOSTATIC_PROCESS	GOMF_DNA_BINDING_TRANSCRIPTION_FACTOR_ACTIVITY
3169	FOXA1	forkhead box A1 [Source:HGNC Symbol;Acc:HGNC:5021]	GOBP_POSITIVE_REGULATION_OF_NUCLEOBASE_CONTAINING_COMPOUND_METABOLIC_PROCESS	GOBP_POSITIVE_REGULATION_OF_RNA_METABOLIC_PROCESS	GOBP_POSITIVE_REGULATION_OF_CELLULAR_BIOSYNTHETIC_PROCESS	GOMF_TRANSCRIPTION_REGULATOR_ACTIVITY	GOBP_POSITIVE_REGULATION_OF_TRANSCRIPTION_BY_RNA_POLYMERASE_II	GOBP_TISSUE_DEVELOPMENT	GOBP_REGULATION_OF_CELL_DEATH	GOBP_REGULATION_OF_CELL_DIFFERENTIATION	GOBP_NEGATIVE_REGULATION_OF_NUCLEOBASE_CONTAINING_COMPOUND_METABOLIC_PROCESS	GOCC_CHROMOSOME	GOMF_SEQUENCE_SPECIFIC_DNA_BINDING	GOBP_PROGRAMMED_CELL_DEATH	GOBP_NEGATIVE_REGULATION_OF_BIOSYNTHETIC_PROCESS	GOCC_CHROMATIN	GOBP_CELLULAR_RESPONSE_TO_ENDOGENOUS_STIMULUS		GOBP_POSITIVE_REGULATION_OF_MOLECULAR_FUNCTION	GOBP_RESPONSE_TO_ENDOGENOUS_STIMULUS	GOBP_ANIMAL_ORGAN_MORPHOGENESIS	GOBP_NEUROGENESIS	GOMF_CIS_REGULATORY_REGION_SEQUENCE_SPECIFIC_DNA_BINDING		GOBP_POSITIVE_REGULATION_OF_SIGNALING	GOBP_POSITIVE_REGULATION_OF_DEVELOPMENTAL_PROCESS				GOBP_NEGATIVE_REGULATION_OF_TRANSCRIPTION_BY_RNA_POLYMERASE_II		GOBP_EMBRYO_DEVELOPMENT	GOBP_RESPONSE_TO_OXYGEN_CONTAINING_COMPOUND					GOBP_EPITHELIUM_DEVELOPMENT						GOBP_POSITIVE_REGULATION_OF_CELL_DIFFERENTIATION	GOBP_NEGATIVE_REGULATION_OF_DEVELOPMENTAL_PROCESS		GOBP_ANATOMICAL_STRUCTURE_FORMATION_INVOLVED_IN_MORPHOGENESIS	GOBP_HOMEOSTATIC_PROCESS	GOMF_DNA_BINDING_TRANSCRIPTION_FACTOR_ACTIVITY
9314	KLF4	Kruppel like factor 4 [Source:HGNC Symbol;Acc:HGNC:6348]	GOBP_POSITIVE_REGULATION_OF_NUCLEOBASE_CONTAINING_COMPOUND_METABOLIC_PROCESS	GOBP_POSITIVE_REGULATION_OF_RNA_METABOLIC_PROCESS	GOBP_POSITIVE_REGULATION_OF_CELLULAR_BIOSYNTHETIC_PROCESS	GOMF_TRANSCRIPTION_REGULATOR_ACTIVITY	GOBP_POSITIVE_REGULATION_OF_TRANSCRIPTION_BY_RNA_POLYMERASE_II	GOBP_TISSUE_DEVELOPMENT	GOBP_REGULATION_OF_CELL_DEATH	GOBP_REGULATION_OF_CELL_DIFFERENTIATION	GOBP_NEGATIVE_REGULATION_OF_NUCLEOBASE_CONTAINING_COMPOUND_METABOLIC_PROCESS	GOCC_CHROMOSOME	GOMF_SEQUENCE_SPECIFIC_DNA_BINDING	GOBP_PROGRAMMED_CELL_DEATH	GOBP_NEGATIVE_REGULATION_OF_BIOSYNTHETIC_PROCESS	GOCC_CHROMATIN		GOBP_REGULATION_OF_CELL_POPULATION_PROLIFERATION	GOBP_POSITIVE_REGULATION_OF_MOLECULAR_FUNCTION			GOBP_NEUROGENESIS	GOMF_CIS_REGULATORY_REGION_SEQUENCE_SPECIFIC_DNA_BINDING	GOMF_TRANSCRIPTION_FACTOR_BINDING		GOBP_POSITIVE_REGULATION_OF_DEVELOPMENTAL_PROCESS	GOBP_POSITIVE_REGULATION_OF_PROTEIN_METABOLIC_PROCESS	GOBP_IMMUNE_SYSTEM_DEVELOPMENT	GOBP_CIRCULATORY_SYSTEM_DEVELOPMENT	GOBP_NEGATIVE_REGULATION_OF_TRANSCRIPTION_BY_RNA_POLYMERASE_II		GOBP_EMBRYO_DEVELOPMENT	GOBP_RESPONSE_TO_OXYGEN_CONTAINING_COMPOUND	GOBP_REGULATION_OF_MULTICELLULAR_ORGANISMAL_DEVELOPMENT			GOBP_POSITIVE_REGULATION_OF_MULTICELLULAR_ORGANISMAL_PROCESS	GOBP_EPITHELIUM_DEVELOPMENT	GOBP_CELLULAR_RESPONSE_TO_STRESS		GOMF_DNA_BINDING_TRANSCRIPTION_FACTOR_BINDING				GOBP_NEGATIVE_REGULATION_OF_DEVELOPMENTAL_PROCESS	GOBP_POSITIVE_REGULATION_OF_GENE_EXPRESSION	GOBP_ANATOMICAL_STRUCTURE_FORMATION_INVOLVED_IN_MORPHOGENESIS		GOMF_DNA_BINDING_TRANSCRIPTION_FACTOR_ACTIVITY
6934	TCF7L2	transcription factor 7 like 2 [Source:HGNC Symbol;Acc:HGNC:11641]	GOBP_POSITIVE_REGULATION_OF_NUCLEOBASE_CONTAINING_COMPOUND_METABOLIC_PROCESS	GOBP_POSITIVE_REGULATION_OF_RNA_METABOLIC_PROCESS	GOBP_POSITIVE_REGULATION_OF_CELLULAR_BIOSYNTHETIC_PROCESS	GOMF_TRANSCRIPTION_REGULATOR_ACTIVITY	GOBP_POSITIVE_REGULATION_OF_TRANSCRIPTION_BY_RNA_POLYMERASE_II	GOBP_TISSUE_DEVELOPMENT	GOBP_REGULATION_OF_CELL_DEATH	GOBP_REGULATION_OF_CELL_DIFFERENTIATION	GOBP_NEGATIVE_REGULATION_OF_NUCLEOBASE_CONTAINING_COMPOUND_METABOLIC_PROCESS	GOCC_CHROMOSOME	GOMF_SEQUENCE_SPECIFIC_DNA_BINDING	GOBP_PROGRAMMED_CELL_DEATH	GOBP_NEGATIVE_REGULATION_OF_BIOSYNTHETIC_PROCESS	GOCC_CHROMATIN		GOBP_REGULATION_OF_CELL_POPULATION_PROLIFERATION	GOBP_POSITIVE_REGULATION_OF_MOLECULAR_FUNCTION				GOMF_CIS_REGULATORY_REGION_SEQUENCE_SPECIFIC_DNA_BINDING	GOMF_TRANSCRIPTION_FACTOR_BINDING	GOBP_POSITIVE_REGULATION_OF_SIGNALING	GOBP_POSITIVE_REGULATION_OF_DEVELOPMENTAL_PROCESS	GOBP_POSITIVE_REGULATION_OF_PROTEIN_METABOLIC_PROCESS		GOBP_CIRCULATORY_SYSTEM_DEVELOPMENT	GOBP_NEGATIVE_REGULATION_OF_TRANSCRIPTION_BY_RNA_POLYMERASE_II			GOBP_RESPONSE_TO_OXYGEN_CONTAINING_COMPOUND				GOBP_POSITIVE_REGULATION_OF_MULTICELLULAR_ORGANISMAL_PROCESS				GOMF_DNA_BINDING_TRANSCRIPTION_FACTOR_BINDING	GOBP_MUSCLE_STRUCTURE_DEVELOPMENT		GOBP_POSITIVE_REGULATION_OF_CELL_DIFFERENTIATION				GOBP_HOMEOSTATIC_PROCESS	GOMF_DNA_BINDING_TRANSCRIPTION_FACTOR_ACTIVITY
6926	TBX3	T-box transcription factor 3 [Source:HGNC Symbol;Acc:HGNC:11602]	GOBP_POSITIVE_REGULATION_OF_NUCLEOBASE_CONTAINING_COMPOUND_METABOLIC_PROCESS	GOBP_POSITIVE_REGULATION_OF_RNA_METABOLIC_PROCESS	GOBP_POSITIVE_REGULATION_OF_CELLULAR_BIOSYNTHETIC_PROCESS	GOMF_TRANSCRIPTION_REGULATOR_ACTIVITY	GOBP_POSITIVE_REGULATION_OF_TRANSCRIPTION_BY_RNA_POLYMERASE_II	GOBP_TISSUE_DEVELOPMENT	GOBP_REGULATION_OF_CELL_DEATH	GOBP_REGULATION_OF_CELL_DIFFERENTIATION	GOBP_NEGATIVE_REGULATION_OF_NUCLEOBASE_CONTAINING_COMPOUND_METABOLIC_PROCESS	GOCC_CHROMOSOME	GOMF_SEQUENCE_SPECIFIC_DNA_BINDING	GOBP_PROGRAMMED_CELL_DEATH	GOBP_NEGATIVE_REGULATION_OF_BIOSYNTHETIC_PROCESS	GOCC_CHROMATIN		GOBP_REGULATION_OF_CELL_POPULATION_PROLIFERATION			GOBP_ANIMAL_ORGAN_MORPHOGENESIS		GOMF_CIS_REGULATORY_REGION_SEQUENCE_SPECIFIC_DNA_BINDING	GOMF_TRANSCRIPTION_FACTOR_BINDING					GOBP_CIRCULATORY_SYSTEM_DEVELOPMENT	GOBP_NEGATIVE_REGULATION_OF_TRANSCRIPTION_BY_RNA_POLYMERASE_II		GOBP_EMBRYO_DEVELOPMENT		GOBP_REGULATION_OF_MULTICELLULAR_ORGANISMAL_DEVELOPMENT				GOBP_EPITHELIUM_DEVELOPMENT	GOBP_CELLULAR_RESPONSE_TO_STRESS		GOMF_DNA_BINDING_TRANSCRIPTION_FACTOR_BINDING	GOBP_MUSCLE_STRUCTURE_DEVELOPMENT			GOBP_NEGATIVE_REGULATION_OF_DEVELOPMENTAL_PROCESS		GOBP_ANATOMICAL_STRUCTURE_FORMATION_INVOLVED_IN_MORPHOGENESIS		GOMF_DNA_BINDING_TRANSCRIPTION_FACTOR_ACTIVITY
7020	TFAP2A	transcription factor AP-2 alpha [Source:HGNC Symbol;Acc:HGNC:11742]	GOBP_POSITIVE_REGULATION_OF_NUCLEOBASE_CONTAINING_COMPOUND_METABOLIC_PROCESS	GOBP_POSITIVE_REGULATION_OF_RNA_METABOLIC_PROCESS	GOBP_POSITIVE_REGULATION_OF_CELLULAR_BIOSYNTHETIC_PROCESS	GOMF_TRANSCRIPTION_REGULATOR_ACTIVITY	GOBP_POSITIVE_REGULATION_OF_TRANSCRIPTION_BY_RNA_POLYMERASE_II	GOBP_TISSUE_DEVELOPMENT	GOBP_REGULATION_OF_CELL_DEATH	GOBP_REGULATION_OF_CELL_DIFFERENTIATION	GOBP_NEGATIVE_REGULATION_OF_NUCLEOBASE_CONTAINING_COMPOUND_METABOLIC_PROCESS	GOCC_CHROMOSOME	GOMF_SEQUENCE_SPECIFIC_DNA_BINDING	GOBP_PROGRAMMED_CELL_DEATH	GOBP_NEGATIVE_REGULATION_OF_BIOSYNTHETIC_PROCESS	GOCC_CHROMATIN		GOBP_REGULATION_OF_CELL_POPULATION_PROLIFERATION			GOBP_ANIMAL_ORGAN_MORPHOGENESIS		GOMF_CIS_REGULATORY_REGION_SEQUENCE_SPECIFIC_DNA_BINDING			GOBP_POSITIVE_REGULATION_OF_DEVELOPMENTAL_PROCESS				GOBP_NEGATIVE_REGULATION_OF_TRANSCRIPTION_BY_RNA_POLYMERASE_II		GOBP_EMBRYO_DEVELOPMENT		GOBP_REGULATION_OF_MULTICELLULAR_ORGANISMAL_DEVELOPMENT			GOBP_POSITIVE_REGULATION_OF_MULTICELLULAR_ORGANISMAL_PROCESS	GOBP_EPITHELIUM_DEVELOPMENT								GOBP_POSITIVE_REGULATION_OF_GENE_EXPRESSION	GOBP_ANATOMICAL_STRUCTURE_FORMATION_INVOLVED_IN_MORPHOGENESIS		GOMF_DNA_BINDING_TRANSCRIPTION_FACTOR_ACTIVITY
6664	SOX11	SRY-box transcription factor 11 [Source:HGNC Symbol;Acc:HGNC:11191]	GOBP_POSITIVE_REGULATION_OF_NUCLEOBASE_CONTAINING_COMPOUND_METABOLIC_PROCESS	GOBP_POSITIVE_REGULATION_OF_RNA_METABOLIC_PROCESS	GOBP_POSITIVE_REGULATION_OF_CELLULAR_BIOSYNTHETIC_PROCESS	GOMF_TRANSCRIPTION_REGULATOR_ACTIVITY	GOBP_POSITIVE_REGULATION_OF_TRANSCRIPTION_BY_RNA_POLYMERASE_II	GOBP_TISSUE_DEVELOPMENT	GOBP_REGULATION_OF_CELL_DEATH	GOBP_REGULATION_OF_CELL_DIFFERENTIATION	GOBP_NEGATIVE_REGULATION_OF_NUCLEOBASE_CONTAINING_COMPOUND_METABOLIC_PROCESS	GOCC_CHROMOSOME	GOMF_SEQUENCE_SPECIFIC_DNA_BINDING		GOBP_NEGATIVE_REGULATION_OF_BIOSYNTHETIC_PROCESS	GOCC_CHROMATIN	GOBP_CELLULAR_RESPONSE_TO_ENDOGENOUS_STIMULUS	GOBP_REGULATION_OF_CELL_POPULATION_PROLIFERATION		GOBP_RESPONSE_TO_ENDOGENOUS_STIMULUS	GOBP_ANIMAL_ORGAN_MORPHOGENESIS	GOBP_NEUROGENESIS	GOMF_CIS_REGULATORY_REGION_SEQUENCE_SPECIFIC_DNA_BINDING		GOBP_POSITIVE_REGULATION_OF_SIGNALING	GOBP_POSITIVE_REGULATION_OF_DEVELOPMENTAL_PROCESS			GOBP_CIRCULATORY_SYSTEM_DEVELOPMENT	GOBP_NEGATIVE_REGULATION_OF_TRANSCRIPTION_BY_RNA_POLYMERASE_II		GOBP_EMBRYO_DEVELOPMENT		GOBP_REGULATION_OF_MULTICELLULAR_ORGANISMAL_DEVELOPMENT			GOBP_POSITIVE_REGULATION_OF_MULTICELLULAR_ORGANISMAL_PROCESS	GOBP_EPITHELIUM_DEVELOPMENT				GOBP_MUSCLE_STRUCTURE_DEVELOPMENT	GOBP_CELL_ACTIVATION	GOBP_POSITIVE_REGULATION_OF_CELL_DIFFERENTIATION	GOBP_NEGATIVE_REGULATION_OF_DEVELOPMENTAL_PROCESS	GOBP_POSITIVE_REGULATION_OF_GENE_EXPRESSION	GOBP_ANATOMICAL_STRUCTURE_FORMATION_INVOLVED_IN_MORPHOGENESIS		GOMF_DNA_BINDING_TRANSCRIPTION_FACTOR_ACTIVITY
10413	YAP1	Yes1 associated transcriptional regulator [Source:HGNC Symbol;Acc:HGNC:16262]	GOBP_POSITIVE_REGULATION_OF_NUCLEOBASE_CONTAINING_COMPOUND_METABOLIC_PROCESS	GOBP_POSITIVE_REGULATION_OF_RNA_METABOLIC_PROCESS	GOBP_POSITIVE_REGULATION_OF_CELLULAR_BIOSYNTHETIC_PROCESS	GOMF_TRANSCRIPTION_REGULATOR_ACTIVITY	GOBP_POSITIVE_REGULATION_OF_TRANSCRIPTION_BY_RNA_POLYMERASE_II	GOBP_TISSUE_DEVELOPMENT	GOBP_REGULATION_OF_CELL_DEATH	GOBP_REGULATION_OF_CELL_DIFFERENTIATION	GOBP_NEGATIVE_REGULATION_OF_NUCLEOBASE_CONTAINING_COMPOUND_METABOLIC_PROCESS		GOMF_SEQUENCE_SPECIFIC_DNA_BINDING	GOBP_PROGRAMMED_CELL_DEATH	GOBP_NEGATIVE_REGULATION_OF_BIOSYNTHETIC_PROCESS		GOBP_CELLULAR_RESPONSE_TO_ENDOGENOUS_STIMULUS	GOBP_REGULATION_OF_CELL_POPULATION_PROLIFERATION		GOBP_RESPONSE_TO_ENDOGENOUS_STIMULUS	GOBP_ANIMAL_ORGAN_MORPHOGENESIS	GOBP_NEUROGENESIS	GOMF_CIS_REGULATORY_REGION_SEQUENCE_SPECIFIC_DNA_BINDING	GOMF_TRANSCRIPTION_FACTOR_BINDING	GOBP_POSITIVE_REGULATION_OF_SIGNALING	GOBP_POSITIVE_REGULATION_OF_DEVELOPMENTAL_PROCESS			GOBP_CIRCULATORY_SYSTEM_DEVELOPMENT	GOBP_NEGATIVE_REGULATION_OF_TRANSCRIPTION_BY_RNA_POLYMERASE_II		GOBP_EMBRYO_DEVELOPMENT	GOBP_RESPONSE_TO_OXYGEN_CONTAINING_COMPOUND	GOBP_REGULATION_OF_MULTICELLULAR_ORGANISMAL_DEVELOPMENT	GOBP_CELLULAR_RESPONSE_TO_OXYGEN_CONTAINING_COMPOUND		GOBP_POSITIVE_REGULATION_OF_MULTICELLULAR_ORGANISMAL_PROCESS	GOBP_EPITHELIUM_DEVELOPMENT	GOBP_CELLULAR_RESPONSE_TO_STRESS		GOMF_DNA_BINDING_TRANSCRIPTION_FACTOR_BINDING			GOBP_POSITIVE_REGULATION_OF_CELL_DIFFERENTIATION	GOBP_NEGATIVE_REGULATION_OF_DEVELOPMENTAL_PROCESS	GOBP_POSITIVE_REGULATION_OF_GENE_EXPRESSION	GOBP_ANATOMICAL_STRUCTURE_FORMATION_INVOLVED_IN_MORPHOGENESIS	GOBP_HOMEOSTATIC_PROCESS
7704	ZBTB16	zinc finger and BTB domain containing 16 [Source:HGNC Symbol;Acc:HGNC:12930]	GOBP_POSITIVE_REGULATION_OF_NUCLEOBASE_CONTAINING_COMPOUND_METABOLIC_PROCESS	GOBP_POSITIVE_REGULATION_OF_RNA_METABOLIC_PROCESS	GOBP_POSITIVE_REGULATION_OF_CELLULAR_BIOSYNTHETIC_PROCESS	GOMF_TRANSCRIPTION_REGULATOR_ACTIVITY	GOBP_POSITIVE_REGULATION_OF_TRANSCRIPTION_BY_RNA_POLYMERASE_II	GOBP_TISSUE_DEVELOPMENT	GOBP_REGULATION_OF_CELL_DEATH	GOBP_REGULATION_OF_CELL_DIFFERENTIATION	GOBP_NEGATIVE_REGULATION_OF_NUCLEOBASE_CONTAINING_COMPOUND_METABOLIC_PROCESS		GOMF_SEQUENCE_SPECIFIC_DNA_BINDING	GOBP_PROGRAMMED_CELL_DEATH	GOBP_NEGATIVE_REGULATION_OF_BIOSYNTHETIC_PROCESS			GOBP_REGULATION_OF_CELL_POPULATION_PROLIFERATION					GOMF_CIS_REGULATORY_REGION_SEQUENCE_SPECIFIC_DNA_BINDING	GOMF_TRANSCRIPTION_FACTOR_BINDING		GOBP_POSITIVE_REGULATION_OF_DEVELOPMENTAL_PROCESS		GOBP_IMMUNE_SYSTEM_DEVELOPMENT		GOBP_NEGATIVE_REGULATION_OF_TRANSCRIPTION_BY_RNA_POLYMERASE_II		GOBP_EMBRYO_DEVELOPMENT		GOBP_REGULATION_OF_MULTICELLULAR_ORGANISMAL_DEVELOPMENT			GOBP_POSITIVE_REGULATION_OF_MULTICELLULAR_ORGANISMAL_PROCESS						GOBP_CELL_ACTIVATION	GOBP_POSITIVE_REGULATION_OF_CELL_DIFFERENTIATION	GOBP_NEGATIVE_REGULATION_OF_DEVELOPMENTAL_PROCESS				GOMF_DNA_BINDING_TRANSCRIPTION_FACTOR_ACTIVITY
8091	HMGA2	high mobility group AT-hook 2 [Source:HGNC Symbol;Acc:HGNC:5009]	GOBP_POSITIVE_REGULATION_OF_NUCLEOBASE_CONTAINING_COMPOUND_METABOLIC_PROCESS	GOBP_POSITIVE_REGULATION_OF_RNA_METABOLIC_PROCESS	GOBP_POSITIVE_REGULATION_OF_CELLULAR_BIOSYNTHETIC_PROCESS	GOMF_TRANSCRIPTION_REGULATOR_ACTIVITY	GOBP_POSITIVE_REGULATION_OF_TRANSCRIPTION_BY_RNA_POLYMERASE_II	GOBP_TISSUE_DEVELOPMENT	GOBP_REGULATION_OF_CELL_DEATH		GOBP_NEGATIVE_REGULATION_OF_NUCLEOBASE_CONTAINING_COMPOUND_METABOLIC_PROCESS	GOCC_CHROMOSOME	GOMF_SEQUENCE_SPECIFIC_DNA_BINDING	GOBP_PROGRAMMED_CELL_DEATH	GOBP_NEGATIVE_REGULATION_OF_BIOSYNTHETIC_PROCESS	GOCC_CHROMATIN		GOBP_REGULATION_OF_CELL_POPULATION_PROLIFERATION	GOBP_POSITIVE_REGULATION_OF_MOLECULAR_FUNCTION				GOMF_CIS_REGULATORY_REGION_SEQUENCE_SPECIFIC_DNA_BINDING	GOMF_TRANSCRIPTION_FACTOR_BINDING		GOBP_POSITIVE_REGULATION_OF_DEVELOPMENTAL_PROCESS	GOBP_POSITIVE_REGULATION_OF_PROTEIN_METABOLIC_PROCESS		GOBP_CIRCULATORY_SYSTEM_DEVELOPMENT	GOBP_NEGATIVE_REGULATION_OF_TRANSCRIPTION_BY_RNA_POLYMERASE_II	GOBP_PHOSPHORYLATION	GOBP_EMBRYO_DEVELOPMENT		GOBP_REGULATION_OF_MULTICELLULAR_ORGANISMAL_DEVELOPMENT		GOBP_REGULATION_OF_PHOSPHORUS_METABOLIC_PROCESS	GOBP_POSITIVE_REGULATION_OF_MULTICELLULAR_ORGANISMAL_PROCESS		GOBP_CELLULAR_RESPONSE_TO_STRESS	GOBP_REGULATION_OF_PROTEIN_MODIFICATION_PROCESS	GOMF_DNA_BINDING_TRANSCRIPTION_FACTOR_BINDING				GOBP_NEGATIVE_REGULATION_OF_DEVELOPMENTAL_PROCESS	GOBP_POSITIVE_REGULATION_OF_GENE_EXPRESSION	GOBP_ANATOMICAL_STRUCTURE_FORMATION_INVOLVED_IN_MORPHOGENESIS
668	FOXL2	forkhead box L2 [Source:HGNC Symbol;Acc:HGNC:1092]	GOBP_POSITIVE_REGULATION_OF_NUCLEOBASE_CONTAINING_COMPOUND_METABOLIC_PROCESS	GOBP_POSITIVE_REGULATION_OF_RNA_METABOLIC_PROCESS	GOBP_POSITIVE_REGULATION_OF_CELLULAR_BIOSYNTHETIC_PROCESS	GOMF_TRANSCRIPTION_REGULATOR_ACTIVITY	GOBP_POSITIVE_REGULATION_OF_TRANSCRIPTION_BY_RNA_POLYMERASE_II	GOBP_TISSUE_DEVELOPMENT	GOBP_REGULATION_OF_CELL_DEATH		GOBP_NEGATIVE_REGULATION_OF_NUCLEOBASE_CONTAINING_COMPOUND_METABOLIC_PROCESS	GOCC_CHROMOSOME	GOMF_SEQUENCE_SPECIFIC_DNA_BINDING	GOBP_PROGRAMMED_CELL_DEATH	GOBP_NEGATIVE_REGULATION_OF_BIOSYNTHETIC_PROCESS	GOCC_CHROMATIN			GOBP_POSITIVE_REGULATION_OF_MOLECULAR_FUNCTION		GOBP_ANIMAL_ORGAN_MORPHOGENESIS		GOMF_CIS_REGULATORY_REGION_SEQUENCE_SPECIFIC_DNA_BINDING	GOMF_TRANSCRIPTION_FACTOR_BINDING	GOBP_POSITIVE_REGULATION_OF_SIGNALING		GOBP_POSITIVE_REGULATION_OF_PROTEIN_METABOLIC_PROCESS			GOBP_NEGATIVE_REGULATION_OF_TRANSCRIPTION_BY_RNA_POLYMERASE_II		GOBP_EMBRYO_DEVELOPMENT					GOBP_POSITIVE_REGULATION_OF_MULTICELLULAR_ORGANISMAL_PROCESS	GOBP_EPITHELIUM_DEVELOPMENT			GOMF_DNA_BINDING_TRANSCRIPTION_FACTOR_BINDING	GOBP_MUSCLE_STRUCTURE_DEVELOPMENT							GOMF_DNA_BINDING_TRANSCRIPTION_FACTOR_ACTIVITY
6935	ZEB1	zinc finger E-box binding homeobox 1 [Source:HGNC Symbol;Acc:HGNC:11642]	GOBP_POSITIVE_REGULATION_OF_NUCLEOBASE_CONTAINING_COMPOUND_METABOLIC_PROCESS	GOBP_POSITIVE_REGULATION_OF_RNA_METABOLIC_PROCESS	GOBP_POSITIVE_REGULATION_OF_CELLULAR_BIOSYNTHETIC_PROCESS	GOMF_TRANSCRIPTION_REGULATOR_ACTIVITY	GOBP_POSITIVE_REGULATION_OF_TRANSCRIPTION_BY_RNA_POLYMERASE_II	GOBP_TISSUE_DEVELOPMENT		GOBP_REGULATION_OF_CELL_DIFFERENTIATION	GOBP_NEGATIVE_REGULATION_OF_NUCLEOBASE_CONTAINING_COMPOUND_METABOLIC_PROCESS	GOCC_CHROMOSOME	GOMF_SEQUENCE_SPECIFIC_DNA_BINDING		GOBP_NEGATIVE_REGULATION_OF_BIOSYNTHETIC_PROCESS	GOCC_CHROMATIN	GOBP_CELLULAR_RESPONSE_TO_ENDOGENOUS_STIMULUS	GOBP_REGULATION_OF_CELL_POPULATION_PROLIFERATION		GOBP_RESPONSE_TO_ENDOGENOUS_STIMULUS	GOBP_ANIMAL_ORGAN_MORPHOGENESIS	GOBP_NEUROGENESIS	GOMF_CIS_REGULATORY_REGION_SEQUENCE_SPECIFIC_DNA_BINDING			GOBP_POSITIVE_REGULATION_OF_DEVELOPMENTAL_PROCESS		GOBP_IMMUNE_SYSTEM_DEVELOPMENT		GOBP_NEGATIVE_REGULATION_OF_TRANSCRIPTION_BY_RNA_POLYMERASE_II		GOBP_EMBRYO_DEVELOPMENT	GOBP_RESPONSE_TO_OXYGEN_CONTAINING_COMPOUND	GOBP_REGULATION_OF_MULTICELLULAR_ORGANISMAL_DEVELOPMENT	GOBP_CELLULAR_RESPONSE_TO_OXYGEN_CONTAINING_COMPOUND			GOBP_EPITHELIUM_DEVELOPMENT				GOBP_MUSCLE_STRUCTURE_DEVELOPMENT	GOBP_CELL_ACTIVATION	GOBP_POSITIVE_REGULATION_OF_CELL_DIFFERENTIATION	GOBP_NEGATIVE_REGULATION_OF_DEVELOPMENTAL_PROCESS				GOMF_DNA_BINDING_TRANSCRIPTION_FACTOR_ACTIVITY
4087	SMAD2	SMAD family member 2 [Source:HGNC Symbol;Acc:HGNC:6768]	GOBP_POSITIVE_REGULATION_OF_NUCLEOBASE_CONTAINING_COMPOUND_METABOLIC_PROCESS	GOBP_POSITIVE_REGULATION_OF_RNA_METABOLIC_PROCESS	GOBP_POSITIVE_REGULATION_OF_CELLULAR_BIOSYNTHETIC_PROCESS	GOMF_TRANSCRIPTION_REGULATOR_ACTIVITY	GOBP_POSITIVE_REGULATION_OF_TRANSCRIPTION_BY_RNA_POLYMERASE_II	GOBP_TISSUE_DEVELOPMENT		GOBP_REGULATION_OF_CELL_DIFFERENTIATION	GOBP_NEGATIVE_REGULATION_OF_NUCLEOBASE_CONTAINING_COMPOUND_METABOLIC_PROCESS	GOCC_CHROMOSOME	GOMF_SEQUENCE_SPECIFIC_DNA_BINDING		GOBP_NEGATIVE_REGULATION_OF_BIOSYNTHETIC_PROCESS	GOCC_CHROMATIN	GOBP_CELLULAR_RESPONSE_TO_ENDOGENOUS_STIMULUS	GOBP_REGULATION_OF_CELL_POPULATION_PROLIFERATION		GOBP_RESPONSE_TO_ENDOGENOUS_STIMULUS	GOBP_ANIMAL_ORGAN_MORPHOGENESIS		GOMF_CIS_REGULATORY_REGION_SEQUENCE_SPECIFIC_DNA_BINDING	GOMF_TRANSCRIPTION_FACTOR_BINDING	GOBP_POSITIVE_REGULATION_OF_SIGNALING	GOBP_POSITIVE_REGULATION_OF_DEVELOPMENTAL_PROCESS			GOBP_CIRCULATORY_SYSTEM_DEVELOPMENT		GOBP_PHOSPHORYLATION	GOBP_EMBRYO_DEVELOPMENT	GOBP_RESPONSE_TO_OXYGEN_CONTAINING_COMPOUND				GOBP_POSITIVE_REGULATION_OF_MULTICELLULAR_ORGANISMAL_PROCESS	GOBP_EPITHELIUM_DEVELOPMENT			GOMF_DNA_BINDING_TRANSCRIPTION_FACTOR_BINDING			GOBP_POSITIVE_REGULATION_OF_CELL_DIFFERENTIATION		GOBP_POSITIVE_REGULATION_OF_GENE_EXPRESSION	GOBP_ANATOMICAL_STRUCTURE_FORMATION_INVOLVED_IN_MORPHOGENESIS		GOMF_DNA_BINDING_TRANSCRIPTION_FACTOR_ACTIVITY
6657	SOX2	SRY-box transcription factor 2 [Source:HGNC Symbol;Acc:HGNC:11195]	GOBP_POSITIVE_REGULATION_OF_NUCLEOBASE_CONTAINING_COMPOUND_METABOLIC_PROCESS	GOBP_POSITIVE_REGULATION_OF_RNA_METABOLIC_PROCESS	GOBP_POSITIVE_REGULATION_OF_CELLULAR_BIOSYNTHETIC_PROCESS	GOMF_TRANSCRIPTION_REGULATOR_ACTIVITY	GOBP_POSITIVE_REGULATION_OF_TRANSCRIPTION_BY_RNA_POLYMERASE_II	GOBP_TISSUE_DEVELOPMENT		GOBP_REGULATION_OF_CELL_DIFFERENTIATION	GOBP_NEGATIVE_REGULATION_OF_NUCLEOBASE_CONTAINING_COMPOUND_METABOLIC_PROCESS	GOCC_CHROMOSOME	GOMF_SEQUENCE_SPECIFIC_DNA_BINDING		GOBP_NEGATIVE_REGULATION_OF_BIOSYNTHETIC_PROCESS	GOCC_CHROMATIN		GOBP_REGULATION_OF_CELL_POPULATION_PROLIFERATION				GOBP_NEUROGENESIS	GOMF_CIS_REGULATORY_REGION_SEQUENCE_SPECIFIC_DNA_BINDING		GOBP_POSITIVE_REGULATION_OF_SIGNALING	GOBP_POSITIVE_REGULATION_OF_DEVELOPMENTAL_PROCESS				GOBP_NEGATIVE_REGULATION_OF_TRANSCRIPTION_BY_RNA_POLYMERASE_II		GOBP_EMBRYO_DEVELOPMENT												GOBP_POSITIVE_REGULATION_OF_CELL_DIFFERENTIATION	GOBP_NEGATIVE_REGULATION_OF_DEVELOPMENTAL_PROCESS		GOBP_ANATOMICAL_STRUCTURE_FORMATION_INVOLVED_IN_MORPHOGENESIS		GOMF_DNA_BINDING_TRANSCRIPTION_FACTOR_ACTIVITY
23462	HEY1	hes related family bHLH transcription factor with YRPW motif 1 [Source:HGNC Symbol;Acc:HGNC:4880]	GOBP_POSITIVE_REGULATION_OF_NUCLEOBASE_CONTAINING_COMPOUND_METABOLIC_PROCESS	GOBP_POSITIVE_REGULATION_OF_RNA_METABOLIC_PROCESS	GOBP_POSITIVE_REGULATION_OF_CELLULAR_BIOSYNTHETIC_PROCESS	GOMF_TRANSCRIPTION_REGULATOR_ACTIVITY	GOBP_POSITIVE_REGULATION_OF_TRANSCRIPTION_BY_RNA_POLYMERASE_II	GOBP_TISSUE_DEVELOPMENT		GOBP_REGULATION_OF_CELL_DIFFERENTIATION	GOBP_NEGATIVE_REGULATION_OF_NUCLEOBASE_CONTAINING_COMPOUND_METABOLIC_PROCESS	GOCC_CHROMOSOME	GOMF_SEQUENCE_SPECIFIC_DNA_BINDING		GOBP_NEGATIVE_REGULATION_OF_BIOSYNTHETIC_PROCESS	GOCC_CHROMATIN					GOBP_ANIMAL_ORGAN_MORPHOGENESIS	GOBP_NEUROGENESIS	GOMF_CIS_REGULATORY_REGION_SEQUENCE_SPECIFIC_DNA_BINDING	GOMF_TRANSCRIPTION_FACTOR_BINDING					GOBP_CIRCULATORY_SYSTEM_DEVELOPMENT	GOBP_NEGATIVE_REGULATION_OF_TRANSCRIPTION_BY_RNA_POLYMERASE_II		GOBP_EMBRYO_DEVELOPMENT		GOBP_REGULATION_OF_MULTICELLULAR_ORGANISMAL_DEVELOPMENT				GOBP_EPITHELIUM_DEVELOPMENT			GOMF_DNA_BINDING_TRANSCRIPTION_FACTOR_BINDING	GOBP_MUSCLE_STRUCTURE_DEVELOPMENT			GOBP_NEGATIVE_REGULATION_OF_DEVELOPMENTAL_PROCESS	GOBP_POSITIVE_REGULATION_OF_GENE_EXPRESSION	GOBP_ANATOMICAL_STRUCTURE_FORMATION_INVOLVED_IN_MORPHOGENESIS		GOMF_DNA_BINDING_TRANSCRIPTION_FACTOR_ACTIVITY
8609	KLF7	Kruppel like factor 7 [Source:HGNC Symbol;Acc:HGNC:6350]	GOBP_POSITIVE_REGULATION_OF_NUCLEOBASE_CONTAINING_COMPOUND_METABOLIC_PROCESS	GOBP_POSITIVE_REGULATION_OF_RNA_METABOLIC_PROCESS	GOBP_POSITIVE_REGULATION_OF_CELLULAR_BIOSYNTHETIC_PROCESS	GOMF_TRANSCRIPTION_REGULATOR_ACTIVITY	GOBP_POSITIVE_REGULATION_OF_TRANSCRIPTION_BY_RNA_POLYMERASE_II	GOBP_TISSUE_DEVELOPMENT		GOBP_REGULATION_OF_CELL_DIFFERENTIATION	GOBP_NEGATIVE_REGULATION_OF_NUCLEOBASE_CONTAINING_COMPOUND_METABOLIC_PROCESS	GOCC_CHROMOSOME	GOMF_SEQUENCE_SPECIFIC_DNA_BINDING		GOBP_NEGATIVE_REGULATION_OF_BIOSYNTHETIC_PROCESS	GOCC_CHROMATIN						GOBP_NEUROGENESIS	GOMF_CIS_REGULATORY_REGION_SEQUENCE_SPECIFIC_DNA_BINDING							GOBP_NEGATIVE_REGULATION_OF_TRANSCRIPTION_BY_RNA_POLYMERASE_II			GOBP_RESPONSE_TO_OXYGEN_CONTAINING_COMPOUND	GOBP_REGULATION_OF_MULTICELLULAR_ORGANISMAL_DEVELOPMENT	GOBP_CELLULAR_RESPONSE_TO_OXYGEN_CONTAINING_COMPOUND			GOBP_EPITHELIUM_DEVELOPMENT							GOBP_NEGATIVE_REGULATION_OF_DEVELOPMENTAL_PROCESS			GOBP_HOMEOSTATIC_PROCESS	GOMF_DNA_BINDING_TRANSCRIPTION_FACTOR_ACTIVITY
3192	HNRNPU	heterogeneous nuclear ribonucleoprotein U [Source:HGNC Symbol;Acc:HGNC:5048]	GOBP_POSITIVE_REGULATION_OF_NUCLEOBASE_CONTAINING_COMPOUND_METABOLIC_PROCESS	GOBP_POSITIVE_REGULATION_OF_RNA_METABOLIC_PROCESS	GOBP_POSITIVE_REGULATION_OF_CELLULAR_BIOSYNTHETIC_PROCESS	GOMF_TRANSCRIPTION_REGULATOR_ACTIVITY	GOBP_POSITIVE_REGULATION_OF_TRANSCRIPTION_BY_RNA_POLYMERASE_II	GOBP_TISSUE_DEVELOPMENT		GOBP_REGULATION_OF_CELL_DIFFERENTIATION	GOBP_NEGATIVE_REGULATION_OF_NUCLEOBASE_CONTAINING_COMPOUND_METABOLIC_PROCESS	GOCC_CHROMOSOME	GOMF_SEQUENCE_SPECIFIC_DNA_BINDING		GOBP_NEGATIVE_REGULATION_OF_BIOSYNTHETIC_PROCESS		GOBP_CELLULAR_RESPONSE_TO_ENDOGENOUS_STIMULUS	GOBP_REGULATION_OF_CELL_POPULATION_PROLIFERATION	GOBP_POSITIVE_REGULATION_OF_MOLECULAR_FUNCTION	GOBP_RESPONSE_TO_ENDOGENOUS_STIMULUS			GOMF_CIS_REGULATORY_REGION_SEQUENCE_SPECIFIC_DNA_BINDING	GOMF_TRANSCRIPTION_FACTOR_BINDING		GOBP_POSITIVE_REGULATION_OF_DEVELOPMENTAL_PROCESS	GOBP_POSITIVE_REGULATION_OF_PROTEIN_METABOLIC_PROCESS		GOBP_CIRCULATORY_SYSTEM_DEVELOPMENT	GOBP_NEGATIVE_REGULATION_OF_TRANSCRIPTION_BY_RNA_POLYMERASE_II	GOBP_PHOSPHORYLATION					GOBP_REGULATION_OF_PHOSPHORUS_METABOLIC_PROCESS						GOBP_MUSCLE_STRUCTURE_DEVELOPMENT		GOBP_POSITIVE_REGULATION_OF_CELL_DIFFERENTIATION	GOBP_NEGATIVE_REGULATION_OF_DEVELOPMENTAL_PROCESS	GOBP_POSITIVE_REGULATION_OF_GENE_EXPRESSION
4654	MYOD1	myogenic differentiation 1 [Source:HGNC Symbol;Acc:HGNC:7611]	GOBP_POSITIVE_REGULATION_OF_NUCLEOBASE_CONTAINING_COMPOUND_METABOLIC_PROCESS	GOBP_POSITIVE_REGULATION_OF_RNA_METABOLIC_PROCESS	GOBP_POSITIVE_REGULATION_OF_CELLULAR_BIOSYNTHETIC_PROCESS	GOMF_TRANSCRIPTION_REGULATOR_ACTIVITY	GOBP_POSITIVE_REGULATION_OF_TRANSCRIPTION_BY_RNA_POLYMERASE_II	GOBP_TISSUE_DEVELOPMENT		GOBP_REGULATION_OF_CELL_DIFFERENTIATION		GOCC_CHROMOSOME	GOMF_SEQUENCE_SPECIFIC_DNA_BINDING			GOCC_CHROMATIN	GOBP_CELLULAR_RESPONSE_TO_ENDOGENOUS_STIMULUS	GOBP_REGULATION_OF_CELL_POPULATION_PROLIFERATION	GOBP_POSITIVE_REGULATION_OF_MOLECULAR_FUNCTION	GOBP_RESPONSE_TO_ENDOGENOUS_STIMULUS			GOMF_CIS_REGULATORY_REGION_SEQUENCE_SPECIFIC_DNA_BINDING	GOMF_TRANSCRIPTION_FACTOR_BINDING		GOBP_POSITIVE_REGULATION_OF_DEVELOPMENTAL_PROCESS					GOBP_PHOSPHORYLATION		GOBP_RESPONSE_TO_OXYGEN_CONTAINING_COMPOUND	GOBP_REGULATION_OF_MULTICELLULAR_ORGANISMAL_DEVELOPMENT	GOBP_CELLULAR_RESPONSE_TO_OXYGEN_CONTAINING_COMPOUND		GOBP_POSITIVE_REGULATION_OF_MULTICELLULAR_ORGANISMAL_PROCESS		GOBP_CELLULAR_RESPONSE_TO_STRESS		GOMF_DNA_BINDING_TRANSCRIPTION_FACTOR_BINDING	GOBP_MUSCLE_STRUCTURE_DEVELOPMENT		GOBP_POSITIVE_REGULATION_OF_CELL_DIFFERENTIATION			GOBP_ANATOMICAL_STRUCTURE_FORMATION_INVOLVED_IN_MORPHOGENESIS		GOMF_DNA_BINDING_TRANSCRIPTION_FACTOR_ACTIVITY
8929	PHOX2B	paired like homeobox 2B [Source:HGNC Symbol;Acc:HGNC:9143]	GOBP_POSITIVE_REGULATION_OF_NUCLEOBASE_CONTAINING_COMPOUND_METABOLIC_PROCESS	GOBP_POSITIVE_REGULATION_OF_RNA_METABOLIC_PROCESS	GOBP_POSITIVE_REGULATION_OF_CELLULAR_BIOSYNTHETIC_PROCESS	GOMF_TRANSCRIPTION_REGULATOR_ACTIVITY	GOBP_POSITIVE_REGULATION_OF_TRANSCRIPTION_BY_RNA_POLYMERASE_II	GOBP_TISSUE_DEVELOPMENT		GOBP_REGULATION_OF_CELL_DIFFERENTIATION		GOCC_CHROMOSOME	GOMF_SEQUENCE_SPECIFIC_DNA_BINDING			GOCC_CHROMATIN	GOBP_CELLULAR_RESPONSE_TO_ENDOGENOUS_STIMULUS	GOBP_REGULATION_OF_CELL_POPULATION_PROLIFERATION		GOBP_RESPONSE_TO_ENDOGENOUS_STIMULUS		GOBP_NEUROGENESIS	GOMF_CIS_REGULATORY_REGION_SEQUENCE_SPECIFIC_DNA_BINDING			GOBP_POSITIVE_REGULATION_OF_DEVELOPMENTAL_PROCESS											GOBP_POSITIVE_REGULATION_OF_MULTICELLULAR_ORGANISMAL_PROCESS					GOBP_MUSCLE_STRUCTURE_DEVELOPMENT		GOBP_POSITIVE_REGULATION_OF_CELL_DIFFERENTIATION	GOBP_NEGATIVE_REGULATION_OF_DEVELOPMENTAL_PROCESS			GOBP_HOMEOSTATIC_PROCESS	GOMF_DNA_BINDING_TRANSCRIPTION_FACTOR_ACTIVITY
2735	GLI1	GLI family zinc finger 1 [Source:HGNC Symbol;Acc:HGNC:4317]	GOBP_POSITIVE_REGULATION_OF_NUCLEOBASE_CONTAINING_COMPOUND_METABOLIC_PROCESS	GOBP_POSITIVE_REGULATION_OF_RNA_METABOLIC_PROCESS	GOBP_POSITIVE_REGULATION_OF_CELLULAR_BIOSYNTHETIC_PROCESS	GOMF_TRANSCRIPTION_REGULATOR_ACTIVITY	GOBP_POSITIVE_REGULATION_OF_TRANSCRIPTION_BY_RNA_POLYMERASE_II	GOBP_TISSUE_DEVELOPMENT		GOBP_REGULATION_OF_CELL_DIFFERENTIATION			GOMF_SEQUENCE_SPECIFIC_DNA_BINDING					GOBP_REGULATION_OF_CELL_POPULATION_PROLIFERATION			GOBP_ANIMAL_ORGAN_MORPHOGENESIS		GOMF_CIS_REGULATORY_REGION_SEQUENCE_SPECIFIC_DNA_BINDING		GOBP_POSITIVE_REGULATION_OF_SIGNALING	GOBP_POSITIVE_REGULATION_OF_DEVELOPMENTAL_PROCESS			GOBP_CIRCULATORY_SYSTEM_DEVELOPMENT			GOBP_EMBRYO_DEVELOPMENT		GOBP_REGULATION_OF_MULTICELLULAR_ORGANISMAL_DEVELOPMENT			GOBP_POSITIVE_REGULATION_OF_MULTICELLULAR_ORGANISMAL_PROCESS	GOBP_EPITHELIUM_DEVELOPMENT											GOMF_DNA_BINDING_TRANSCRIPTION_FACTOR_ACTIVITY
10521	DDX17	DEAD-box helicase 17 [Source:HGNC Symbol;Acc:HGNC:2740]	GOBP_POSITIVE_REGULATION_OF_NUCLEOBASE_CONTAINING_COMPOUND_METABOLIC_PROCESS	GOBP_POSITIVE_REGULATION_OF_RNA_METABOLIC_PROCESS	GOBP_POSITIVE_REGULATION_OF_CELLULAR_BIOSYNTHETIC_PROCESS	GOMF_TRANSCRIPTION_REGULATOR_ACTIVITY	GOBP_POSITIVE_REGULATION_OF_TRANSCRIPTION_BY_RNA_POLYMERASE_II	GOBP_TISSUE_DEVELOPMENT		GOBP_REGULATION_OF_CELL_DIFFERENTIATION							GOBP_CELLULAR_RESPONSE_TO_ENDOGENOUS_STIMULUS			GOBP_RESPONSE_TO_ENDOGENOUS_STIMULUS																						GOBP_MUSCLE_STRUCTURE_DEVELOPMENT
6299	SALL1	spalt like transcription factor 1 [Source:HGNC Symbol;Acc:HGNC:10524]	GOBP_POSITIVE_REGULATION_OF_NUCLEOBASE_CONTAINING_COMPOUND_METABOLIC_PROCESS	GOBP_POSITIVE_REGULATION_OF_RNA_METABOLIC_PROCESS	GOBP_POSITIVE_REGULATION_OF_CELLULAR_BIOSYNTHETIC_PROCESS	GOMF_TRANSCRIPTION_REGULATOR_ACTIVITY	GOBP_POSITIVE_REGULATION_OF_TRANSCRIPTION_BY_RNA_POLYMERASE_II	GOBP_TISSUE_DEVELOPMENT			GOBP_NEGATIVE_REGULATION_OF_NUCLEOBASE_CONTAINING_COMPOUND_METABOLIC_PROCESS	GOCC_CHROMOSOME	GOMF_SEQUENCE_SPECIFIC_DNA_BINDING		GOBP_NEGATIVE_REGULATION_OF_BIOSYNTHETIC_PROCESS	GOCC_CHROMATIN					GOBP_ANIMAL_ORGAN_MORPHOGENESIS	GOBP_NEUROGENESIS	GOMF_CIS_REGULATORY_REGION_SEQUENCE_SPECIFIC_DNA_BINDING		GOBP_POSITIVE_REGULATION_OF_SIGNALING				GOBP_CIRCULATORY_SYSTEM_DEVELOPMENT	GOBP_NEGATIVE_REGULATION_OF_TRANSCRIPTION_BY_RNA_POLYMERASE_II		GOBP_EMBRYO_DEVELOPMENT						GOBP_EPITHELIUM_DEVELOPMENT									GOBP_ANATOMICAL_STRUCTURE_FORMATION_INVOLVED_IN_MORPHOGENESIS		GOMF_DNA_BINDING_TRANSCRIPTION_FACTOR_ACTIVITY
1999	ELF3	E74 like ETS transcription factor 3 [Source:HGNC Symbol;Acc:HGNC:3318]	GOBP_POSITIVE_REGULATION_OF_NUCLEOBASE_CONTAINING_COMPOUND_METABOLIC_PROCESS	GOBP_POSITIVE_REGULATION_OF_RNA_METABOLIC_PROCESS	GOBP_POSITIVE_REGULATION_OF_CELLULAR_BIOSYNTHETIC_PROCESS	GOMF_TRANSCRIPTION_REGULATOR_ACTIVITY	GOBP_POSITIVE_REGULATION_OF_TRANSCRIPTION_BY_RNA_POLYMERASE_II	GOBP_TISSUE_DEVELOPMENT			GOBP_NEGATIVE_REGULATION_OF_NUCLEOBASE_CONTAINING_COMPOUND_METABOLIC_PROCESS	GOCC_CHROMOSOME	GOMF_SEQUENCE_SPECIFIC_DNA_BINDING		GOBP_NEGATIVE_REGULATION_OF_BIOSYNTHETIC_PROCESS	GOCC_CHROMATIN					GOBP_ANIMAL_ORGAN_MORPHOGENESIS		GOMF_CIS_REGULATORY_REGION_SEQUENCE_SPECIFIC_DNA_BINDING									GOBP_EMBRYO_DEVELOPMENT						GOBP_EPITHELIUM_DEVELOPMENT											GOMF_DNA_BINDING_TRANSCRIPTION_FACTOR_ACTIVITY
2033	EP300	E1A binding protein p300 [Source:HGNC Symbol;Acc:HGNC:3373]	GOBP_POSITIVE_REGULATION_OF_NUCLEOBASE_CONTAINING_COMPOUND_METABOLIC_PROCESS	GOBP_POSITIVE_REGULATION_OF_RNA_METABOLIC_PROCESS	GOBP_POSITIVE_REGULATION_OF_CELLULAR_BIOSYNTHETIC_PROCESS	GOMF_TRANSCRIPTION_REGULATOR_ACTIVITY	GOBP_POSITIVE_REGULATION_OF_TRANSCRIPTION_BY_RNA_POLYMERASE_II	GOBP_TISSUE_DEVELOPMENT			GOBP_NEGATIVE_REGULATION_OF_NUCLEOBASE_CONTAINING_COMPOUND_METABOLIC_PROCESS	GOCC_CHROMOSOME		GOBP_PROGRAMMED_CELL_DEATH	GOBP_NEGATIVE_REGULATION_OF_BIOSYNTHETIC_PROCESS		GOBP_CELLULAR_RESPONSE_TO_ENDOGENOUS_STIMULUS		GOBP_POSITIVE_REGULATION_OF_MOLECULAR_FUNCTION	GOBP_RESPONSE_TO_ENDOGENOUS_STIMULUS	GOBP_ANIMAL_ORGAN_MORPHOGENESIS	GOBP_NEUROGENESIS		GOMF_TRANSCRIPTION_FACTOR_BINDING	GOBP_POSITIVE_REGULATION_OF_SIGNALING			GOBP_IMMUNE_SYSTEM_DEVELOPMENT	GOBP_CIRCULATORY_SYSTEM_DEVELOPMENT	GOBP_NEGATIVE_REGULATION_OF_TRANSCRIPTION_BY_RNA_POLYMERASE_II	GOBP_PHOSPHORYLATION	GOBP_EMBRYO_DEVELOPMENT				GOBP_REGULATION_OF_PHOSPHORUS_METABOLIC_PROCESS		GOBP_EPITHELIUM_DEVELOPMENT	GOBP_CELLULAR_RESPONSE_TO_STRESS	GOBP_REGULATION_OF_PROTEIN_MODIFICATION_PROCESS	GOMF_DNA_BINDING_TRANSCRIPTION_FACTOR_BINDING	GOBP_MUSCLE_STRUCTURE_DEVELOPMENT	GOBP_CELL_ACTIVATION			GOBP_POSITIVE_REGULATION_OF_GENE_EXPRESSION	GOBP_ANATOMICAL_STRUCTURE_FORMATION_INVOLVED_IN_MORPHOGENESIS
79718	TBL1XR1	TBL1X receptor 1 [Source:HGNC Symbol;Acc:HGNC:29529]	GOBP_POSITIVE_REGULATION_OF_NUCLEOBASE_CONTAINING_COMPOUND_METABOLIC_PROCESS	GOBP_POSITIVE_REGULATION_OF_RNA_METABOLIC_PROCESS	GOBP_POSITIVE_REGULATION_OF_CELLULAR_BIOSYNTHETIC_PROCESS	GOMF_TRANSCRIPTION_REGULATOR_ACTIVITY	GOBP_POSITIVE_REGULATION_OF_TRANSCRIPTION_BY_RNA_POLYMERASE_II	GOBP_TISSUE_DEVELOPMENT			GOBP_NEGATIVE_REGULATION_OF_NUCLEOBASE_CONTAINING_COMPOUND_METABOLIC_PROCESS		GOMF_SEQUENCE_SPECIFIC_DNA_BINDING		GOBP_NEGATIVE_REGULATION_OF_BIOSYNTHETIC_PROCESS										GOBP_POSITIVE_REGULATION_OF_SIGNALING					GOBP_NEGATIVE_REGULATION_OF_TRANSCRIPTION_BY_RNA_POLYMERASE_II		GOBP_EMBRYO_DEVELOPMENT
2355	FOSL2	FOS like 2, AP-1 transcription factor subunit [Source:HGNC Symbol;Acc:HGNC:3798]	GOBP_POSITIVE_REGULATION_OF_NUCLEOBASE_CONTAINING_COMPOUND_METABOLIC_PROCESS	GOBP_POSITIVE_REGULATION_OF_RNA_METABOLIC_PROCESS	GOBP_POSITIVE_REGULATION_OF_CELLULAR_BIOSYNTHETIC_PROCESS	GOMF_TRANSCRIPTION_REGULATOR_ACTIVITY	GOBP_POSITIVE_REGULATION_OF_TRANSCRIPTION_BY_RNA_POLYMERASE_II	GOBP_TISSUE_DEVELOPMENT				GOCC_CHROMOSOME	GOMF_SEQUENCE_SPECIFIC_DNA_BINDING			GOCC_CHROMATIN		GOBP_REGULATION_OF_CELL_POPULATION_PROLIFERATION					GOMF_CIS_REGULATORY_REGION_SEQUENCE_SPECIFIC_DNA_BINDING															GOBP_EPITHELIUM_DEVELOPMENT											GOMF_DNA_BINDING_TRANSCRIPTION_FACTOR_ACTIVITY
3131	HLF	HLF transcription factor, PAR bZIP family member [Source:HGNC Symbol;Acc:HGNC:4977]	GOBP_POSITIVE_REGULATION_OF_NUCLEOBASE_CONTAINING_COMPOUND_METABOLIC_PROCESS	GOBP_POSITIVE_REGULATION_OF_RNA_METABOLIC_PROCESS	GOBP_POSITIVE_REGULATION_OF_CELLULAR_BIOSYNTHETIC_PROCESS	GOMF_TRANSCRIPTION_REGULATOR_ACTIVITY	GOBP_POSITIVE_REGULATION_OF_TRANSCRIPTION_BY_RNA_POLYMERASE_II	GOBP_TISSUE_DEVELOPMENT				GOCC_CHROMOSOME	GOMF_SEQUENCE_SPECIFIC_DNA_BINDING			GOCC_CHROMATIN							GOMF_CIS_REGULATORY_REGION_SEQUENCE_SPECIFIC_DNA_BINDING																			GOBP_MUSCLE_STRUCTURE_DEVELOPMENT							GOMF_DNA_BINDING_TRANSCRIPTION_FACTOR_ACTIVITY
57591	MRTFA	myocardin related transcription factor A [Source:HGNC Symbol;Acc:HGNC:14334]	GOBP_POSITIVE_REGULATION_OF_NUCLEOBASE_CONTAINING_COMPOUND_METABOLIC_PROCESS	GOBP_POSITIVE_REGULATION_OF_RNA_METABOLIC_PROCESS	GOBP_POSITIVE_REGULATION_OF_CELLULAR_BIOSYNTHETIC_PROCESS	GOMF_TRANSCRIPTION_REGULATOR_ACTIVITY	GOBP_POSITIVE_REGULATION_OF_TRANSCRIPTION_BY_RNA_POLYMERASE_II	GOBP_TISSUE_DEVELOPMENT																														GOBP_EPITHELIUM_DEVELOPMENT				GOBP_MUSCLE_STRUCTURE_DEVELOPMENT
2309	FOXO3	forkhead box O3 [Source:HGNC Symbol;Acc:HGNC:3821]	GOBP_POSITIVE_REGULATION_OF_NUCLEOBASE_CONTAINING_COMPOUND_METABOLIC_PROCESS	GOBP_POSITIVE_REGULATION_OF_RNA_METABOLIC_PROCESS	GOBP_POSITIVE_REGULATION_OF_CELLULAR_BIOSYNTHETIC_PROCESS	GOMF_TRANSCRIPTION_REGULATOR_ACTIVITY	GOBP_POSITIVE_REGULATION_OF_TRANSCRIPTION_BY_RNA_POLYMERASE_II		GOBP_REGULATION_OF_CELL_DEATH	GOBP_REGULATION_OF_CELL_DIFFERENTIATION	GOBP_NEGATIVE_REGULATION_OF_NUCLEOBASE_CONTAINING_COMPOUND_METABOLIC_PROCESS	GOCC_CHROMOSOME	GOMF_SEQUENCE_SPECIFIC_DNA_BINDING	GOBP_PROGRAMMED_CELL_DEATH	GOBP_NEGATIVE_REGULATION_OF_BIOSYNTHETIC_PROCESS	GOCC_CHROMATIN	GOBP_CELLULAR_RESPONSE_TO_ENDOGENOUS_STIMULUS	GOBP_REGULATION_OF_CELL_POPULATION_PROLIFERATION		GOBP_RESPONSE_TO_ENDOGENOUS_STIMULUS	GOBP_ANIMAL_ORGAN_MORPHOGENESIS	GOBP_NEUROGENESIS	GOMF_CIS_REGULATORY_REGION_SEQUENCE_SPECIFIC_DNA_BINDING	GOMF_TRANSCRIPTION_FACTOR_BINDING		GOBP_POSITIVE_REGULATION_OF_DEVELOPMENTAL_PROCESS		GOBP_IMMUNE_SYSTEM_DEVELOPMENT		GOBP_NEGATIVE_REGULATION_OF_TRANSCRIPTION_BY_RNA_POLYMERASE_II			GOBP_RESPONSE_TO_OXYGEN_CONTAINING_COMPOUND	GOBP_REGULATION_OF_MULTICELLULAR_ORGANISMAL_DEVELOPMENT	GOBP_CELLULAR_RESPONSE_TO_OXYGEN_CONTAINING_COMPOUND		GOBP_POSITIVE_REGULATION_OF_MULTICELLULAR_ORGANISMAL_PROCESS		GOBP_CELLULAR_RESPONSE_TO_STRESS				GOBP_CELL_ACTIVATION	GOBP_POSITIVE_REGULATION_OF_CELL_DIFFERENTIATION	GOBP_NEGATIVE_REGULATION_OF_DEVELOPMENTAL_PROCESS			GOBP_HOMEOSTATIC_PROCESS	GOMF_DNA_BINDING_TRANSCRIPTION_FACTOR_ACTIVITY
2308	FOXO1	forkhead box O1 [Source:HGNC Symbol;Acc:HGNC:3819]	GOBP_POSITIVE_REGULATION_OF_NUCLEOBASE_CONTAINING_COMPOUND_METABOLIC_PROCESS	GOBP_POSITIVE_REGULATION_OF_RNA_METABOLIC_PROCESS	GOBP_POSITIVE_REGULATION_OF_CELLULAR_BIOSYNTHETIC_PROCESS	GOMF_TRANSCRIPTION_REGULATOR_ACTIVITY	GOBP_POSITIVE_REGULATION_OF_TRANSCRIPTION_BY_RNA_POLYMERASE_II		GOBP_REGULATION_OF_CELL_DEATH	GOBP_REGULATION_OF_CELL_DIFFERENTIATION	GOBP_NEGATIVE_REGULATION_OF_NUCLEOBASE_CONTAINING_COMPOUND_METABOLIC_PROCESS	GOCC_CHROMOSOME	GOMF_SEQUENCE_SPECIFIC_DNA_BINDING	GOBP_PROGRAMMED_CELL_DEATH	GOBP_NEGATIVE_REGULATION_OF_BIOSYNTHETIC_PROCESS	GOCC_CHROMATIN	GOBP_CELLULAR_RESPONSE_TO_ENDOGENOUS_STIMULUS	GOBP_REGULATION_OF_CELL_POPULATION_PROLIFERATION		GOBP_RESPONSE_TO_ENDOGENOUS_STIMULUS			GOMF_CIS_REGULATORY_REGION_SEQUENCE_SPECIFIC_DNA_BINDING				GOBP_POSITIVE_REGULATION_OF_PROTEIN_METABOLIC_PROCESS		GOBP_CIRCULATORY_SYSTEM_DEVELOPMENT	GOBP_NEGATIVE_REGULATION_OF_TRANSCRIPTION_BY_RNA_POLYMERASE_II			GOBP_RESPONSE_TO_OXYGEN_CONTAINING_COMPOUND		GOBP_CELLULAR_RESPONSE_TO_OXYGEN_CONTAINING_COMPOUND				GOBP_CELLULAR_RESPONSE_TO_STRESS						GOBP_NEGATIVE_REGULATION_OF_DEVELOPMENTAL_PROCESS			GOBP_HOMEOSTATIC_PROCESS	GOMF_DNA_BINDING_TRANSCRIPTION_FACTOR_ACTIVITY
2624	GATA2	GATA binding protein 2 [Source:HGNC Symbol;Acc:HGNC:4171]	GOBP_POSITIVE_REGULATION_OF_NUCLEOBASE_CONTAINING_COMPOUND_METABOLIC_PROCESS	GOBP_POSITIVE_REGULATION_OF_RNA_METABOLIC_PROCESS	GOBP_POSITIVE_REGULATION_OF_CELLULAR_BIOSYNTHETIC_PROCESS	GOMF_TRANSCRIPTION_REGULATOR_ACTIVITY	GOBP_POSITIVE_REGULATION_OF_TRANSCRIPTION_BY_RNA_POLYMERASE_II		GOBP_REGULATION_OF_CELL_DEATH	GOBP_REGULATION_OF_CELL_DIFFERENTIATION	GOBP_NEGATIVE_REGULATION_OF_NUCLEOBASE_CONTAINING_COMPOUND_METABOLIC_PROCESS		GOMF_SEQUENCE_SPECIFIC_DNA_BINDING	GOBP_PROGRAMMED_CELL_DEATH	GOBP_NEGATIVE_REGULATION_OF_BIOSYNTHETIC_PROCESS			GOBP_REGULATION_OF_CELL_POPULATION_PROLIFERATION			GOBP_ANIMAL_ORGAN_MORPHOGENESIS	GOBP_NEUROGENESIS	GOMF_CIS_REGULATORY_REGION_SEQUENCE_SPECIFIC_DNA_BINDING	GOMF_TRANSCRIPTION_FACTOR_BINDING		GOBP_POSITIVE_REGULATION_OF_DEVELOPMENTAL_PROCESS		GOBP_IMMUNE_SYSTEM_DEVELOPMENT	GOBP_CIRCULATORY_SYSTEM_DEVELOPMENT	GOBP_NEGATIVE_REGULATION_OF_TRANSCRIPTION_BY_RNA_POLYMERASE_II		GOBP_EMBRYO_DEVELOPMENT		GOBP_REGULATION_OF_MULTICELLULAR_ORGANISMAL_DEVELOPMENT			GOBP_POSITIVE_REGULATION_OF_MULTICELLULAR_ORGANISMAL_PROCESS			GOBP_REGULATION_OF_PROTEIN_MODIFICATION_PROCESS	GOMF_DNA_BINDING_TRANSCRIPTION_FACTOR_BINDING		GOBP_CELL_ACTIVATION	GOBP_POSITIVE_REGULATION_OF_CELL_DIFFERENTIATION	GOBP_NEGATIVE_REGULATION_OF_DEVELOPMENTAL_PROCESS	GOBP_POSITIVE_REGULATION_OF_GENE_EXPRESSION	GOBP_ANATOMICAL_STRUCTURE_FORMATION_INVOLVED_IN_MORPHOGENESIS	GOBP_HOMEOSTATIC_PROCESS	GOMF_DNA_BINDING_TRANSCRIPTION_FACTOR_ACTIVITY
4929	NR4A2	nuclear receptor subfamily 4 group A member 2 [Source:HGNC Symbol;Acc:HGNC:7981]	GOBP_POSITIVE_REGULATION_OF_NUCLEOBASE_CONTAINING_COMPOUND_METABOLIC_PROCESS	GOBP_POSITIVE_REGULATION_OF_RNA_METABOLIC_PROCESS	GOBP_POSITIVE_REGULATION_OF_CELLULAR_BIOSYNTHETIC_PROCESS	GOMF_TRANSCRIPTION_REGULATOR_ACTIVITY	GOBP_POSITIVE_REGULATION_OF_TRANSCRIPTION_BY_RNA_POLYMERASE_II		GOBP_REGULATION_OF_CELL_DEATH		GOBP_NEGATIVE_REGULATION_OF_NUCLEOBASE_CONTAINING_COMPOUND_METABOLIC_PROCESS	GOCC_CHROMOSOME	GOMF_SEQUENCE_SPECIFIC_DNA_BINDING	GOBP_PROGRAMMED_CELL_DEATH	GOBP_NEGATIVE_REGULATION_OF_BIOSYNTHETIC_PROCESS	GOCC_CHROMATIN	GOBP_CELLULAR_RESPONSE_TO_ENDOGENOUS_STIMULUS		GOBP_POSITIVE_REGULATION_OF_MOLECULAR_FUNCTION	GOBP_RESPONSE_TO_ENDOGENOUS_STIMULUS		GOBP_NEUROGENESIS	GOMF_CIS_REGULATORY_REGION_SEQUENCE_SPECIFIC_DNA_BINDING	GOMF_TRANSCRIPTION_FACTOR_BINDING						GOBP_NEGATIVE_REGULATION_OF_TRANSCRIPTION_BY_RNA_POLYMERASE_II			GOBP_RESPONSE_TO_OXYGEN_CONTAINING_COMPOUND		GOBP_CELLULAR_RESPONSE_TO_OXYGEN_CONTAINING_COMPOUND				GOBP_CELLULAR_RESPONSE_TO_STRESS		GOMF_DNA_BINDING_TRANSCRIPTION_FACTOR_BINDING								GOMF_DNA_BINDING_TRANSCRIPTION_FACTOR_ACTIVITY
672	BRCA1	BRCA1 DNA repair associated [Source:HGNC Symbol;Acc:HGNC:1100]	GOBP_POSITIVE_REGULATION_OF_NUCLEOBASE_CONTAINING_COMPOUND_METABOLIC_PROCESS	GOBP_POSITIVE_REGULATION_OF_RNA_METABOLIC_PROCESS	GOBP_POSITIVE_REGULATION_OF_CELLULAR_BIOSYNTHETIC_PROCESS	GOMF_TRANSCRIPTION_REGULATOR_ACTIVITY	GOBP_POSITIVE_REGULATION_OF_TRANSCRIPTION_BY_RNA_POLYMERASE_II		GOBP_REGULATION_OF_CELL_DEATH		GOBP_NEGATIVE_REGULATION_OF_NUCLEOBASE_CONTAINING_COMPOUND_METABOLIC_PROCESS	GOCC_CHROMOSOME	GOMF_SEQUENCE_SPECIFIC_DNA_BINDING	GOBP_PROGRAMMED_CELL_DEATH	GOBP_NEGATIVE_REGULATION_OF_BIOSYNTHETIC_PROCESS		GOBP_CELLULAR_RESPONSE_TO_ENDOGENOUS_STIMULUS			GOBP_RESPONSE_TO_ENDOGENOUS_STIMULUS						GOBP_POSITIVE_REGULATION_OF_DEVELOPMENTAL_PROCESS	GOBP_POSITIVE_REGULATION_OF_PROTEIN_METABOLIC_PROCESS		GOBP_CIRCULATORY_SYSTEM_DEVELOPMENT			GOBP_EMBRYO_DEVELOPMENT	GOBP_RESPONSE_TO_OXYGEN_CONTAINING_COMPOUND	GOBP_REGULATION_OF_MULTICELLULAR_ORGANISMAL_DEVELOPMENT	GOBP_CELLULAR_RESPONSE_TO_OXYGEN_CONTAINING_COMPOUND		GOBP_POSITIVE_REGULATION_OF_MULTICELLULAR_ORGANISMAL_PROCESS		GOBP_CELLULAR_RESPONSE_TO_STRESS	GOBP_REGULATION_OF_PROTEIN_MODIFICATION_PROCESS						GOBP_POSITIVE_REGULATION_OF_GENE_EXPRESSION	GOBP_ANATOMICAL_STRUCTURE_FORMATION_INVOLVED_IN_MORPHOGENESIS
3068	HDGF	heparin binding growth factor [Source:HGNC Symbol;Acc:HGNC:4856]	GOBP_POSITIVE_REGULATION_OF_NUCLEOBASE_CONTAINING_COMPOUND_METABOLIC_PROCESS	GOBP_POSITIVE_REGULATION_OF_RNA_METABOLIC_PROCESS	GOBP_POSITIVE_REGULATION_OF_CELLULAR_BIOSYNTHETIC_PROCESS	GOMF_TRANSCRIPTION_REGULATOR_ACTIVITY	GOBP_POSITIVE_REGULATION_OF_TRANSCRIPTION_BY_RNA_POLYMERASE_II		GOBP_REGULATION_OF_CELL_DEATH		GOBP_NEGATIVE_REGULATION_OF_NUCLEOBASE_CONTAINING_COMPOUND_METABOLIC_PROCESS		GOMF_SEQUENCE_SPECIFIC_DNA_BINDING	GOBP_PROGRAMMED_CELL_DEATH	GOBP_NEGATIVE_REGULATION_OF_BIOSYNTHETIC_PROCESS								GOMF_CIS_REGULATORY_REGION_SEQUENCE_SPECIFIC_DNA_BINDING	GOMF_TRANSCRIPTION_FACTOR_BINDING						GOBP_NEGATIVE_REGULATION_OF_TRANSCRIPTION_BY_RNA_POLYMERASE_II																			GOMF_DNA_BINDING_TRANSCRIPTION_FACTOR_ACTIVITY
2122	MECOM	MDS1 and EVI1 complex locus [Source:HGNC Symbol;Acc:HGNC:3498]	GOBP_POSITIVE_REGULATION_OF_NUCLEOBASE_CONTAINING_COMPOUND_METABOLIC_PROCESS	GOBP_POSITIVE_REGULATION_OF_RNA_METABOLIC_PROCESS	GOBP_POSITIVE_REGULATION_OF_CELLULAR_BIOSYNTHETIC_PROCESS	GOMF_TRANSCRIPTION_REGULATOR_ACTIVITY	GOBP_POSITIVE_REGULATION_OF_TRANSCRIPTION_BY_RNA_POLYMERASE_II		GOBP_REGULATION_OF_CELL_DEATH		GOBP_NEGATIVE_REGULATION_OF_NUCLEOBASE_CONTAINING_COMPOUND_METABOLIC_PROCESS		GOMF_SEQUENCE_SPECIFIC_DNA_BINDING	GOBP_PROGRAMMED_CELL_DEATH	GOBP_NEGATIVE_REGULATION_OF_BIOSYNTHETIC_PROCESS								GOMF_CIS_REGULATORY_REGION_SEQUENCE_SPECIFIC_DNA_BINDING					GOBP_IMMUNE_SYSTEM_DEVELOPMENT											GOBP_CELLULAR_RESPONSE_TO_STRESS										GOMF_DNA_BINDING_TRANSCRIPTION_FACTOR_ACTIVITY
9774	BCLAF1	BCL2 associated transcription factor 1 [Source:HGNC Symbol;Acc:HGNC:16863]	GOBP_POSITIVE_REGULATION_OF_NUCLEOBASE_CONTAINING_COMPOUND_METABOLIC_PROCESS	GOBP_POSITIVE_REGULATION_OF_RNA_METABOLIC_PROCESS	GOBP_POSITIVE_REGULATION_OF_CELLULAR_BIOSYNTHETIC_PROCESS	GOMF_TRANSCRIPTION_REGULATOR_ACTIVITY	GOBP_POSITIVE_REGULATION_OF_TRANSCRIPTION_BY_RNA_POLYMERASE_II		GOBP_REGULATION_OF_CELL_DEATH		GOBP_NEGATIVE_REGULATION_OF_NUCLEOBASE_CONTAINING_COMPOUND_METABOLIC_PROCESS			GOBP_PROGRAMMED_CELL_DEATH	GOBP_NEGATIVE_REGULATION_OF_BIOSYNTHETIC_PROCESS										GOBP_POSITIVE_REGULATION_OF_SIGNALING														GOBP_CELLULAR_RESPONSE_TO_STRESS
9839	ZEB2	zinc finger E-box binding homeobox 2 [Source:HGNC Symbol;Acc:HGNC:14881]	GOBP_POSITIVE_REGULATION_OF_NUCLEOBASE_CONTAINING_COMPOUND_METABOLIC_PROCESS	GOBP_POSITIVE_REGULATION_OF_RNA_METABOLIC_PROCESS	GOBP_POSITIVE_REGULATION_OF_CELLULAR_BIOSYNTHETIC_PROCESS	GOMF_TRANSCRIPTION_REGULATOR_ACTIVITY	GOBP_POSITIVE_REGULATION_OF_TRANSCRIPTION_BY_RNA_POLYMERASE_II			GOBP_REGULATION_OF_CELL_DIFFERENTIATION	GOBP_NEGATIVE_REGULATION_OF_NUCLEOBASE_CONTAINING_COMPOUND_METABOLIC_PROCESS	GOCC_CHROMOSOME	GOMF_SEQUENCE_SPECIFIC_DNA_BINDING		GOBP_NEGATIVE_REGULATION_OF_BIOSYNTHETIC_PROCESS	GOCC_CHROMATIN	GOBP_CELLULAR_RESPONSE_TO_ENDOGENOUS_STIMULUS			GOBP_RESPONSE_TO_ENDOGENOUS_STIMULUS			GOMF_CIS_REGULATORY_REGION_SEQUENCE_SPECIFIC_DNA_BINDING		GOBP_POSITIVE_REGULATION_OF_SIGNALING	GOBP_POSITIVE_REGULATION_OF_DEVELOPMENTAL_PROCESS				GOBP_NEGATIVE_REGULATION_OF_TRANSCRIPTION_BY_RNA_POLYMERASE_II														GOBP_POSITIVE_REGULATION_OF_CELL_DIFFERENTIATION					GOMF_DNA_BINDING_TRANSCRIPTION_FACTOR_ACTIVITY
4773	NFATC2	nuclear factor of activated T cells 2 [Source:HGNC Symbol;Acc:HGNC:7776]	GOBP_POSITIVE_REGULATION_OF_NUCLEOBASE_CONTAINING_COMPOUND_METABOLIC_PROCESS	GOBP_POSITIVE_REGULATION_OF_RNA_METABOLIC_PROCESS	GOBP_POSITIVE_REGULATION_OF_CELLULAR_BIOSYNTHETIC_PROCESS	GOMF_TRANSCRIPTION_REGULATOR_ACTIVITY	GOBP_POSITIVE_REGULATION_OF_TRANSCRIPTION_BY_RNA_POLYMERASE_II			GOBP_REGULATION_OF_CELL_DIFFERENTIATION	GOBP_NEGATIVE_REGULATION_OF_NUCLEOBASE_CONTAINING_COMPOUND_METABOLIC_PROCESS	GOCC_CHROMOSOME	GOMF_SEQUENCE_SPECIFIC_DNA_BINDING		GOBP_NEGATIVE_REGULATION_OF_BIOSYNTHETIC_PROCESS	GOCC_CHROMATIN		GOBP_REGULATION_OF_CELL_POPULATION_PROLIFERATION					GOMF_CIS_REGULATORY_REGION_SEQUENCE_SPECIFIC_DNA_BINDING	GOMF_TRANSCRIPTION_FACTOR_BINDING		GOBP_POSITIVE_REGULATION_OF_DEVELOPMENTAL_PROCESS			GOBP_CIRCULATORY_SYSTEM_DEVELOPMENT	GOBP_NEGATIVE_REGULATION_OF_TRANSCRIPTION_BY_RNA_POLYMERASE_II									GOBP_CELLULAR_RESPONSE_TO_STRESS			GOBP_MUSCLE_STRUCTURE_DEVELOPMENT	GOBP_CELL_ACTIVATION		GOBP_NEGATIVE_REGULATION_OF_DEVELOPMENTAL_PROCESS	GOBP_POSITIVE_REGULATION_OF_GENE_EXPRESSION	GOBP_ANATOMICAL_STRUCTURE_FORMATION_INVOLVED_IN_MORPHOGENESIS		GOMF_DNA_BINDING_TRANSCRIPTION_FACTOR_ACTIVITY
4602	MYB	MYB proto-oncogene, transcription factor [Source:HGNC Symbol;Acc:HGNC:7545]	GOBP_POSITIVE_REGULATION_OF_NUCLEOBASE_CONTAINING_COMPOUND_METABOLIC_PROCESS	GOBP_POSITIVE_REGULATION_OF_RNA_METABOLIC_PROCESS	GOBP_POSITIVE_REGULATION_OF_CELLULAR_BIOSYNTHETIC_PROCESS	GOMF_TRANSCRIPTION_REGULATOR_ACTIVITY	GOBP_POSITIVE_REGULATION_OF_TRANSCRIPTION_BY_RNA_POLYMERASE_II			GOBP_REGULATION_OF_CELL_DIFFERENTIATION	GOBP_NEGATIVE_REGULATION_OF_NUCLEOBASE_CONTAINING_COMPOUND_METABOLIC_PROCESS		GOMF_SEQUENCE_SPECIFIC_DNA_BINDING		GOBP_NEGATIVE_REGULATION_OF_BIOSYNTHETIC_PROCESS								GOMF_CIS_REGULATORY_REGION_SEQUENCE_SPECIFIC_DNA_BINDING			GOBP_POSITIVE_REGULATION_OF_DEVELOPMENTAL_PROCESS	GOBP_POSITIVE_REGULATION_OF_PROTEIN_METABOLIC_PROCESS	GOBP_IMMUNE_SYSTEM_DEVELOPMENT		GOBP_NEGATIVE_REGULATION_OF_TRANSCRIPTION_BY_RNA_POLYMERASE_II				GOBP_REGULATION_OF_MULTICELLULAR_ORGANISMAL_DEVELOPMENT			GOBP_POSITIVE_REGULATION_OF_MULTICELLULAR_ORGANISMAL_PROCESS			GOBP_REGULATION_OF_PROTEIN_MODIFICATION_PROCESS			GOBP_CELL_ACTIVATION	GOBP_POSITIVE_REGULATION_OF_CELL_DIFFERENTIATION	GOBP_NEGATIVE_REGULATION_OF_DEVELOPMENTAL_PROCESS				GOMF_DNA_BINDING_TRANSCRIPTION_FACTOR_ACTIVITY
4303	FOXO4	forkhead box O4 [Source:HGNC Symbol;Acc:HGNC:7139]	GOBP_POSITIVE_REGULATION_OF_NUCLEOBASE_CONTAINING_COMPOUND_METABOLIC_PROCESS	GOBP_POSITIVE_REGULATION_OF_RNA_METABOLIC_PROCESS	GOBP_POSITIVE_REGULATION_OF_CELLULAR_BIOSYNTHETIC_PROCESS	GOMF_TRANSCRIPTION_REGULATOR_ACTIVITY	GOBP_POSITIVE_REGULATION_OF_TRANSCRIPTION_BY_RNA_POLYMERASE_II			GOBP_REGULATION_OF_CELL_DIFFERENTIATION		GOCC_CHROMOSOME	GOMF_SEQUENCE_SPECIFIC_DNA_BINDING			GOCC_CHROMATIN	GOBP_CELLULAR_RESPONSE_TO_ENDOGENOUS_STIMULUS	GOBP_REGULATION_OF_CELL_POPULATION_PROLIFERATION		GOBP_RESPONSE_TO_ENDOGENOUS_STIMULUS			GOMF_CIS_REGULATORY_REGION_SEQUENCE_SPECIFIC_DNA_BINDING	GOMF_TRANSCRIPTION_FACTOR_BINDING					GOBP_CIRCULATORY_SYSTEM_DEVELOPMENT				GOBP_RESPONSE_TO_OXYGEN_CONTAINING_COMPOUND	GOBP_REGULATION_OF_MULTICELLULAR_ORGANISMAL_DEVELOPMENT	GOBP_CELLULAR_RESPONSE_TO_OXYGEN_CONTAINING_COMPOUND				GOBP_CELLULAR_RESPONSE_TO_STRESS		GOMF_DNA_BINDING_TRANSCRIPTION_FACTOR_BINDING	GOBP_MUSCLE_STRUCTURE_DEVELOPMENT			GOBP_NEGATIVE_REGULATION_OF_DEVELOPMENTAL_PROCESS		GOBP_ANATOMICAL_STRUCTURE_FORMATION_INVOLVED_IN_MORPHOGENESIS		GOMF_DNA_BINDING_TRANSCRIPTION_FACTOR_ACTIVITY
6938	TCF12	transcription factor 12 [Source:HGNC Symbol;Acc:HGNC:11623]	GOBP_POSITIVE_REGULATION_OF_NUCLEOBASE_CONTAINING_COMPOUND_METABOLIC_PROCESS	GOBP_POSITIVE_REGULATION_OF_RNA_METABOLIC_PROCESS	GOBP_POSITIVE_REGULATION_OF_CELLULAR_BIOSYNTHETIC_PROCESS	GOMF_TRANSCRIPTION_REGULATOR_ACTIVITY	GOBP_POSITIVE_REGULATION_OF_TRANSCRIPTION_BY_RNA_POLYMERASE_II			GOBP_REGULATION_OF_CELL_DIFFERENTIATION		GOCC_CHROMOSOME	GOMF_SEQUENCE_SPECIFIC_DNA_BINDING			GOCC_CHROMATIN						GOBP_NEUROGENESIS	GOMF_CIS_REGULATORY_REGION_SEQUENCE_SPECIFIC_DNA_BINDING	GOMF_TRANSCRIPTION_FACTOR_BINDING		GOBP_POSITIVE_REGULATION_OF_DEVELOPMENTAL_PROCESS															GOMF_DNA_BINDING_TRANSCRIPTION_FACTOR_BINDING	GOBP_MUSCLE_STRUCTURE_DEVELOPMENT		GOBP_POSITIVE_REGULATION_OF_CELL_DIFFERENTIATION		GOBP_POSITIVE_REGULATION_OF_GENE_EXPRESSION			GOMF_DNA_BINDING_TRANSCRIPTION_FACTOR_ACTIVITY
6925	TCF4	transcription factor 4 [Source:HGNC Symbol;Acc:HGNC:11634]	GOBP_POSITIVE_REGULATION_OF_NUCLEOBASE_CONTAINING_COMPOUND_METABOLIC_PROCESS	GOBP_POSITIVE_REGULATION_OF_RNA_METABOLIC_PROCESS	GOBP_POSITIVE_REGULATION_OF_CELLULAR_BIOSYNTHETIC_PROCESS	GOMF_TRANSCRIPTION_REGULATOR_ACTIVITY	GOBP_POSITIVE_REGULATION_OF_TRANSCRIPTION_BY_RNA_POLYMERASE_II			GOBP_REGULATION_OF_CELL_DIFFERENTIATION		GOCC_CHROMOSOME	GOMF_SEQUENCE_SPECIFIC_DNA_BINDING			GOCC_CHROMATIN						GOBP_NEUROGENESIS	GOMF_CIS_REGULATORY_REGION_SEQUENCE_SPECIFIC_DNA_BINDING	GOMF_TRANSCRIPTION_FACTOR_BINDING		GOBP_POSITIVE_REGULATION_OF_DEVELOPMENTAL_PROCESS																		GOBP_POSITIVE_REGULATION_OF_CELL_DIFFERENTIATION					GOMF_DNA_BINDING_TRANSCRIPTION_FACTOR_ACTIVITY
3159	HMGA1	high mobility group AT-hook 1 [Source:HGNC Symbol;Acc:HGNC:5010]	GOBP_POSITIVE_REGULATION_OF_NUCLEOBASE_CONTAINING_COMPOUND_METABOLIC_PROCESS	GOBP_POSITIVE_REGULATION_OF_RNA_METABOLIC_PROCESS	GOBP_POSITIVE_REGULATION_OF_CELLULAR_BIOSYNTHETIC_PROCESS	GOMF_TRANSCRIPTION_REGULATOR_ACTIVITY	GOBP_POSITIVE_REGULATION_OF_TRANSCRIPTION_BY_RNA_POLYMERASE_II				GOBP_NEGATIVE_REGULATION_OF_NUCLEOBASE_CONTAINING_COMPOUND_METABOLIC_PROCESS	GOCC_CHROMOSOME	GOMF_SEQUENCE_SPECIFIC_DNA_BINDING		GOBP_NEGATIVE_REGULATION_OF_BIOSYNTHETIC_PROCESS	GOCC_CHROMATIN		GOBP_REGULATION_OF_CELL_POPULATION_PROLIFERATION					GOMF_CIS_REGULATORY_REGION_SEQUENCE_SPECIFIC_DNA_BINDING	GOMF_TRANSCRIPTION_FACTOR_BINDING															GOBP_CELLULAR_RESPONSE_TO_STRESS		GOMF_DNA_BINDING_TRANSCRIPTION_FACTOR_BINDING
55809	TRERF1	transcriptional regulating factor 1 [Source:HGNC Symbol;Acc:HGNC:18273]	GOBP_POSITIVE_REGULATION_OF_NUCLEOBASE_CONTAINING_COMPOUND_METABOLIC_PROCESS	GOBP_POSITIVE_REGULATION_OF_RNA_METABOLIC_PROCESS	GOBP_POSITIVE_REGULATION_OF_CELLULAR_BIOSYNTHETIC_PROCESS	GOMF_TRANSCRIPTION_REGULATOR_ACTIVITY	GOBP_POSITIVE_REGULATION_OF_TRANSCRIPTION_BY_RNA_POLYMERASE_II				GOBP_NEGATIVE_REGULATION_OF_NUCLEOBASE_CONTAINING_COMPOUND_METABOLIC_PROCESS				GOBP_NEGATIVE_REGULATION_OF_BIOSYNTHETIC_PROCESS		GOBP_CELLULAR_RESPONSE_TO_ENDOGENOUS_STIMULUS			GOBP_RESPONSE_TO_ENDOGENOUS_STIMULUS				GOMF_TRANSCRIPTION_FACTOR_BINDING									GOBP_RESPONSE_TO_OXYGEN_CONTAINING_COMPOUND		GOBP_CELLULAR_RESPONSE_TO_OXYGEN_CONTAINING_COMPOUND						GOMF_DNA_BINDING_TRANSCRIPTION_FACTOR_BINDING
1488	CTBP2	C-terminal binding protein 2 [Source:HGNC Symbol;Acc:HGNC:2495]	GOBP_POSITIVE_REGULATION_OF_NUCLEOBASE_CONTAINING_COMPOUND_METABOLIC_PROCESS	GOBP_POSITIVE_REGULATION_OF_RNA_METABOLIC_PROCESS	GOBP_POSITIVE_REGULATION_OF_CELLULAR_BIOSYNTHETIC_PROCESS	GOMF_TRANSCRIPTION_REGULATOR_ACTIVITY	GOBP_POSITIVE_REGULATION_OF_TRANSCRIPTION_BY_RNA_POLYMERASE_II				GOBP_NEGATIVE_REGULATION_OF_NUCLEOBASE_CONTAINING_COMPOUND_METABOLIC_PROCESS				GOBP_NEGATIVE_REGULATION_OF_BIOSYNTHETIC_PROCESS			GOBP_REGULATION_OF_CELL_POPULATION_PROLIFERATION	GOBP_POSITIVE_REGULATION_OF_MOLECULAR_FUNCTION					GOMF_TRANSCRIPTION_FACTOR_BINDING	GOBP_POSITIVE_REGULATION_OF_SIGNALING					GOBP_NEGATIVE_REGULATION_OF_TRANSCRIPTION_BY_RNA_POLYMERASE_II											GOMF_DNA_BINDING_TRANSCRIPTION_FACTOR_BINDING
5077	PAX3	paired box 3 [Source:HGNC Symbol;Acc:HGNC:8617]	GOBP_POSITIVE_REGULATION_OF_NUCLEOBASE_CONTAINING_COMPOUND_METABOLIC_PROCESS	GOBP_POSITIVE_REGULATION_OF_RNA_METABOLIC_PROCESS	GOBP_POSITIVE_REGULATION_OF_CELLULAR_BIOSYNTHETIC_PROCESS	GOMF_TRANSCRIPTION_REGULATOR_ACTIVITY	GOBP_POSITIVE_REGULATION_OF_TRANSCRIPTION_BY_RNA_POLYMERASE_II					GOCC_CHROMOSOME	GOMF_SEQUENCE_SPECIFIC_DNA_BINDING	GOBP_PROGRAMMED_CELL_DEATH		GOCC_CHROMATIN					GOBP_ANIMAL_ORGAN_MORPHOGENESIS		GOMF_CIS_REGULATORY_REGION_SEQUENCE_SPECIFIC_DNA_BINDING																			GOBP_MUSCLE_STRUCTURE_DEVELOPMENT							GOMF_DNA_BINDING_TRANSCRIPTION_FACTOR_ACTIVITY
6598	SMARCB1	SWI/SNF related, matrix associated, actin dependent regulator of chromatin, subfamily b, member 1 [Source:HGNC Symbol;Acc:HGNC:11103]	GOBP_POSITIVE_REGULATION_OF_NUCLEOBASE_CONTAINING_COMPOUND_METABOLIC_PROCESS	GOBP_POSITIVE_REGULATION_OF_RNA_METABOLIC_PROCESS	GOBP_POSITIVE_REGULATION_OF_CELLULAR_BIOSYNTHETIC_PROCESS	GOMF_TRANSCRIPTION_REGULATOR_ACTIVITY	GOBP_POSITIVE_REGULATION_OF_TRANSCRIPTION_BY_RNA_POLYMERASE_II					GOCC_CHROMOSOME	GOMF_SEQUENCE_SPECIFIC_DNA_BINDING			GOCC_CHROMATIN		GOBP_REGULATION_OF_CELL_POPULATION_PROLIFERATION	GOBP_POSITIVE_REGULATION_OF_MOLECULAR_FUNCTION					GOMF_TRANSCRIPTION_FACTOR_BINDING	GOBP_POSITIVE_REGULATION_OF_SIGNALING		GOBP_POSITIVE_REGULATION_OF_PROTEIN_METABOLIC_PROCESS					GOBP_EMBRYO_DEVELOPMENT	GOBP_RESPONSE_TO_OXYGEN_CONTAINING_COMPOUND		GOBP_CELLULAR_RESPONSE_TO_OXYGEN_CONTAINING_COMPOUND					GOBP_REGULATION_OF_PROTEIN_MODIFICATION_PROCESS	GOMF_DNA_BINDING_TRANSCRIPTION_FACTOR_BINDING							GOBP_HOMEOSTATIC_PROCESS
2313	FLI1	Fli-1 proto-oncogene, ETS transcription factor [Source:HGNC Symbol;Acc:HGNC:3749]	GOBP_POSITIVE_REGULATION_OF_NUCLEOBASE_CONTAINING_COMPOUND_METABOLIC_PROCESS	GOBP_POSITIVE_REGULATION_OF_RNA_METABOLIC_PROCESS	GOBP_POSITIVE_REGULATION_OF_CELLULAR_BIOSYNTHETIC_PROCESS	GOMF_TRANSCRIPTION_REGULATOR_ACTIVITY	GOBP_POSITIVE_REGULATION_OF_TRANSCRIPTION_BY_RNA_POLYMERASE_II					GOCC_CHROMOSOME	GOMF_SEQUENCE_SPECIFIC_DNA_BINDING			GOCC_CHROMATIN					GOBP_ANIMAL_ORGAN_MORPHOGENESIS		GOMF_CIS_REGULATORY_REGION_SEQUENCE_SPECIFIC_DNA_BINDING					GOBP_IMMUNE_SYSTEM_DEVELOPMENT																					GOMF_DNA_BINDING_TRANSCRIPTION_FACTOR_ACTIVITY
3198	HOXA1	homeobox A1 [Source:HGNC Symbol;Acc:HGNC:5099]	GOBP_POSITIVE_REGULATION_OF_NUCLEOBASE_CONTAINING_COMPOUND_METABOLIC_PROCESS	GOBP_POSITIVE_REGULATION_OF_RNA_METABOLIC_PROCESS	GOBP_POSITIVE_REGULATION_OF_CELLULAR_BIOSYNTHETIC_PROCESS	GOMF_TRANSCRIPTION_REGULATOR_ACTIVITY	GOBP_POSITIVE_REGULATION_OF_TRANSCRIPTION_BY_RNA_POLYMERASE_II					GOCC_CHROMOSOME	GOMF_SEQUENCE_SPECIFIC_DNA_BINDING			GOCC_CHROMATIN					GOBP_ANIMAL_ORGAN_MORPHOGENESIS		GOMF_CIS_REGULATORY_REGION_SEQUENCE_SPECIFIC_DNA_BINDING						GOBP_CIRCULATORY_SYSTEM_DEVELOPMENT			GOBP_EMBRYO_DEVELOPMENT															GOBP_ANATOMICAL_STRUCTURE_FORMATION_INVOLVED_IN_MORPHOGENESIS		GOMF_DNA_BINDING_TRANSCRIPTION_FACTOR_ACTIVITY
6927	HNF1A	HNF1 homeobox A [Source:HGNC Symbol;Acc:HGNC:11621]	GOBP_POSITIVE_REGULATION_OF_NUCLEOBASE_CONTAINING_COMPOUND_METABOLIC_PROCESS	GOBP_POSITIVE_REGULATION_OF_RNA_METABOLIC_PROCESS	GOBP_POSITIVE_REGULATION_OF_CELLULAR_BIOSYNTHETIC_PROCESS	GOMF_TRANSCRIPTION_REGULATOR_ACTIVITY	GOBP_POSITIVE_REGULATION_OF_TRANSCRIPTION_BY_RNA_POLYMERASE_II					GOCC_CHROMOSOME	GOMF_SEQUENCE_SPECIFIC_DNA_BINDING			GOCC_CHROMATIN					GOBP_ANIMAL_ORGAN_MORPHOGENESIS		GOMF_CIS_REGULATORY_REGION_SEQUENCE_SPECIFIC_DNA_BINDING																									GOBP_HOMEOSTATIC_PROCESS	GOMF_DNA_BINDING_TRANSCRIPTION_FACTOR_ACTIVITY
2115	ETV1	ETS variant transcription factor 1 [Source:HGNC Symbol;Acc:HGNC:3490]	GOBP_POSITIVE_REGULATION_OF_NUCLEOBASE_CONTAINING_COMPOUND_METABOLIC_PROCESS	GOBP_POSITIVE_REGULATION_OF_RNA_METABOLIC_PROCESS	GOBP_POSITIVE_REGULATION_OF_CELLULAR_BIOSYNTHETIC_PROCESS	GOMF_TRANSCRIPTION_REGULATOR_ACTIVITY	GOBP_POSITIVE_REGULATION_OF_TRANSCRIPTION_BY_RNA_POLYMERASE_II					GOCC_CHROMOSOME	GOMF_SEQUENCE_SPECIFIC_DNA_BINDING			GOCC_CHROMATIN						GOBP_NEUROGENESIS	GOMF_CIS_REGULATORY_REGION_SEQUENCE_SPECIFIC_DNA_BINDING																			GOBP_MUSCLE_STRUCTURE_DEVELOPMENT							GOMF_DNA_BINDING_TRANSCRIPTION_FACTOR_ACTIVITY
1316	KLF6	Kruppel like factor 6 [Source:HGNC Symbol;Acc:HGNC:2235]	GOBP_POSITIVE_REGULATION_OF_NUCLEOBASE_CONTAINING_COMPOUND_METABOLIC_PROCESS	GOBP_POSITIVE_REGULATION_OF_RNA_METABOLIC_PROCESS	GOBP_POSITIVE_REGULATION_OF_CELLULAR_BIOSYNTHETIC_PROCESS	GOMF_TRANSCRIPTION_REGULATOR_ACTIVITY	GOBP_POSITIVE_REGULATION_OF_TRANSCRIPTION_BY_RNA_POLYMERASE_II					GOCC_CHROMOSOME	GOMF_SEQUENCE_SPECIFIC_DNA_BINDING			GOCC_CHROMATIN							GOMF_CIS_REGULATORY_REGION_SEQUENCE_SPECIFIC_DNA_BINDING					GOBP_IMMUNE_SYSTEM_DEVELOPMENT															GOBP_CELL_ACTIVATION						GOMF_DNA_BINDING_TRANSCRIPTION_FACTOR_ACTIVITY
5452	POU2F2	POU class 2 homeobox 2 [Source:HGNC Symbol;Acc:HGNC:9213]	GOBP_POSITIVE_REGULATION_OF_NUCLEOBASE_CONTAINING_COMPOUND_METABOLIC_PROCESS	GOBP_POSITIVE_REGULATION_OF_RNA_METABOLIC_PROCESS	GOBP_POSITIVE_REGULATION_OF_CELLULAR_BIOSYNTHETIC_PROCESS	GOMF_TRANSCRIPTION_REGULATOR_ACTIVITY	GOBP_POSITIVE_REGULATION_OF_TRANSCRIPTION_BY_RNA_POLYMERASE_II					GOCC_CHROMOSOME	GOMF_SEQUENCE_SPECIFIC_DNA_BINDING			GOCC_CHROMATIN							GOMF_CIS_REGULATORY_REGION_SEQUENCE_SPECIFIC_DNA_BINDING														GOBP_POSITIVE_REGULATION_OF_MULTICELLULAR_ORGANISMAL_PROCESS									GOBP_POSITIVE_REGULATION_OF_GENE_EXPRESSION			GOMF_DNA_BINDING_TRANSCRIPTION_FACTOR_ACTIVITY
23476	BRD4	bromodomain containing 4 [Source:HGNC Symbol;Acc:HGNC:13575]	GOBP_POSITIVE_REGULATION_OF_NUCLEOBASE_CONTAINING_COMPOUND_METABOLIC_PROCESS	GOBP_POSITIVE_REGULATION_OF_RNA_METABOLIC_PROCESS	GOBP_POSITIVE_REGULATION_OF_CELLULAR_BIOSYNTHETIC_PROCESS	GOMF_TRANSCRIPTION_REGULATOR_ACTIVITY	GOBP_POSITIVE_REGULATION_OF_TRANSCRIPTION_BY_RNA_POLYMERASE_II					GOCC_CHROMOSOME				GOCC_CHROMATIN									GOBP_POSITIVE_REGULATION_OF_SIGNALING		GOBP_POSITIVE_REGULATION_OF_PROTEIN_METABOLIC_PROCESS				GOBP_PHOSPHORYLATION					GOBP_REGULATION_OF_PHOSPHORUS_METABOLIC_PROCESS			GOBP_CELLULAR_RESPONSE_TO_STRESS	GOBP_REGULATION_OF_PROTEIN_MODIFICATION_PROCESS
100131827	ZNF717	zinc finger protein 717 [Source:HGNC Symbol;Acc:HGNC:29448]	GOBP_POSITIVE_REGULATION_OF_NUCLEOBASE_CONTAINING_COMPOUND_METABOLIC_PROCESS	GOBP_POSITIVE_REGULATION_OF_RNA_METABOLIC_PROCESS	GOBP_POSITIVE_REGULATION_OF_CELLULAR_BIOSYNTHETIC_PROCESS	GOMF_TRANSCRIPTION_REGULATOR_ACTIVITY	GOBP_POSITIVE_REGULATION_OF_TRANSCRIPTION_BY_RNA_POLYMERASE_II						GOMF_SEQUENCE_SPECIFIC_DNA_BINDING										GOMF_CIS_REGULATORY_REGION_SEQUENCE_SPECIFIC_DNA_BINDING																										GOMF_DNA_BINDING_TRANSCRIPTION_FACTOR_ACTIVITY
58508	KMT2C	lysine methyltransferase 2C [Source:HGNC Symbol;Acc:HGNC:13726]	GOBP_POSITIVE_REGULATION_OF_NUCLEOBASE_CONTAINING_COMPOUND_METABOLIC_PROCESS	GOBP_POSITIVE_REGULATION_OF_RNA_METABOLIC_PROCESS	GOBP_POSITIVE_REGULATION_OF_CELLULAR_BIOSYNTHETIC_PROCESS	GOMF_TRANSCRIPTION_REGULATOR_ACTIVITY	GOBP_POSITIVE_REGULATION_OF_TRANSCRIPTION_BY_RNA_POLYMERASE_II
64855	NIBAN2	niban apoptosis regulator 2 [Source:HGNC Symbol;Acc:HGNC:25282]	GOBP_POSITIVE_REGULATION_OF_NUCLEOBASE_CONTAINING_COMPOUND_METABOLIC_PROCESS	GOBP_POSITIVE_REGULATION_OF_RNA_METABOLIC_PROCESS	GOBP_POSITIVE_REGULATION_OF_CELLULAR_BIOSYNTHETIC_PROCESS	GOMF_TRANSCRIPTION_REGULATOR_ACTIVITY		GOBP_TISSUE_DEVELOPMENT	GOBP_REGULATION_OF_CELL_DEATH	GOBP_REGULATION_OF_CELL_DIFFERENTIATION	GOBP_NEGATIVE_REGULATION_OF_NUCLEOBASE_CONTAINING_COMPOUND_METABOLIC_PROCESS			GOBP_PROGRAMMED_CELL_DEATH	GOBP_NEGATIVE_REGULATION_OF_BIOSYNTHETIC_PROCESS			GOBP_REGULATION_OF_CELL_POPULATION_PROLIFERATION	GOBP_POSITIVE_REGULATION_OF_MOLECULAR_FUNCTION			GOBP_NEUROGENESIS				GOBP_POSITIVE_REGULATION_OF_DEVELOPMENTAL_PROCESS			GOBP_CIRCULATORY_SYSTEM_DEVELOPMENT			GOBP_EMBRYO_DEVELOPMENT		GOBP_REGULATION_OF_MULTICELLULAR_ORGANISMAL_DEVELOPMENT			GOBP_POSITIVE_REGULATION_OF_MULTICELLULAR_ORGANISMAL_PROCESS					GOBP_MUSCLE_STRUCTURE_DEVELOPMENT		GOBP_POSITIVE_REGULATION_OF_CELL_DIFFERENTIATION	GOBP_NEGATIVE_REGULATION_OF_DEVELOPMENTAL_PROCESS		GOBP_ANATOMICAL_STRUCTURE_FORMATION_INVOLVED_IN_MORPHOGENESIS
84159	ARID5B	AT-rich interaction domain 5B [Source:HGNC Symbol;Acc:HGNC:17362]	GOBP_POSITIVE_REGULATION_OF_NUCLEOBASE_CONTAINING_COMPOUND_METABOLIC_PROCESS	GOBP_POSITIVE_REGULATION_OF_RNA_METABOLIC_PROCESS	GOBP_POSITIVE_REGULATION_OF_CELLULAR_BIOSYNTHETIC_PROCESS	GOMF_TRANSCRIPTION_REGULATOR_ACTIVITY		GOBP_TISSUE_DEVELOPMENT			GOBP_NEGATIVE_REGULATION_OF_NUCLEOBASE_CONTAINING_COMPOUND_METABOLIC_PROCESS		GOMF_SEQUENCE_SPECIFIC_DNA_BINDING		GOBP_NEGATIVE_REGULATION_OF_BIOSYNTHETIC_PROCESS				GOBP_POSITIVE_REGULATION_OF_MOLECULAR_FUNCTION		GOBP_ANIMAL_ORGAN_MORPHOGENESIS									GOBP_NEGATIVE_REGULATION_OF_TRANSCRIPTION_BY_RNA_POLYMERASE_II												GOBP_MUSCLE_STRUCTURE_DEVELOPMENT
1616	DAXX	death domain associated protein [Source:HGNC Symbol;Acc:HGNC:2681]	GOBP_POSITIVE_REGULATION_OF_NUCLEOBASE_CONTAINING_COMPOUND_METABOLIC_PROCESS	GOBP_POSITIVE_REGULATION_OF_RNA_METABOLIC_PROCESS	GOBP_POSITIVE_REGULATION_OF_CELLULAR_BIOSYNTHETIC_PROCESS	GOMF_TRANSCRIPTION_REGULATOR_ACTIVITY			GOBP_REGULATION_OF_CELL_DEATH		GOBP_NEGATIVE_REGULATION_OF_NUCLEOBASE_CONTAINING_COMPOUND_METABOLIC_PROCESS	GOCC_CHROMOSOME		GOBP_PROGRAMMED_CELL_DEATH	GOBP_NEGATIVE_REGULATION_OF_BIOSYNTHETIC_PROCESS		GOBP_CELLULAR_RESPONSE_TO_ENDOGENOUS_STIMULUS		GOBP_POSITIVE_REGULATION_OF_MOLECULAR_FUNCTION	GOBP_RESPONSE_TO_ENDOGENOUS_STIMULUS				GOMF_TRANSCRIPTION_FACTOR_BINDING			GOBP_POSITIVE_REGULATION_OF_PROTEIN_METABOLIC_PROCESS				GOBP_PHOSPHORYLATION					GOBP_REGULATION_OF_PHOSPHORUS_METABOLIC_PROCESS			GOBP_CELLULAR_RESPONSE_TO_STRESS	GOBP_REGULATION_OF_PROTEIN_MODIFICATION_PROCESS	GOMF_DNA_BINDING_TRANSCRIPTION_FACTOR_BINDING
5927	KDM5A	lysine demethylase 5A [Source:HGNC Symbol;Acc:HGNC:9886]	GOBP_POSITIVE_REGULATION_OF_NUCLEOBASE_CONTAINING_COMPOUND_METABOLIC_PROCESS	GOBP_POSITIVE_REGULATION_OF_RNA_METABOLIC_PROCESS	GOBP_POSITIVE_REGULATION_OF_CELLULAR_BIOSYNTHETIC_PROCESS	GOMF_TRANSCRIPTION_REGULATOR_ACTIVITY					GOBP_NEGATIVE_REGULATION_OF_NUCLEOBASE_CONTAINING_COMPOUND_METABOLIC_PROCESS		GOMF_SEQUENCE_SPECIFIC_DNA_BINDING		GOBP_NEGATIVE_REGULATION_OF_BIOSYNTHETIC_PROCESS															GOBP_NEGATIVE_REGULATION_OF_TRANSCRIPTION_BY_RNA_POLYMERASE_II										GOBP_REGULATION_OF_PROTEIN_MODIFICATION_PROCESS
4066	LYL1	LYL1 basic helix-loop-helix family member [Source:HGNC Symbol;Acc:HGNC:6734]	GOBP_POSITIVE_REGULATION_OF_NUCLEOBASE_CONTAINING_COMPOUND_METABOLIC_PROCESS	GOBP_POSITIVE_REGULATION_OF_RNA_METABOLIC_PROCESS	GOBP_POSITIVE_REGULATION_OF_CELLULAR_BIOSYNTHETIC_PROCESS	GOMF_TRANSCRIPTION_REGULATOR_ACTIVITY						GOCC_CHROMOSOME	GOMF_SEQUENCE_SPECIFIC_DNA_BINDING			GOCC_CHROMATIN							GOMF_CIS_REGULATORY_REGION_SEQUENCE_SPECIFIC_DNA_BINDING					GOBP_IMMUNE_SYSTEM_DEVELOPMENT	GOBP_CIRCULATORY_SYSTEM_DEVELOPMENT														GOBP_CELL_ACTIVATION						GOMF_DNA_BINDING_TRANSCRIPTION_FACTOR_ACTIVITY
253738	EBF3	EBF transcription factor 3 [Source:HGNC Symbol;Acc:HGNC:19087]	GOBP_POSITIVE_REGULATION_OF_NUCLEOBASE_CONTAINING_COMPOUND_METABOLIC_PROCESS	GOBP_POSITIVE_REGULATION_OF_RNA_METABOLIC_PROCESS	GOBP_POSITIVE_REGULATION_OF_CELLULAR_BIOSYNTHETIC_PROCESS	GOMF_TRANSCRIPTION_REGULATOR_ACTIVITY						GOCC_CHROMOSOME	GOMF_SEQUENCE_SPECIFIC_DNA_BINDING			GOCC_CHROMATIN							GOMF_CIS_REGULATORY_REGION_SEQUENCE_SPECIFIC_DNA_BINDING																										GOMF_DNA_BINDING_TRANSCRIPTION_FACTOR_ACTIVITY
7019	TFAM	transcription factor A, mitochondrial [Source:HGNC Symbol;Acc:HGNC:11741]	GOBP_POSITIVE_REGULATION_OF_NUCLEOBASE_CONTAINING_COMPOUND_METABOLIC_PROCESS	GOBP_POSITIVE_REGULATION_OF_RNA_METABOLIC_PROCESS	GOBP_POSITIVE_REGULATION_OF_CELLULAR_BIOSYNTHETIC_PROCESS	GOMF_TRANSCRIPTION_REGULATOR_ACTIVITY							GOMF_SEQUENCE_SPECIFIC_DNA_BINDING											GOMF_TRANSCRIPTION_FACTOR_BINDING																									GOMF_DNA_BINDING_TRANSCRIPTION_FACTOR_ACTIVITY
5579	PRKCB	protein kinase C beta [Source:HGNC Symbol;Acc:HGNC:9395]	GOBP_POSITIVE_REGULATION_OF_NUCLEOBASE_CONTAINING_COMPOUND_METABOLIC_PROCESS	GOBP_POSITIVE_REGULATION_OF_RNA_METABOLIC_PROCESS	GOBP_POSITIVE_REGULATION_OF_CELLULAR_BIOSYNTHETIC_PROCESS	GOMF_TRANSCRIPTION_REGULATOR_ACTIVITY								GOBP_PROGRAMMED_CELL_DEATH			GOBP_CELLULAR_RESPONSE_TO_ENDOGENOUS_STIMULUS		GOBP_POSITIVE_REGULATION_OF_MOLECULAR_FUNCTION	GOBP_RESPONSE_TO_ENDOGENOUS_STIMULUS				GOMF_TRANSCRIPTION_FACTOR_BINDING	GOBP_POSITIVE_REGULATION_OF_SIGNALING	GOBP_POSITIVE_REGULATION_OF_DEVELOPMENTAL_PROCESS			GOBP_CIRCULATORY_SYSTEM_DEVELOPMENT		GOBP_PHOSPHORYLATION		GOBP_RESPONSE_TO_OXYGEN_CONTAINING_COMPOUND	GOBP_REGULATION_OF_MULTICELLULAR_ORGANISMAL_DEVELOPMENT	GOBP_CELLULAR_RESPONSE_TO_OXYGEN_CONTAINING_COMPOUND		GOBP_POSITIVE_REGULATION_OF_MULTICELLULAR_ORGANISMAL_PROCESS				GOMF_DNA_BINDING_TRANSCRIPTION_FACTOR_BINDING		GOBP_CELL_ACTIVATION				GOBP_ANATOMICAL_STRUCTURE_FORMATION_INVOLVED_IN_MORPHOGENESIS	GOBP_HOMEOSTATIC_PROCESS
3717	JAK2	Janus kinase 2 [Source:HGNC Symbol;Acc:HGNC:6192]	GOBP_POSITIVE_REGULATION_OF_NUCLEOBASE_CONTAINING_COMPOUND_METABOLIC_PROCESS	GOBP_POSITIVE_REGULATION_OF_RNA_METABOLIC_PROCESS	GOBP_POSITIVE_REGULATION_OF_CELLULAR_BIOSYNTHETIC_PROCESS		GOBP_POSITIVE_REGULATION_OF_TRANSCRIPTION_BY_RNA_POLYMERASE_II	GOBP_TISSUE_DEVELOPMENT	GOBP_REGULATION_OF_CELL_DEATH	GOBP_REGULATION_OF_CELL_DIFFERENTIATION		GOCC_CHROMOSOME		GOBP_PROGRAMMED_CELL_DEATH		GOCC_CHROMATIN	GOBP_CELLULAR_RESPONSE_TO_ENDOGENOUS_STIMULUS	GOBP_REGULATION_OF_CELL_POPULATION_PROLIFERATION	GOBP_POSITIVE_REGULATION_OF_MOLECULAR_FUNCTION	GOBP_RESPONSE_TO_ENDOGENOUS_STIMULUS		GOBP_NEUROGENESIS			GOBP_POSITIVE_REGULATION_OF_SIGNALING	GOBP_POSITIVE_REGULATION_OF_DEVELOPMENTAL_PROCESS	GOBP_POSITIVE_REGULATION_OF_PROTEIN_METABOLIC_PROCESS	GOBP_IMMUNE_SYSTEM_DEVELOPMENT			GOBP_PHOSPHORYLATION		GOBP_RESPONSE_TO_OXYGEN_CONTAINING_COMPOUND		GOBP_CELLULAR_RESPONSE_TO_OXYGEN_CONTAINING_COMPOUND	GOBP_REGULATION_OF_PHOSPHORUS_METABOLIC_PROCESS	GOBP_POSITIVE_REGULATION_OF_MULTICELLULAR_ORGANISMAL_PROCESS	GOBP_EPITHELIUM_DEVELOPMENT	GOBP_CELLULAR_RESPONSE_TO_STRESS	GOBP_REGULATION_OF_PROTEIN_MODIFICATION_PROCESS			GOBP_CELL_ACTIVATION	GOBP_POSITIVE_REGULATION_OF_CELL_DIFFERENTIATION		GOBP_POSITIVE_REGULATION_OF_GENE_EXPRESSION		GOBP_HOMEOSTATIC_PROCESS
657	BMPR1A	bone morphogenetic protein receptor type 1A [Source:HGNC Symbol;Acc:HGNC:1076]	GOBP_POSITIVE_REGULATION_OF_NUCLEOBASE_CONTAINING_COMPOUND_METABOLIC_PROCESS	GOBP_POSITIVE_REGULATION_OF_RNA_METABOLIC_PROCESS	GOBP_POSITIVE_REGULATION_OF_CELLULAR_BIOSYNTHETIC_PROCESS		GOBP_POSITIVE_REGULATION_OF_TRANSCRIPTION_BY_RNA_POLYMERASE_II	GOBP_TISSUE_DEVELOPMENT	GOBP_REGULATION_OF_CELL_DEATH	GOBP_REGULATION_OF_CELL_DIFFERENTIATION				GOBP_PROGRAMMED_CELL_DEATH			GOBP_CELLULAR_RESPONSE_TO_ENDOGENOUS_STIMULUS	GOBP_REGULATION_OF_CELL_POPULATION_PROLIFERATION	GOBP_POSITIVE_REGULATION_OF_MOLECULAR_FUNCTION	GOBP_RESPONSE_TO_ENDOGENOUS_STIMULUS	GOBP_ANIMAL_ORGAN_MORPHOGENESIS	GOBP_NEUROGENESIS			GOBP_POSITIVE_REGULATION_OF_SIGNALING	GOBP_POSITIVE_REGULATION_OF_DEVELOPMENTAL_PROCESS	GOBP_POSITIVE_REGULATION_OF_PROTEIN_METABOLIC_PROCESS		GOBP_CIRCULATORY_SYSTEM_DEVELOPMENT		GOBP_PHOSPHORYLATION	GOBP_EMBRYO_DEVELOPMENT		GOBP_REGULATION_OF_MULTICELLULAR_ORGANISMAL_DEVELOPMENT		GOBP_REGULATION_OF_PHOSPHORUS_METABOLIC_PROCESS	GOBP_POSITIVE_REGULATION_OF_MULTICELLULAR_ORGANISMAL_PROCESS	GOBP_EPITHELIUM_DEVELOPMENT	GOBP_CELLULAR_RESPONSE_TO_STRESS	GOBP_REGULATION_OF_PROTEIN_MODIFICATION_PROCESS		GOBP_MUSCLE_STRUCTURE_DEVELOPMENT		GOBP_POSITIVE_REGULATION_OF_CELL_DIFFERENTIATION	GOBP_NEGATIVE_REGULATION_OF_DEVELOPMENTAL_PROCESS	GOBP_POSITIVE_REGULATION_OF_GENE_EXPRESSION	GOBP_ANATOMICAL_STRUCTURE_FORMATION_INVOLVED_IN_MORPHOGENESIS
3624	INHBA	inhibin subunit beta A [Source:HGNC Symbol;Acc:HGNC:6066]	GOBP_POSITIVE_REGULATION_OF_NUCLEOBASE_CONTAINING_COMPOUND_METABOLIC_PROCESS	GOBP_POSITIVE_REGULATION_OF_RNA_METABOLIC_PROCESS	GOBP_POSITIVE_REGULATION_OF_CELLULAR_BIOSYNTHETIC_PROCESS		GOBP_POSITIVE_REGULATION_OF_TRANSCRIPTION_BY_RNA_POLYMERASE_II	GOBP_TISSUE_DEVELOPMENT	GOBP_REGULATION_OF_CELL_DEATH	GOBP_REGULATION_OF_CELL_DIFFERENTIATION				GOBP_PROGRAMMED_CELL_DEATH			GOBP_CELLULAR_RESPONSE_TO_ENDOGENOUS_STIMULUS	GOBP_REGULATION_OF_CELL_POPULATION_PROLIFERATION		GOBP_RESPONSE_TO_ENDOGENOUS_STIMULUS	GOBP_ANIMAL_ORGAN_MORPHOGENESIS	GOBP_NEUROGENESIS			GOBP_POSITIVE_REGULATION_OF_SIGNALING	GOBP_POSITIVE_REGULATION_OF_DEVELOPMENTAL_PROCESS	GOBP_POSITIVE_REGULATION_OF_PROTEIN_METABOLIC_PROCESS	GOBP_IMMUNE_SYSTEM_DEVELOPMENT			GOBP_PHOSPHORYLATION	GOBP_EMBRYO_DEVELOPMENT	GOBP_RESPONSE_TO_OXYGEN_CONTAINING_COMPOUND	GOBP_REGULATION_OF_MULTICELLULAR_ORGANISMAL_DEVELOPMENT	GOBP_CELLULAR_RESPONSE_TO_OXYGEN_CONTAINING_COMPOUND	GOBP_REGULATION_OF_PHOSPHORUS_METABOLIC_PROCESS	GOBP_POSITIVE_REGULATION_OF_MULTICELLULAR_ORGANISMAL_PROCESS	GOBP_EPITHELIUM_DEVELOPMENT		GOBP_REGULATION_OF_PROTEIN_MODIFICATION_PROCESS			GOBP_CELL_ACTIVATION	GOBP_POSITIVE_REGULATION_OF_CELL_DIFFERENTIATION	GOBP_NEGATIVE_REGULATION_OF_DEVELOPMENTAL_PROCESS	GOBP_POSITIVE_REGULATION_OF_GENE_EXPRESSION	GOBP_ANATOMICAL_STRUCTURE_FORMATION_INVOLVED_IN_MORPHOGENESIS	GOBP_HOMEOSTATIC_PROCESS
3082	HGF	hepatocyte growth factor [Source:HGNC Symbol;Acc:HGNC:4893]	GOBP_POSITIVE_REGULATION_OF_NUCLEOBASE_CONTAINING_COMPOUND_METABOLIC_PROCESS	GOBP_POSITIVE_REGULATION_OF_RNA_METABOLIC_PROCESS	GOBP_POSITIVE_REGULATION_OF_CELLULAR_BIOSYNTHETIC_PROCESS		GOBP_POSITIVE_REGULATION_OF_TRANSCRIPTION_BY_RNA_POLYMERASE_II	GOBP_TISSUE_DEVELOPMENT	GOBP_REGULATION_OF_CELL_DEATH	GOBP_REGULATION_OF_CELL_DIFFERENTIATION				GOBP_PROGRAMMED_CELL_DEATH							GOBP_ANIMAL_ORGAN_MORPHOGENESIS	GOBP_NEUROGENESIS			GOBP_POSITIVE_REGULATION_OF_SIGNALING	GOBP_POSITIVE_REGULATION_OF_DEVELOPMENTAL_PROCESS	GOBP_POSITIVE_REGULATION_OF_PROTEIN_METABOLIC_PROCESS		GOBP_CIRCULATORY_SYSTEM_DEVELOPMENT		GOBP_PHOSPHORYLATION		GOBP_RESPONSE_TO_OXYGEN_CONTAINING_COMPOUND	GOBP_REGULATION_OF_MULTICELLULAR_ORGANISMAL_DEVELOPMENT	GOBP_CELLULAR_RESPONSE_TO_OXYGEN_CONTAINING_COMPOUND	GOBP_REGULATION_OF_PHOSPHORUS_METABOLIC_PROCESS	GOBP_POSITIVE_REGULATION_OF_MULTICELLULAR_ORGANISMAL_PROCESS	GOBP_EPITHELIUM_DEVELOPMENT	GOBP_CELLULAR_RESPONSE_TO_STRESS	GOBP_REGULATION_OF_PROTEIN_MODIFICATION_PROCESS				GOBP_POSITIVE_REGULATION_OF_CELL_DIFFERENTIATION		GOBP_POSITIVE_REGULATION_OF_GENE_EXPRESSION	GOBP_ANATOMICAL_STRUCTURE_FORMATION_INVOLVED_IN_MORPHOGENESIS
4221	MEN1	menin 1 [Source:HGNC Symbol;Acc:HGNC:7010]	GOBP_POSITIVE_REGULATION_OF_NUCLEOBASE_CONTAINING_COMPOUND_METABOLIC_PROCESS	GOBP_POSITIVE_REGULATION_OF_RNA_METABOLIC_PROCESS	GOBP_POSITIVE_REGULATION_OF_CELLULAR_BIOSYNTHETIC_PROCESS		GOBP_POSITIVE_REGULATION_OF_TRANSCRIPTION_BY_RNA_POLYMERASE_II	GOBP_TISSUE_DEVELOPMENT		GOBP_REGULATION_OF_CELL_DIFFERENTIATION	GOBP_NEGATIVE_REGULATION_OF_NUCLEOBASE_CONTAINING_COMPOUND_METABOLIC_PROCESS	GOCC_CHROMOSOME	GOMF_SEQUENCE_SPECIFIC_DNA_BINDING		GOBP_NEGATIVE_REGULATION_OF_BIOSYNTHETIC_PROCESS	GOCC_CHROMATIN	GOBP_CELLULAR_RESPONSE_TO_ENDOGENOUS_STIMULUS	GOBP_REGULATION_OF_CELL_POPULATION_PROLIFERATION	GOBP_POSITIVE_REGULATION_OF_MOLECULAR_FUNCTION	GOBP_RESPONSE_TO_ENDOGENOUS_STIMULUS					GOBP_POSITIVE_REGULATION_OF_SIGNALING					GOBP_NEGATIVE_REGULATION_OF_TRANSCRIPTION_BY_RNA_POLYMERASE_II	GOBP_PHOSPHORYLATION		GOBP_RESPONSE_TO_OXYGEN_CONTAINING_COMPOUND		GOBP_CELLULAR_RESPONSE_TO_OXYGEN_CONTAINING_COMPOUND	GOBP_REGULATION_OF_PHOSPHORUS_METABOLIC_PROCESS		GOBP_EPITHELIUM_DEVELOPMENT	GOBP_CELLULAR_RESPONSE_TO_STRESS	GOBP_REGULATION_OF_PROTEIN_MODIFICATION_PROCESS					GOBP_NEGATIVE_REGULATION_OF_DEVELOPMENTAL_PROCESS			GOBP_HOMEOSTATIC_PROCESS
5295	PIK3R1	phosphoinositide-3-kinase regulatory subunit 1 [Source:HGNC Symbol;Acc:HGNC:8979]	GOBP_POSITIVE_REGULATION_OF_NUCLEOBASE_CONTAINING_COMPOUND_METABOLIC_PROCESS	GOBP_POSITIVE_REGULATION_OF_RNA_METABOLIC_PROCESS	GOBP_POSITIVE_REGULATION_OF_CELLULAR_BIOSYNTHETIC_PROCESS		GOBP_POSITIVE_REGULATION_OF_TRANSCRIPTION_BY_RNA_POLYMERASE_II		GOBP_REGULATION_OF_CELL_DEATH	GOBP_REGULATION_OF_CELL_DIFFERENTIATION				GOBP_PROGRAMMED_CELL_DEATH			GOBP_CELLULAR_RESPONSE_TO_ENDOGENOUS_STIMULUS			GOBP_RESPONSE_TO_ENDOGENOUS_STIMULUS					GOBP_POSITIVE_REGULATION_OF_SIGNALING			GOBP_IMMUNE_SYSTEM_DEVELOPMENT			GOBP_PHOSPHORYLATION		GOBP_RESPONSE_TO_OXYGEN_CONTAINING_COMPOUND	GOBP_REGULATION_OF_MULTICELLULAR_ORGANISMAL_DEVELOPMENT	GOBP_CELLULAR_RESPONSE_TO_OXYGEN_CONTAINING_COMPOUND	GOBP_REGULATION_OF_PHOSPHORUS_METABOLIC_PROCESS	GOBP_POSITIVE_REGULATION_OF_MULTICELLULAR_ORGANISMAL_PROCESS		GOBP_CELLULAR_RESPONSE_TO_STRESS						GOBP_NEGATIVE_REGULATION_OF_DEVELOPMENTAL_PROCESS	GOBP_POSITIVE_REGULATION_OF_GENE_EXPRESSION		GOBP_HOMEOSTATIC_PROCESS
3265	HRAS	HRas proto-oncogene, GTPase [Source:HGNC Symbol;Acc:HGNC:5173]	GOBP_POSITIVE_REGULATION_OF_NUCLEOBASE_CONTAINING_COMPOUND_METABOLIC_PROCESS	GOBP_POSITIVE_REGULATION_OF_RNA_METABOLIC_PROCESS	GOBP_POSITIVE_REGULATION_OF_CELLULAR_BIOSYNTHETIC_PROCESS		GOBP_POSITIVE_REGULATION_OF_TRANSCRIPTION_BY_RNA_POLYMERASE_II		GOBP_REGULATION_OF_CELL_DEATH					GOBP_PROGRAMMED_CELL_DEATH				GOBP_REGULATION_OF_CELL_POPULATION_PROLIFERATION	GOBP_POSITIVE_REGULATION_OF_MOLECULAR_FUNCTION		GOBP_ANIMAL_ORGAN_MORPHOGENESIS				GOBP_POSITIVE_REGULATION_OF_SIGNALING		GOBP_POSITIVE_REGULATION_OF_PROTEIN_METABOLIC_PROCESS				GOBP_PHOSPHORYLATION					GOBP_REGULATION_OF_PHOSPHORUS_METABOLIC_PROCESS	GOBP_POSITIVE_REGULATION_OF_MULTICELLULAR_ORGANISMAL_PROCESS		GOBP_CELLULAR_RESPONSE_TO_STRESS	GOBP_REGULATION_OF_PROTEIN_MODIFICATION_PROCESS						GOBP_POSITIVE_REGULATION_OF_GENE_EXPRESSION
4792	NFKBIA	NFKB inhibitor alpha [Source:HGNC Symbol;Acc:HGNC:7797]	GOBP_POSITIVE_REGULATION_OF_NUCLEOBASE_CONTAINING_COMPOUND_METABOLIC_PROCESS	GOBP_POSITIVE_REGULATION_OF_RNA_METABOLIC_PROCESS	GOBP_POSITIVE_REGULATION_OF_CELLULAR_BIOSYNTHETIC_PROCESS		GOBP_POSITIVE_REGULATION_OF_TRANSCRIPTION_BY_RNA_POLYMERASE_II			GOBP_REGULATION_OF_CELL_DIFFERENTIATION				GOBP_PROGRAMMED_CELL_DEATH				GOBP_REGULATION_OF_CELL_POPULATION_PROLIFERATION						GOMF_TRANSCRIPTION_FACTOR_BINDING			GOBP_POSITIVE_REGULATION_OF_PROTEIN_METABOLIC_PROCESS	GOBP_IMMUNE_SYSTEM_DEVELOPMENT					GOBP_RESPONSE_TO_OXYGEN_CONTAINING_COMPOUND	GOBP_REGULATION_OF_MULTICELLULAR_ORGANISMAL_DEVELOPMENT	GOBP_CELLULAR_RESPONSE_TO_OXYGEN_CONTAINING_COMPOUND				GOBP_CELLULAR_RESPONSE_TO_STRESS		GOMF_DNA_BINDING_TRANSCRIPTION_FACTOR_BINDING				GOBP_NEGATIVE_REGULATION_OF_DEVELOPMENTAL_PROCESS
7555	CNBP	CCHC-type zinc finger nucleic acid binding protein [Source:HGNC Symbol;Acc:HGNC:13164]	GOBP_POSITIVE_REGULATION_OF_NUCLEOBASE_CONTAINING_COMPOUND_METABOLIC_PROCESS	GOBP_POSITIVE_REGULATION_OF_RNA_METABOLIC_PROCESS	GOBP_POSITIVE_REGULATION_OF_CELLULAR_BIOSYNTHETIC_PROCESS		GOBP_POSITIVE_REGULATION_OF_TRANSCRIPTION_BY_RNA_POLYMERASE_II				GOBP_NEGATIVE_REGULATION_OF_NUCLEOBASE_CONTAINING_COMPOUND_METABOLIC_PROCESS				GOBP_NEGATIVE_REGULATION_OF_BIOSYNTHETIC_PROCESS			GOBP_REGULATION_OF_CELL_POPULATION_PROLIFERATION									GOBP_POSITIVE_REGULATION_OF_PROTEIN_METABOLIC_PROCESS			GOBP_NEGATIVE_REGULATION_OF_TRANSCRIPTION_BY_RNA_POLYMERASE_II																GOBP_POSITIVE_REGULATION_OF_GENE_EXPRESSION		GOBP_HOMEOSTATIC_PROCESS
4004	LMO1	LIM domain only 1 [Source:HGNC Symbol;Acc:HGNC:6641]	GOBP_POSITIVE_REGULATION_OF_NUCLEOBASE_CONTAINING_COMPOUND_METABOLIC_PROCESS	GOBP_POSITIVE_REGULATION_OF_RNA_METABOLIC_PROCESS	GOBP_POSITIVE_REGULATION_OF_CELLULAR_BIOSYNTHETIC_PROCESS		GOBP_POSITIVE_REGULATION_OF_TRANSCRIPTION_BY_RNA_POLYMERASE_II				GOBP_NEGATIVE_REGULATION_OF_NUCLEOBASE_CONTAINING_COMPOUND_METABOLIC_PROCESS				GOBP_NEGATIVE_REGULATION_OF_BIOSYNTHETIC_PROCESS			GOBP_REGULATION_OF_CELL_POPULATION_PROLIFERATION												GOBP_NEGATIVE_REGULATION_OF_TRANSCRIPTION_BY_RNA_POLYMERASE_II													GOBP_CELL_ACTIVATION					GOBP_HOMEOSTATIC_PROCESS
23373	CRTC1	CREB regulated transcription coactivator 1 [Source:HGNC Symbol;Acc:HGNC:16062]	GOBP_POSITIVE_REGULATION_OF_NUCLEOBASE_CONTAINING_COMPOUND_METABOLIC_PROCESS	GOBP_POSITIVE_REGULATION_OF_RNA_METABOLIC_PROCESS	GOBP_POSITIVE_REGULATION_OF_CELLULAR_BIOSYNTHETIC_PROCESS		GOBP_POSITIVE_REGULATION_OF_TRANSCRIPTION_BY_RNA_POLYMERASE_II												GOBP_POSITIVE_REGULATION_OF_MOLECULAR_FUNCTION			GOBP_NEUROGENESIS		GOMF_TRANSCRIPTION_FACTOR_BINDING	GOBP_POSITIVE_REGULATION_OF_SIGNALING	GOBP_POSITIVE_REGULATION_OF_DEVELOPMENTAL_PROCESS															GOMF_DNA_BINDING_TRANSCRIPTION_FACTOR_BINDING							GOBP_HOMEOSTATIC_PROCESS
64784	CRTC3	CREB regulated transcription coactivator 3 [Source:HGNC Symbol;Acc:HGNC:26148]	GOBP_POSITIVE_REGULATION_OF_NUCLEOBASE_CONTAINING_COMPOUND_METABOLIC_PROCESS	GOBP_POSITIVE_REGULATION_OF_RNA_METABOLIC_PROCESS	GOBP_POSITIVE_REGULATION_OF_CELLULAR_BIOSYNTHETIC_PROCESS		GOBP_POSITIVE_REGULATION_OF_TRANSCRIPTION_BY_RNA_POLYMERASE_II												GOBP_POSITIVE_REGULATION_OF_MOLECULAR_FUNCTION					GOMF_TRANSCRIPTION_FACTOR_BINDING																	GOMF_DNA_BINDING_TRANSCRIPTION_FACTOR_BINDING		GOBP_CELL_ACTIVATION					GOBP_HOMEOSTATIC_PROCESS
8028	MLLT10	MLLT10 histone lysine methyltransferase DOT1L cofactor [Source:HGNC Symbol;Acc:HGNC:16063]	GOBP_POSITIVE_REGULATION_OF_NUCLEOBASE_CONTAINING_COMPOUND_METABOLIC_PROCESS	GOBP_POSITIVE_REGULATION_OF_RNA_METABOLIC_PROCESS	GOBP_POSITIVE_REGULATION_OF_CELLULAR_BIOSYNTHETIC_PROCESS		GOBP_POSITIVE_REGULATION_OF_TRANSCRIPTION_BY_RNA_POLYMERASE_II
7046	TGFBR1	transforming growth factor beta receptor 1 [Source:HGNC Symbol;Acc:HGNC:11772]	GOBP_POSITIVE_REGULATION_OF_NUCLEOBASE_CONTAINING_COMPOUND_METABOLIC_PROCESS	GOBP_POSITIVE_REGULATION_OF_RNA_METABOLIC_PROCESS	GOBP_POSITIVE_REGULATION_OF_CELLULAR_BIOSYNTHETIC_PROCESS			GOBP_TISSUE_DEVELOPMENT	GOBP_REGULATION_OF_CELL_DEATH	GOBP_REGULATION_OF_CELL_DIFFERENTIATION				GOBP_PROGRAMMED_CELL_DEATH			GOBP_CELLULAR_RESPONSE_TO_ENDOGENOUS_STIMULUS	GOBP_REGULATION_OF_CELL_POPULATION_PROLIFERATION		GOBP_RESPONSE_TO_ENDOGENOUS_STIMULUS	GOBP_ANIMAL_ORGAN_MORPHOGENESIS	GOBP_NEUROGENESIS			GOBP_POSITIVE_REGULATION_OF_SIGNALING	GOBP_POSITIVE_REGULATION_OF_DEVELOPMENTAL_PROCESS	GOBP_POSITIVE_REGULATION_OF_PROTEIN_METABOLIC_PROCESS	GOBP_IMMUNE_SYSTEM_DEVELOPMENT	GOBP_CIRCULATORY_SYSTEM_DEVELOPMENT		GOBP_PHOSPHORYLATION	GOBP_EMBRYO_DEVELOPMENT	GOBP_RESPONSE_TO_OXYGEN_CONTAINING_COMPOUND	GOBP_REGULATION_OF_MULTICELLULAR_ORGANISMAL_DEVELOPMENT		GOBP_REGULATION_OF_PHOSPHORUS_METABOLIC_PROCESS	GOBP_POSITIVE_REGULATION_OF_MULTICELLULAR_ORGANISMAL_PROCESS			GOBP_REGULATION_OF_PROTEIN_MODIFICATION_PROCESS		GOBP_MUSCLE_STRUCTURE_DEVELOPMENT	GOBP_CELL_ACTIVATION	GOBP_POSITIVE_REGULATION_OF_CELL_DIFFERENTIATION	GOBP_NEGATIVE_REGULATION_OF_DEVELOPMENTAL_PROCESS	GOBP_POSITIVE_REGULATION_OF_GENE_EXPRESSION	GOBP_ANATOMICAL_STRUCTURE_FORMATION_INVOLVED_IN_MORPHOGENESIS
5155	PDGFB	platelet derived growth factor subunit B [Source:HGNC Symbol;Acc:HGNC:8800]	GOBP_POSITIVE_REGULATION_OF_NUCLEOBASE_CONTAINING_COMPOUND_METABOLIC_PROCESS	GOBP_POSITIVE_REGULATION_OF_RNA_METABOLIC_PROCESS	GOBP_POSITIVE_REGULATION_OF_CELLULAR_BIOSYNTHETIC_PROCESS			GOBP_TISSUE_DEVELOPMENT		GOBP_REGULATION_OF_CELL_DIFFERENTIATION	GOBP_NEGATIVE_REGULATION_OF_NUCLEOBASE_CONTAINING_COMPOUND_METABOLIC_PROCESS				GOBP_NEGATIVE_REGULATION_OF_BIOSYNTHETIC_PROCESS		GOBP_CELLULAR_RESPONSE_TO_ENDOGENOUS_STIMULUS	GOBP_REGULATION_OF_CELL_POPULATION_PROLIFERATION	GOBP_POSITIVE_REGULATION_OF_MOLECULAR_FUNCTION	GOBP_RESPONSE_TO_ENDOGENOUS_STIMULUS					GOBP_POSITIVE_REGULATION_OF_SIGNALING	GOBP_POSITIVE_REGULATION_OF_DEVELOPMENTAL_PROCESS	GOBP_POSITIVE_REGULATION_OF_PROTEIN_METABOLIC_PROCESS	GOBP_IMMUNE_SYSTEM_DEVELOPMENT	GOBP_CIRCULATORY_SYSTEM_DEVELOPMENT		GOBP_PHOSPHORYLATION	GOBP_EMBRYO_DEVELOPMENT	GOBP_RESPONSE_TO_OXYGEN_CONTAINING_COMPOUND		GOBP_CELLULAR_RESPONSE_TO_OXYGEN_CONTAINING_COMPOUND	GOBP_REGULATION_OF_PHOSPHORUS_METABOLIC_PROCESS	GOBP_POSITIVE_REGULATION_OF_MULTICELLULAR_ORGANISMAL_PROCESS	GOBP_EPITHELIUM_DEVELOPMENT		GOBP_REGULATION_OF_PROTEIN_MODIFICATION_PROCESS		GOBP_MUSCLE_STRUCTURE_DEVELOPMENT	GOBP_CELL_ACTIVATION		GOBP_NEGATIVE_REGULATION_OF_DEVELOPMENTAL_PROCESS	GOBP_POSITIVE_REGULATION_OF_GENE_EXPRESSION
5727	PTCH1	patched 1 [Source:HGNC Symbol;Acc:HGNC:9585]	GOBP_POSITIVE_REGULATION_OF_NUCLEOBASE_CONTAINING_COMPOUND_METABOLIC_PROCESS	GOBP_POSITIVE_REGULATION_OF_RNA_METABOLIC_PROCESS	GOBP_POSITIVE_REGULATION_OF_CELLULAR_BIOSYNTHETIC_PROCESS			GOBP_TISSUE_DEVELOPMENT		GOBP_REGULATION_OF_CELL_DIFFERENTIATION	GOBP_NEGATIVE_REGULATION_OF_NUCLEOBASE_CONTAINING_COMPOUND_METABOLIC_PROCESS				GOBP_NEGATIVE_REGULATION_OF_BIOSYNTHETIC_PROCESS			GOBP_REGULATION_OF_CELL_POPULATION_PROLIFERATION			GOBP_ANIMAL_ORGAN_MORPHOGENESIS	GOBP_NEUROGENESIS				GOBP_POSITIVE_REGULATION_OF_DEVELOPMENTAL_PROCESS			GOBP_CIRCULATORY_SYSTEM_DEVELOPMENT	GOBP_NEGATIVE_REGULATION_OF_TRANSCRIPTION_BY_RNA_POLYMERASE_II		GOBP_EMBRYO_DEVELOPMENT	GOBP_RESPONSE_TO_OXYGEN_CONTAINING_COMPOUND	GOBP_REGULATION_OF_MULTICELLULAR_ORGANISMAL_DEVELOPMENT	GOBP_CELLULAR_RESPONSE_TO_OXYGEN_CONTAINING_COMPOUND			GOBP_EPITHELIUM_DEVELOPMENT						GOBP_POSITIVE_REGULATION_OF_CELL_DIFFERENTIATION	GOBP_NEGATIVE_REGULATION_OF_DEVELOPMENTAL_PROCESS		GOBP_ANATOMICAL_STRUCTURE_FORMATION_INVOLVED_IN_MORPHOGENESIS	GOBP_HOMEOSTATIC_PROCESS
5604	MAP2K1	mitogen-activated protein kinase kinase 1 [Source:HGNC Symbol;Acc:HGNC:6840]	GOBP_POSITIVE_REGULATION_OF_NUCLEOBASE_CONTAINING_COMPOUND_METABOLIC_PROCESS	GOBP_POSITIVE_REGULATION_OF_RNA_METABOLIC_PROCESS	GOBP_POSITIVE_REGULATION_OF_CELLULAR_BIOSYNTHETIC_PROCESS			GOBP_TISSUE_DEVELOPMENT		GOBP_REGULATION_OF_CELL_DIFFERENTIATION								GOBP_REGULATION_OF_CELL_POPULATION_PROLIFERATION	GOBP_POSITIVE_REGULATION_OF_MOLECULAR_FUNCTION		GOBP_ANIMAL_ORGAN_MORPHOGENESIS	GOBP_NEUROGENESIS			GOBP_POSITIVE_REGULATION_OF_SIGNALING	GOBP_POSITIVE_REGULATION_OF_DEVELOPMENTAL_PROCESS	GOBP_POSITIVE_REGULATION_OF_PROTEIN_METABOLIC_PROCESS	GOBP_IMMUNE_SYSTEM_DEVELOPMENT	GOBP_CIRCULATORY_SYSTEM_DEVELOPMENT		GOBP_PHOSPHORYLATION	GOBP_EMBRYO_DEVELOPMENT		GOBP_REGULATION_OF_MULTICELLULAR_ORGANISMAL_DEVELOPMENT		GOBP_REGULATION_OF_PHOSPHORUS_METABOLIC_PROCESS	GOBP_POSITIVE_REGULATION_OF_MULTICELLULAR_ORGANISMAL_PROCESS	GOBP_EPITHELIUM_DEVELOPMENT	GOBP_CELLULAR_RESPONSE_TO_STRESS	GOBP_REGULATION_OF_PROTEIN_MODIFICATION_PROCESS				GOBP_POSITIVE_REGULATION_OF_CELL_DIFFERENTIATION		GOBP_POSITIVE_REGULATION_OF_GENE_EXPRESSION	GOBP_ANATOMICAL_STRUCTURE_FORMATION_INVOLVED_IN_MORPHOGENESIS
4300	MLLT3	MLLT3 super elongation complex subunit [Source:HGNC Symbol;Acc:HGNC:7136]	GOBP_POSITIVE_REGULATION_OF_NUCLEOBASE_CONTAINING_COMPOUND_METABOLIC_PROCESS	GOBP_POSITIVE_REGULATION_OF_RNA_METABOLIC_PROCESS	GOBP_POSITIVE_REGULATION_OF_CELLULAR_BIOSYNTHETIC_PROCESS			GOBP_TISSUE_DEVELOPMENT				GOCC_CHROMOSOME									GOBP_ANIMAL_ORGAN_MORPHOGENESIS				GOBP_POSITIVE_REGULATION_OF_SIGNALING			GOBP_IMMUNE_SYSTEM_DEVELOPMENT										GOBP_EPITHELIUM_DEVELOPMENT
1785	DNM2	dynamin 2 [Source:HGNC Symbol;Acc:HGNC:2974]	GOBP_POSITIVE_REGULATION_OF_NUCLEOBASE_CONTAINING_COMPOUND_METABOLIC_PROCESS	GOBP_POSITIVE_REGULATION_OF_RNA_METABOLIC_PROCESS	GOBP_POSITIVE_REGULATION_OF_CELLULAR_BIOSYNTHETIC_PROCESS				GOBP_REGULATION_OF_CELL_DEATH	GOBP_REGULATION_OF_CELL_DIFFERENTIATION				GOBP_PROGRAMMED_CELL_DEATH			GOBP_CELLULAR_RESPONSE_TO_ENDOGENOUS_STIMULUS		GOBP_POSITIVE_REGULATION_OF_MOLECULAR_FUNCTION	GOBP_RESPONSE_TO_ENDOGENOUS_STIMULUS		GOBP_NEUROGENESIS				GOBP_POSITIVE_REGULATION_OF_DEVELOPMENTAL_PROCESS							GOBP_RESPONSE_TO_OXYGEN_CONTAINING_COMPOUND		GOBP_CELLULAR_RESPONSE_TO_OXYGEN_CONTAINING_COMPOUND									GOBP_POSITIVE_REGULATION_OF_CELL_DIFFERENTIATION
92565	FANK1	fibronectin type III and ankyrin repeat domains 1 [Source:HGNC Symbol;Acc:HGNC:23527]	GOBP_POSITIVE_REGULATION_OF_NUCLEOBASE_CONTAINING_COMPOUND_METABOLIC_PROCESS	GOBP_POSITIVE_REGULATION_OF_RNA_METABOLIC_PROCESS	GOBP_POSITIVE_REGULATION_OF_CELLULAR_BIOSYNTHETIC_PROCESS				GOBP_REGULATION_OF_CELL_DEATH			GOCC_CHROMOSOME		GOBP_PROGRAMMED_CELL_DEATH		GOCC_CHROMATIN			GOBP_POSITIVE_REGULATION_OF_MOLECULAR_FUNCTION
5609	MAP2K7	mitogen-activated protein kinase kinase 7 [Source:HGNC Symbol;Acc:HGNC:6847]	GOBP_POSITIVE_REGULATION_OF_NUCLEOBASE_CONTAINING_COMPOUND_METABOLIC_PROCESS	GOBP_POSITIVE_REGULATION_OF_RNA_METABOLIC_PROCESS	GOBP_POSITIVE_REGULATION_OF_CELLULAR_BIOSYNTHETIC_PROCESS				GOBP_REGULATION_OF_CELL_DEATH					GOBP_PROGRAMMED_CELL_DEATH					GOBP_POSITIVE_REGULATION_OF_MOLECULAR_FUNCTION						GOBP_POSITIVE_REGULATION_OF_SIGNALING		GOBP_POSITIVE_REGULATION_OF_PROTEIN_METABOLIC_PROCESS				GOBP_PHOSPHORYLATION		GOBP_RESPONSE_TO_OXYGEN_CONTAINING_COMPOUND		GOBP_CELLULAR_RESPONSE_TO_OXYGEN_CONTAINING_COMPOUND	GOBP_REGULATION_OF_PHOSPHORUS_METABOLIC_PROCESS			GOBP_CELLULAR_RESPONSE_TO_STRESS	GOBP_REGULATION_OF_PROTEIN_MODIFICATION_PROCESS
7786	MAP3K12	mitogen-activated protein kinase kinase kinase 12 [Source:HGNC Symbol;Acc:HGNC:6851]	GOBP_POSITIVE_REGULATION_OF_NUCLEOBASE_CONTAINING_COMPOUND_METABOLIC_PROCESS	GOBP_POSITIVE_REGULATION_OF_RNA_METABOLIC_PROCESS	GOBP_POSITIVE_REGULATION_OF_CELLULAR_BIOSYNTHETIC_PROCESS				GOBP_REGULATION_OF_CELL_DEATH					GOBP_PROGRAMMED_CELL_DEATH					GOBP_POSITIVE_REGULATION_OF_MOLECULAR_FUNCTION						GOBP_POSITIVE_REGULATION_OF_SIGNALING		GOBP_POSITIVE_REGULATION_OF_PROTEIN_METABOLIC_PROCESS				GOBP_PHOSPHORYLATION					GOBP_REGULATION_OF_PHOSPHORUS_METABOLIC_PROCESS			GOBP_CELLULAR_RESPONSE_TO_STRESS	GOBP_REGULATION_OF_PROTEIN_MODIFICATION_PROCESS
3621	ING1	inhibitor of growth family member 1 [Source:HGNC Symbol;Acc:HGNC:6062]	GOBP_POSITIVE_REGULATION_OF_NUCLEOBASE_CONTAINING_COMPOUND_METABOLIC_PROCESS	GOBP_POSITIVE_REGULATION_OF_RNA_METABOLIC_PROCESS	GOBP_POSITIVE_REGULATION_OF_CELLULAR_BIOSYNTHETIC_PROCESS				GOBP_REGULATION_OF_CELL_DEATH									GOBP_REGULATION_OF_CELL_POPULATION_PROLIFERATION
8301	PICALM	phosphatidylinositol binding clathrin assembly protein [Source:HGNC Symbol;Acc:HGNC:15514]	GOBP_POSITIVE_REGULATION_OF_NUCLEOBASE_CONTAINING_COMPOUND_METABOLIC_PROCESS	GOBP_POSITIVE_REGULATION_OF_RNA_METABOLIC_PROCESS	GOBP_POSITIVE_REGULATION_OF_CELLULAR_BIOSYNTHETIC_PROCESS				GOBP_REGULATION_OF_CELL_DEATH										GOBP_POSITIVE_REGULATION_OF_MOLECULAR_FUNCTION			GOBP_NEUROGENESIS					GOBP_POSITIVE_REGULATION_OF_PROTEIN_METABOLIC_PROCESS	GOBP_IMMUNE_SYSTEM_DEVELOPMENT																				GOBP_HOMEOSTATIC_PROCESS
5606	MAP2K3	mitogen-activated protein kinase kinase 3 [Source:HGNC Symbol;Acc:HGNC:6843]	GOBP_POSITIVE_REGULATION_OF_NUCLEOBASE_CONTAINING_COMPOUND_METABOLIC_PROCESS	GOBP_POSITIVE_REGULATION_OF_RNA_METABOLIC_PROCESS	GOBP_POSITIVE_REGULATION_OF_CELLULAR_BIOSYNTHETIC_PROCESS														GOBP_POSITIVE_REGULATION_OF_MOLECULAR_FUNCTION						GOBP_POSITIVE_REGULATION_OF_SIGNALING		GOBP_POSITIVE_REGULATION_OF_PROTEIN_METABOLIC_PROCESS		GOBP_CIRCULATORY_SYSTEM_DEVELOPMENT		GOBP_PHOSPHORYLATION		GOBP_RESPONSE_TO_OXYGEN_CONTAINING_COMPOUND		GOBP_CELLULAR_RESPONSE_TO_OXYGEN_CONTAINING_COMPOUND	GOBP_REGULATION_OF_PHOSPHORUS_METABOLIC_PROCESS			GOBP_CELLULAR_RESPONSE_TO_STRESS	GOBP_REGULATION_OF_PROTEIN_MODIFICATION_PROCESS
5605	MAP2K2	mitogen-activated protein kinase kinase 2 [Source:HGNC Symbol;Acc:HGNC:6842]	GOBP_POSITIVE_REGULATION_OF_NUCLEOBASE_CONTAINING_COMPOUND_METABOLIC_PROCESS	GOBP_POSITIVE_REGULATION_OF_RNA_METABOLIC_PROCESS	GOBP_POSITIVE_REGULATION_OF_CELLULAR_BIOSYNTHETIC_PROCESS														GOBP_POSITIVE_REGULATION_OF_MOLECULAR_FUNCTION						GOBP_POSITIVE_REGULATION_OF_SIGNALING		GOBP_POSITIVE_REGULATION_OF_PROTEIN_METABOLIC_PROCESS				GOBP_PHOSPHORYLATION					GOBP_REGULATION_OF_PHOSPHORUS_METABOLIC_PROCESS			GOBP_CELLULAR_RESPONSE_TO_STRESS	GOBP_REGULATION_OF_PROTEIN_MODIFICATION_PROCESS						GOBP_POSITIVE_REGULATION_OF_GENE_EXPRESSION
677	ZFP36L1	ZFP36 ring finger protein like 1 [Source:HGNC Symbol;Acc:HGNC:1107]	GOBP_POSITIVE_REGULATION_OF_NUCLEOBASE_CONTAINING_COMPOUND_METABOLIC_PROCESS	GOBP_POSITIVE_REGULATION_OF_RNA_METABOLIC_PROCESS				GOBP_TISSUE_DEVELOPMENT	GOBP_REGULATION_OF_CELL_DEATH	GOBP_REGULATION_OF_CELL_DIFFERENTIATION				GOBP_PROGRAMMED_CELL_DEATH	GOBP_NEGATIVE_REGULATION_OF_BIOSYNTHETIC_PROCESS		GOBP_CELLULAR_RESPONSE_TO_ENDOGENOUS_STIMULUS	GOBP_REGULATION_OF_CELL_POPULATION_PROLIFERATION		GOBP_RESPONSE_TO_ENDOGENOUS_STIMULUS						GOBP_POSITIVE_REGULATION_OF_DEVELOPMENTAL_PROCESS		GOBP_IMMUNE_SYSTEM_DEVELOPMENT	GOBP_CIRCULATORY_SYSTEM_DEVELOPMENT			GOBP_EMBRYO_DEVELOPMENT	GOBP_RESPONSE_TO_OXYGEN_CONTAINING_COMPOUND	GOBP_REGULATION_OF_MULTICELLULAR_ORGANISMAL_DEVELOPMENT	GOBP_CELLULAR_RESPONSE_TO_OXYGEN_CONTAINING_COMPOUND		GOBP_POSITIVE_REGULATION_OF_MULTICELLULAR_ORGANISMAL_PROCESS	GOBP_EPITHELIUM_DEVELOPMENT	GOBP_CELLULAR_RESPONSE_TO_STRESS			GOBP_MUSCLE_STRUCTURE_DEVELOPMENT	GOBP_CELL_ACTIVATION	GOBP_POSITIVE_REGULATION_OF_CELL_DIFFERENTIATION	GOBP_NEGATIVE_REGULATION_OF_DEVELOPMENTAL_PROCESS			GOBP_HOMEOSTATIC_PROCESS
678	ZFP36L2	ZFP36 ring finger protein like 2 [Source:HGNC Symbol;Acc:HGNC:1108]	GOBP_POSITIVE_REGULATION_OF_NUCLEOBASE_CONTAINING_COMPOUND_METABOLIC_PROCESS	GOBP_POSITIVE_REGULATION_OF_RNA_METABOLIC_PROCESS						GOBP_REGULATION_OF_CELL_DIFFERENTIATION					GOBP_NEGATIVE_REGULATION_OF_BIOSYNTHETIC_PROCESS		GOBP_CELLULAR_RESPONSE_TO_ENDOGENOUS_STIMULUS			GOBP_RESPONSE_TO_ENDOGENOUS_STIMULUS								GOBP_IMMUNE_SYSTEM_DEVELOPMENT						GOBP_REGULATION_OF_MULTICELLULAR_ORGANISMAL_DEVELOPMENT									GOBP_CELL_ACTIVATION		GOBP_NEGATIVE_REGULATION_OF_DEVELOPMENTAL_PROCESS
26058	GIGYF2	GRB10 interacting GYF protein 2 [Source:HGNC Symbol;Acc:HGNC:11960]	GOBP_POSITIVE_REGULATION_OF_NUCLEOBASE_CONTAINING_COMPOUND_METABOLIC_PROCESS	GOBP_POSITIVE_REGULATION_OF_RNA_METABOLIC_PROCESS											GOBP_NEGATIVE_REGULATION_OF_BIOSYNTHETIC_PROCESS							GOBP_NEUROGENESIS																	GOBP_CELLULAR_RESPONSE_TO_STRESS									GOBP_HOMEOSTATIC_PROCESS
4849	CNOT3	CCR4-NOT transcription complex subunit 3 [Source:HGNC Symbol;Acc:HGNC:7879]	GOBP_POSITIVE_REGULATION_OF_NUCLEOBASE_CONTAINING_COMPOUND_METABOLIC_PROCESS	GOBP_POSITIVE_REGULATION_OF_RNA_METABOLIC_PROCESS											GOBP_NEGATIVE_REGULATION_OF_BIOSYNTHETIC_PROCESS																	GOBP_EMBRYO_DEVELOPMENT					GOBP_POSITIVE_REGULATION_OF_MULTICELLULAR_ORGANISMAL_PROCESS										GOBP_ANATOMICAL_STRUCTURE_FORMATION_INVOLVED_IN_MORPHOGENESIS	GOBP_HOMEOSTATIC_PROCESS
25913	POT1	protection of telomeres 1 [Source:HGNC Symbol;Acc:HGNC:17284]	GOBP_POSITIVE_REGULATION_OF_NUCLEOBASE_CONTAINING_COMPOUND_METABOLIC_PROCESS		GOBP_POSITIVE_REGULATION_OF_CELLULAR_BIOSYNTHETIC_PROCESS						GOBP_NEGATIVE_REGULATION_OF_NUCLEOBASE_CONTAINING_COMPOUND_METABOLIC_PROCESS	GOCC_CHROMOSOME	GOMF_SEQUENCE_SPECIFIC_DNA_BINDING		GOBP_NEGATIVE_REGULATION_OF_BIOSYNTHETIC_PROCESS				GOBP_POSITIVE_REGULATION_OF_MOLECULAR_FUNCTION																				GOBP_CELLULAR_RESPONSE_TO_STRESS
5788	PTPRC	protein tyrosine phosphatase receptor type C [Source:HGNC Symbol;Acc:HGNC:9666]	GOBP_POSITIVE_REGULATION_OF_NUCLEOBASE_CONTAINING_COMPOUND_METABOLIC_PROCESS					GOBP_TISSUE_DEVELOPMENT	GOBP_REGULATION_OF_CELL_DEATH	GOBP_REGULATION_OF_CELL_DIFFERENTIATION				GOBP_PROGRAMMED_CELL_DEATH				GOBP_REGULATION_OF_CELL_POPULATION_PROLIFERATION	GOBP_POSITIVE_REGULATION_OF_MOLECULAR_FUNCTION						GOBP_POSITIVE_REGULATION_OF_SIGNALING	GOBP_POSITIVE_REGULATION_OF_DEVELOPMENTAL_PROCESS	GOBP_POSITIVE_REGULATION_OF_PROTEIN_METABOLIC_PROCESS	GOBP_IMMUNE_SYSTEM_DEVELOPMENT			GOBP_PHOSPHORYLATION			GOBP_REGULATION_OF_MULTICELLULAR_ORGANISMAL_DEVELOPMENT		GOBP_REGULATION_OF_PHOSPHORUS_METABOLIC_PROCESS	GOBP_POSITIVE_REGULATION_OF_MULTICELLULAR_ORGANISMAL_PROCESS			GOBP_REGULATION_OF_PROTEIN_MODIFICATION_PROCESS			GOBP_CELL_ACTIVATION	GOBP_POSITIVE_REGULATION_OF_CELL_DIFFERENTIATION		GOBP_POSITIVE_REGULATION_OF_GENE_EXPRESSION		GOBP_HOMEOSTATIC_PROCESS
4255	MGMT	O-6-methylguanine-DNA methyltransferase [Source:HGNC Symbol;Acc:HGNC:7059]	GOBP_POSITIVE_REGULATION_OF_NUCLEOBASE_CONTAINING_COMPOUND_METABOLIC_PROCESS					GOBP_TISSUE_DEVELOPMENT	GOBP_REGULATION_OF_CELL_DEATH					GOBP_PROGRAMMED_CELL_DEATH																			GOBP_RESPONSE_TO_OXYGEN_CONTAINING_COMPOUND					GOBP_EPITHELIUM_DEVELOPMENT	GOBP_CELLULAR_RESPONSE_TO_STRESS
196528	ARID2	AT-rich interaction domain 2 [Source:HGNC Symbol;Acc:HGNC:18037]	GOBP_POSITIVE_REGULATION_OF_NUCLEOBASE_CONTAINING_COMPOUND_METABOLIC_PROCESS					GOBP_TISSUE_DEVELOPMENT				GOCC_CHROMOSOME				GOCC_CHROMATIN		GOBP_REGULATION_OF_CELL_POPULATION_PROLIFERATION			GOBP_ANIMAL_ORGAN_MORPHOGENESIS								GOBP_CIRCULATORY_SYSTEM_DEVELOPMENT			GOBP_EMBRYO_DEVELOPMENT							GOBP_CELLULAR_RESPONSE_TO_STRESS									GOBP_HOMEOSTATIC_PROCESS
4436	MSH2	mutS homolog 2 [Source:HGNC Symbol;Acc:HGNC:7325]	GOBP_POSITIVE_REGULATION_OF_NUCLEOBASE_CONTAINING_COMPOUND_METABOLIC_PROCESS						GOBP_REGULATION_OF_CELL_DEATH		GOBP_NEGATIVE_REGULATION_OF_NUCLEOBASE_CONTAINING_COMPOUND_METABOLIC_PROCESS	GOCC_CHROMOSOME	GOMF_SEQUENCE_SPECIFIC_DNA_BINDING	GOBP_PROGRAMMED_CELL_DEATH					GOBP_POSITIVE_REGULATION_OF_MOLECULAR_FUNCTION							GOBP_POSITIVE_REGULATION_OF_DEVELOPMENTAL_PROCESS		GOBP_IMMUNE_SYSTEM_DEVELOPMENT				GOBP_EMBRYO_DEVELOPMENT					GOBP_POSITIVE_REGULATION_OF_MULTICELLULAR_ORGANISMAL_PROCESS		GOBP_CELLULAR_RESPONSE_TO_STRESS				GOBP_CELL_ACTIVATION			GOBP_POSITIVE_REGULATION_OF_GENE_EXPRESSION
7468	NSD2	nuclear receptor binding SET domain protein 2 [Source:HGNC Symbol;Acc:HGNC:12766]	GOBP_POSITIVE_REGULATION_OF_NUCLEOBASE_CONTAINING_COMPOUND_METABOLIC_PROCESS								GOBP_NEGATIVE_REGULATION_OF_NUCLEOBASE_CONTAINING_COMPOUND_METABOLIC_PROCESS	GOCC_CHROMOSOME	GOMF_SEQUENCE_SPECIFIC_DNA_BINDING		GOBP_NEGATIVE_REGULATION_OF_BIOSYNTHETIC_PROCESS	GOCC_CHROMATIN					GOBP_ANIMAL_ORGAN_MORPHOGENESIS					GOBP_POSITIVE_REGULATION_OF_DEVELOPMENTAL_PROCESS		GOBP_IMMUNE_SYSTEM_DEVELOPMENT	GOBP_CIRCULATORY_SYSTEM_DEVELOPMENT	GOBP_NEGATIVE_REGULATION_OF_TRANSCRIPTION_BY_RNA_POLYMERASE_II							GOBP_POSITIVE_REGULATION_OF_MULTICELLULAR_ORGANISMAL_PROCESS		GOBP_CELLULAR_RESPONSE_TO_STRESS				GOBP_CELL_ACTIVATION			GOBP_POSITIVE_REGULATION_OF_GENE_EXPRESSION
3181	HNRNPA2B1	heterogeneous nuclear ribonucleoprotein A2/B1 [Source:HGNC Symbol;Acc:HGNC:5033]	GOBP_POSITIVE_REGULATION_OF_NUCLEOBASE_CONTAINING_COMPOUND_METABOLIC_PROCESS								GOBP_NEGATIVE_REGULATION_OF_NUCLEOBASE_CONTAINING_COMPOUND_METABOLIC_PROCESS	GOCC_CHROMOSOME	GOMF_SEQUENCE_SPECIFIC_DNA_BINDING		GOBP_NEGATIVE_REGULATION_OF_BIOSYNTHETIC_PROCESS				GOBP_POSITIVE_REGULATION_OF_MOLECULAR_FUNCTION											GOBP_NEGATIVE_REGULATION_OF_TRANSCRIPTION_BY_RNA_POLYMERASE_II
4683	NBN	nibrin [Source:HGNC Symbol;Acc:HGNC:7652]	GOBP_POSITIVE_REGULATION_OF_NUCLEOBASE_CONTAINING_COMPOUND_METABOLIC_PROCESS								GOBP_NEGATIVE_REGULATION_OF_NUCLEOBASE_CONTAINING_COMPOUND_METABOLIC_PROCESS	GOCC_CHROMOSOME		GOBP_PROGRAMMED_CELL_DEATH					GOBP_POSITIVE_REGULATION_OF_MOLECULAR_FUNCTION					GOMF_TRANSCRIPTION_FACTOR_BINDING			GOBP_POSITIVE_REGULATION_OF_PROTEIN_METABOLIC_PROCESS	GOBP_IMMUNE_SYSTEM_DEVELOPMENT			GOBP_PHOSPHORYLATION	GOBP_EMBRYO_DEVELOPMENT				GOBP_REGULATION_OF_PHOSPHORUS_METABOLIC_PROCESS			GOBP_CELLULAR_RESPONSE_TO_STRESS	GOBP_REGULATION_OF_PROTEIN_MODIFICATION_PROCESS	GOMF_DNA_BINDING_TRANSCRIPTION_FACTOR_BINDING		GOBP_CELL_ACTIVATION
387	RHOA	ras homolog family member A [Source:HGNC Symbol;Acc:HGNC:667]			GOBP_POSITIVE_REGULATION_OF_CELLULAR_BIOSYNTHETIC_PROCESS			GOBP_TISSUE_DEVELOPMENT	GOBP_REGULATION_OF_CELL_DEATH	GOBP_REGULATION_OF_CELL_DIFFERENTIATION				GOBP_PROGRAMMED_CELL_DEATH	GOBP_NEGATIVE_REGULATION_OF_BIOSYNTHETIC_PROCESS		GOBP_CELLULAR_RESPONSE_TO_ENDOGENOUS_STIMULUS	GOBP_REGULATION_OF_CELL_POPULATION_PROLIFERATION	GOBP_POSITIVE_REGULATION_OF_MOLECULAR_FUNCTION	GOBP_RESPONSE_TO_ENDOGENOUS_STIMULUS	GOBP_ANIMAL_ORGAN_MORPHOGENESIS	GOBP_NEUROGENESIS			GOBP_POSITIVE_REGULATION_OF_SIGNALING	GOBP_POSITIVE_REGULATION_OF_DEVELOPMENTAL_PROCESS	GOBP_POSITIVE_REGULATION_OF_PROTEIN_METABOLIC_PROCESS	GOBP_IMMUNE_SYSTEM_DEVELOPMENT	GOBP_CIRCULATORY_SYSTEM_DEVELOPMENT		GOBP_PHOSPHORYLATION		GOBP_RESPONSE_TO_OXYGEN_CONTAINING_COMPOUND	GOBP_REGULATION_OF_MULTICELLULAR_ORGANISMAL_DEVELOPMENT	GOBP_CELLULAR_RESPONSE_TO_OXYGEN_CONTAINING_COMPOUND	GOBP_REGULATION_OF_PHOSPHORUS_METABOLIC_PROCESS	GOBP_POSITIVE_REGULATION_OF_MULTICELLULAR_ORGANISMAL_PROCESS	GOBP_EPITHELIUM_DEVELOPMENT	GOBP_CELLULAR_RESPONSE_TO_STRESS	GOBP_REGULATION_OF_PROTEIN_MODIFICATION_PROCESS		GOBP_MUSCLE_STRUCTURE_DEVELOPMENT	GOBP_CELL_ACTIVATION	GOBP_POSITIVE_REGULATION_OF_CELL_DIFFERENTIATION	GOBP_NEGATIVE_REGULATION_OF_DEVELOPMENTAL_PROCESS	GOBP_POSITIVE_REGULATION_OF_GENE_EXPRESSION	GOBP_ANATOMICAL_STRUCTURE_FORMATION_INVOLVED_IN_MORPHOGENESIS
23654	PLXNB2	plexin B2 [Source:HGNC Symbol;Acc:HGNC:9104]			GOBP_POSITIVE_REGULATION_OF_CELLULAR_BIOSYNTHETIC_PROCESS			GOBP_TISSUE_DEVELOPMENT		GOBP_REGULATION_OF_CELL_DIFFERENTIATION												GOBP_NEUROGENESIS				GOBP_POSITIVE_REGULATION_OF_DEVELOPMENTAL_PROCESS	GOBP_POSITIVE_REGULATION_OF_PROTEIN_METABOLIC_PROCESS				GOBP_PHOSPHORYLATION	GOBP_EMBRYO_DEVELOPMENT		GOBP_REGULATION_OF_MULTICELLULAR_ORGANISMAL_DEVELOPMENT		GOBP_REGULATION_OF_PHOSPHORUS_METABOLIC_PROCESS	GOBP_POSITIVE_REGULATION_OF_MULTICELLULAR_ORGANISMAL_PROCESS	GOBP_EPITHELIUM_DEVELOPMENT		GOBP_REGULATION_OF_PROTEIN_MODIFICATION_PROCESS				GOBP_POSITIVE_REGULATION_OF_CELL_DIFFERENTIATION		GOBP_POSITIVE_REGULATION_OF_GENE_EXPRESSION	GOBP_ANATOMICAL_STRUCTURE_FORMATION_INVOLVED_IN_MORPHOGENESIS
7431	VIM	vimentin [Source:HGNC Symbol;Acc:HGNC:12692]			GOBP_POSITIVE_REGULATION_OF_CELLULAR_BIOSYNTHETIC_PROCESS			GOBP_TISSUE_DEVELOPMENT									GOBP_CELLULAR_RESPONSE_TO_ENDOGENOUS_STIMULUS			GOBP_RESPONSE_TO_ENDOGENOUS_STIMULUS		GOBP_NEUROGENESIS					GOBP_POSITIVE_REGULATION_OF_PROTEIN_METABOLIC_PROCESS						GOBP_RESPONSE_TO_OXYGEN_CONTAINING_COMPOUND		GOBP_CELLULAR_RESPONSE_TO_OXYGEN_CONTAINING_COMPOUND			GOBP_EPITHELIUM_DEVELOPMENT								GOBP_POSITIVE_REGULATION_OF_GENE_EXPRESSION
23185	LARP4B	La ribonucleoprotein 4B [Source:HGNC Symbol;Acc:HGNC:28987]			GOBP_POSITIVE_REGULATION_OF_CELLULAR_BIOSYNTHETIC_PROCESS						GOBP_NEGATIVE_REGULATION_OF_NUCLEOBASE_CONTAINING_COMPOUND_METABOLIC_PROCESS																GOBP_POSITIVE_REGULATION_OF_PROTEIN_METABOLIC_PROCESS																			GOBP_POSITIVE_REGULATION_OF_GENE_EXPRESSION
3667	IRS1	insulin receptor substrate 1 [Source:HGNC Symbol;Acc:HGNC:6125]			GOBP_POSITIVE_REGULATION_OF_CELLULAR_BIOSYNTHETIC_PROCESS												GOBP_CELLULAR_RESPONSE_TO_ENDOGENOUS_STIMULUS	GOBP_REGULATION_OF_CELL_POPULATION_PROLIFERATION	GOBP_POSITIVE_REGULATION_OF_MOLECULAR_FUNCTION	GOBP_RESPONSE_TO_ENDOGENOUS_STIMULUS					GOBP_POSITIVE_REGULATION_OF_SIGNALING						GOBP_PHOSPHORYLATION		GOBP_RESPONSE_TO_OXYGEN_CONTAINING_COMPOUND		GOBP_CELLULAR_RESPONSE_TO_OXYGEN_CONTAINING_COMPOUND	GOBP_REGULATION_OF_PHOSPHORUS_METABOLIC_PROCESS												GOBP_HOMEOSTATIC_PROCESS
6591	SNAI2	snail family transcriptional repressor 2 [Source:HGNC Symbol;Acc:HGNC:11094]				GOMF_TRANSCRIPTION_REGULATOR_ACTIVITY		GOBP_TISSUE_DEVELOPMENT	GOBP_REGULATION_OF_CELL_DEATH	GOBP_REGULATION_OF_CELL_DIFFERENTIATION	GOBP_NEGATIVE_REGULATION_OF_NUCLEOBASE_CONTAINING_COMPOUND_METABOLIC_PROCESS	GOCC_CHROMOSOME	GOMF_SEQUENCE_SPECIFIC_DNA_BINDING	GOBP_PROGRAMMED_CELL_DEATH	GOBP_NEGATIVE_REGULATION_OF_BIOSYNTHETIC_PROCESS	GOCC_CHROMATIN	GOBP_CELLULAR_RESPONSE_TO_ENDOGENOUS_STIMULUS	GOBP_REGULATION_OF_CELL_POPULATION_PROLIFERATION		GOBP_RESPONSE_TO_ENDOGENOUS_STIMULUS	GOBP_ANIMAL_ORGAN_MORPHOGENESIS		GOMF_CIS_REGULATORY_REGION_SEQUENCE_SPECIFIC_DNA_BINDING			GOBP_POSITIVE_REGULATION_OF_DEVELOPMENTAL_PROCESS	GOBP_POSITIVE_REGULATION_OF_PROTEIN_METABOLIC_PROCESS		GOBP_CIRCULATORY_SYSTEM_DEVELOPMENT	GOBP_NEGATIVE_REGULATION_OF_TRANSCRIPTION_BY_RNA_POLYMERASE_II			GOBP_RESPONSE_TO_OXYGEN_CONTAINING_COMPOUND	GOBP_REGULATION_OF_MULTICELLULAR_ORGANISMAL_DEVELOPMENT	GOBP_CELLULAR_RESPONSE_TO_OXYGEN_CONTAINING_COMPOUND			GOBP_EPITHELIUM_DEVELOPMENT	GOBP_CELLULAR_RESPONSE_TO_STRESS	GOBP_REGULATION_OF_PROTEIN_MODIFICATION_PROCESS				GOBP_POSITIVE_REGULATION_OF_CELL_DIFFERENTIATION	GOBP_NEGATIVE_REGULATION_OF_DEVELOPMENTAL_PROCESS		GOBP_ANATOMICAL_STRUCTURE_FORMATION_INVOLVED_IN_MORPHOGENESIS		GOMF_DNA_BINDING_TRANSCRIPTION_FACTOR_ACTIVITY
694	BTG1	BTG anti-proliferation factor 1 [Source:HGNC Symbol;Acc:HGNC:1130]				GOMF_TRANSCRIPTION_REGULATOR_ACTIVITY		GOBP_TISSUE_DEVELOPMENT	GOBP_REGULATION_OF_CELL_DEATH	GOBP_REGULATION_OF_CELL_DIFFERENTIATION				GOBP_PROGRAMMED_CELL_DEATH				GOBP_REGULATION_OF_CELL_POPULATION_PROLIFERATION		GOBP_RESPONSE_TO_ENDOGENOUS_STIMULUS						GOBP_POSITIVE_REGULATION_OF_DEVELOPMENTAL_PROCESS			GOBP_CIRCULATORY_SYSTEM_DEVELOPMENT				GOBP_RESPONSE_TO_OXYGEN_CONTAINING_COMPOUND	GOBP_REGULATION_OF_MULTICELLULAR_ORGANISMAL_DEVELOPMENT			GOBP_POSITIVE_REGULATION_OF_MULTICELLULAR_ORGANISMAL_PROCESS	GOBP_EPITHELIUM_DEVELOPMENT				GOBP_MUSCLE_STRUCTURE_DEVELOPMENT		GOBP_POSITIVE_REGULATION_OF_CELL_DIFFERENTIATION			GOBP_ANATOMICAL_STRUCTURE_FORMATION_INVOLVED_IN_MORPHOGENESIS
2146	EZH2	enhancer of zeste 2 polycomb repressive complex 2 subunit [Source:HGNC Symbol;Acc:HGNC:3527]				GOMF_TRANSCRIPTION_REGULATOR_ACTIVITY		GOBP_TISSUE_DEVELOPMENT		GOBP_REGULATION_OF_CELL_DIFFERENTIATION	GOBP_NEGATIVE_REGULATION_OF_NUCLEOBASE_CONTAINING_COMPOUND_METABOLIC_PROCESS	GOCC_CHROMOSOME	GOMF_SEQUENCE_SPECIFIC_DNA_BINDING		GOBP_NEGATIVE_REGULATION_OF_BIOSYNTHETIC_PROCESS	GOCC_CHROMATIN	GOBP_CELLULAR_RESPONSE_TO_ENDOGENOUS_STIMULUS	GOBP_REGULATION_OF_CELL_POPULATION_PROLIFERATION	GOBP_POSITIVE_REGULATION_OF_MOLECULAR_FUNCTION	GOBP_RESPONSE_TO_ENDOGENOUS_STIMULUS		GOBP_NEUROGENESIS	GOMF_CIS_REGULATORY_REGION_SEQUENCE_SPECIFIC_DNA_BINDING	GOMF_TRANSCRIPTION_FACTOR_BINDING	GOBP_POSITIVE_REGULATION_OF_SIGNALING	GOBP_POSITIVE_REGULATION_OF_DEVELOPMENTAL_PROCESS	GOBP_POSITIVE_REGULATION_OF_PROTEIN_METABOLIC_PROCESS	GOBP_IMMUNE_SYSTEM_DEVELOPMENT		GOBP_NEGATIVE_REGULATION_OF_TRANSCRIPTION_BY_RNA_POLYMERASE_II	GOBP_PHOSPHORYLATION		GOBP_RESPONSE_TO_OXYGEN_CONTAINING_COMPOUND	GOBP_REGULATION_OF_MULTICELLULAR_ORGANISMAL_DEVELOPMENT	GOBP_CELLULAR_RESPONSE_TO_OXYGEN_CONTAINING_COMPOUND	GOBP_REGULATION_OF_PHOSPHORUS_METABOLIC_PROCESS	GOBP_POSITIVE_REGULATION_OF_MULTICELLULAR_ORGANISMAL_PROCESS	GOBP_EPITHELIUM_DEVELOPMENT	GOBP_CELLULAR_RESPONSE_TO_STRESS	GOBP_REGULATION_OF_PROTEIN_MODIFICATION_PROCESS		GOBP_MUSCLE_STRUCTURE_DEVELOPMENT	GOBP_CELL_ACTIVATION	GOBP_POSITIVE_REGULATION_OF_CELL_DIFFERENTIATION	GOBP_NEGATIVE_REGULATION_OF_DEVELOPMENTAL_PROCESS			GOBP_HOMEOSTATIC_PROCESS
7227	TRPS1	transcriptional repressor GATA binding 1 [Source:HGNC Symbol;Acc:HGNC:12340]				GOMF_TRANSCRIPTION_REGULATOR_ACTIVITY		GOBP_TISSUE_DEVELOPMENT		GOBP_REGULATION_OF_CELL_DIFFERENTIATION	GOBP_NEGATIVE_REGULATION_OF_NUCLEOBASE_CONTAINING_COMPOUND_METABOLIC_PROCESS	GOCC_CHROMOSOME	GOMF_SEQUENCE_SPECIFIC_DNA_BINDING		GOBP_NEGATIVE_REGULATION_OF_BIOSYNTHETIC_PROCESS	GOCC_CHROMATIN														GOBP_NEGATIVE_REGULATION_OF_TRANSCRIPTION_BY_RNA_POLYMERASE_II				GOBP_REGULATION_OF_MULTICELLULAR_ORGANISMAL_DEVELOPMENT															GOMF_DNA_BINDING_TRANSCRIPTION_FACTOR_ACTIVITY
9096	TBX18	T-box transcription factor 18 [Source:HGNC Symbol;Acc:HGNC:11595]				GOMF_TRANSCRIPTION_REGULATOR_ACTIVITY		GOBP_TISSUE_DEVELOPMENT			GOBP_NEGATIVE_REGULATION_OF_NUCLEOBASE_CONTAINING_COMPOUND_METABOLIC_PROCESS	GOCC_CHROMOSOME	GOMF_SEQUENCE_SPECIFIC_DNA_BINDING		GOBP_NEGATIVE_REGULATION_OF_BIOSYNTHETIC_PROCESS	GOCC_CHROMATIN					GOBP_ANIMAL_ORGAN_MORPHOGENESIS		GOMF_CIS_REGULATORY_REGION_SEQUENCE_SPECIFIC_DNA_BINDING						GOBP_CIRCULATORY_SYSTEM_DEVELOPMENT	GOBP_NEGATIVE_REGULATION_OF_TRANSCRIPTION_BY_RNA_POLYMERASE_II		GOBP_EMBRYO_DEVELOPMENT		GOBP_REGULATION_OF_MULTICELLULAR_ORGANISMAL_DEVELOPMENT				GOBP_EPITHELIUM_DEVELOPMENT				GOBP_MUSCLE_STRUCTURE_DEVELOPMENT					GOBP_ANATOMICAL_STRUCTURE_FORMATION_INVOLVED_IN_MORPHOGENESIS		GOMF_DNA_BINDING_TRANSCRIPTION_FACTOR_ACTIVITY
10320	IKZF1	IKAROS family zinc finger 1 [Source:HGNC Symbol;Acc:HGNC:13176]				GOMF_TRANSCRIPTION_REGULATOR_ACTIVITY		GOBP_TISSUE_DEVELOPMENT			GOBP_NEGATIVE_REGULATION_OF_NUCLEOBASE_CONTAINING_COMPOUND_METABOLIC_PROCESS	GOCC_CHROMOSOME	GOMF_SEQUENCE_SPECIFIC_DNA_BINDING		GOBP_NEGATIVE_REGULATION_OF_BIOSYNTHETIC_PROCESS	GOCC_CHROMATIN							GOMF_CIS_REGULATORY_REGION_SEQUENCE_SPECIFIC_DNA_BINDING					GOBP_IMMUNE_SYSTEM_DEVELOPMENT															GOBP_CELL_ACTIVATION					GOBP_HOMEOSTATIC_PROCESS	GOMF_DNA_BINDING_TRANSCRIPTION_FACTOR_ACTIVITY
54880	BCOR	BCL6 corepressor [Source:HGNC Symbol;Acc:HGNC:20893]				GOMF_TRANSCRIPTION_REGULATOR_ACTIVITY		GOBP_TISSUE_DEVELOPMENT			GOBP_NEGATIVE_REGULATION_OF_NUCLEOBASE_CONTAINING_COMPOUND_METABOLIC_PROCESS		GOMF_SEQUENCE_SPECIFIC_DNA_BINDING		GOBP_NEGATIVE_REGULATION_OF_BIOSYNTHETIC_PROCESS						GOBP_ANIMAL_ORGAN_MORPHOGENESIS			GOMF_TRANSCRIPTION_FACTOR_BINDING					GOBP_CIRCULATORY_SYSTEM_DEVELOPMENT	GOBP_NEGATIVE_REGULATION_OF_TRANSCRIPTION_BY_RNA_POLYMERASE_II		GOBP_EMBRYO_DEVELOPMENT		GOBP_REGULATION_OF_MULTICELLULAR_ORGANISMAL_DEVELOPMENT						GOBP_REGULATION_OF_PROTEIN_MODIFICATION_PROCESS	GOMF_DNA_BINDING_TRANSCRIPTION_FACTOR_BINDING				GOBP_NEGATIVE_REGULATION_OF_DEVELOPMENTAL_PROCESS
4665	NAB2	NGFI-A binding protein 2 [Source:HGNC Symbol;Acc:HGNC:7627]				GOMF_TRANSCRIPTION_REGULATOR_ACTIVITY		GOBP_TISSUE_DEVELOPMENT			GOBP_NEGATIVE_REGULATION_OF_NUCLEOBASE_CONTAINING_COMPOUND_METABOLIC_PROCESS				GOBP_NEGATIVE_REGULATION_OF_BIOSYNTHETIC_PROCESS				GOBP_POSITIVE_REGULATION_OF_MOLECULAR_FUNCTION		GOBP_ANIMAL_ORGAN_MORPHOGENESIS	GOBP_NEUROGENESIS		GOMF_TRANSCRIPTION_FACTOR_BINDING			GOBP_POSITIVE_REGULATION_OF_PROTEIN_METABOLIC_PROCESS				GOBP_PHOSPHORYLATION					GOBP_REGULATION_OF_PHOSPHORUS_METABOLIC_PROCESS				GOBP_REGULATION_OF_PROTEIN_MODIFICATION_PROCESS
1788	DNMT3A	DNA methyltransferase 3 alpha [Source:HGNC Symbol;Acc:HGNC:2978]				GOMF_TRANSCRIPTION_REGULATOR_ACTIVITY			GOBP_REGULATION_OF_CELL_DEATH		GOBP_NEGATIVE_REGULATION_OF_NUCLEOBASE_CONTAINING_COMPOUND_METABOLIC_PROCESS	GOCC_CHROMOSOME	GOMF_SEQUENCE_SPECIFIC_DNA_BINDING	GOBP_PROGRAMMED_CELL_DEATH	GOBP_NEGATIVE_REGULATION_OF_BIOSYNTHETIC_PROCESS	GOCC_CHROMATIN	GOBP_CELLULAR_RESPONSE_TO_ENDOGENOUS_STIMULUS			GOBP_RESPONSE_TO_ENDOGENOUS_STIMULUS		GOBP_NEUROGENESIS	GOMF_CIS_REGULATORY_REGION_SEQUENCE_SPECIFIC_DNA_BINDING	GOMF_TRANSCRIPTION_FACTOR_BINDING						GOBP_NEGATIVE_REGULATION_OF_TRANSCRIPTION_BY_RNA_POLYMERASE_II		GOBP_EMBRYO_DEVELOPMENT	GOBP_RESPONSE_TO_OXYGEN_CONTAINING_COMPOUND		GOBP_CELLULAR_RESPONSE_TO_OXYGEN_CONTAINING_COMPOUND				GOBP_CELLULAR_RESPONSE_TO_STRESS		GOMF_DNA_BINDING_TRANSCRIPTION_FACTOR_BINDING
51341	ZBTB7A	zinc finger and BTB domain containing 7A [Source:HGNC Symbol;Acc:HGNC:18078]				GOMF_TRANSCRIPTION_REGULATOR_ACTIVITY			GOBP_REGULATION_OF_CELL_DEATH		GOBP_NEGATIVE_REGULATION_OF_NUCLEOBASE_CONTAINING_COMPOUND_METABOLIC_PROCESS	GOCC_CHROMOSOME	GOMF_SEQUENCE_SPECIFIC_DNA_BINDING	GOBP_PROGRAMMED_CELL_DEATH	GOBP_NEGATIVE_REGULATION_OF_BIOSYNTHETIC_PROCESS		GOBP_CELLULAR_RESPONSE_TO_ENDOGENOUS_STIMULUS		GOBP_POSITIVE_REGULATION_OF_MOLECULAR_FUNCTION	GOBP_RESPONSE_TO_ENDOGENOUS_STIMULUS			GOMF_CIS_REGULATORY_REGION_SEQUENCE_SPECIFIC_DNA_BINDING	GOMF_TRANSCRIPTION_FACTOR_BINDING				GOBP_IMMUNE_SYSTEM_DEVELOPMENT		GOBP_NEGATIVE_REGULATION_OF_TRANSCRIPTION_BY_RNA_POLYMERASE_II	GOBP_PHOSPHORYLATION					GOBP_REGULATION_OF_PHOSPHORUS_METABOLIC_PROCESS			GOBP_CELLULAR_RESPONSE_TO_STRESS		GOMF_DNA_BINDING_TRANSCRIPTION_FACTOR_BINDING		GOBP_CELL_ACTIVATION					GOBP_HOMEOSTATIC_PROCESS	GOMF_DNA_BINDING_TRANSCRIPTION_FACTOR_ACTIVITY
51274	KLF3	Kruppel like factor 3 [Source:HGNC Symbol;Acc:HGNC:16516]				GOMF_TRANSCRIPTION_REGULATOR_ACTIVITY					GOBP_NEGATIVE_REGULATION_OF_NUCLEOBASE_CONTAINING_COMPOUND_METABOLIC_PROCESS	GOCC_CHROMOSOME	GOMF_SEQUENCE_SPECIFIC_DNA_BINDING		GOBP_NEGATIVE_REGULATION_OF_BIOSYNTHETIC_PROCESS	GOCC_CHROMATIN	GOBP_CELLULAR_RESPONSE_TO_ENDOGENOUS_STIMULUS			GOBP_RESPONSE_TO_ENDOGENOUS_STIMULUS			GOMF_CIS_REGULATORY_REGION_SEQUENCE_SPECIFIC_DNA_BINDING							GOBP_NEGATIVE_REGULATION_OF_TRANSCRIPTION_BY_RNA_POLYMERASE_II			GOBP_RESPONSE_TO_OXYGEN_CONTAINING_COMPOUND		GOBP_CELLULAR_RESPONSE_TO_OXYGEN_CONTAINING_COMPOUND														GOMF_DNA_BINDING_TRANSCRIPTION_FACTOR_ACTIVITY
9611	NCOR1	nuclear receptor corepressor 1 [Source:HGNC Symbol;Acc:HGNC:7672]				GOMF_TRANSCRIPTION_REGULATOR_ACTIVITY					GOBP_NEGATIVE_REGULATION_OF_NUCLEOBASE_CONTAINING_COMPOUND_METABOLIC_PROCESS	GOCC_CHROMOSOME	GOMF_SEQUENCE_SPECIFIC_DNA_BINDING		GOBP_NEGATIVE_REGULATION_OF_BIOSYNTHETIC_PROCESS	GOCC_CHROMATIN	GOBP_CELLULAR_RESPONSE_TO_ENDOGENOUS_STIMULUS			GOBP_RESPONSE_TO_ENDOGENOUS_STIMULUS				GOMF_TRANSCRIPTION_FACTOR_BINDING						GOBP_NEGATIVE_REGULATION_OF_TRANSCRIPTION_BY_RNA_POLYMERASE_II	GOBP_PHOSPHORYLATION					GOBP_REGULATION_OF_PHOSPHORUS_METABOLIC_PROCESS			GOBP_CELLULAR_RESPONSE_TO_STRESS		GOMF_DNA_BINDING_TRANSCRIPTION_FACTOR_BINDING					GOBP_POSITIVE_REGULATION_OF_GENE_EXPRESSION
7050	TGIF1	TGFB induced factor homeobox 1 [Source:HGNC Symbol;Acc:HGNC:11776]				GOMF_TRANSCRIPTION_REGULATOR_ACTIVITY					GOBP_NEGATIVE_REGULATION_OF_NUCLEOBASE_CONTAINING_COMPOUND_METABOLIC_PROCESS	GOCC_CHROMOSOME	GOMF_SEQUENCE_SPECIFIC_DNA_BINDING		GOBP_NEGATIVE_REGULATION_OF_BIOSYNTHETIC_PROCESS	GOCC_CHROMATIN							GOMF_CIS_REGULATORY_REGION_SEQUENCE_SPECIFIC_DNA_BINDING							GOBP_NEGATIVE_REGULATION_OF_TRANSCRIPTION_BY_RNA_POLYMERASE_II																			GOMF_DNA_BINDING_TRANSCRIPTION_FACTOR_ACTIVITY
1822	ATN1	atrophin 1 [Source:HGNC Symbol;Acc:HGNC:3033]				GOMF_TRANSCRIPTION_REGULATOR_ACTIVITY					GOBP_NEGATIVE_REGULATION_OF_NUCLEOBASE_CONTAINING_COMPOUND_METABOLIC_PROCESS			GOBP_PROGRAMMED_CELL_DEATH	GOBP_NEGATIVE_REGULATION_OF_BIOSYNTHETIC_PROCESS															GOBP_NEGATIVE_REGULATION_OF_TRANSCRIPTION_BY_RNA_POLYMERASE_II
3337	DNAJB1	DnaJ heat shock protein family (Hsp40) member B1 [Source:HGNC Symbol;Acc:HGNC:5270]				GOMF_TRANSCRIPTION_REGULATOR_ACTIVITY					GOBP_NEGATIVE_REGULATION_OF_NUCLEOBASE_CONTAINING_COMPOUND_METABOLIC_PROCESS				GOBP_NEGATIVE_REGULATION_OF_BIOSYNTHETIC_PROCESS				GOBP_POSITIVE_REGULATION_OF_MOLECULAR_FUNCTION											GOBP_NEGATIVE_REGULATION_OF_TRANSCRIPTION_BY_RNA_POLYMERASE_II									GOBP_CELLULAR_RESPONSE_TO_STRESS
23613	ZMYND8	zinc finger MYND-type containing 8 [Source:HGNC Symbol;Acc:HGNC:9397]				GOMF_TRANSCRIPTION_REGULATOR_ACTIVITY					GOBP_NEGATIVE_REGULATION_OF_NUCLEOBASE_CONTAINING_COMPOUND_METABOLIC_PROCESS				GOBP_NEGATIVE_REGULATION_OF_BIOSYNTHETIC_PROCESS									GOMF_TRANSCRIPTION_FACTOR_BINDING																	GOMF_DNA_BINDING_TRANSCRIPTION_FACTOR_BINDING
1789	DNMT3B	DNA methyltransferase 3 beta [Source:HGNC Symbol;Acc:HGNC:2979]				GOMF_TRANSCRIPTION_REGULATOR_ACTIVITY					GOBP_NEGATIVE_REGULATION_OF_NUCLEOBASE_CONTAINING_COMPOUND_METABOLIC_PROCESS				GOBP_NEGATIVE_REGULATION_OF_BIOSYNTHETIC_PROCESS												GOBP_POSITIVE_REGULATION_OF_PROTEIN_METABOLIC_PROCESS			GOBP_NEGATIVE_REGULATION_OF_TRANSCRIPTION_BY_RNA_POLYMERASE_II										GOBP_REGULATION_OF_PROTEIN_MODIFICATION_PROCESS						GOBP_POSITIVE_REGULATION_OF_GENE_EXPRESSION
1879	EBF1	EBF transcription factor 1 [Source:HGNC Symbol;Acc:HGNC:3126]				GOMF_TRANSCRIPTION_REGULATOR_ACTIVITY						GOCC_CHROMOSOME	GOMF_SEQUENCE_SPECIFIC_DNA_BINDING			GOCC_CHROMATIN							GOMF_CIS_REGULATORY_REGION_SEQUENCE_SPECIFIC_DNA_BINDING																										GOMF_DNA_BINDING_TRANSCRIPTION_FACTOR_ACTIVITY
79776	ZFHX4	zinc finger homeobox 4 [Source:HGNC Symbol;Acc:HGNC:30939]				GOMF_TRANSCRIPTION_REGULATOR_ACTIVITY						GOCC_CHROMOSOME	GOMF_SEQUENCE_SPECIFIC_DNA_BINDING			GOCC_CHROMATIN							GOMF_CIS_REGULATORY_REGION_SEQUENCE_SPECIFIC_DNA_BINDING																										GOMF_DNA_BINDING_TRANSCRIPTION_FACTOR_ACTIVITY
221037	JMJD1C	jumonji domain containing 1C [Source:HGNC Symbol;Acc:HGNC:12313]				GOMF_TRANSCRIPTION_REGULATOR_ACTIVITY						GOCC_CHROMOSOME				GOCC_CHROMATIN								GOMF_TRANSCRIPTION_FACTOR_BINDING																	GOMF_DNA_BINDING_TRANSCRIPTION_FACTOR_BINDING
90827	ZNF479	zinc finger protein 479 [Source:HGNC Symbol;Acc:HGNC:23258]				GOMF_TRANSCRIPTION_REGULATOR_ACTIVITY							GOMF_SEQUENCE_SPECIFIC_DNA_BINDING										GOMF_CIS_REGULATORY_REGION_SEQUENCE_SPECIFIC_DNA_BINDING																										GOMF_DNA_BINDING_TRANSCRIPTION_FACTOR_ACTIVITY
3899	AFF3	AF4/FMR2 family member 3 [Source:HGNC Symbol;Acc:HGNC:6473]				GOMF_TRANSCRIPTION_REGULATOR_ACTIVITY																										GOBP_EMBRYO_DEVELOPMENT																	GOMF_DNA_BINDING_TRANSCRIPTION_FACTOR_ACTIVITY
2316	FLNA	filamin A [Source:HGNC Symbol;Acc:HGNC:3754]						GOBP_TISSUE_DEVELOPMENT	GOBP_REGULATION_OF_CELL_DEATH	GOBP_REGULATION_OF_CELL_DIFFERENTIATION	GOBP_NEGATIVE_REGULATION_OF_NUCLEOBASE_CONTAINING_COMPOUND_METABOLIC_PROCESS			GOBP_PROGRAMMED_CELL_DEATH	GOBP_NEGATIVE_REGULATION_OF_BIOSYNTHETIC_PROCESS		GOBP_CELLULAR_RESPONSE_TO_ENDOGENOUS_STIMULUS			GOBP_RESPONSE_TO_ENDOGENOUS_STIMULUS	GOBP_ANIMAL_ORGAN_MORPHOGENESIS	GOBP_NEUROGENESIS		GOMF_TRANSCRIPTION_FACTOR_BINDING	GOBP_POSITIVE_REGULATION_OF_SIGNALING	GOBP_POSITIVE_REGULATION_OF_DEVELOPMENTAL_PROCESS			GOBP_CIRCULATORY_SYSTEM_DEVELOPMENT				GOBP_RESPONSE_TO_OXYGEN_CONTAINING_COMPOUND		GOBP_CELLULAR_RESPONSE_TO_OXYGEN_CONTAINING_COMPOUND			GOBP_EPITHELIUM_DEVELOPMENT	GOBP_CELLULAR_RESPONSE_TO_STRESS		GOMF_DNA_BINDING_TRANSCRIPTION_FACTOR_BINDING		GOBP_CELL_ACTIVATION	GOBP_POSITIVE_REGULATION_OF_CELL_DIFFERENTIATION			GOBP_ANATOMICAL_STRUCTURE_FORMATION_INVOLVED_IN_MORPHOGENESIS
2260	FGFR1	fibroblast growth factor receptor 1 [Source:HGNC Symbol;Acc:HGNC:3688]						GOBP_TISSUE_DEVELOPMENT	GOBP_REGULATION_OF_CELL_DEATH	GOBP_REGULATION_OF_CELL_DIFFERENTIATION				GOBP_PROGRAMMED_CELL_DEATH			GOBP_CELLULAR_RESPONSE_TO_ENDOGENOUS_STIMULUS	GOBP_REGULATION_OF_CELL_POPULATION_PROLIFERATION	GOBP_POSITIVE_REGULATION_OF_MOLECULAR_FUNCTION	GOBP_RESPONSE_TO_ENDOGENOUS_STIMULUS	GOBP_ANIMAL_ORGAN_MORPHOGENESIS	GOBP_NEUROGENESIS			GOBP_POSITIVE_REGULATION_OF_SIGNALING	GOBP_POSITIVE_REGULATION_OF_DEVELOPMENTAL_PROCESS	GOBP_POSITIVE_REGULATION_OF_PROTEIN_METABOLIC_PROCESS				GOBP_PHOSPHORYLATION	GOBP_EMBRYO_DEVELOPMENT				GOBP_REGULATION_OF_PHOSPHORUS_METABOLIC_PROCESS				GOBP_REGULATION_OF_PROTEIN_MODIFICATION_PROCESS				GOBP_POSITIVE_REGULATION_OF_CELL_DIFFERENTIATION
3791	KDR	kinase insert domain receptor [Source:HGNC Symbol;Acc:HGNC:6307]						GOBP_TISSUE_DEVELOPMENT	GOBP_REGULATION_OF_CELL_DEATH	GOBP_REGULATION_OF_CELL_DIFFERENTIATION				GOBP_PROGRAMMED_CELL_DEATH			GOBP_CELLULAR_RESPONSE_TO_ENDOGENOUS_STIMULUS	GOBP_REGULATION_OF_CELL_POPULATION_PROLIFERATION	GOBP_POSITIVE_REGULATION_OF_MOLECULAR_FUNCTION	GOBP_RESPONSE_TO_ENDOGENOUS_STIMULUS	GOBP_ANIMAL_ORGAN_MORPHOGENESIS				GOBP_POSITIVE_REGULATION_OF_SIGNALING	GOBP_POSITIVE_REGULATION_OF_DEVELOPMENTAL_PROCESS	GOBP_POSITIVE_REGULATION_OF_PROTEIN_METABOLIC_PROCESS	GOBP_IMMUNE_SYSTEM_DEVELOPMENT	GOBP_CIRCULATORY_SYSTEM_DEVELOPMENT		GOBP_PHOSPHORYLATION	GOBP_EMBRYO_DEVELOPMENT		GOBP_REGULATION_OF_MULTICELLULAR_ORGANISMAL_DEVELOPMENT		GOBP_REGULATION_OF_PHOSPHORUS_METABOLIC_PROCESS	GOBP_POSITIVE_REGULATION_OF_MULTICELLULAR_ORGANISMAL_PROCESS	GOBP_EPITHELIUM_DEVELOPMENT		GOBP_REGULATION_OF_PROTEIN_MODIFICATION_PROCESS				GOBP_POSITIVE_REGULATION_OF_CELL_DIFFERENTIATION			GOBP_ANATOMICAL_STRUCTURE_FORMATION_INVOLVED_IN_MORPHOGENESIS	GOBP_HOMEOSTATIC_PROCESS
9353	SLIT2	slit guidance ligand 2 [Source:HGNC Symbol;Acc:HGNC:11086]						GOBP_TISSUE_DEVELOPMENT	GOBP_REGULATION_OF_CELL_DEATH	GOBP_REGULATION_OF_CELL_DIFFERENTIATION				GOBP_PROGRAMMED_CELL_DEATH			GOBP_CELLULAR_RESPONSE_TO_ENDOGENOUS_STIMULUS			GOBP_RESPONSE_TO_ENDOGENOUS_STIMULUS	GOBP_ANIMAL_ORGAN_MORPHOGENESIS	GOBP_NEUROGENESIS				GOBP_POSITIVE_REGULATION_OF_DEVELOPMENTAL_PROCESS			GOBP_CIRCULATORY_SYSTEM_DEVELOPMENT		GOBP_PHOSPHORYLATION		GOBP_RESPONSE_TO_OXYGEN_CONTAINING_COMPOUND	GOBP_REGULATION_OF_MULTICELLULAR_ORGANISMAL_DEVELOPMENT	GOBP_CELLULAR_RESPONSE_TO_OXYGEN_CONTAINING_COMPOUND	GOBP_REGULATION_OF_PHOSPHORUS_METABOLIC_PROCESS	GOBP_POSITIVE_REGULATION_OF_MULTICELLULAR_ORGANISMAL_PROCESS	GOBP_EPITHELIUM_DEVELOPMENT		GOBP_REGULATION_OF_PROTEIN_MODIFICATION_PROCESS				GOBP_POSITIVE_REGULATION_OF_CELL_DIFFERENTIATION			GOBP_ANATOMICAL_STRUCTURE_FORMATION_INVOLVED_IN_MORPHOGENESIS
3845	KRAS	KRAS proto-oncogene, GTPase [Source:HGNC Symbol;Acc:HGNC:6407]						GOBP_TISSUE_DEVELOPMENT	GOBP_REGULATION_OF_CELL_DEATH	GOBP_REGULATION_OF_CELL_DIFFERENTIATION				GOBP_PROGRAMMED_CELL_DEATH				GOBP_REGULATION_OF_CELL_POPULATION_PROLIFERATION			GOBP_ANIMAL_ORGAN_MORPHOGENESIS	GOBP_NEUROGENESIS			GOBP_POSITIVE_REGULATION_OF_SIGNALING		GOBP_POSITIVE_REGULATION_OF_PROTEIN_METABOLIC_PROCESS				GOBP_PHOSPHORYLATION					GOBP_REGULATION_OF_PHOSPHORUS_METABOLIC_PROCESS		GOBP_EPITHELIUM_DEVELOPMENT		GOBP_REGULATION_OF_PROTEIN_MODIFICATION_PROCESS		GOBP_MUSCLE_STRUCTURE_DEVELOPMENT			GOBP_NEGATIVE_REGULATION_OF_DEVELOPMENTAL_PROCESS	GOBP_POSITIVE_REGULATION_OF_GENE_EXPRESSION		GOBP_HOMEOSTATIC_PROCESS
5290	PIK3CA	phosphatidylinositol-4,5-bisphosphate 3-kinase catalytic subunit alpha [Source:HGNC Symbol;Acc:HGNC:8975]						GOBP_TISSUE_DEVELOPMENT	GOBP_REGULATION_OF_CELL_DEATH					GOBP_PROGRAMMED_CELL_DEATH			GOBP_CELLULAR_RESPONSE_TO_ENDOGENOUS_STIMULUS	GOBP_REGULATION_OF_CELL_POPULATION_PROLIFERATION	GOBP_POSITIVE_REGULATION_OF_MOLECULAR_FUNCTION	GOBP_RESPONSE_TO_ENDOGENOUS_STIMULUS					GOBP_POSITIVE_REGULATION_OF_SIGNALING		GOBP_POSITIVE_REGULATION_OF_PROTEIN_METABOLIC_PROCESS		GOBP_CIRCULATORY_SYSTEM_DEVELOPMENT		GOBP_PHOSPHORYLATION		GOBP_RESPONSE_TO_OXYGEN_CONTAINING_COMPOUND		GOBP_CELLULAR_RESPONSE_TO_OXYGEN_CONTAINING_COMPOUND	GOBP_REGULATION_OF_PHOSPHORUS_METABOLIC_PROCESS			GOBP_CELLULAR_RESPONSE_TO_STRESS	GOBP_REGULATION_OF_PROTEIN_MODIFICATION_PROCESS			GOBP_CELL_ACTIVATION				GOBP_ANATOMICAL_STRUCTURE_FORMATION_INVOLVED_IN_MORPHOGENESIS	GOBP_HOMEOSTATIC_PROCESS
9113	LATS1	large tumor suppressor kinase 1 [Source:HGNC Symbol;Acc:HGNC:6514]						GOBP_TISSUE_DEVELOPMENT	GOBP_REGULATION_OF_CELL_DEATH					GOBP_PROGRAMMED_CELL_DEATH			GOBP_CELLULAR_RESPONSE_TO_ENDOGENOUS_STIMULUS			GOBP_RESPONSE_TO_ENDOGENOUS_STIMULUS				GOMF_TRANSCRIPTION_FACTOR_BINDING			GOBP_POSITIVE_REGULATION_OF_PROTEIN_METABOLIC_PROCESS				GOBP_PHOSPHORYLATION	GOBP_EMBRYO_DEVELOPMENT				GOBP_REGULATION_OF_PHOSPHORUS_METABOLIC_PROCESS		GOBP_EPITHELIUM_DEVELOPMENT		GOBP_REGULATION_OF_PROTEIN_MODIFICATION_PROCESS	GOMF_DNA_BINDING_TRANSCRIPTION_FACTOR_BINDING						GOBP_ANATOMICAL_STRUCTURE_FORMATION_INVOLVED_IN_MORPHOGENESIS
1436	CSF1R	colony stimulating factor 1 receptor [Source:HGNC Symbol;Acc:HGNC:2433]						GOBP_TISSUE_DEVELOPMENT	GOBP_REGULATION_OF_CELL_DEATH					GOBP_PROGRAMMED_CELL_DEATH				GOBP_REGULATION_OF_CELL_POPULATION_PROLIFERATION	GOBP_POSITIVE_REGULATION_OF_MOLECULAR_FUNCTION		GOBP_ANIMAL_ORGAN_MORPHOGENESIS	GOBP_NEUROGENESIS			GOBP_POSITIVE_REGULATION_OF_SIGNALING		GOBP_POSITIVE_REGULATION_OF_PROTEIN_METABOLIC_PROCESS	GOBP_IMMUNE_SYSTEM_DEVELOPMENT			GOBP_PHOSPHORYLATION					GOBP_REGULATION_OF_PHOSPHORUS_METABOLIC_PROCESS	GOBP_POSITIVE_REGULATION_OF_MULTICELLULAR_ORGANISMAL_PROCESS	GOBP_EPITHELIUM_DEVELOPMENT		GOBP_REGULATION_OF_PROTEIN_MODIFICATION_PROCESS						GOBP_POSITIVE_REGULATION_OF_GENE_EXPRESSION		GOBP_HOMEOSTATIC_PROCESS
2065	ERBB3	erb-b2 receptor tyrosine kinase 3 [Source:HGNC Symbol;Acc:HGNC:3431]						GOBP_TISSUE_DEVELOPMENT	GOBP_REGULATION_OF_CELL_DEATH					GOBP_PROGRAMMED_CELL_DEATH				GOBP_REGULATION_OF_CELL_POPULATION_PROLIFERATION	GOBP_POSITIVE_REGULATION_OF_MOLECULAR_FUNCTION			GOBP_NEUROGENESIS			GOBP_POSITIVE_REGULATION_OF_SIGNALING	GOBP_POSITIVE_REGULATION_OF_DEVELOPMENTAL_PROCESS	GOBP_POSITIVE_REGULATION_OF_PROTEIN_METABOLIC_PROCESS		GOBP_CIRCULATORY_SYSTEM_DEVELOPMENT		GOBP_PHOSPHORYLATION					GOBP_REGULATION_OF_PHOSPHORUS_METABOLIC_PROCESS	GOBP_POSITIVE_REGULATION_OF_MULTICELLULAR_ORGANISMAL_PROCESS			GOBP_REGULATION_OF_PROTEIN_MODIFICATION_PROCESS		GOBP_MUSCLE_STRUCTURE_DEVELOPMENT				GOBP_POSITIVE_REGULATION_OF_GENE_EXPRESSION
91	ACVR1B	activin A receptor type 1B [Source:HGNC Symbol;Acc:HGNC:172]						GOBP_TISSUE_DEVELOPMENT		GOBP_REGULATION_OF_CELL_DIFFERENTIATION				GOBP_PROGRAMMED_CELL_DEATH											GOBP_POSITIVE_REGULATION_OF_SIGNALING	GOBP_POSITIVE_REGULATION_OF_DEVELOPMENTAL_PROCESS		GOBP_IMMUNE_SYSTEM_DEVELOPMENT			GOBP_PHOSPHORYLATION	GOBP_EMBRYO_DEVELOPMENT		GOBP_REGULATION_OF_MULTICELLULAR_ORGANISMAL_DEVELOPMENT			GOBP_POSITIVE_REGULATION_OF_MULTICELLULAR_ORGANISMAL_PROCESS	GOBP_EPITHELIUM_DEVELOPMENT						GOBP_POSITIVE_REGULATION_OF_CELL_DIFFERENTIATION		GOBP_POSITIVE_REGULATION_OF_GENE_EXPRESSION		GOBP_HOMEOSTATIC_PROCESS
5781	PTPN11	protein tyrosine phosphatase non-receptor type 11 [Source:HGNC Symbol;Acc:HGNC:9644]						GOBP_TISSUE_DEVELOPMENT		GOBP_REGULATION_OF_CELL_DIFFERENTIATION							GOBP_CELLULAR_RESPONSE_TO_ENDOGENOUS_STIMULUS			GOBP_RESPONSE_TO_ENDOGENOUS_STIMULUS		GOBP_NEUROGENESIS			GOBP_POSITIVE_REGULATION_OF_SIGNALING		GOBP_POSITIVE_REGULATION_OF_PROTEIN_METABOLIC_PROCESS	GOBP_IMMUNE_SYSTEM_DEVELOPMENT	GOBP_CIRCULATORY_SYSTEM_DEVELOPMENT		GOBP_PHOSPHORYLATION		GOBP_RESPONSE_TO_OXYGEN_CONTAINING_COMPOUND	GOBP_REGULATION_OF_MULTICELLULAR_ORGANISMAL_DEVELOPMENT	GOBP_CELLULAR_RESPONSE_TO_OXYGEN_CONTAINING_COMPOUND	GOBP_REGULATION_OF_PHOSPHORUS_METABOLIC_PROCESS	GOBP_POSITIVE_REGULATION_OF_MULTICELLULAR_ORGANISMAL_PROCESS		GOBP_CELLULAR_RESPONSE_TO_STRESS	GOBP_REGULATION_OF_PROTEIN_MODIFICATION_PROCESS			GOBP_CELL_ACTIVATION		GOBP_NEGATIVE_REGULATION_OF_DEVELOPMENTAL_PROCESS	GOBP_POSITIVE_REGULATION_OF_GENE_EXPRESSION	GOBP_ANATOMICAL_STRUCTURE_FORMATION_INVOLVED_IN_MORPHOGENESIS	GOBP_HOMEOSTATIC_PROCESS
2042	EPHA3	EPH receptor A3 [Source:HGNC Symbol;Acc:HGNC:3387]						GOBP_TISSUE_DEVELOPMENT		GOBP_REGULATION_OF_CELL_DIFFERENTIATION									GOBP_POSITIVE_REGULATION_OF_MOLECULAR_FUNCTION			GOBP_NEUROGENESIS									GOBP_PHOSPHORYLATION		GOBP_RESPONSE_TO_OXYGEN_CONTAINING_COMPOUND		GOBP_CELLULAR_RESPONSE_TO_OXYGEN_CONTAINING_COMPOUND	GOBP_REGULATION_OF_PHOSPHORUS_METABOLIC_PROCESS
5879	RAC1	Rac family small GTPase 1 [Source:HGNC Symbol;Acc:HGNC:9801]						GOBP_TISSUE_DEVELOPMENT		GOBP_REGULATION_OF_CELL_DIFFERENTIATION											GOBP_ANIMAL_ORGAN_MORPHOGENESIS	GOBP_NEUROGENESIS			GOBP_POSITIVE_REGULATION_OF_SIGNALING	GOBP_POSITIVE_REGULATION_OF_DEVELOPMENTAL_PROCESS	GOBP_POSITIVE_REGULATION_OF_PROTEIN_METABOLIC_PROCESS				GOBP_PHOSPHORYLATION					GOBP_REGULATION_OF_PHOSPHORUS_METABOLIC_PROCESS		GOBP_EPITHELIUM_DEVELOPMENT		GOBP_REGULATION_OF_PROTEIN_MODIFICATION_PROCESS				GOBP_POSITIVE_REGULATION_OF_CELL_DIFFERENTIATION
54715	RBFOX1	RNA binding fox-1 homolog 1 [Source:HGNC Symbol;Acc:HGNC:18222]						GOBP_TISSUE_DEVELOPMENT		GOBP_REGULATION_OF_CELL_DIFFERENTIATION																																GOBP_MUSCLE_STRUCTURE_DEVELOPMENT
4615	MYD88	MYD88 innate immune signal transduction adaptor [Source:HGNC Symbol;Acc:HGNC:7562]						GOBP_TISSUE_DEVELOPMENT			GOBP_NEGATIVE_REGULATION_OF_NUCLEOBASE_CONTAINING_COMPOUND_METABOLIC_PROCESS			GOBP_PROGRAMMED_CELL_DEATH				GOBP_REGULATION_OF_CELL_POPULATION_PROLIFERATION	GOBP_POSITIVE_REGULATION_OF_MOLECULAR_FUNCTION	GOBP_RESPONSE_TO_ENDOGENOUS_STIMULUS					GOBP_POSITIVE_REGULATION_OF_SIGNALING								GOBP_RESPONSE_TO_OXYGEN_CONTAINING_COMPOUND		GOBP_CELLULAR_RESPONSE_TO_OXYGEN_CONTAINING_COMPOUND		GOBP_POSITIVE_REGULATION_OF_MULTICELLULAR_ORGANISMAL_PROCESS	GOBP_EPITHELIUM_DEVELOPMENT	GOBP_CELLULAR_RESPONSE_TO_STRESS				GOBP_CELL_ACTIVATION			GOBP_POSITIVE_REGULATION_OF_GENE_EXPRESSION
7273	TTN	titin [Source:HGNC Symbol;Acc:HGNC:12403]						GOBP_TISSUE_DEVELOPMENT				GOCC_CHROMOSOME									GOBP_ANIMAL_ORGAN_MORPHOGENESIS								GOBP_CIRCULATORY_SYSTEM_DEVELOPMENT		GOBP_PHOSPHORYLATION					GOBP_REGULATION_OF_PHOSPHORUS_METABOLIC_PROCESS				GOBP_REGULATION_OF_PROTEIN_MODIFICATION_PROCESS		GOBP_MUSCLE_STRUCTURE_DEVELOPMENT				GOBP_POSITIVE_REGULATION_OF_GENE_EXPRESSION	GOBP_ANATOMICAL_STRUCTURE_FORMATION_INVOLVED_IN_MORPHOGENESIS
6262	RYR2	ryanodine receptor 2 [Source:HGNC Symbol;Acc:HGNC:10484]						GOBP_TISSUE_DEVELOPMENT						GOBP_PROGRAMMED_CELL_DEATH			GOBP_CELLULAR_RESPONSE_TO_ENDOGENOUS_STIMULUS		GOBP_POSITIVE_REGULATION_OF_MOLECULAR_FUNCTION	GOBP_RESPONSE_TO_ENDOGENOUS_STIMULUS	GOBP_ANIMAL_ORGAN_MORPHOGENESIS								GOBP_CIRCULATORY_SYSTEM_DEVELOPMENT			GOBP_EMBRYO_DEVELOPMENT	GOBP_RESPONSE_TO_OXYGEN_CONTAINING_COMPOUND		GOBP_CELLULAR_RESPONSE_TO_OXYGEN_CONTAINING_COMPOUND		GOBP_POSITIVE_REGULATION_OF_MULTICELLULAR_ORGANISMAL_PROCESS	GOBP_EPITHELIUM_DEVELOPMENT				GOBP_MUSCLE_STRUCTURE_DEVELOPMENT						GOBP_HOMEOSTATIC_PROCESS
9863	MAGI2	membrane associated guanylate kinase, WW and PDZ domain containing 2 [Source:HGNC Symbol;Acc:HGNC:18957]						GOBP_TISSUE_DEVELOPMENT									GOBP_CELLULAR_RESPONSE_TO_ENDOGENOUS_STIMULUS	GOBP_REGULATION_OF_CELL_POPULATION_PROLIFERATION	GOBP_POSITIVE_REGULATION_OF_MOLECULAR_FUNCTION	GOBP_RESPONSE_TO_ENDOGENOUS_STIMULUS	GOBP_ANIMAL_ORGAN_MORPHOGENESIS	GOBP_NEUROGENESIS					GOBP_POSITIVE_REGULATION_OF_PROTEIN_METABOLIC_PROCESS									GOBP_REGULATION_OF_PHOSPHORUS_METABOLIC_PROCESS		GOBP_EPITHELIUM_DEVELOPMENT		GOBP_REGULATION_OF_PROTEIN_MODIFICATION_PROCESS
2132	EXT2	exostosin glycosyltransferase 2 [Source:HGNC Symbol;Acc:HGNC:3513]						GOBP_TISSUE_DEVELOPMENT									GOBP_CELLULAR_RESPONSE_TO_ENDOGENOUS_STIMULUS			GOBP_RESPONSE_TO_ENDOGENOUS_STIMULUS	GOBP_ANIMAL_ORGAN_MORPHOGENESIS											GOBP_EMBRYO_DEVELOPMENT															GOBP_ANATOMICAL_STRUCTURE_FORMATION_INVOLVED_IN_MORPHOGENESIS	GOBP_HOMEOSTATIC_PROCESS
1282	COL4A1	collagen type IV alpha 1 chain [Source:HGNC Symbol;Acc:HGNC:2202]						GOBP_TISSUE_DEVELOPMENT									GOBP_CELLULAR_RESPONSE_TO_ENDOGENOUS_STIMULUS			GOBP_RESPONSE_TO_ENDOGENOUS_STIMULUS									GOBP_CIRCULATORY_SYSTEM_DEVELOPMENT				GOBP_RESPONSE_TO_OXYGEN_CONTAINING_COMPOUND		GOBP_CELLULAR_RESPONSE_TO_OXYGEN_CONTAINING_COMPOUND			GOBP_EPITHELIUM_DEVELOPMENT									GOBP_ANATOMICAL_STRUCTURE_FORMATION_INVOLVED_IN_MORPHOGENESIS
1756	DMD	dystrophin [Source:HGNC Symbol;Acc:HGNC:2928]						GOBP_TISSUE_DEVELOPMENT											GOBP_POSITIVE_REGULATION_OF_MOLECULAR_FUNCTION			GOBP_NEUROGENESIS									GOBP_PHOSPHORYLATION					GOBP_REGULATION_OF_PHOSPHORUS_METABOLIC_PROCESS				GOBP_REGULATION_OF_PROTEIN_MODIFICATION_PROCESS		GOBP_MUSCLE_STRUCTURE_DEVELOPMENT						GOBP_HOMEOSTATIC_PROCESS
84870	RSPO3	R-spondin 3 [Source:HGNC Symbol;Acc:HGNC:20866]						GOBP_TISSUE_DEVELOPMENT													GOBP_ANIMAL_ORGAN_MORPHOGENESIS				GOBP_POSITIVE_REGULATION_OF_SIGNALING				GOBP_CIRCULATORY_SYSTEM_DEVELOPMENT			GOBP_EMBRYO_DEVELOPMENT						GOBP_EPITHELIUM_DEVELOPMENT									GOBP_ANATOMICAL_STRUCTURE_FORMATION_INVOLVED_IN_MORPHOGENESIS
1301	COL11A1	collagen type XI alpha 1 chain [Source:HGNC Symbol;Acc:HGNC:2186]						GOBP_TISSUE_DEVELOPMENT													GOBP_ANIMAL_ORGAN_MORPHOGENESIS								GOBP_CIRCULATORY_SYSTEM_DEVELOPMENT			GOBP_EMBRYO_DEVELOPMENT										GOBP_MUSCLE_STRUCTURE_DEVELOPMENT					GOBP_ANATOMICAL_STRUCTURE_FORMATION_INVOLVED_IN_MORPHOGENESIS
55083	KIF26B	kinesin family member 26B [Source:HGNC Symbol;Acc:HGNC:25484]						GOBP_TISSUE_DEVELOPMENT													GOBP_ANIMAL_ORGAN_MORPHOGENESIS																	GOBP_EPITHELIUM_DEVELOPMENT									GOBP_ANATOMICAL_STRUCTURE_FORMATION_INVOLVED_IN_MORPHOGENESIS
64478	CSMD1	CUB and Sushi multiple domains 1 [Source:HGNC Symbol;Acc:HGNC:14026]						GOBP_TISSUE_DEVELOPMENT													GOBP_ANIMAL_ORGAN_MORPHOGENESIS																	GOBP_EPITHELIUM_DEVELOPMENT										GOBP_HOMEOSTATIC_PROCESS
5339	PLEC	plectin [Source:HGNC Symbol;Acc:HGNC:9069]						GOBP_TISSUE_DEVELOPMENT														GOBP_NEUROGENESIS							GOBP_CIRCULATORY_SYSTEM_DEVELOPMENT		GOBP_PHOSPHORYLATION		GOBP_RESPONSE_TO_OXYGEN_CONTAINING_COMPOUND		GOBP_CELLULAR_RESPONSE_TO_OXYGEN_CONTAINING_COMPOUND	GOBP_REGULATION_OF_PHOSPHORUS_METABOLIC_PROCESS		GOBP_EPITHELIUM_DEVELOPMENT	GOBP_CELLULAR_RESPONSE_TO_STRESS	GOBP_REGULATION_OF_PROTEIN_MODIFICATION_PROCESS		GOBP_MUSCLE_STRUCTURE_DEVELOPMENT					GOBP_ANATOMICAL_STRUCTURE_FORMATION_INVOLVED_IN_MORPHOGENESIS	GOBP_HOMEOSTATIC_PROCESS
3936	LCP1	lymphocyte cytosolic protein 1 [Source:HGNC Symbol;Acc:HGNC:6528]						GOBP_TISSUE_DEVELOPMENT																														GOBP_EPITHELIUM_DEVELOPMENT					GOBP_CELL_ACTIVATION
3815	KIT	KIT proto-oncogene, receptor tyrosine kinase [Source:HGNC Symbol;Acc:HGNC:6342]							GOBP_REGULATION_OF_CELL_DEATH	GOBP_REGULATION_OF_CELL_DIFFERENTIATION				GOBP_PROGRAMMED_CELL_DEATH			GOBP_CELLULAR_RESPONSE_TO_ENDOGENOUS_STIMULUS	GOBP_REGULATION_OF_CELL_POPULATION_PROLIFERATION	GOBP_POSITIVE_REGULATION_OF_MOLECULAR_FUNCTION	GOBP_RESPONSE_TO_ENDOGENOUS_STIMULUS		GOBP_NEUROGENESIS			GOBP_POSITIVE_REGULATION_OF_SIGNALING	GOBP_POSITIVE_REGULATION_OF_DEVELOPMENTAL_PROCESS	GOBP_POSITIVE_REGULATION_OF_PROTEIN_METABOLIC_PROCESS	GOBP_IMMUNE_SYSTEM_DEVELOPMENT	GOBP_CIRCULATORY_SYSTEM_DEVELOPMENT		GOBP_PHOSPHORYLATION	GOBP_EMBRYO_DEVELOPMENT		GOBP_REGULATION_OF_MULTICELLULAR_ORGANISMAL_DEVELOPMENT		GOBP_REGULATION_OF_PHOSPHORUS_METABOLIC_PROCESS	GOBP_POSITIVE_REGULATION_OF_MULTICELLULAR_ORGANISMAL_PROCESS			GOBP_REGULATION_OF_PROTEIN_MODIFICATION_PROCESS		GOBP_MUSCLE_STRUCTURE_DEVELOPMENT	GOBP_CELL_ACTIVATION	GOBP_POSITIVE_REGULATION_OF_CELL_DIFFERENTIATION		GOBP_POSITIVE_REGULATION_OF_GENE_EXPRESSION		GOBP_HOMEOSTATIC_PROCESS
3575	IL7R	interleukin 7 receptor [Source:HGNC Symbol;Acc:HGNC:6024]							GOBP_REGULATION_OF_CELL_DEATH	GOBP_REGULATION_OF_CELL_DIFFERENTIATION				GOBP_PROGRAMMED_CELL_DEATH				GOBP_REGULATION_OF_CELL_POPULATION_PROLIFERATION							GOBP_POSITIVE_REGULATION_OF_SIGNALING	GOBP_POSITIVE_REGULATION_OF_DEVELOPMENTAL_PROCESS		GOBP_IMMUNE_SYSTEM_DEVELOPMENT						GOBP_REGULATION_OF_MULTICELLULAR_ORGANISMAL_DEVELOPMENT			GOBP_POSITIVE_REGULATION_OF_MULTICELLULAR_ORGANISMAL_PROCESS						GOBP_CELL_ACTIVATION	GOBP_POSITIVE_REGULATION_OF_CELL_DIFFERENTIATION		GOBP_POSITIVE_REGULATION_OF_GENE_EXPRESSION		GOBP_HOMEOSTATIC_PROCESS
558	AXL	AXL receptor tyrosine kinase [Source:HGNC Symbol;Acc:HGNC:905]							GOBP_REGULATION_OF_CELL_DEATH	GOBP_REGULATION_OF_CELL_DIFFERENTIATION				GOBP_PROGRAMMED_CELL_DEATH					GOBP_POSITIVE_REGULATION_OF_MOLECULAR_FUNCTION			GOBP_NEUROGENESIS			GOBP_POSITIVE_REGULATION_OF_SIGNALING	GOBP_POSITIVE_REGULATION_OF_DEVELOPMENTAL_PROCESS		GOBP_IMMUNE_SYSTEM_DEVELOPMENT			GOBP_PHOSPHORYLATION		GOBP_RESPONSE_TO_OXYGEN_CONTAINING_COMPOUND	GOBP_REGULATION_OF_MULTICELLULAR_ORGANISMAL_DEVELOPMENT	GOBP_CELLULAR_RESPONSE_TO_OXYGEN_CONTAINING_COMPOUND	GOBP_REGULATION_OF_PHOSPHORUS_METABOLIC_PROCESS	GOBP_POSITIVE_REGULATION_OF_MULTICELLULAR_ORGANISMAL_PROCESS		GOBP_CELLULAR_RESPONSE_TO_STRESS				GOBP_CELL_ACTIVATION	GOBP_POSITIVE_REGULATION_OF_CELL_DIFFERENTIATION				GOBP_HOMEOSTATIC_PROCESS
1630	DCC	DCC netrin 1 receptor [Source:HGNC Symbol;Acc:HGNC:2701]							GOBP_REGULATION_OF_CELL_DEATH	GOBP_REGULATION_OF_CELL_DIFFERENTIATION				GOBP_PROGRAMMED_CELL_DEATH								GOBP_NEUROGENESIS												GOBP_REGULATION_OF_MULTICELLULAR_ORGANISMAL_DEVELOPMENT											GOBP_NEGATIVE_REGULATION_OF_DEVELOPMENTAL_PROCESS
4916	NTRK3	neurotrophic receptor tyrosine kinase 3 [Source:HGNC Symbol;Acc:HGNC:8033]							GOBP_REGULATION_OF_CELL_DEATH	GOBP_REGULATION_OF_CELL_DIFFERENTIATION							GOBP_CELLULAR_RESPONSE_TO_ENDOGENOUS_STIMULUS	GOBP_REGULATION_OF_CELL_POPULATION_PROLIFERATION	GOBP_POSITIVE_REGULATION_OF_MOLECULAR_FUNCTION	GOBP_RESPONSE_TO_ENDOGENOUS_STIMULUS		GOBP_NEUROGENESIS			GOBP_POSITIVE_REGULATION_OF_SIGNALING		GOBP_POSITIVE_REGULATION_OF_PROTEIN_METABOLIC_PROCESS		GOBP_CIRCULATORY_SYSTEM_DEVELOPMENT		GOBP_PHOSPHORYLATION		GOBP_RESPONSE_TO_OXYGEN_CONTAINING_COMPOUND	GOBP_REGULATION_OF_MULTICELLULAR_ORGANISMAL_DEVELOPMENT	GOBP_CELLULAR_RESPONSE_TO_OXYGEN_CONTAINING_COMPOUND	GOBP_REGULATION_OF_PHOSPHORUS_METABOLIC_PROCESS				GOBP_REGULATION_OF_PROTEIN_MODIFICATION_PROCESS					GOBP_NEGATIVE_REGULATION_OF_DEVELOPMENTAL_PROCESS	GOBP_POSITIVE_REGULATION_OF_GENE_EXPRESSION
2213	FCGR2B	Fc fragment of IgG receptor IIb [Source:HGNC Symbol;Acc:HGNC:3618]							GOBP_REGULATION_OF_CELL_DEATH	GOBP_REGULATION_OF_CELL_DIFFERENTIATION							GOBP_CELLULAR_RESPONSE_TO_ENDOGENOUS_STIMULUS	GOBP_REGULATION_OF_CELL_POPULATION_PROLIFERATION		GOBP_RESPONSE_TO_ENDOGENOUS_STIMULUS					GOBP_POSITIVE_REGULATION_OF_SIGNALING			GOBP_IMMUNE_SYSTEM_DEVELOPMENT					GOBP_RESPONSE_TO_OXYGEN_CONTAINING_COMPOUND	GOBP_REGULATION_OF_MULTICELLULAR_ORGANISMAL_DEVELOPMENT	GOBP_CELLULAR_RESPONSE_TO_OXYGEN_CONTAINING_COMPOUND				GOBP_CELLULAR_RESPONSE_TO_STRESS				GOBP_CELL_ACTIVATION		GOBP_NEGATIVE_REGULATION_OF_DEVELOPMENTAL_PROCESS
580	BARD1	BRCA1 associated RING domain 1 [Source:HGNC Symbol;Acc:HGNC:952]							GOBP_REGULATION_OF_CELL_DEATH		GOBP_NEGATIVE_REGULATION_OF_NUCLEOBASE_CONTAINING_COMPOUND_METABOLIC_PROCESS			GOBP_PROGRAMMED_CELL_DEATH													GOBP_POSITIVE_REGULATION_OF_PROTEIN_METABOLIC_PROCESS				GOBP_PHOSPHORYLATION					GOBP_REGULATION_OF_PHOSPHORUS_METABOLIC_PROCESS			GOBP_CELLULAR_RESPONSE_TO_STRESS									GOBP_HOMEOSTATIC_PROCESS
80204	FBXO11	F-box protein 11 [Source:HGNC Symbol;Acc:HGNC:13590]							GOBP_REGULATION_OF_CELL_DEATH			GOCC_CHROMOSOME		GOBP_PROGRAMMED_CELL_DEATH
2322	FLT3	fms related receptor tyrosine kinase 3 [Source:HGNC Symbol;Acc:HGNC:3765]							GOBP_REGULATION_OF_CELL_DEATH					GOBP_PROGRAMMED_CELL_DEATH			GOBP_CELLULAR_RESPONSE_TO_ENDOGENOUS_STIMULUS	GOBP_REGULATION_OF_CELL_POPULATION_PROLIFERATION	GOBP_POSITIVE_REGULATION_OF_MOLECULAR_FUNCTION	GOBP_RESPONSE_TO_ENDOGENOUS_STIMULUS				GOMF_TRANSCRIPTION_FACTOR_BINDING	GOBP_POSITIVE_REGULATION_OF_SIGNALING		GOBP_POSITIVE_REGULATION_OF_PROTEIN_METABOLIC_PROCESS	GOBP_IMMUNE_SYSTEM_DEVELOPMENT			GOBP_PHOSPHORYLATION					GOBP_REGULATION_OF_PHOSPHORUS_METABOLIC_PROCESS				GOBP_REGULATION_OF_PROTEIN_MODIFICATION_PROCESS	GOMF_DNA_BINDING_TRANSCRIPTION_FACTOR_BINDING		GOBP_CELL_ACTIVATION					GOBP_HOMEOSTATIC_PROCESS
598	BCL2L1	BCL2 like 1 [Source:HGNC Symbol;Acc:HGNC:992]							GOBP_REGULATION_OF_CELL_DEATH					GOBP_PROGRAMMED_CELL_DEATH			GOBP_CELLULAR_RESPONSE_TO_ENDOGENOUS_STIMULUS	GOBP_REGULATION_OF_CELL_POPULATION_PROLIFERATION		GOBP_RESPONSE_TO_ENDOGENOUS_STIMULUS												GOBP_EMBRYO_DEVELOPMENT	GOBP_RESPONSE_TO_OXYGEN_CONTAINING_COMPOUND		GOBP_CELLULAR_RESPONSE_TO_OXYGEN_CONTAINING_COMPOUND				GOBP_CELLULAR_RESPONSE_TO_STRESS
10018	BCL2L11	BCL2 like 11 [Source:HGNC Symbol;Acc:HGNC:994]							GOBP_REGULATION_OF_CELL_DEATH					GOBP_PROGRAMMED_CELL_DEATH			GOBP_CELLULAR_RESPONSE_TO_ENDOGENOUS_STIMULUS		GOBP_POSITIVE_REGULATION_OF_MOLECULAR_FUNCTION	GOBP_RESPONSE_TO_ENDOGENOUS_STIMULUS	GOBP_ANIMAL_ORGAN_MORPHOGENESIS				GOBP_POSITIVE_REGULATION_OF_SIGNALING		GOBP_POSITIVE_REGULATION_OF_PROTEIN_METABOLIC_PROCESS	GOBP_IMMUNE_SYSTEM_DEVELOPMENT				GOBP_EMBRYO_DEVELOPMENT	GOBP_RESPONSE_TO_OXYGEN_CONTAINING_COMPOUND		GOBP_CELLULAR_RESPONSE_TO_OXYGEN_CONTAINING_COMPOUND				GOBP_CELLULAR_RESPONSE_TO_STRESS								GOBP_ANATOMICAL_STRUCTURE_FORMATION_INVOLVED_IN_MORPHOGENESIS	GOBP_HOMEOSTATIC_PROCESS
2903	GRIN2A	glutamate ionotropic receptor NMDA type subunit 2A [Source:HGNC Symbol;Acc:HGNC:4585]							GOBP_REGULATION_OF_CELL_DEATH					GOBP_PROGRAMMED_CELL_DEATH			GOBP_CELLULAR_RESPONSE_TO_ENDOGENOUS_STIMULUS		GOBP_POSITIVE_REGULATION_OF_MOLECULAR_FUNCTION	GOBP_RESPONSE_TO_ENDOGENOUS_STIMULUS		GOBP_NEUROGENESIS			GOBP_POSITIVE_REGULATION_OF_SIGNALING		GOBP_POSITIVE_REGULATION_OF_PROTEIN_METABOLIC_PROCESS						GOBP_RESPONSE_TO_OXYGEN_CONTAINING_COMPOUND		GOBP_CELLULAR_RESPONSE_TO_OXYGEN_CONTAINING_COMPOUND													GOBP_HOMEOSTATIC_PROCESS
26524	LATS2	large tumor suppressor kinase 2 [Source:HGNC Symbol;Acc:HGNC:6515]							GOBP_REGULATION_OF_CELL_DEATH					GOBP_PROGRAMMED_CELL_DEATH			GOBP_CELLULAR_RESPONSE_TO_ENDOGENOUS_STIMULUS			GOBP_RESPONSE_TO_ENDOGENOUS_STIMULUS											GOBP_PHOSPHORYLATION					GOBP_REGULATION_OF_PHOSPHORUS_METABOLIC_PROCESS				GOBP_REGULATION_OF_PROTEIN_MODIFICATION_PROCESS
2324	FLT4	fms related receptor tyrosine kinase 4 [Source:HGNC Symbol;Acc:HGNC:3767]							GOBP_REGULATION_OF_CELL_DEATH					GOBP_PROGRAMMED_CELL_DEATH				GOBP_REGULATION_OF_CELL_POPULATION_PROLIFERATION	GOBP_POSITIVE_REGULATION_OF_MOLECULAR_FUNCTION						GOBP_POSITIVE_REGULATION_OF_SIGNALING		GOBP_POSITIVE_REGULATION_OF_PROTEIN_METABOLIC_PROCESS	GOBP_IMMUNE_SYSTEM_DEVELOPMENT	GOBP_CIRCULATORY_SYSTEM_DEVELOPMENT		GOBP_PHOSPHORYLATION					GOBP_REGULATION_OF_PHOSPHORUS_METABOLIC_PROCESS	GOBP_POSITIVE_REGULATION_OF_MULTICELLULAR_ORGANISMAL_PROCESS		GOBP_CELLULAR_RESPONSE_TO_STRESS	GOBP_REGULATION_OF_PROTEIN_MODIFICATION_PROCESS						GOBP_POSITIVE_REGULATION_OF_GENE_EXPRESSION	GOBP_ANATOMICAL_STRUCTURE_FORMATION_INVOLVED_IN_MORPHOGENESIS
3932	LCK	LCK proto-oncogene, Src family tyrosine kinase [Source:HGNC Symbol;Acc:HGNC:6524]							GOBP_REGULATION_OF_CELL_DEATH					GOBP_PROGRAMMED_CELL_DEATH					GOBP_POSITIVE_REGULATION_OF_MOLECULAR_FUNCTION						GOBP_POSITIVE_REGULATION_OF_SIGNALING		GOBP_POSITIVE_REGULATION_OF_PROTEIN_METABOLIC_PROCESS	GOBP_IMMUNE_SYSTEM_DEVELOPMENT			GOBP_PHOSPHORYLATION												GOBP_CELL_ACTIVATION					GOBP_HOMEOSTATIC_PROCESS
5291	PIK3CB	phosphatidylinositol-4,5-bisphosphate 3-kinase catalytic subunit beta [Source:HGNC Symbol;Acc:HGNC:8976]							GOBP_REGULATION_OF_CELL_DEATH					GOBP_PROGRAMMED_CELL_DEATH					GOBP_POSITIVE_REGULATION_OF_MOLECULAR_FUNCTION						GOBP_POSITIVE_REGULATION_OF_SIGNALING				GOBP_CIRCULATORY_SYSTEM_DEVELOPMENT		GOBP_PHOSPHORYLATION	GOBP_EMBRYO_DEVELOPMENT		GOBP_REGULATION_OF_MULTICELLULAR_ORGANISMAL_DEVELOPMENT		GOBP_REGULATION_OF_PHOSPHORUS_METABOLIC_PROCESS			GOBP_CELLULAR_RESPONSE_TO_STRESS	GOBP_REGULATION_OF_PROTEIN_MODIFICATION_PROCESS			GOBP_CELL_ACTIVATION		GOBP_NEGATIVE_REGULATION_OF_DEVELOPMENTAL_PROCESS	GOBP_POSITIVE_REGULATION_OF_GENE_EXPRESSION	GOBP_ANATOMICAL_STRUCTURE_FORMATION_INVOLVED_IN_MORPHOGENESIS	GOBP_HOMEOSTATIC_PROCESS
5921	RASA1	RAS p21 protein activator 1 [Source:HGNC Symbol;Acc:HGNC:9871]							GOBP_REGULATION_OF_CELL_DEATH					GOBP_PROGRAMMED_CELL_DEATH					GOBP_POSITIVE_REGULATION_OF_MOLECULAR_FUNCTION										GOBP_CIRCULATORY_SYSTEM_DEVELOPMENT
83931	STK40	serine/threonine kinase 40 [Source:HGNC Symbol;Acc:HGNC:21373]							GOBP_REGULATION_OF_CELL_DEATH					GOBP_PROGRAMMED_CELL_DEATH							GOBP_ANIMAL_ORGAN_MORPHOGENESIS										GOBP_PHOSPHORYLATION
84231	TRAF7	TNF receptor associated factor 7 [Source:HGNC Symbol;Acc:HGNC:20456]							GOBP_REGULATION_OF_CELL_DEATH					GOBP_PROGRAMMED_CELL_DEATH											GOBP_POSITIVE_REGULATION_OF_SIGNALING
369	ARAF	A-Raf proto-oncogene, serine/threonine kinase [Source:HGNC Symbol;Acc:HGNC:646]							GOBP_REGULATION_OF_CELL_DEATH					GOBP_PROGRAMMED_CELL_DEATH													GOBP_POSITIVE_REGULATION_OF_PROTEIN_METABOLIC_PROCESS				GOBP_PHOSPHORYLATION					GOBP_REGULATION_OF_PHOSPHORUS_METABOLIC_PROCESS				GOBP_REGULATION_OF_PROTEIN_MODIFICATION_PROCESS
9709	HERPUD1	homocysteine inducible ER protein with ubiquitin like domain 1 [Source:HGNC Symbol;Acc:HGNC:13744]							GOBP_REGULATION_OF_CELL_DEATH					GOBP_PROGRAMMED_CELL_DEATH													GOBP_POSITIVE_REGULATION_OF_PROTEIN_METABOLIC_PROCESS												GOBP_CELLULAR_RESPONSE_TO_STRESS	GOBP_REGULATION_OF_PROTEIN_MODIFICATION_PROCESS								GOBP_HOMEOSTATIC_PROCESS
6416	MAP2K4	mitogen-activated protein kinase kinase 4 [Source:HGNC Symbol;Acc:HGNC:6844]							GOBP_REGULATION_OF_CELL_DEATH					GOBP_PROGRAMMED_CELL_DEATH																	GOBP_PHOSPHORYLATION								GOBP_CELLULAR_RESPONSE_TO_STRESS
2073	ERCC5	ERCC excision repair 5, endonuclease [Source:HGNC Symbol;Acc:HGNC:3437]							GOBP_REGULATION_OF_CELL_DEATH					GOBP_PROGRAMMED_CELL_DEATH																									GOBP_CELLULAR_RESPONSE_TO_STRESS
4035	LRP1	LDL receptor related protein 1 [Source:HGNC Symbol;Acc:HGNC:6692]							GOBP_REGULATION_OF_CELL_DEATH								GOBP_CELLULAR_RESPONSE_TO_ENDOGENOUS_STIMULUS		GOBP_POSITIVE_REGULATION_OF_MOLECULAR_FUNCTION	GOBP_RESPONSE_TO_ENDOGENOUS_STIMULUS		GOBP_NEUROGENESIS					GOBP_POSITIVE_REGULATION_OF_PROTEIN_METABOLIC_PROCESS		GOBP_CIRCULATORY_SYSTEM_DEVELOPMENT		GOBP_PHOSPHORYLATION		GOBP_RESPONSE_TO_OXYGEN_CONTAINING_COMPOUND		GOBP_CELLULAR_RESPONSE_TO_OXYGEN_CONTAINING_COMPOUND	GOBP_REGULATION_OF_PHOSPHORUS_METABOLIC_PROCESS	GOBP_POSITIVE_REGULATION_OF_MULTICELLULAR_ORGANISMAL_PROCESS			GOBP_REGULATION_OF_PROTEIN_MODIFICATION_PROCESS			GOBP_CELL_ACTIVATION
23405	DICER1	dicer 1, ribonuclease III [Source:HGNC Symbol;Acc:HGNC:17098]								GOBP_REGULATION_OF_CELL_DIFFERENTIATION	GOBP_NEGATIVE_REGULATION_OF_NUCLEOBASE_CONTAINING_COMPOUND_METABOLIC_PROCESS			GOBP_PROGRAMMED_CELL_DEATH	GOBP_NEGATIVE_REGULATION_OF_BIOSYNTHETIC_PROCESS			GOBP_REGULATION_OF_CELL_POPULATION_PROLIFERATION				GOBP_NEUROGENESIS				GOBP_POSITIVE_REGULATION_OF_DEVELOPMENTAL_PROCESS				GOBP_NEGATIVE_REGULATION_OF_TRANSCRIPTION_BY_RNA_POLYMERASE_II				GOBP_REGULATION_OF_MULTICELLULAR_ORGANISMAL_DEVELOPMENT			GOBP_POSITIVE_REGULATION_OF_MULTICELLULAR_ORGANISMAL_PROCESS							GOBP_POSITIVE_REGULATION_OF_CELL_DIFFERENTIATION	GOBP_NEGATIVE_REGULATION_OF_DEVELOPMENTAL_PROCESS		GOBP_ANATOMICAL_STRUCTURE_FORMATION_INVOLVED_IN_MORPHOGENESIS
2175	FANCA	FA complementation group A [Source:HGNC Symbol;Acc:HGNC:3582]								GOBP_REGULATION_OF_CELL_DIFFERENTIATION		GOCC_CHROMOSOME				GOCC_CHROMATIN		GOBP_REGULATION_OF_CELL_POPULATION_PROLIFERATION										GOBP_IMMUNE_SYSTEM_DEVELOPMENT						GOBP_REGULATION_OF_MULTICELLULAR_ORGANISMAL_DEVELOPMENT					GOBP_CELLULAR_RESPONSE_TO_STRESS				GOBP_CELL_ACTIVATION
2177	FANCD2	FA complementation group D2 [Source:HGNC Symbol;Acc:HGNC:3585]								GOBP_REGULATION_OF_CELL_DIFFERENTIATION		GOCC_CHROMOSOME									GOBP_ANIMAL_ORGAN_MORPHOGENESIS							GOBP_IMMUNE_SYSTEM_DEVELOPMENT						GOBP_REGULATION_OF_MULTICELLULAR_ORGANISMAL_DEVELOPMENT					GOBP_CELLULAR_RESPONSE_TO_STRESS				GOBP_CELL_ACTIVATION
23499	MACF1	microtubule actin crosslinking factor 1 [Source:HGNC Symbol;Acc:HGNC:13664]								GOBP_REGULATION_OF_CELL_DIFFERENTIATION												GOBP_NEUROGENESIS			GOBP_POSITIVE_REGULATION_OF_SIGNALING	GOBP_POSITIVE_REGULATION_OF_DEVELOPMENTAL_PROCESS								GOBP_REGULATION_OF_MULTICELLULAR_ORGANISMAL_DEVELOPMENT			GOBP_POSITIVE_REGULATION_OF_MULTICELLULAR_ORGANISMAL_PROCESS							GOBP_POSITIVE_REGULATION_OF_CELL_DIFFERENTIATION
84376	HOOK3	hook microtubule tethering protein 3 [Source:HGNC Symbol;Acc:HGNC:23576]								GOBP_REGULATION_OF_CELL_DIFFERENTIATION												GOBP_NEUROGENESIS												GOBP_REGULATION_OF_MULTICELLULAR_ORGANISMAL_DEVELOPMENT											GOBP_NEGATIVE_REGULATION_OF_DEVELOPMENTAL_PROCESS
29102	DROSHA	drosha ribonuclease III [Source:HGNC Symbol;Acc:HGNC:17904]								GOBP_REGULATION_OF_CELL_DIFFERENTIATION																		GOBP_IMMUNE_SYSTEM_DEVELOPMENT						GOBP_REGULATION_OF_MULTICELLULAR_ORGANISMAL_DEVELOPMENT									GOBP_CELL_ACTIVATION			GOBP_POSITIVE_REGULATION_OF_GENE_EXPRESSION
1441	CSF3R	colony stimulating factor 3 receptor [Source:HGNC Symbol;Acc:HGNC:2439]								GOBP_REGULATION_OF_CELL_DIFFERENTIATION																		GOBP_IMMUNE_SYSTEM_DEVELOPMENT						GOBP_REGULATION_OF_MULTICELLULAR_ORGANISMAL_DEVELOPMENT
3106	HLA-B	major histocompatibility complex, class I, B [Source:HGNC Symbol;Acc:HGNC:4932]								GOBP_REGULATION_OF_CELL_DIFFERENTIATION																		GOBP_IMMUNE_SYSTEM_DEVELOPMENT						GOBP_REGULATION_OF_MULTICELLULAR_ORGANISMAL_DEVELOPMENT
5796	PTPRK	protein tyrosine phosphatase receptor type K [Source:HGNC Symbol;Acc:HGNC:9674]									GOBP_NEGATIVE_REGULATION_OF_NUCLEOBASE_CONTAINING_COMPOUND_METABOLIC_PROCESS				GOBP_NEGATIVE_REGULATION_OF_BIOSYNTHETIC_PROCESS		GOBP_CELLULAR_RESPONSE_TO_ENDOGENOUS_STIMULUS	GOBP_REGULATION_OF_CELL_POPULATION_PROLIFERATION		GOBP_RESPONSE_TO_ENDOGENOUS_STIMULUS													GOBP_RESPONSE_TO_OXYGEN_CONTAINING_COMPOUND		GOBP_CELLULAR_RESPONSE_TO_OXYGEN_CONTAINING_COMPOUND				GOBP_CELLULAR_RESPONSE_TO_STRESS
51123	ZNF706	zinc finger protein 706 [Source:HGNC Symbol;Acc:HGNC:24992]									GOBP_NEGATIVE_REGULATION_OF_NUCLEOBASE_CONTAINING_COMPOUND_METABOLIC_PROCESS				GOBP_NEGATIVE_REGULATION_OF_BIOSYNTHETIC_PROCESS																														GOBP_NEGATIVE_REGULATION_OF_DEVELOPMENTAL_PROCESS
3020	H3-3A	H3.3 histone A [Source:HGNC Symbol;Acc:HGNC:4764]										GOCC_CHROMOSOME	GOMF_SEQUENCE_SPECIFIC_DNA_BINDING			GOCC_CHROMATIN							GOMF_CIS_REGULATORY_REGION_SEQUENCE_SPECIFIC_DNA_BINDING																			GOBP_MUSCLE_STRUCTURE_DEVELOPMENT
3021	H3-3B	H3.3 histone B [Source:HGNC Symbol;Acc:HGNC:4765]										GOCC_CHROMOSOME	GOMF_SEQUENCE_SPECIFIC_DNA_BINDING			GOCC_CHROMATIN							GOMF_CIS_REGULATORY_REGION_SEQUENCE_SPECIFIC_DNA_BINDING																			GOBP_MUSCLE_STRUCTURE_DEVELOPMENT
11176	BAZ2A	bromodomain adjacent to zinc finger domain 2A [Source:HGNC Symbol;Acc:HGNC:962]										GOCC_CHROMOSOME	GOMF_SEQUENCE_SPECIFIC_DNA_BINDING			GOCC_CHROMATIN								GOMF_TRANSCRIPTION_FACTOR_BINDING																	GOMF_DNA_BINDING_TRANSCRIPTION_FACTOR_BINDING
8334	H2AC6	H2A clustered histone 6 [Source:HGNC Symbol;Acc:HGNC:4733]										GOCC_CHROMOSOME				GOCC_CHROMATIN		GOBP_REGULATION_OF_CELL_POPULATION_PROLIFERATION
2176	FANCC	FA complementation group C [Source:HGNC Symbol;Acc:HGNC:3584]										GOCC_CHROMOSOME				GOCC_CHROMATIN					GOBP_ANIMAL_ORGAN_MORPHOGENESIS												GOBP_RESPONSE_TO_OXYGEN_CONTAINING_COMPOUND		GOBP_CELLULAR_RESPONSE_TO_OXYGEN_CONTAINING_COMPOUND				GOBP_CELLULAR_RESPONSE_TO_STRESS									GOBP_HOMEOSTATIC_PROCESS
8358	H3C2	H3 clustered histone 2 [Source:HGNC Symbol;Acc:HGNC:4776]										GOCC_CHROMOSOME				GOCC_CHROMATIN
2178	FANCE	FA complementation group E [Source:HGNC Symbol;Acc:HGNC:3586]										GOCC_CHROMOSOME				GOCC_CHROMATIN
2271	FH	fumarate hydratase [Source:HGNC Symbol;Acc:HGNC:3700]										GOCC_CHROMOSOME																									GOBP_POSITIVE_REGULATION_OF_MULTICELLULAR_ORGANISMAL_PROCESS		GOBP_CELLULAR_RESPONSE_TO_STRESS									GOBP_HOMEOSTATIC_PROCESS
132864	CPEB2	cytoplasmic polyadenylation element binding protein 2 [Source:HGNC Symbol;Acc:HGNC:21745]													GOBP_NEGATIVE_REGULATION_OF_BIOSYNTHETIC_PROCESS		GOBP_CELLULAR_RESPONSE_TO_ENDOGENOUS_STIMULUS			GOBP_RESPONSE_TO_ENDOGENOUS_STIMULUS													GOBP_RESPONSE_TO_OXYGEN_CONTAINING_COMPOUND		GOBP_CELLULAR_RESPONSE_TO_OXYGEN_CONTAINING_COMPOUND				GOBP_CELLULAR_RESPONSE_TO_STRESS
1213	CLTC	clathrin heavy chain [Source:HGNC Symbol;Acc:HGNC:2092]													GOBP_NEGATIVE_REGULATION_OF_BIOSYNTHETIC_PROCESS
7253	TSHR	thyroid stimulating hormone receptor [Source:HGNC Symbol;Acc:HGNC:12373]															GOBP_CELLULAR_RESPONSE_TO_ENDOGENOUS_STIMULUS	GOBP_REGULATION_OF_CELL_POPULATION_PROLIFERATION		GOBP_RESPONSE_TO_ENDOGENOUS_STIMULUS													GOBP_RESPONSE_TO_OXYGEN_CONTAINING_COMPOUND		GOBP_CELLULAR_RESPONSE_TO_OXYGEN_CONTAINING_COMPOUND		GOBP_POSITIVE_REGULATION_OF_MULTICELLULAR_ORGANISMAL_PROCESS											GOBP_HOMEOSTATIC_PROCESS
1915	EEF1A1	eukaryotic translation elongation factor 1 alpha 1 [Source:HGNC Symbol;Acc:HGNC:3189]															GOBP_CELLULAR_RESPONSE_TO_ENDOGENOUS_STIMULUS			GOBP_RESPONSE_TO_ENDOGENOUS_STIMULUS											GOBP_PHOSPHORYLATION					GOBP_REGULATION_OF_PHOSPHORUS_METABOLIC_PROCESS
2778	GNAS	GNAS complex locus [Source:HGNC Symbol;Acc:HGNC:4392]															GOBP_CELLULAR_RESPONSE_TO_ENDOGENOUS_STIMULUS			GOBP_RESPONSE_TO_ENDOGENOUS_STIMULUS													GOBP_RESPONSE_TO_OXYGEN_CONTAINING_COMPOUND		GOBP_CELLULAR_RESPONSE_TO_OXYGEN_CONTAINING_COMPOUND		GOBP_POSITIVE_REGULATION_OF_MULTICELLULAR_ORGANISMAL_PROCESS						GOBP_CELL_ACTIVATION					GOBP_HOMEOSTATIC_PROCESS
8471	IRS4	insulin receptor substrate 4 [Source:HGNC Symbol;Acc:HGNC:6128]															GOBP_CELLULAR_RESPONSE_TO_ENDOGENOUS_STIMULUS			GOBP_RESPONSE_TO_ENDOGENOUS_STIMULUS													GOBP_RESPONSE_TO_OXYGEN_CONTAINING_COMPOUND		GOBP_CELLULAR_RESPONSE_TO_OXYGEN_CONTAINING_COMPOUND
4644	MYO5A	myosin VA [Source:HGNC Symbol;Acc:HGNC:7602]															GOBP_CELLULAR_RESPONSE_TO_ENDOGENOUS_STIMULUS			GOBP_RESPONSE_TO_ENDOGENOUS_STIMULUS													GOBP_RESPONSE_TO_OXYGEN_CONTAINING_COMPOUND		GOBP_CELLULAR_RESPONSE_TO_OXYGEN_CONTAINING_COMPOUND
10000	AKT3	AKT serine/threonine kinase 3 [Source:HGNC Symbol;Acc:HGNC:393]																GOBP_REGULATION_OF_CELL_POPULATION_PROLIFERATION			GOBP_ANIMAL_ORGAN_MORPHOGENESIS				GOBP_POSITIVE_REGULATION_OF_SIGNALING	GOBP_POSITIVE_REGULATION_OF_DEVELOPMENTAL_PROCESS			GOBP_CIRCULATORY_SYSTEM_DEVELOPMENT		GOBP_PHOSPHORYLATION			GOBP_REGULATION_OF_MULTICELLULAR_ORGANISMAL_DEVELOPMENT			GOBP_POSITIVE_REGULATION_OF_MULTICELLULAR_ORGANISMAL_PROCESS		GOBP_CELLULAR_RESPONSE_TO_STRESS						GOBP_NEGATIVE_REGULATION_OF_DEVELOPMENTAL_PROCESS		GOBP_ANATOMICAL_STRUCTURE_FORMATION_INVOLVED_IN_MORPHOGENESIS	GOBP_HOMEOSTATIC_PROCESS
1031	CDKN2C	cyclin dependent kinase inhibitor 2C [Source:HGNC Symbol;Acc:HGNC:1789]																GOBP_REGULATION_OF_CELL_POPULATION_PROLIFERATION				GOBP_NEUROGENESIS									GOBP_PHOSPHORYLATION					GOBP_REGULATION_OF_PHOSPHORUS_METABOLIC_PROCESS				GOBP_REGULATION_OF_PROTEIN_MODIFICATION_PROCESS
64109	CRLF2	cytokine receptor like factor 2 [Source:HGNC Symbol;Acc:HGNC:14281]																GOBP_REGULATION_OF_CELL_POPULATION_PROLIFERATION							GOBP_POSITIVE_REGULATION_OF_SIGNALING												GOBP_POSITIVE_REGULATION_OF_MULTICELLULAR_ORGANISMAL_PROCESS						GOBP_CELL_ACTIVATION			GOBP_POSITIVE_REGULATION_OF_GENE_EXPRESSION
8764	TNFRSF14	TNF receptor superfamily member 14 [Source:HGNC Symbol;Acc:HGNC:11912]																GOBP_REGULATION_OF_CELL_POPULATION_PROLIFERATION									GOBP_POSITIVE_REGULATION_OF_PROTEIN_METABOLIC_PROCESS				GOBP_PHOSPHORYLATION					GOBP_REGULATION_OF_PHOSPHORUS_METABOLIC_PROCESS	GOBP_POSITIVE_REGULATION_OF_MULTICELLULAR_ORGANISMAL_PROCESS			GOBP_REGULATION_OF_PROTEIN_MODIFICATION_PROCESS			GOBP_CELL_ACTIVATION			GOBP_POSITIVE_REGULATION_OF_GENE_EXPRESSION
30835	CD209	CD209 molecule [Source:HGNC Symbol;Acc:HGNC:1641]																GOBP_REGULATION_OF_CELL_POPULATION_PROLIFERATION																									GOBP_CELL_ACTIVATION
27	ABL2	ABL proto-oncogene 2, non-receptor tyrosine kinase [Source:HGNC Symbol;Acc:HGNC:77]																	GOBP_POSITIVE_REGULATION_OF_MOLECULAR_FUNCTION			GOBP_NEUROGENESIS									GOBP_PHOSPHORYLATION		GOBP_RESPONSE_TO_OXYGEN_CONTAINING_COMPOUND		GOBP_CELLULAR_RESPONSE_TO_OXYGEN_CONTAINING_COMPOUND													GOBP_HOMEOSTATIC_PROCESS
288	ANK3	ankyrin 3 [Source:HGNC Symbol;Acc:HGNC:494]																	GOBP_POSITIVE_REGULATION_OF_MOLECULAR_FUNCTION			GOBP_NEUROGENESIS																								GOBP_POSITIVE_REGULATION_OF_GENE_EXPRESSION		GOBP_HOMEOSTATIC_PROCESS
9639	ARHGEF10	Rho guanine nucleotide exchange factor 10 [Source:HGNC Symbol;Acc:HGNC:14103]																	GOBP_POSITIVE_REGULATION_OF_MOLECULAR_FUNCTION			GOBP_NEUROGENESIS
4515	MTCP1	mature T cell proliferation 1 [Source:HGNC Symbol;Acc:HGNC:7423]																	GOBP_POSITIVE_REGULATION_OF_MOLECULAR_FUNCTION								GOBP_POSITIVE_REGULATION_OF_PROTEIN_METABOLIC_PROCESS				GOBP_PHOSPHORYLATION					GOBP_REGULATION_OF_PHOSPHORUS_METABOLIC_PROCESS				GOBP_REGULATION_OF_PROTEIN_MODIFICATION_PROCESS
775	CACNA1C	calcium voltage-gated channel subunit alpha1 C [Source:HGNC Symbol;Acc:HGNC:1390]																	GOBP_POSITIVE_REGULATION_OF_MOLECULAR_FUNCTION									GOBP_IMMUNE_SYSTEM_DEVELOPMENT	GOBP_CIRCULATORY_SYSTEM_DEVELOPMENT			GOBP_EMBRYO_DEVELOPMENT																GOBP_HOMEOSTATIC_PROCESS
3702	ITK	IL2 inducible T cell kinase [Source:HGNC Symbol;Acc:HGNC:6171]																	GOBP_POSITIVE_REGULATION_OF_MOLECULAR_FUNCTION									GOBP_IMMUNE_SYSTEM_DEVELOPMENT			GOBP_PHOSPHORYLATION						GOBP_POSITIVE_REGULATION_OF_MULTICELLULAR_ORGANISMAL_PROCESS						GOBP_CELL_ACTIVATION			GOBP_POSITIVE_REGULATION_OF_GENE_EXPRESSION
2776	GNAQ	G protein subunit alpha q [Source:HGNC Symbol;Acc:HGNC:4390]																	GOBP_POSITIVE_REGULATION_OF_MOLECULAR_FUNCTION												GOBP_PHOSPHORYLATION		GOBP_RESPONSE_TO_OXYGEN_CONTAINING_COMPOUND		GOBP_CELLULAR_RESPONSE_TO_OXYGEN_CONTAINING_COMPOUND	GOBP_REGULATION_OF_PHOSPHORUS_METABOLIC_PROCESS				GOBP_REGULATION_OF_PROTEIN_MODIFICATION_PROCESS
6000	RGS7	regulator of G protein signaling 7 [Source:HGNC Symbol;Acc:HGNC:10003]																	GOBP_POSITIVE_REGULATION_OF_MOLECULAR_FUNCTION														GOBP_RESPONSE_TO_OXYGEN_CONTAINING_COMPOUND
5900	RALGDS	ral guanine nucleotide dissociation stimulator [Source:HGNC Symbol;Acc:HGNC:9842]																	GOBP_POSITIVE_REGULATION_OF_MOLECULAR_FUNCTION
1496	CTNNA2	catenin alpha 2 [Source:HGNC Symbol;Acc:HGNC:2510]																			GOBP_ANIMAL_ORGAN_MORPHOGENESIS	GOBP_NEUROGENESIS
9699	RIMS2	regulating synaptic membrane exocytosis 2 [Source:HGNC Symbol;Acc:HGNC:17283]																				GOBP_NEUROGENESIS			GOBP_POSITIVE_REGULATION_OF_SIGNALING	GOBP_POSITIVE_REGULATION_OF_DEVELOPMENTAL_PROCESS											GOBP_POSITIVE_REGULATION_OF_MULTICELLULAR_ORGANISMAL_PROCESS
23043	TNIK	TRAF2 and NCK interacting kinase [Source:HGNC Symbol;Acc:HGNC:30765]																				GOBP_NEUROGENESIS			GOBP_POSITIVE_REGULATION_OF_SIGNALING		GOBP_POSITIVE_REGULATION_OF_PROTEIN_METABOLIC_PROCESS				GOBP_PHOSPHORYLATION					GOBP_REGULATION_OF_PHOSPHORUS_METABOLIC_PROCESS			GOBP_CELLULAR_RESPONSE_TO_STRESS	GOBP_REGULATION_OF_PROTEIN_MODIFICATION_PROCESS
3799	KIF5B	kinesin family member 5B [Source:HGNC Symbol;Acc:HGNC:6324]																				GOBP_NEUROGENESIS			GOBP_POSITIVE_REGULATION_OF_SIGNALING
26047	CNTNAP2	contactin associated protein 2 [Source:HGNC Symbol;Acc:HGNC:13830]																				GOBP_NEUROGENESIS
1501	CTNND2	catenin delta 2 [Source:HGNC Symbol;Acc:HGNC:2516]																				GOBP_NEUROGENESIS
8522	GAS7	growth arrest specific 7 [Source:HGNC Symbol;Acc:HGNC:4169]																				GOBP_NEUROGENESIS
114788	CSMD3	CUB and Sushi multiple domains 3 [Source:HGNC Symbol;Acc:HGNC:19291]																				GOBP_NEUROGENESIS
286530	P2RY8	P2Y receptor family member 8 [Source:HGNC Symbol;Acc:HGNC:15524]																							GOBP_POSITIVE_REGULATION_OF_SIGNALING																							GOBP_HOMEOSTATIC_PROCESS
2262	GPC5	glypican 5 [Source:HGNC Symbol;Acc:HGNC:4453]																							GOBP_POSITIVE_REGULATION_OF_SIGNALING
4627	MYH9	myosin heavy chain 9 [Source:HGNC Symbol;Acc:HGNC:7579]																									GOBP_POSITIVE_REGULATION_OF_PROTEIN_METABOLIC_PROCESS	GOBP_IMMUNE_SYSTEM_DEVELOPMENT	GOBP_CIRCULATORY_SYSTEM_DEVELOPMENT			GOBP_EMBRYO_DEVELOPMENT										GOBP_MUSCLE_STRUCTURE_DEVELOPMENT	GOBP_CELL_ACTIVATION			GOBP_POSITIVE_REGULATION_OF_GENE_EXPRESSION	GOBP_ANATOMICAL_STRUCTURE_FORMATION_INVOLVED_IN_MORPHOGENESIS
10075	HUWE1	HECT, UBA and WWE domain containing E3 ubiquitin protein ligase 1 [Source:HGNC Symbol;Acc:HGNC:30892]																									GOBP_POSITIVE_REGULATION_OF_PROTEIN_METABOLIC_PROCESS												GOBP_CELLULAR_RESPONSE_TO_STRESS	GOBP_REGULATION_OF_PROTEIN_MODIFICATION_PROCESS					GOBP_NEGATIVE_REGULATION_OF_DEVELOPMENTAL_PROCESS
64326	COP1	COP1 E3 ubiquitin ligase [Source:HGNC Symbol;Acc:HGNC:17440]																									GOBP_POSITIVE_REGULATION_OF_PROTEIN_METABOLIC_PROCESS
5395	PMS2	PMS1 homolog 2, mismatch repair system component [Source:HGNC Symbol;Acc:HGNC:9122]																										GOBP_IMMUNE_SYSTEM_DEVELOPMENT											GOBP_CELLULAR_RESPONSE_TO_STRESS
974	CD79B	CD79b molecule [Source:HGNC Symbol;Acc:HGNC:1699]																										GOBP_IMMUNE_SYSTEM_DEVELOPMENT															GOBP_CELL_ACTIVATION
973	CD79A	CD79a molecule [Source:HGNC Symbol;Acc:HGNC:1698]																										GOBP_IMMUNE_SYSTEM_DEVELOPMENT															GOBP_CELL_ACTIVATION
9444	QKI	QKI, KH domain containing RNA binding [Source:HGNC Symbol;Acc:HGNC:21100]																											GOBP_CIRCULATORY_SYSTEM_DEVELOPMENT													GOBP_MUSCLE_STRUCTURE_DEVELOPMENT				GOBP_POSITIVE_REGULATION_OF_GENE_EXPRESSION
55728	N4BP2	NEDD4 binding protein 2 [Source:HGNC Symbol;Acc:HGNC:29851]																													GOBP_PHOSPHORYLATION
2318	FLNC	filamin C [Source:HGNC Symbol;Acc:HGNC:3756]																																								GOBP_MUSCLE_STRUCTURE_DEVELOPMENT					GOBP_ANATOMICAL_STRUCTURE_FORMATION_INVOLVED_IN_MORPHOGENESIS
2483	FRG1	FSHD region gene 1 [Source:HGNC Symbol;Acc:HGNC:3954]																																								GOBP_MUSCLE_STRUCTURE_DEVELOPMENT
145581	LRFN5	leucine rich repeat and fibronectin type III domain containing 5 [Source:HGNC Symbol;Acc:HGNC:20360]																																									GOBP_CELL_ACTIVATION
4585	MUC4	mucin 4, cell surface associated [Source:HGNC Symbol;Acc:HGNC:7514]																																														GOBP_HOMEOSTATIC_PROCESS
777	CACNA1E	calcium voltage-gated channel subunit alpha1 E [Source:HGNC Symbol;Acc:HGNC:1392]
2913	GRM3	glutamate metabotropic receptor 3 [Source:HGNC Symbol;Acc:HGNC:4595]
10046	MAMLD1	mastermind like domain containing 1 [Source:HGNC Symbol;Acc:HGNC:2568]
996	CDC27	cell division cycle 27 [Source:HGNC Symbol;Acc:HGNC:1728]
8218	CLTCL1	clathrin heavy chain like 1 [Source:HGNC Symbol;Acc:HGNC:2093]
286	ANK1	ankyrin 1 [Source:HGNC Symbol;Acc:HGNC:492]
3927	LASP1	LIM and SH3 protein 1 [Source:HGNC Symbol;Acc:HGNC:6513]
1008	CDH10	cadherin 10 [Source:HGNC Symbol;Acc:HGNC:1749]
51340	CRNKL1	crooked neck pre-mRNA splicing factor 1 [Source:HGNC Symbol;Acc:HGNC:15762]
51747	LUC7L3	LUC7 like 3 pre-mRNA splicing factor [Source:HGNC Symbol;Acc:HGNC:24309]
7307	U2AF1	U2 small nuclear RNA auxiliary factor 1 [Source:HGNC Symbol;Acc:HGNC:12453]
94025	MUC16	mucin 16, cell surface associated [Source:HGNC Symbol;Acc:HGNC:15582]
10243	GPHN	gephyrin [Source:HGNC Symbol;Acc:HGNC:15465]
4666	NACA	nascent polypeptide associated complex subunit alpha [Source:HGNC Symbol;Acc:HGNC:7629]
26960	NBEA	neurobeachin [Source:HGNC Symbol;Acc:HGNC:7648]
8833	GMPS	guanine monophosphate synthase [Source:HGNC Symbol;Acc:HGNC:4378]
79026	AHNAK	AHNAK nucleoprotein [Source:HGNC Symbol;Acc:HGNC:347]
364	AQP7	aquaporin 7 [Source:HGNC Symbol;Acc:HGNC:640]
23048	FNBP1	formin binding protein 1 [Source:HGNC Symbol;Acc:HGNC:17069]
3895	KTN1	kinectin 1 [Source:HGNC Symbol;Acc:HGNC:6467]
3107	HLA-C	major histocompatibility complex, class I, C [Source:HGNC Symbol;Acc:HGNC:4933]
83417	FCRL4	Fc receptor like 4 [Source:HGNC Symbol;Acc:HGNC:18507]
11273	ATXN2L	ataxin 2 like [Source:HGNC Symbol;Acc:HGNC:31326]
54439	RBM27	RNA binding motif protein 27 [Source:HGNC Symbol;Acc:HGNC:29243]
26040	SETBP1	SET binding protein 1 [Source:HGNC Symbol;Acc:HGNC:15573]
6390	SDHB	succinate dehydrogenase complex iron sulfur subunit B [Source:HGNC Symbol;Acc:HGNC:10681]
64062	RBM26	RNA binding motif protein 26 [Source:HGNC Symbol;Acc:HGNC:20327]
1345	COX6C	cytochrome c oxidase subunit 6C [Source:HGNC Symbol;Acc:HGNC:2285]
345930	ECT2L	epithelial cell transforming 2 like [Source:HGNC Symbol;Acc:HGNC:21118]
3817	KLK2	kallikrein related peptidase 2 [Source:HGNC Symbol;Acc:HGNC:6363]
168850	ZNF800	zinc finger protein 800 [Source:HGNC Symbol;Acc:HGNC:27267]
168975	CNBD1	cyclic nucleotide binding domain containing 1 [Source:HGNC Symbol;Acc:HGNC:26663]
23199	GSE1	Gse1 coiled-coil protein [Source:HGNC Symbol;Acc:HGNC:28979]
[truncated: 53 more columns]

## Sheet: Enrichr_GO_Molecular_Function
Term	Overlap	P-value	Adjusted P-value	Old P-value	Old Adjusted P-value	Odds Ratio	Combined Score	Genes
DNA binding (GO:0003677)	53/811	6.52116e-21	2.40631e-18	0	0	5.73835	266.714	FOXA1;KDM5A;SMARCB1;HNRNPU;IKZF1;BRCA1;GLI1;SOX2;LYL1;MECOM;MYC;EP300;HOXA1;SOX9;NBN;TP63;MEN1;DNMT3A;PAX3;ARID5B;FOXL2;HNF1A;ZEB2;MSH2;TFAM;TP53;HLF;GATA3;FOXO4;FOXO3;GATA1;FOXO1;BCLAF1;PMS2;ZBTB7A;SMAD2;TFAP2A;TCF7L2;SMAD4;ZBTB16;CNBP;HUWE1;HMGA1;NFATC2;HMGA2;POU2F2;FLI1;TBX3;NR4A2;SNAI2;HDGF;TCF4;ERCC5
sequence-specific double-stranded DNA binding (GO:1990837)	49/712	2.73664e-20	5.04909e-18	0	0	5.99209	269.913	FOXA1;KDM5A;HNRNPU;BRCA1;GLI1;SOX2;HEY1;HOXA1;SOX9;MEN1;TGIF1;TCF12;PAX3;ARID5B;SOX11;ETV1;FOXL2;HNF1A;NCOR1;ELF3;TBL1XR1;MYOD1;TFAM;TP53;YAP1;HLF;GATA3;FOXO4;GATA2;FOXO3;GATA1;ZBTB7A;TFAP2A;TCF7L2;SMAD4;NFATC2;HMGA2;POU2F2;KLF4;KLF3;FLI1;PHOX2B;TBX18;TBX3;NR4A2;KLF6;SNAI2;TCF4;BCOR
transcription regulatory region nucleic acid binding (GO:0001067)	27/212	3.8177e-18	4.69577e-16	0	0	11.0913	444.838	YAP1;FOXA1;KDM5A;GATA3;BRCA1;GLI1;FOXO3;GATA1;SOX2;MEN1;TFAP2A;TCF7L2;SMAD4;TCF12;ARID5B;HMGA2;SOX11;HNF1A;POU2F2;KLF4;FLI1;TBX18;NCOR1;TBL1XR1;TFAM;BCOR;TP53
RNA polymerase II cis-regulatory region sequence-specific DNA binding (GO:0000978)	58/1149	1.575e-17	1.16235e-15	0	0	4.38118	169.506	FOXA1;HNRNPU;IKZF1;GLI1;SOX2;LYL1;SALL1;MECOM;HEY1;MYC;MYB;HOXA1;SOX9;TP63;TGIF1;TCF12;DNMT3A;EBF1;PAX3;SOX11;EBF3;ETV1;FOXL2;HNF1A;ZEB2;ZEB1;ZNF717;MYOD1;ZNF479;TP53;HLF;GATA3;FOXO4;GATA2;FOXO3;GATA1;FOXO1;ZBTB7A;SMAD2;TFAP2A;TCF7L2;SMAD4;ZBTB16;NFATC2;HMGA2;POU2F2;KLF4;ZFHX4;KLF3;PHOX2B;TBX18;TBX3;FOSL2;NR4A2;KLF7;KLF6;SNAI2;TCF4
cis-regulatory region sequence-specific DNA binding (GO:0000987)	58/1149	1.575e-17	1.16235e-15	0	0	4.38118	169.506	FOXA1;HNRNPU;IKZF1;GLI1;SOX2;LYL1;SALL1;MECOM;HEY1;MYC;MYB;HOXA1;SOX9;TP63;TGIF1;TCF12;DNMT3A;EBF1;PAX3;SOX11;EBF3;ETV1;FOXL2;HNF1A;ZEB2;ZEB1;ZNF717;MYOD1;ZNF479;TP53;HLF;GATA3;FOXO4;GATA2;FOXO3;GATA1;FOXO1;ZBTB7A;SMAD2;TFAP2A;TCF7L2;SMAD4;ZBTB16;HMGA1;NFATC2;POU2F2;KLF4;ZFHX4;KLF3;PHOX2B;TBX18;TBX3;FOSL2;NR4A2;KLF7;KLF6;SNAI2;TCF4
DNA-binding transcription activator activity, RNA polymerase II-specific (GO:0001228)	31/333	1.04516e-16	6.42774e-15	0	0	7.87679	289.844	FOXA1;HLF;GATA3;FOXO4;FOXO3;GATA1;FOXO1;MECOM;MYC;MYB;HOXA1;SOX9;SMAD2;TFAP2A;SMAD4;ZBTB16;TCF12;SOX11;ETV1;HNF1A;KLF4;PHOX2B;FOSL2;NR4A2;KLF7;KLF6;ZNF717;ELF3;MYOD1;TCF4;TP53
transcription cis-regulatory region binding (GO:0000976)	37/549	3.52932e-15	1.86045e-13	0	0	5.61858	186.973	RB1;YAP1;FOXA1;KDM5A;GATA3;BRCA1;GLI1;FOXO3;GATA1;SOX2;MYC;TRPS1;SOX9;MEN1;SMAD2;TFAP2A;TCF7L2;SMAD4;TCF12;HMGA1;ARID5B;HMGA2;SOX11;HNF1A;POU2F2;KLF4;FLI1;PHOX2B;TBX18;FOSL2;NCOR1;TBL1XR1;MYOD1;TFAM;SNAI2;BCOR;TP53
RNA polymerase II transcription regulatory region sequence-specific DNA binding (GO:0000977)	59/1359	7.48364e-15	3.45183e-13	0	0	3.71468	120.824	RB1;FOXA1;HNRNPU;IKZF1;GLI1;SOX2;LYL1;SALL1;MECOM;HEY1;MYC;TRPS1;MYB;HOXA1;SOX9;TP63;TGIF1;TCF12;DNMT3A;EBF1;PAX3;SOX11;EBF3;ETV1;FOXL2;HNF1A;ZEB2;ZEB1;ZNF717;MYOD1;ZNF479;TP53;HLF;GATA3;FOXO4;GATA2;FOXO3;GATA1;FOXO1;ZBTB7A;SMAD2;TFAP2A;TCF7L2;SMAD4;ZBTB16;NFATC2;POU2F2;KLF4;ZFHX4;KLF3;PHOX2B;TBX18;TBX3;FOSL2;NR4A2;KLF7;KLF6;SNAI2;TCF4
sequence-specific DNA binding (GO:0043565)	39/707	3.8088e-13	1.56161e-11	0	0	4.53912	129.802	FOXA1;HLF;HNRNPU;GATA3;FOXO4;GATA2;FOXO3;GATA1;FOXO1;SOX2;HEY1;HOXA1;SOX9;ZBTB7A;TFAP2A;TGIF1;TCF7L2;SMAD4;TCF12;NFATC2;PAX3;ETV1;FOXL2;POU2F2;KLF4;KLF3;FLI1;PHOX2B;TBX18;TBX3;NR4A2;ZEB2;KLF6;ELF3;MYOD1;TFAM;SNAI2;POT1;TCF4
double-stranded DNA binding (GO:0003690)	37/651	6.65821e-13	2.45688e-11	0	0	4.66031	130.665	FOXA1;HLF;HNRNPU;GATA3;FOXO4;GATA2;FOXO3;GATA1;HEY1;HOXA1;SOX9;ZBTB7A;MEN1;SMAD2;TFAP2A;TGIF1;TCF12;NFATC2;PAX3;ETV1;FOXL2;POU2F2;KLF4;KLF3;FLI1;PHOX2B;TBX18;TBX3;NR4A2;KLF6;MSH2;ELF3;MYOD1;SNAI2;HDGF;TCF4;ERCC5
DNA-binding transcription factor binding (GO:0140297)	20/208	1.915e-11	6.42396e-10	0	0	7.86912	194.2	RB1;YAP1;SMAD2;TCF7L2;CRTC3;CRTC1;ZMYND8;TCF12;ATN1;FOXO4;KLF4;GATA1;TBX3;NCOR1;MYC;MYOD1;EP300;NBN;TP53;ZBTB7A
protein tyrosine kinase activity (GO:0004713)	15/108	3.57011e-11	1.09781e-09	0	0	11.7658	283.036	CSF1R;ITK;FLT3;FLT4;NTRK3;TTN;ERBB3;LCK;AXL;KIT;KDR;ABL2;JAK2;EPHA3;FGFR1
kinase binding (GO:0019900)	28/461	1.12913e-10	3.205e-09	0	0	4.87085	111.564	RB1;BTG1;CTBP2;CLTC;PTPRK;FOXO3;TTN;FLNA;RAC1;JAK2;MAP2K7;BARD1;MAP2K3;TCF7L2;DAXX;CDKN2C;PTPN11;RHOA;EEF1A1;LATS1;PTPRC;MSH2;NBEA;LCK;MTCP1;TP53;BCL2L1;MAP3K12
transmembrane receptor protein kinase activity (GO:0019199)	11/60	7.21468e-10	1.90158e-08	0	0	16.1723	340.423	CSF1R;ERBB3;FLT3;AXL;FLT4;NTRK3;KIT;KDR;ACVR1B;EPHA3;FGFR1
protein kinase binding (GO:0019901)	28/506	9.36589e-10	2.30401e-08	0	0	4.402	91.5122	RYR2;CTBP2;IRS1;CLTC;PTPRK;FOXO3;TTN;SOX9;RAC1;JAK2;MAP2K7;MAP2K3;TCF7L2;DAXX;CDKN2C;PRKCB;PTPN11;RHOA;EEF1A1;LATS1;PTPRC;MSH2;NBEA;LCK;MTCP1;TP53;BCL2L1;MAP3K12
transmembrane receptor protein tyrosine kinase activity (GO:0004714)	10/60	1.14728e-08	2.64592e-07	0	0	14.3547	262.452	CSF1R;ERBB3;FLT3;AXL;FLT4;NTRK3;KIT;KDR;EPHA3;FGFR1
nuclear receptor binding (GO:0016922)	13/120	1.63938e-08	3.55841e-07	0	0	8.79115	157.593	TCF7L2;DAXX;PRKCB;HMGA1;JMJD1C;BAZ2A;TRERF1;NR4A2;LATS1;NCOR1;MYOD1;EP300;ZBTB7A
cadherin binding (GO:0045296)	18/322	8.9762e-07	1.84012e-05	0	0	4.32103	60.164	MACF1;AHNAK;CTNND2;PTPN11;ANK3;GIGYF2;KTN1;ATXN2L;DNAJB1;LASP1;KIF5B;CDH10;KDR;FLNA;MYH9;CTNNA2;PICALM;PLEC
MAP kinase kinase activity (GO:0004708)	5/15	1.48962e-06	2.893e-05	0	0	35.3154	473.827	MAP2K3;MAP2K4;MAP2K1;MAP2K2;MAP2K7
RNA polymerase II-specific DNA-binding transcription factor binding (GO:0061629)	13/190	3.43382e-06	6.33541e-05	0	0	5.29545	66.6265	RB1;TCF7L2;SMARCB1;ATN1;BAZ2A;KLF4;GATA1;TBX3;NFKBIA;NCOR1;MYOD1;EP300;TP53
phosphatase binding (GO:0019902)	10/114	5.28116e-06	9.27975e-05	0	0	6.88237	83.6302	SMAD2;LCK;FLT4;CDC27;MAGI2;NFATC2;PIK3R1;MAP2K7;ANK1;TP53
phosphotyrosine residue binding (GO:0001784)	6/37	1.24861e-05	0.000209427	0	0	13.705	154.742	IRS1;LCK;RASA1;ABL2;PTPN11;PIK3R1
E-box binding (GO:0070888)	6/41	2.30267e-05	0.000369429	0	0	12.1363	129.602	ZEB1;MYC;MYOD1;SNAI2;TCF4;GATA3
protein phosphorylated amino acid binding (GO:0045309)	6/42	2.65468e-05	0.000408158	0	0	11.7986	124.317	IRS1;LCK;RASA1;ABL2;PTPN11;PIK3R1
protein serine/threonine/tyrosine kinase activity (GO:0004712)	5/28	4.1907e-05	0.000618547	0	0	15.3444	154.672	MAP2K3;MAP2K4;MAP2K1;MAP2K2;MAP2K7
RNA binding (GO:0003723)	39/1406	4.55216e-05	0.000646056	0	0	2.13669	21.3612	RBM27;MACF1;RBM26;AHNAK;LRP1;KMT2C;CLTC;HNRNPU;BAZ2A;U2AF1;BRCA1;GIGYF2;ZFP36L2;ZFP36L1;BCLAF1;FLNA;DROSHA;DDX17;BARD1;RBFOX1;CNBP;HUWE1;MYO5A;DICER1;LARP4B;CRNKL1;QKI;KTN1;EEF1A1;ATXN2L;FRG1;HNRNPA2B1;TFAM;LUC7L3;MYH9;HDGF;VIM;CPEB2;PLEC
transcription corepressor binding (GO:0001222)	5/29	5.0053e-05	0.000684058	0	0	14.7043	145.608	CTBP2;ZBTB16;HDGF;ZBTB7A;EZH2
DNA-methyltransferase activity (GO:0009008)	3/6	5.48964e-05	0.000723456	0	0	70.153	688.206	MGMT;DNMT3A;DNMT3B
DNA-binding transcription repressor activity, RNA polymerase II-specific (GO:0001227)	13/256	8.05755e-05	0.00102525	0	0	3.84415	36.2362	TFAP2A;TGIF1;ZBTB16;GATA3;FOXO3;TBX18;TBX3;ZEB2;ZEB1;HEY1;MYC;TRPS1;SNAI2
vascular endothelial growth factor-activated receptor activity (GO:0005021)	3/7	9.50588e-05	0.00113671	0	0	52.6121	487.241	FLT3;FLT4;KDR
DNA secondary structure binding (GO:0000217)	5/33	9.54959e-05	0.00113671	0	0	12.6011	116.641	MSH2;HMGA1;HMGA2;ERCC5;MEN1
transcription coregulator binding (GO:0001221)	6/53	0.000101947	0.00117558	0	0	9.03214	83.0149	SMAD4;CTBP2;ZBTB16;HDGF;ZBTB7A;EZH2
R-SMAD binding (GO:0070412)	4/19	0.000130399	0.0014581	0	0	18.7629	167.832	SMAD2;SMAD4;DROSHA;MEN1
acetylation-dependent protein binding (GO:0140033)	4/21	0.000196897	0.00207585	0	0	16.5538	141.251	ZMYND8;BAZ2A;MLLT3;BRD4
lysine-acetylated histone binding (GO:0070577)	4/21	0.000196897	0.00207585	0	0	16.5538	141.251	ZMYND8;BAZ2A;MLLT3;BRD4
mRNA 3'-UTR binding (GO:0003730)	7/85	0.000207435	0.00212621	0	0	6.3624	53.9576	HNRNPA2B1;HNRNPU;LARP4B;TP53;CPEB2;ZFP36L2;ZFP36L1
disordered domain specific binding (GO:0097718)	4/23	0.000284875	0.00284105	0	0	14.8098	120.899	RB1;SMAD2;CLTC;TP53
protein phosphatase binding (GO:0019903)	8/123	0.00037687	0.0036596	0	0	4.94039	38.9481	LCK;FLT4;CDC27;PIK3R1;MAP2K7;ANK1;TP53;FOXO1
androgen receptor binding (GO:0050681)	4/27	0.00053995	0.00510876	0	0	12.2317	92.0316	DAXX;PRKCB;EP300;ZBTB7A
C2H2 zinc finger domain binding (GO:0070742)	3/12	0.000566813	0.00522885	0	0	23.3772	174.756	HMGA2;GATA2;GATA1
I-SMAD binding (GO:0070411)	3/13	0.00072914	0.00656226	0	0	21.0384	151.974	SMAD2;SMAD4;TGFBR1
protein homodimerization activity (GO:0042803)	20/636	0.000806587	0.00708644	0	0	2.34898	16.7311	BARD1;CSF1R;SMAD4;ZBTB16;FLT4;PDGFB;TBX18;EXT2;MSH2;MYOD1;KIT;FLNA;MYH9;DROSHA;ERCC5;SLIT2;BMPR1A;FGFR1;BCL2L1;MAP3K12
insulin-like growth factor receptor binding (GO:0005159)	3/14	0.000918283	0.00788015	0	0	19.1249	133.74	IRS1;GNAS;PIK3R1
purine ribonucleoside triphosphate binding (GO:0035639)	16/460	0.000947901	0.00794945	0	0	2.59137	18.0392	HNRNPU;ACVR1B;RHOA;TGFBR1;DNM2;EEF1A1;LATS1;LATS2;MSH2;AKT3;MYH9;KRAS;RAC1;N4BP2;HRAS;BMPR1A
protein serine/threonine kinase activity (GO:0004674)	13/344	0.0013499	0.0110692	0	0	2.80939	18.5637	MAP2K1;PRKCB;ARAF;ACVR1B;TGFBR1;TTN;LATS1;LATS2;AKT3;TNIK;BRD4;BMPR1A;MAP3K12
core promoter sequence-specific DNA binding (GO:0001046)	4/37	0.00181802	0.0139289	0	0	8.52078	53.7662	SMARCB1;MYC;BAZ2A;TP53
sequence-specific single stranded DNA binding (GO:0098847)	2/5	0.00195329	0.0139289	0	0	46.6028	290.72	HNRNPA2B1;POT1
activin receptor activity, type I (GO:0016361)	2/5	0.00195329	0.0139289	0	0	46.6028	290.72	ACVR1B;TGFBR1
transforming growth factor beta receptor activity, type I (GO:0005025)	2/5	0.00195329	0.0139289	0	0	46.6028	290.72	TGFBR1;BMPR1A
DNA insertion or deletion binding (GO:0032135)	2/5	0.00195329	0.0139289	0	0	46.6028	290.72	MSH2;PMS2
ErbB-3 class receptor binding (GO:0043125)	2/5	0.00195329	0.0139289	0	0	46.6028	290.72	ERBB3;PIK3R1
transmembrane receptor protein serine/threonine kinase activity (GO:0004675)	3/18	0.00197387	0.0139289	0	0	14.0221	87.326	ACVR1B;TGFBR1;BMPR1A
protein kinase activator activity (GO:0030295)	5/63	0.00200062	0.0139289	0	0	6.07403	37.7458	DAXX;MAP2K1;MAP2K2;ERBB3;MTCP1
signaling receptor complex adaptor activity (GO:0030159)	4/39	0.00221445	0.015132	0	0	8.03306	49.1041	IRS1;MAGI2;PTPN11;PIK3R1
ankyrin binding (GO:0030506)	3/19	0.00231953	0.0155619	0	0	13.145	79.7428	PTPRC;FLNC;PLEC
mRNA 3'-UTR AU-rich region binding (GO:0035925)	3/22	0.00357236	0.0235393	0	0	11.0678	62.3619	CPEB2;ZFP36L2;ZFP36L1
histone-lysine N-methyltransferase activity (GO:0018024)	4/45	0.00375356	0.0235777	0	0	6.8554	38.2878	MECOM;KMT2C;MEN1;EZH2
double-stranded RNA binding (GO:0003725)	5/73	0.00381234	0.0235777	0	0	5.17816	28.8398	CLTC;HNRNPU;DROSHA;DICER1;VIM
1-phosphatidylinositol-4-phosphate 3-kinase activity (GO:0035005)	2/7	0.00402547	0.0235777	0	0	27.9589	154.196	PIK3CA;PIK3CB
S-methyltransferase activity (GO:0008172)	2/7	0.00402547	0.0235777	0	0	27.9589	154.196	MGMT;DNMT3A
minor groove of adenine-thymine-rich DNA binding (GO:0003680)	2/7	0.00402547	0.0235777	0	0	27.9589	154.196	HMGA1;HMGA2
clathrin light chain binding (GO:0032051)	2/7	0.00402547	0.0235777	0	0	27.9589	154.196	CLTC;CLTCL1
DEAD/H-box RNA helicase binding (GO:0017151)	2/7	0.00402547	0.0235777	0	0	27.9589	154.196	DROSHA;POT1
mRNA binding (GO:0003729)	10/263	0.00451804	0.0260493	0	0	2.80762	15.1603	RBFOX1;CNBP;HNRNPA2B1;HNRNPU;LUC7L3;LARP4B;TP53;CPEB2;QKI;ZFP36L1
ubiquitin protein ligase binding (GO:0031625)	10/265	0.00476199	0.0270334	0	0	2.78532	14.8933	RB1;SMAD2;NFKBIA;DAXX;ERBB3;TNFRSF14;BRCA1;ACVR1B;TP53;FOXO1
RNA polymerase I core promoter sequence-specific DNA binding (GO:0001164)	2/8	0.00531713	0.0288532	0	0	23.2979	122.007	SMARCB1;BAZ2A
RNA polymerase I transcription regulatory region sequence-specific DNA binding (GO:0001163)	2/8	0.00531713	0.0288532	0	0	23.2979	122.007	SMARCB1;BAZ2A
RNA polymerase II C-terminal domain binding (GO:0099122)	2/8	0.00531713	0.0288532	0	0	23.2979	122.007	HNRNPU;BRD4
protein heterodimerization activity (GO:0046982)	8/188	0.00554879	0.029674	0	0	3.14589	16.3403	BARD1;NR4A2;EXT2;ERBB3;PDGFB;TCF4;TP53;BCL2L1
ATP binding (GO:0005524)	10/278	0.00661048	0.0342336	0	0	2.64844	13.2928	LATS1;LATS2;MSH2;AKT3;HNRNPU;MYH9;ACVR1B;N4BP2;TGFBR1;BMPR1A
activin-activated receptor activity (GO:0017002)	2/9	0.00677249	0.0342336	0	0	19.9686	99.7408	ACVR1B;TGFBR1
cAMP response element binding protein binding (GO:0008140)	2/9	0.00677249	0.0342336	0	0	19.9686	99.7408	CRTC3;CRTC1
clathrin heavy chain binding (GO:0032050)	2/9	0.00677249	0.0342336	0	0	19.9686	99.7408	LRP1;PICALM
lipoprotein particle receptor binding (GO:0070325)	3/28	0.0071381	0.035594	0	0	8.40897	41.5597	LRP1;CLTC;PICALM
ubiquitin-like protein ligase binding (GO:0044389)	10/282	0.00727892	0.0358123	0	0	2.60895	12.8433	RB1;SMAD2;NFKBIA;DAXX;ERBB3;TNFRSF14;BRCA1;ACVR1B;TP53;FOXO1
1-phosphatidylinositol-3-kinase activity (GO:0016303)	2/10	0.00838668	0.0386836	0	0	17.4716	83.5338	PIK3CA;PIK3CB
activin receptor binding (GO:0070697)	2/10	0.00838668	0.0386836	0	0	17.4716	83.5338	MAGI2;INHBA
oxidized purine DNA binding (GO:0032357)	2/10	0.00838668	0.0386836	0	0	17.4716	83.5338	MSH2;POT1
G-quadruplex DNA binding (GO:0051880)	2/10	0.00838668	0.0386836	0	0	17.4716	83.5338	CNBP;POT1
G-rich strand telomeric DNA binding (GO:0098505)	2/10	0.00838668	0.0386836	0	0	17.4716	83.5338	HNRNPA2B1;POT1
MAP-kinase scaffold activity (GO:0005078)	2/11	0.0101549	0.0444819	0	0	15.5296	71.2775	MAP2K1;MAP2K2
platelet-derived growth factor binding (GO:0048407)	2/11	0.0101549	0.0444819	0	0	15.5296	71.2775	COL4A1;PDGFB
retinoid X receptor binding (GO:0046965)	2/11	0.0101549	0.0444819	0	0	15.5296	71.2775	NR4A2;HMGA1
histone methyltransferase activity (GO:0042054)	3/32	0.0103671	0.0444819	0	0	7.24764	33.1153	KMT2C;MEN1;EZH2
RNA polymerase II complex binding (GO:0000993)	3/32	0.0103671	0.0444819	0	0	7.24764	33.1153	HNRNPU;ERCC5;BRD4
SH2 domain binding (GO:0042169)	3/32	0.0103671	0.0444819	0	0	7.24764	33.1153	IRS1;LCK;JAK2
single-stranded telomeric DNA binding (GO:0043047)	2/12	0.0120726	0.0494048	0	0	13.9759	61.729	HNRNPA2B1;POT1
transforming growth factor beta-activated receptor activity (GO:0005024)	2/12	0.0120726	0.0494048	0	0	13.9759	61.729	TGFBR1;BMPR1A
transmembrane receptor protein tyrosine kinase adaptor activity (GO:0005068)	2/12	0.0120726	0.0494048	0	0	13.9759	61.729	IRS1;PIK3R1
phosphatidylinositol 3-kinase activity (GO:0035004)	2/12	0.0120726	0.0494048	0	0	13.9759	61.729	PIK3CA;PIK3CB
GTPase activity (GO:0003924)	8/216	0.0122847	0.0494048	0	0	2.71851	11.9598	EEF1A1;GNAQ;GNAS;KRAS;RAC1;HRAS;RHOA;DNM2
single-stranded DNA binding (GO:0003697)	5/97	0.0124455	0.0494048	0	0	3.82266	16.7677	MSH2;HNRNPU;POT1;PMS2;ERCC5
adenyl ribonucleotide binding (GO:0032559)	10/306	0.0124516	0.0494048	0	0	2.39446	10.5019	LATS1;LATS2;MSH2;AKT3;HNRNPU;MYH9;ACVR1B;N4BP2;TGFBR1;BMPR1A
non-membrane spanning protein tyrosine kinase activity (GO:0004715)	3/35	0.0132608	0.0520557	0	0	6.56717	28.3895	ITK;LCK;ABL2
phosphatidylinositol phosphate kinase activity (GO:0016307)	2/13	0.014135	0.0537713	0	0	12.7047	54.1106	PIK3CA;PIK3CB
protein kinase A catalytic subunit binding (GO:0034236)	2/13	0.014135	0.0537713	0	0	12.7047	54.1106	RYR2;SOX9
GTPase inhibitor activity (GO:0005095)	2/13	0.014135	0.0537713	0	0	12.7047	54.1106	SLIT2;CPEB2
protein serine/threonine kinase activator activity (GO:0043539)	3/37	0.0154202	0.0580616	0	0	6.18024	25.7844	MAP2K1;MAP2K2;MTCP1
nucleoside-triphosphatase activity (GO:0017111)	9/278	0.0182607	0.0680626	0	0	2.36597	9.47101	EEF1A1;GNAQ;GNAS;MYH9;KRAS;RAC1;HRAS;RHOA;DNM2
phosphatidylinositol kinase activity (GO:0052742)	2/15	0.0186766	0.0687682	0	0	10.749	42.7864	PIK3CA;PIK3CB
tau protein binding (GO:0048156)	3/40	0.0190091	0.0687682	0	0	5.67827	22.5021	SMAD2;EP300;PICALM
regulatory RNA binding (GO:0061980)	3/40	0.0190091	0.0687682	0	0	5.67827	22.5021	SOX2;HNRNPA2B1;DICER1
transmembrane receptor protein phosphatase activity (GO:0019198)	2/16	0.021147	0.0743167	0	0	9.98075	38.4883	PTPRC;PTPRK
transmembrane receptor protein tyrosine phosphatase activity (GO:0005001)	2/16	0.021147	0.0743167	0	0	9.98075	38.4883	PTPRC;PTPRK
DNA binding, bending (GO:0008301)	2/16	0.021147	0.0743167	0	0	9.98075	38.4883	HMGA2;TFAM
adrenergic receptor binding (GO:0031690)	2/17	0.023745	0.081887	0	0	9.31489	34.8413	MAGI2;GNAS
four-way junction DNA binding (GO:0000400)	2/17	0.023745	0.081887	0	0	9.31489	34.8413	MSH2;MEN1
damaged DNA binding (GO:0003684)	3/44	0.0244523	0.0835455	0	0	5.12325	19.0125	EP300;ERCC5;NBN
transforming growth factor beta receptor binding (GO:0005160)	2/18	0.0264664	0.0887828	0	0	8.73227	31.7145	SMAD2;TGFBR1
retinoic acid receptor binding (GO:0042974)	2/18	0.0264664	0.0887828	0	0	8.73227	31.7145	NR4A2;HMGA1
amyloid-beta binding (GO:0001540)	4/80	0.027152	0.0902622	0	0	3.69173	13.3135	GRIN2A;LRP1;FCGR2B;PICALM
ligand-gated calcium channel activity (GO:0099604)	2/19	0.0293072	0.0965568	0	0	8.21819	29.0096	RYR2;GRIN2A
actinin binding (GO:0042805)	2/21	0.0353315	0.114363	0	0	7.35237	24.5788	CACNA1C;TTN
histone acetyltransferase binding (GO:0035035)	2/21	0.0353315	0.114363	0	0	7.35237	24.5788	TP53;ZBTB7A
endonuclease activity (GO:0004519)	3/51	0.0357839	0.11482	0	0	4.37456	14.5684	ERCC5;DICER1;N4BP2
cytokine receptor activity (GO:0004896)	4/88	0.03671	0.116776	0	0	3.33878	11.0337	CSF3R;FLT3;IL7R;CRLF2
nuclear receptor coactivator activity (GO:0030374)	3/53	0.0394383	0.124382	0	0	4.19915	13.5759	PRKCB;HMGA1;TRERF1
actin binding (GO:0003779)	6/177	0.0409827	0.128158	0	0	2.46687	7.88067	MACF1;HNRNPU;ABL2;MYH9;DMD;LCP1
low-density lipoprotein particle receptor binding (GO:0050750)	2/23	0.0417877	0.129577	0	0	6.65147	21.1194	CLTC;PICALM
alpha-actinin binding (GO:0051393)	2/24	0.0451685	0.136893	0	0	6.34881	19.6645	CACNA1C;TTN
protein phosphatase 2A binding (GO:0051721)	2/24	0.0451685	0.136893	0	0	6.34881	19.6645	TP53;FOXO1
receptor tyrosine kinase binding (GO:0030971)	3/56	0.0452602	0.136893	0	0	3.96085	12.2601	IRS1;PIK3R1;TP53
NF-kappaB binding (GO:0051059)	2/25	0.0486466	0.14594	0	0	6.07246	18.3581	NFKBIA;EP300
GTP binding (GO:0005525)	6/189	0.0532622	0.158498	0	0	2.30369	6.75564	EEF1A1;KRAS;RAC1;HRAS;RHOA;DNM2
ADP binding (GO:0043531)	2/27	0.0558807	0.16496	0	0	5.5861	16.1133	MSH2;MYH9
histone demethylase activity (GO:0032452)	2/28	0.0596302	0.171903	0	0	5.37098	15.144	KDM5A;JMJD1C
thyroid hormone receptor binding (GO:0046966)	2/28	0.0596302	0.171903	0	0	5.37098	15.144	NCOR1;JMJD1C
endoribonuclease activity, producing 5'-phosphomonoesters (GO:0016891)	2/28	0.0596302	0.171903	0	0	5.37098	15.144	DROSHA;DICER1
methylation-dependent protein binding (GO:0140034)	3/63	0.0603852	0.17208	0	0	3.49751	9.81755	KDM5A;ZMYND8;ING1
pre-mRNA binding (GO:0036002)	2/29	0.0634636	0.17208	0	0	5.17179	14.2601	HNRNPU;U2AF1
miRNA binding (GO:0035198)	2/30	0.0673778	0.17208	0	0	4.98683	13.4517	SOX2;HNRNPA2B1
motor activity (GO:0003774)	3/66	0.0675017	0.17208	0	0	3.33045	8.97757	KIF5B;KIF26B;MYH9
histone demethylase activity (H3-trimethyl-K4 specific) (GO:0034647)	1/5	0.0690185	0.17208	0	0	17.4134	46.5527	KDM5A
RNA polymerase II general transcription initiation factor binding (GO:0001091)	1/5	0.0690185	0.17208	0	0	17.4134	46.5527	TCF4
5'-deoxyribose-5-phosphate lyase activity (GO:0051575)	1/5	0.0690185	0.17208	0	0	17.4134	46.5527	HMGA2
IgG binding (GO:0019864)	1/5	0.0690185	0.17208	0	0	17.4134	46.5527	FCGR2B
lysine N-acetyltransferase activity, acting on acetyl phosphate as donor (GO:0004468)	1/5	0.0690185	0.17208	0	0	17.4134	46.5527	EP300
beta-2 adrenergic receptor binding (GO:0031698)	1/5	0.0690185	0.17208	0	0	17.4134	46.5527	GNAS
voltage-gated calcium channel activity involved in cardiac muscle cell action potential (GO:0086007)	1/5	0.0690185	0.17208	0	0	17.4134	46.5527	CACNA1C
neuregulin binding (GO:0038132)	1/5	0.0690185	0.17208	0	0	17.4134	46.5527	ERBB3
Y-form DNA binding (GO:0000403)	1/5	0.0690185	0.17208	0	0	17.4134	46.5527	MEN1
opioid receptor binding (GO:0031628)	1/5	0.0690185	0.17208	0	0	17.4134	46.5527	GNAS
D-loop DNA binding (GO:0062037)	1/5	0.0690185	0.17208	0	0	17.4134	46.5527	POT1
deoxyribonuclease I activity (GO:0004530)	1/5	0.0690185	0.17208	0	0	17.4134	46.5527	DICER1
fibroblast growth factor-activated receptor activity (GO:0005007)	1/5	0.0690185	0.17208	0	0	17.4134	46.5527	FGFR1
glutamate-gated calcium ion channel activity (GO:0022849)	1/5	0.0690185	0.17208	0	0	17.4134	46.5527	GRIN2A
glycerol channel activity (GO:0015254)	1/5	0.0690185	0.17208	0	0	17.4134	46.5527	AQP7
GPI-linked ephrin receptor activity (GO:0005004)	1/5	0.0690185	0.17208	0	0	17.4134	46.5527	EPHA3
methylated histone binding (GO:0035064)	3/68	0.0724485	0.176437	0	0	3.22765	8.47219	KDM5A;ZMYND8;ING1
chemoattractant activity (GO:0042056)	2/32	0.0754367	0.176437	0	0	4.6539	12.0278	HGF;PDGFB
RNA polymerase core enzyme binding (GO:0043175)	2/33	0.0795755	0.176437	0	0	4.50355	11.3987	HNRNPU;ERCC5
telomeric DNA binding (GO:0042162)	2/33	0.0795755	0.176437	0	0	4.50355	11.3987	HNRNPA2B1;POT1
basal RNA polymerase II transcription machinery binding (GO:0001099)	2/33	0.0795755	0.176437	0	0	4.50355	11.3987	HNRNPU;ERCC5
nucleosomal DNA binding (GO:0031492)	2/33	0.0795755	0.176437	0	0	4.50355	11.3987	SMARCB1;HMGA2
interleukin-12 receptor binding (GO:0005143)	1/6	0.0822417	0.176437	0	0	13.93	34.7985	JAK2
keratin filament binding (GO:1990254)	1/6	0.0822417	0.176437	0	0	13.93	34.7985	VIM
STAT family protein binding (GO:0097677)	1/6	0.0822417	0.176437	0	0	13.93	34.7985	EP300
leukemia inhibitory factor receptor activity (GO:0004923)	1/6	0.0822417	0.176437	0	0	13.93	34.7985	CRLF2
BH domain binding (GO:0051400)	1/6	0.0822417	0.176437	0	0	13.93	34.7985	BCL2L1
BH3 domain binding (GO:0051434)	1/6	0.0822417	0.176437	0	0	13.93	34.7985	BCL2L1
BMP receptor activity (GO:0098821)	1/6	0.0822417	0.176437	0	0	13.93	34.7985	BMPR1A
mismatched DNA binding (GO:0030983)	1/6	0.0822417	0.176437	0	0	13.93	34.7985	MSH2
urea transmembrane transporter activity (GO:0015204)	1/6	0.0822417	0.176437	0	0	13.93	34.7985	AQP7
neurotrophin TRK receptor binding (GO:0005167)	1/6	0.0822417	0.176437	0	0	13.93	34.7985	PIK3R1
neurotrophin TRKA receptor binding (GO:0005168)	1/6	0.0822417	0.176437	0	0	13.93	34.7985	PIK3R1
non-membrane spanning protein tyrosine phosphatase activity (GO:0004726)	1/6	0.0822417	0.176437	0	0	13.93	34.7985	PTPN11
oncostatin-M receptor activity (GO:0004924)	1/6	0.0822417	0.176437	0	0	13.93	34.7985	CRLF2
dopamine receptor binding (GO:0050780)	1/6	0.0822417	0.176437	0	0	13.93	34.7985	GNAS
pre-miRNA binding (GO:0070883)	1/6	0.0822417	0.176437	0	0	13.93	34.7985	DICER1
pre-mRNA 3'-splice site binding (GO:0030628)	1/6	0.0822417	0.176437	0	0	13.93	34.7985	U2AF1
primary miRNA binding (GO:0070878)	1/6	0.0822417	0.176437	0	0	13.93	34.7985	DROSHA
G protein-coupled serotonin receptor binding (GO:0031821)	1/6	0.0822417	0.176437	0	0	13.93	34.7985	GNAQ
guanyl ribonucleotide binding (GO:0032561)	6/214	0.0853339	0.181308	0	0	2.02421	4.98196	EEF1A1;KRAS;RAC1;HRAS;RHOA;DNM2
ATPase binding (GO:0051117)	3/73	0.0854949	0.181308	0	0	2.99634	7.36889	DNAJB1;LCK;ANK1
protein-lysine N-methyltransferase activity (GO:0016279)	2/35	0.0880574	0.184954	0	0	4.23017	10.2783	MEN1;EZH2
protein tyrosine phosphatase activity (GO:0004725)	3/74	0.0882164	0.184954	0	0	2.95399	7.17217	PTPRC;PTPN11;PTPRK
histone threonine kinase activity (GO:0035184)	1/7	0.0952777	0.191073	0	0	11.6078	27.2894	PRKCB
telethonin binding (GO:0031433)	1/7	0.0952777	0.191073	0	0	11.6078	27.2894	TTN
MutLalpha complex binding (GO:0032405)	1/7	0.0952777	0.191073	0	0	11.6078	27.2894	MSH2
MutSalpha complex binding (GO:0032407)	1/7	0.0952777	0.191073	0	0	11.6078	27.2894	PMS2
N6-methyladenosine-containing RNA binding (GO:1990247)	1/7	0.0952777	0.191073	0	0	11.6078	27.2894	HNRNPA2B1
nitric-oxide synthase binding (GO:0050998)	1/7	0.0952777	0.191073	0	0	11.6078	27.2894	DMD
peroxisome proliferator activated receptor binding (GO:0042975)	1/7	0.0952777	0.191073	0	0	11.6078	27.2894	HMGA1
glycerol transmembrane transporter activity (GO:0015168)	1/7	0.0952777	0.191073	0	0	11.6078	27.2894	AQP7
voltage-gated calcium channel activity (GO:0005245)	2/37	0.0967937	0.193064	0	0	3.98804	9.31278	CACNA1C;CACNA1E
zinc ion binding (GO:0008270)	8/336	0.107286	0.200501	0	0	1.71333	3.82459	KDM5A;TRAF7;KLF7;GRIN2A;ZEB1;ZMYND8;KLF4;TP53
Roundabout binding (GO:0048495)	1/8	0.108129	0.200501	0	0	9.94902	22.1309	SLIT2
siRNA binding (GO:0035197)	1/8	0.108129	0.200501	0	0	9.94902	22.1309	DICER1
superoxide-generating NADPH oxidase activator activity (GO:0016176)	1/8	0.108129	0.200501	0	0	9.94902	22.1309	PDGFB
arginine N-methyltransferase activity (GO:0016273)	1/8	0.108129	0.200501	0	0	9.94902	22.1309	FBXO11
bubble DNA binding (GO:0000405)	1/8	0.108129	0.200501	0	0	9.94902	22.1309	ERCC5
type II transforming growth factor beta receptor binding (GO:0005114)	1/8	0.108129	0.200501	0	0	9.94902	22.1309	TGFBR1
carbon-nitrogen ligase activity, with glutamine as amido-N-donor (GO:0016884)	1/8	0.108129	0.200501	0	0	9.94902	22.1309	GMPS
CD4 receptor binding (GO:0042609)	1/8	0.108129	0.200501	0	0	9.94902	22.1309	LCK
neurotrophin binding (GO:0043121)	1/8	0.108129	0.200501	0	0	9.94902	22.1309	NTRK3
NMDA glutamate receptor activity (GO:0004972)	1/8	0.108129	0.200501	0	0	9.94902	22.1309	GRIN2A
ciliary neurotrophic factor receptor activity (GO:0004897)	1/8	0.108129	0.200501	0	0	9.94902	22.1309	CRLF2
oxidized DNA binding (GO:0032356)	1/8	0.108129	0.200501	0	0	9.94902	22.1309	MSH2
poly(G) binding (GO:0034046)	1/8	0.108129	0.200501	0	0	9.94902	22.1309	HNRNPU
GTPase regulator activity (GO:0030695)	6/233	0.115486	0.210258	0	0	1.85298	3.99984	GNAQ;RASA1;SLIT2;RALGDS;CPEB2;RGS7
calcium channel activity (GO:0005262)	3/84	0.117327	0.210258	0	0	2.58798	5.5455	RYR2;CACNA1C;CACNA1E
histone demethylase activity (H3-K4 specific) (GO:0032453)	1/9	0.120799	0.210258	0	0	8.70495	18.399	KDM5A
adenylate cyclase inhibiting G protein-coupled glutamate receptor activity (GO:0001640)	1/9	0.120799	0.210258	0	0	8.70495	18.399	GRM3
armadillo repeat domain binding (GO:0070016)	1/9	0.120799	0.210258	0	0	8.70495	18.399	TCF7L2
tumor necrosis factor-activated receptor activity (GO:0005031)	1/9	0.120799	0.210258	0	0	8.70495	18.399	TNFRSF14
type I transforming growth factor beta receptor binding (GO:0034713)	1/9	0.120799	0.210258	0	0	8.70495	18.399	SMAD2
ciliary neurotrophic factor receptor binding (GO:0005127)	1/9	0.120799	0.210258	0	0	8.70495	18.399	CRLF2
potassium channel inhibitor activity (GO:0019870)	1/9	0.120799	0.210258	0	0	8.70495	18.399	RASA1
G protein-coupled glutamate receptor activity (GO:0098988)	1/9	0.120799	0.210258	0	0	8.70495	18.399	GRM3
glucocorticoid receptor binding (GO:0035259)	1/9	0.120799	0.210258	0	0	8.70495	18.399	NR4A2
growth hormone receptor binding (GO:0005131)	1/9	0.120799	0.210258	0	0	8.70495	18.399	JAK2
H3 histone acetyltransferase activity (GO:0010484)	1/9	0.120799	0.210258	0	0	8.70495	18.399	EP300
S-adenosylmethionine-dependent methyltransferase activity (GO:0008757)	2/43	0.124323	0.215377	0	0	3.40339	7.09562	DNMT3A;DNMT3B
growth factor activity (GO:0008083)	3/87	0.126679	0.218432	0	0	2.49517	5.15527	HGF;PDGFB;INHBA
histone methyltransferase activity (H3-K9 specific) (GO:0046974)	1/10	0.133289	0.219558	0	0	7.73734	15.5926	MECOM
ionotropic glutamate receptor binding (GO:0035255)	1/10	0.133289	0.219558	0	0	7.73734	15.5926	GNAS
Tat protein binding (GO:0030957)	1/10	0.133289	0.219558	0	0	7.73734	15.5926	SMARCB1
ubiquitination-like modification-dependent protein binding (GO:0140035)	1/10	0.133289	0.219558	0	0	7.73734	15.5926	DAXX
cAMP response element binding (GO:0035497)	1/10	0.133289	0.219558	0	0	7.73734	15.5926	HMGA2
co-SMAD binding (GO:0070410)	1/10	0.133289	0.219558	0	0	7.73734	15.5926	SMAD2
cyclin-dependent protein serine/threonine kinase inhibitor activity (GO:0004861)	1/10	0.133289	0.219558	0	0	7.73734	15.5926	CDKN2C
H4 histone acetyltransferase activity (GO:0010485)	1/10	0.133289	0.219558	0	0	7.73734	15.5926	EP300
high voltage-gated calcium channel activity (GO:0008331)	1/10	0.133289	0.219558	0	0	7.73734	15.5926	CACNA1C
single-stranded RNA binding (GO:0003727)	2/45	0.133877	0.219558	0	0	3.24476	6.52469	CNBP;HNRNPU
protein kinase C binding (GO:0005080)	2/45	0.133877	0.219558	0	0	3.24476	6.52469	IRS1;PRKCB
semaphorin receptor activity (GO:0017154)	1/11	0.145603	0.229082	0	0	6.96325	13.4173	PLXNB2
intracellular ligand-gated ion channel activity (GO:0005217)	1/11	0.145603	0.229082	0	0	6.96325	13.4173	RYR2
thioesterase binding (GO:0031996)	1/11	0.145603	0.229082	0	0	6.96325	13.4173	RAC1
Toll-like receptor binding (GO:0035325)	1/11	0.145603	0.229082	0	0	6.96325	13.4173	MYD88
vinculin binding (GO:0017166)	1/11	0.145603	0.229082	0	0	6.96325	13.4173	DMD
death domain binding (GO:0070513)	1/11	0.145603	0.229082	0	0	6.96325	13.4173	BCL2L1
DNA-(apurinic or apyrimidinic site) endonuclease activity (GO:0003906)	1/11	0.145603	0.229082	0	0	6.96325	13.4173	HMGA2
phospholipase activator activity (GO:0016004)	1/11	0.145603	0.229082	0	0	6.96325	13.4173	LCK
protein-arginine N-methyltransferase activity (GO:0016274)	1/11	0.145603	0.229082	0	0	6.96325	13.4173	FBXO11
histone deacetylase binding (GO:0042826)	3/93	0.146139	0.229082	0	0	2.32811	4.47742	NCOR1;BCOR;TP53
G protein-coupled receptor binding (GO:0001664)	4/143	0.146513	0.229082	0	0	2.01202	3.86437	PTCH1;GNAQ;GNAS;FLNA
magnesium ion binding (GO:0000287)	4/146	0.154428	0.237917	0	0	1.96922	3.67855	LATS1;MSH2;ABL2;MAP2K7
ribosomal large subunit binding (GO:0043023)	1/12	0.157742	0.237917	0	0	6.32991	11.6901	CPEB2
2 iron, 2 sulfur cluster binding (GO:0051537)	1/12	0.157742	0.237917	0	0	6.32991	11.6901	SDHB
RNA polymerase II CTD heptapeptide repeat kinase activity (GO:0008353)	1/12	0.157742	0.237917	0	0	6.32991	11.6901	BRD4
lipase activator activity (GO:0060229)	1/12	0.157742	0.237917	0	0	6.32991	11.6901	LCK
death receptor activity (GO:0005035)	1/12	0.157742	0.237917	0	0	6.32991	11.6901	TNFRSF14
dynactin binding (GO:0034452)	1/12	0.157742	0.237917	0	0	6.32991	11.6901	HOOK3
methyltransferase activity (GO:0008168)	2/50	0.158419	0.237917	0	0	2.90603	5.35439	MGMT;DNMT3B
potassium channel regulator activity (GO:0015459)	2/50	0.158419	0.237917	0	0	2.90603	5.35439	RASA1;FLNA
GTPase binding (GO:0051020)	5/201	0.158612	0.237917	0	0	1.7848	3.28635	RASA1;MYO5A;FLNA;LCP1;PICALM
voltage-gated cation channel activity (GO:0022843)	3/97	0.15962	0.238461	0	0	2.22859	4.08937	GRIN2A;CACNA1C;CACNA1E
histone demethylase activity (H3-K9 specific) (GO:0032454)	1/13	0.169709	0.249492	0	0	5.80212	10.291	JMJD1C
microtubule minus-end binding (GO:0051011)	1/13	0.169709	0.249492	0	0	5.80212	10.291	MACF1
water channel activity (GO:0015250)	1/13	0.169709	0.249492	0	0	5.80212	10.291	AQP7
platelet-derived growth factor receptor binding (GO:0005161)	1/13	0.169709	0.249492	0	0	5.80212	10.291	PDGFB
4 iron, 4 sulfur cluster binding (GO:0051539)	1/14	0.181507	0.260607	0	0	5.35553	9.13901	SDHB
translation elongation factor activity (GO:0003746)	1/14	0.181507	0.260607	0	0	5.35553	9.13901	EEF1A1
deoxyribonuclease activity (GO:0004536)	1/14	0.181507	0.260607	0	0	5.35553	9.13901	ERCC5
endodeoxyribonuclease activity, producing 5'-phosphomonoesters (GO:0016888)	1/14	0.181507	0.260607	0	0	5.35553	9.13901	DICER1
phospholipase binding (GO:0043274)	1/14	0.181507	0.260607	0	0	5.35553	9.13901	LCK
protein kinase C activity (GO:0004697)	1/14	0.181507	0.260607	0	0	5.35553	9.13901	PRKCB
transition metal ion binding (GO:0046914)	9/445	0.18383	0.262919	0	0	1.44721	2.4512	KDM5A;TRAF7;KLF7;GRIN2A;ZEB1;ZMYND8;ABL2;KLF4;TP53
cytokine receptor binding (GO:0005126)	3/105	0.18763	0.266976	0	0	2.05296	3.43519	SMAD2;JAK2;CRLF2
microtubule motor activity (GO:0003777)	2/56	0.188836	0.266976	0	0	2.58235	4.30445	KIF5B;KIF26B
myosin binding (GO:0017022)	2/56	0.188836	0.266976	0	0	2.58235	4.30445	DMD;RHOA
1-phosphatidylinositol binding (GO:0005545)	1/15	0.193137	0.267924	0	0	4.97274	8.17694	PICALM
mannose binding (GO:0005537)	1/15	0.193137	0.267924	0	0	4.97274	8.17694	CD209
muscle alpha-actinin binding (GO:0051371)	1/15	0.193137	0.267924	0	0	4.97274	8.17694	TTN
water transmembrane transporter activity (GO:0005372)	1/15	0.193137	0.267924	0	0	4.97274	8.17694	AQP7
death receptor binding (GO:0005123)	1/15	0.193137	0.267924	0	0	4.97274	8.17694	MYD88
metal ion binding (GO:0046872)	10/517	0.201971	0.279129	0	0	1.38276	2.2119	LATS1;RYR2;MSH2;LRP1;CDH10;ABL2;LCP1;SLIT2;MAP2K7;TTN
1-phosphatidylinositol-3-kinase regulator activity (GO:0046935)	1/16	0.204603	0.279625	0	0	4.64099	7.36377	PIK3R1
histone methyltransferase activity (H3-K4 specific) (GO:0042800)	1/16	0.204603	0.279625	0	0	4.64099	7.36377	KMT2C
voltage-gated ion channel activity (GO:0005244)	1/16	0.204603	0.279625	0	0	4.64099	7.36377	CACNA1E
nuclease activity (GO:0004518)	2/60	0.209526	0.285295	0	0	2.40377	3.75687	ERCC5;N4BP2
ribosomal small subunit binding (GO:0043024)	1/17	0.215907	0.287616	0	0	4.35071	6.66923	CPEB2
ionotropic glutamate receptor activity (GO:0004970)	1/17	0.215907	0.287616	0	0	4.35071	6.66923	GRIN2A
transmembrane-ephrin receptor activity (GO:0005005)	1/17	0.215907	0.287616	0	0	4.35071	6.66923	EPHA3
calcium-release channel activity (GO:0015278)	1/17	0.215907	0.287616	0	0	4.35071	6.66923	RYR2
ephrin receptor activity (GO:0005003)	1/17	0.215907	0.287616	0	0	4.35071	6.66923	EPHA3
glutamate receptor binding (GO:0035254)	1/17	0.215907	0.287616	0	0	4.35071	6.66923	GNAS
RNA polymerase binding (GO:0070063)	1/18	0.227051	0.300293	0	0	4.09457	6.07054	BRCA1
DNA polymerase binding (GO:0070182)	1/18	0.227051	0.300293	0	0	4.09457	6.07054	FANCD2
microtubule binding (GO:0008017)	5/232	0.234691	0.309207	0	0	1.53861	2.2302	MACF1;KIF26B;KIF5B;HOOK3;DNM2
protease binding (GO:0002020)	3/118	0.235466	0.309207	0	0	1.81968	2.6316	CLTC;TP53;TTN
phosphatidylinositol 3-kinase regulator activity (GO:0035014)	1/19	0.238036	0.30928	0	0	3.8669	5.55029	PIK3R1
protein tyrosine kinase activator activity (GO:0030296)	1/19	0.238036	0.30928	0	0	3.8669	5.55029	ERBB3
glutamate receptor activity (GO:0008066)	1/19	0.238036	0.30928	0	0	3.8669	5.55029	GRM3
GDP binding (GO:0019003)	2/67	0.246195	0.318757	0	0	2.14414	3.00529	KRAS;HRAS
transcription coactivator binding (GO:0001223)	1/20	0.248867	0.31886	0	0	3.6632	5.09491	SMAD4
ATPase activator activity (GO:0001671)	1/20	0.248867	0.31886	0	0	3.6632	5.09491	DNAJB1
endodeoxyribonuclease activity (GO:0004520)	1/20	0.248867	0.31886	0	0	3.6632	5.09491	ERCC5
hormone receptor binding (GO:0051427)	1/21	0.259543	0.327985	0	0	3.47986	4.69374	JAK2
ubiquitin-specific protease binding (GO:1990381)	1/21	0.259543	0.327985	0	0	3.47986	4.69374	CLTC
N-acetyltransferase activity (GO:0008080)	1/21	0.259543	0.327985	0	0	3.47986	4.69374	EP300
fibroblast growth factor binding (GO:0017134)	1/21	0.259543	0.327985	0	0	3.47986	4.69374	FGFR1
adenylyltransferase activity (GO:0070566)	1/22	0.270069	0.33554	0	0	3.31398	4.33826	GPHN
telomerase RNA binding (GO:0070034)	1/22	0.270069	0.33554	0	0	3.31398	4.33826	HNRNPU
bHLH transcription factor binding (GO:0043425)	1/22	0.270069	0.33554	0	0	3.31398	4.33826	TCF12
poly(A) binding (GO:0008143)	1/22	0.270069	0.33554	0	0	3.31398	4.33826	HNRNPU
protein kinase A regulatory subunit binding (GO:0034237)	1/22	0.270069	0.33554	0	0	3.31398	4.33826	RYR2
protein tyrosine kinase binding (GO:1990782)	2/72	0.272538	0.337472	0	0	1.99048	2.58757	PTPN11;TP53
phosphotransferase activity, alcohol group as acceptor (GO:0016773)	2/75	0.288337	0.35584	0	0	1.90838	2.37332	PIK3CA;PIK3CB
transforming growth factor beta binding (GO:0050431)	1/24	0.290675	0.356342	0	0	3.0255	3.73816	TGFBR1
nuclear localization sequence binding (GO:0008139)	1/24	0.290675	0.356342	0	0	3.0255	3.73816	NFKBIA
actin monomer binding (GO:0003785)	1/25	0.300759	0.366271	0	0	2.89929	3.48334	ABL2
poly-pyrimidine tract binding (GO:0008187)	1/25	0.300759	0.366271	0	0	2.89929	3.48334	HNRNPU
tumor necrosis factor receptor superfamily binding (GO:0032813)	1/28	0.330164	0.399444	0	0	2.57676	2.85548	MYD88
poly-purine tract binding (GO:0070717)	1/28	0.330164	0.399444	0	0	2.57676	2.85548	HNRNPU
kinesin binding (GO:0019894)	1/29	0.339689	0.40829	0	0	2.4846	2.68269	ARHGEF10
ubiquitin conjugating enzyme binding (GO:0031624)	1/29	0.339689	0.40829	0	0	2.4846	2.68269	FOXL2
ligand-gated channel activity (GO:0022834)	1/30	0.349079	0.415516	0	0	2.39881	2.52464	GRIN2A
WW domain binding (GO:0050699)	1/30	0.349079	0.415516	0	0	2.39881	2.52464	TP63
protein serine/threonine kinase inhibitor activity (GO:0030291)	1/30	0.349079	0.415516	0	0	2.39881	2.52464	CDKN2C
Hsp70 protein binding (GO:0030544)	1/31	0.358336	0.419764	0	0	2.31873	2.37968	DNAJB1
kinase activator activity (GO:0019209)	1/31	0.358336	0.419764	0	0	2.31873	2.37968	DAXX
ligand-gated ion channel activity (GO:0015276)	1/31	0.358336	0.419764	0	0	2.31873	2.37968	GRIN2A
glucuronosyltransferase activity (GO:0015020)	1/31	0.358336	0.419764	0	0	2.31873	2.37968	EXT2
histone acetyltransferase activity (GO:0004402)	1/31	0.358336	0.419764	0	0	2.31873	2.37968	EP300
acetyltransferase activity (GO:0016407)	1/32	0.367461	0.429092	0	0	2.24382	2.24637	EP300
calcium ion binding (GO:0005509)	6/348	0.373598	0.434882	0	0	1.22264	1.20378	RYR2;LRP1;CDH10;LCP1;SLIT2;TTN
endoribonuclease activity (GO:0004521)	1/34	0.385327	0.447124	0	0	2.10761	2.00995	DICER1
Hsp90 protein binding (GO:0051879)	1/35	0.39407	0.452996	0	0	2.04552	1.90484	KDR
ubiquitin-like protein conjugating enzyme binding (GO:0044390)	1/35	0.39407	0.452996	0	0	2.04552	1.90484	FOXL2
estrogen receptor binding (GO:0030331)	1/35	0.39407	0.452996	0	0	2.04552	1.90484	LATS1
cation channel activity (GO:0005261)	2/98	0.406554	0.465896	0	0	1.44947	1.30458	RYR2;CACNA1E
ion channel inhibitor activity (GO:0008200)	1/37	0.411186	0.469745	0	0	1.93168	1.71671	RASA1
ATPase regulator activity (GO:0060590)	1/38	0.419563	0.477835	0	0	1.87938	1.63232	DNAJB1
N-acyltransferase activity (GO:0016410)	1/39	0.427821	0.485741	0	0	1.82983	1.55362	EP300
serine-type endopeptidase activity (GO:0004252)	2/105	0.44076	0.497279	0	0	1.35048	1.10639	HGF;KLK2
growth factor receptor binding (GO:0070851)	2/105	0.44076	0.497279	0	0	1.35048	1.10639	PDGFB;JAK2
tubulin binding (GO:0015631)	5/307	0.442026	0.497279	0	0	1.15206	0.940524	KIF26B;KIF5B;BRCA1;HOOK3;DNM2
signal sequence binding (GO:0005048)	1/42	0.451898	0.506841	0	0	1.69568	1.34688	NFKBIA
small GTPase binding (GO:0031267)	3/175	0.45376	0.507386	0	0	1.21311	0.958583	MYO5A;FLNA;PICALM
snRNA binding (GO:0017069)	1/43	0.459698	0.512473	0	0	1.65522	1.28642	HNRNPU
cyclin-dependent protein serine/threonine kinase regulator activity (GO:0016538)	1/44	0.467387	0.519475	0	0	1.61665	1.22962	CDKN2C
kinase activity (GO:0016301)	2/112	0.473859	0.524738	0	0	1.26409	0.944079	PIK3CA;PIK3CB
copper ion binding (GO:0005507)	1/45	0.474966	0.524738	0	0	1.57983	1.1762	TP53
channel activity (GO:0015267)	1/46	0.482439	0.531403	0	0	1.54464	1.12589	AQP7
ubiquitin-protein transferase activity (GO:0004842)	6/392	0.484052	0.531593	0	0	1.08081	0.784199	BARD1;TRAF7;HUWE1;BRCA1;BCOR;FBXO11
ribosome binding (GO:0043022)	1/48	0.497067	0.541055	0	0	1.47876	1.0337	CPEB2
acetylglucosaminyltransferase activity (GO:0008375)	1/48	0.497067	0.541055	0	0	1.47876	1.0337	EXT2
manganese ion binding (GO:0030145)	1/48	0.497067	0.541055	0	0	1.47876	1.0337	ABL2
tRNA binding (GO:0000049)	1/49	0.504226	0.547233	0	0	1.44788	0.991409	EEF1A1
cholesterol binding (GO:0015485)	1/50	0.511283	0.553265	0	0	1.41826	0.951414	PTCH1
serine-type peptidase activity (GO:0008236)	2/125	0.532073	0.574079	0	0	1.12974	0.712834	HGF;KLK2
hydro-lyase activity (GO:0016836)	1/55	0.545096	0.58471	0	0	1.28661	0.780708	FH
calcium ion transmembrane transporter activity (GO:0015085)	1/55	0.545096	0.58471	0	0	1.28661	0.780708	RYR2
sterol binding (GO:0032934)	1/60	0.576577	0.616686	0	0	1.17728	0.648264	PTCH1
SH3 domain binding (GO:0017124)	1/62	0.588552	0.625867	0	0	1.13856	0.60354	DNM2
protein serine/threonine phosphatase activity (GO:0004722)	1/62	0.588552	0.625867	0	0	1.13856	0.60354	LCK
PDZ domain binding (GO:0030165)	1/63	0.594413	0.630283	0	0	1.12014	0.582676	MAP2K2
ribonuclease activity (GO:0004540)	1/66	0.611501	0.646544	0	0	1.06828	0.525422	DICER1
phosphatidylinositol-4,5-bisphosphate binding (GO:0005546)	1/75	0.658578	0.694329	0	0	0.937924	0.391745	PICALM
acyltransferase activity, transferring groups other than amino-acyl groups (GO:0016747)	1/76	0.663444	0.697467	0	0	0.925371	0.37969	EP300
hormone activity (GO:0005179)	1/78	0.672971	0.705472	0	0	0.901244	0.356941	INHBA
ligand-gated cation channel activity (GO:0099094)	1/80	0.682228	0.713151	0	0	0.878338	0.335868	GRIN2A
G protein-coupled peptide receptor activity (GO:0008528)	1/82	0.691225	0.720514	0	0	0.856563	0.31632	TSHR
ion channel activity (GO:0005216)	1/84	0.699968	0.725528	0	0	0.835838	0.298161	GRIN2A
UDP-glycosyltransferase activity (GO:0008194)	1/84	0.699968	0.725528	0	0	0.835838	0.298161	EXT2
GTPase activator activity (GO:0005096)	4/336	0.705612	0.72933	0	0	0.834079	0.290835	ARHGEF10;GNAQ;RASA1;RGS7
heme binding (GO:0020037)	1/91	0.728669	0.751059	0	0	0.770554	0.243907	JAK2
phosphatidylinositol binding (GO:0035091)	1/92	0.73254	0.752945	0	0	0.762047	0.237178	PICALM
phosphatidylinositol bisphosphate binding (GO:1902936)	1/94	0.740117	0.758619	0	0	0.745583	0.224381	PICALM
protein kinase regulator activity (GO:0019887)	1/98	0.754634	0.771357	0	0	0.714692	0.201202	DAXX
G protein-coupled receptor activity (GO:0004930)	3/283	0.768779	0.783644	0	0	0.741078	0.194868	GRM3;P2RY8;TSHR
receptor ligand activity (GO:0048018)	3/307	0.814226	0.827684	0	0	0.681729	0.140107	HGF;PDGFB;INHBA
hexosyltransferase activity (GO:0016758)	1/119	0.818588	0.829832	0	0	0.586872	0.117477	EXT2
guanyl-nucleotide exchange factor activity (GO:0005085)	1/149	0.88222	0.891888	0	0	0.467195	0.0585461	ARHGEF10
cytokine activity (GO:0005125)	1/173	0.916672	0.924186	0	0	0.401512	0.0349339	INHBA
endopeptidase activity (GO:0004175)	2/315	0.940174	0.945298	0	0	0.439648	0.0271218	HGF;KLK2
ubiquitin protein ligase activity (GO:0061630)	1/263	0.977321	0.979509	0	0	0.262374	0.00601891	HUWE1
ubiquitin-like protein ligase activity (GO:0061659)	1/270	0.979509	0.979509	0	0	0.255455	0.00528887	HUWE1

## Sheet: Enrichr_GO_Biological_Process
Term	Overlap	P-value	Adjusted P-value	Old P-value	Old Adjusted P-value	Odds Ratio	Combined Score	Genes
positive regulation of transcription, DNA-templated (GO:0045893)	86/1183	4.00876e-38	1.09439e-34	0	0	7.37196	634.798	FANK1;FOXA1;KDM5A;SMARCB1;CRTC3;CRTC1;HNRNPU;BRCA1;GLI1;ING1;SOX2;LYL1;SALL1;MECOM;HEY1;MYC;MYB;EP300;HOXA1;SOX9;HRAS;TP63;MEN1;DDX17;LMO1;MAP2K3;MAP2K1;MAP2K2;HGF;TCF12;PAX3;SOX11;EBF3;ETV1;FOXL2;HNF1A;TGFBR1;DNM2;ZEB2;ELF3;TBL1XR1;MYOD1;TFAM;TP53;YAP1;HLF;CTBP2;KMT2C;PDGFB;GATA3;PIK3R1;FOXO4;GATA2;FOXO3;MLLT3;GATA1;FOXO1;BCLAF1;MAP2K7;BRD4;SMAD2;TFAP2A;TCF7L2;SMAD4;ZBTB16;CNBP;HMGA1;NFATC2;HMGA…
positive regulation of nucleic acid-templated transcription (GO:1903508)	53/511	1.79468e-30	2.44974e-27	0	0	9.64738	660.776	FANK1;KDM5A;BRCA1;GLI1;ING1;SOX2;LYL1;SALL1;MECOM;HEY1;MYC;MYB;EP300;SOX9;TP63;MAP2K3;MAP2K1;MAP2K2;PAX3;SOX11;EBF3;FOXL2;HNF1A;TGFBR1;DNM2;TBL1XR1;TFAM;TP53;YAP1;PDGFB;GATA3;FOXO3;MLLT3;GATA1;FOXO1;MAP2K7;BRD4;SMAD2;TFAP2A;SMAD4;ZBTB16;CNBP;HMGA1;NFATC2;HMGA2;INHBA;KLF4;TRERF1;FLI1;KLF6;TCF4;MAP3K12;PICALM
regulation of transcription, DNA-templated (GO:0006355)	104/2244	1.37297e-29	1.2494e-26	0	0	4.74534	315.366	RB1;FOXA1;SMARCB1;NAB2;JMJD1C;IKZF1;SOX2;SALL1;MYC;MYB;EP300;HOXA1;SOX9;TP63;MEN1;DDX17;MAP2K3;DAXX;MAP2K1;MAP2K2;PRKCB;EBF1;ARID5B;SOX11;EBF3;HNF1A;ZNF717;TBL1XR1;TFAM;TP53;CTBP2;PDGFB;BAZ2A;GATA3;FOXO4;GATA2;FOXO3;GATA1;FOXO1;ZNF706;MAP2K7;ZBTB7A;SMAD2;TFAP2A;SMAD4;ZBTB16;HMGA1;NFATC2;HMGA2;INHBA;POU2F2;TRERF1;ZFHX4;FLI1;PHOX2B;FOSL2;NR4A2;SNAI2;TCF4;EZH2;MAP3K12;PICALM;FANK1;KDM5A;BTG1;BRCA1;P…
positive regulation of transcription by RNA polymerase II (GO:0045944)	66/908	8.62666e-29	5.88769e-26	0	0	6.7864	438.538	FOXA1;SMARCB1;CRTC3;CRTC1;HNRNPU;BRCA1;GLI1;SOX2;SALL1;HEY1;MYC;MYB;EP300;HOXA1;SOX9;HRAS;TP63;MEN1;DDX17;LMO1;HGF;TCF12;PAX3;SOX11;ETV1;HNF1A;ZEB2;ELF3;TBL1XR1;MYOD1;TP53;YAP1;HLF;CTBP2;KMT2C;PDGFB;GATA3;PIK3R1;FOXO4;GATA2;FOXO3;GATA1;FOXO1;BCLAF1;BRD4;SMAD2;TFAP2A;TCF7L2;SMAD4;CNBP;HMGA1;HMGA2;INHBA;POU2F2;KLF4;TRERF1;PHOX2B;TBX3;FOSL2;NR4A2;NFKBIA;MLLT10;KLF7;KLF6;TCF4;BMPR1A
regulation of transcription by RNA polymerase II (GO:0006357)	100/2206	1.61946e-27	8.84225e-25	0	0	4.54447	280.338	RB1;FOXA1;SMARCB1;CRTC3;CRTC1;ATN1;JMJD1C;HNRNPU;IKZF1;SOX2;SALL1;MYC;MYB;EP300;HOXA1;SOX9;TP63;MEN1;DDX17;LMO1;PRKCB;HGF;EBF1;ARID5B;SOX11;EBF3;DICER1;HNF1A;ZNF717;TBL1XR1;TP53;CSF1R;CTBP2;KMT2C;GATA3;PIK3R1;FOXO4;GATA2;FOXO3;GATA1;FOXO1;ZBTB7A;SMAD2;TFAP2A;SMAD4;ZBTB16;PTCH1;HMGA1;NFATC2;HMGA2;INHBA;POU2F2;TRERF1;ZFHX4;FLI1;PHOX2B;FOSL2;NR4A2;NFKBIA;MLLT10;SNAI2;TCF4;EZH2;BMPR1A;BRCA1;GLI1;LYL1…
negative regulation of transcription, DNA-templated (GO:0045892)	62/948	1.60409e-24	7.29862e-22	0	0	5.93547	325.201	RB1;NAB2;ATN1;HNRNPU;IKZF1;BRCA1;PTPRK;SOX2;SALL1;MECOM;HEY1;MYC;TRPS1;MYB;DNMT3B;EP300;SOX9;TP63;MEN1;TGIF1;DAXX;DNMT3A;ARID5B;SOX11;FOXL2;DICER1;ZEB2;ZEB1;NCOR1;ELF3;TBL1XR1;TP53;YAP1;CTBP2;PDGFB;GATA3;FOXO3;GATA1;FOXO1;DNAJB1;BCLAF1;ZNF706;FLNA;ZBTB7A;SMAD2;TFAP2A;TCF7L2;SMAD4;ZBTB16;PTCH1;CNBP;HMGA1;HMGA2;KLF4;TRERF1;TBX3;NR4A2;KLF7;SNAI2;HDGF;BCOR;EZH2
negative regulation of transcription by RNA polymerase II (GO:0000122)	47/684	1.90393e-19	7.42534e-17	0	0	5.93972	256.033	RB1;YAP1;CTBP2;PDGFB;ATN1;HNRNPU;GATA3;FOXO3;GATA1;SOX2;DNAJB1;SALL1;HEY1;MYC;TRPS1;MYB;DNMT3B;EP300;SOX9;ZBTB7A;MEN1;SMAD2;TFAP2A;TGIF1;TCF7L2;SMAD4;ZBTB16;PTCH1;CNBP;DNMT3A;ARID5B;HMGA2;SOX11;DICER1;KLF4;TBX3;NR4A2;KLF7;ZEB2;ZEB1;NCOR1;TBL1XR1;SNAI2;HDGF;BCOR;TP53;EZH2
negative regulation of nucleic acid-templated transcription (GO:1903507)	37/464	1.58086e-17	5.39467e-15	0	0	6.76685	261.782	RB1;CTBP2;PDGFB;IKZF1;GATA3;BRCA1;PTPRK;FOXO1;BCLAF1;SALL1;ZNF706;MECOM;HEY1;MYB;SOX9;ZBTB7A;TP63;MEN1;SMAD2;TFAP2A;TCF7L2;DAXX;SMAD4;ZBTB16;HMGA1;ARID5B;HMGA2;FOXL2;KLF4;TRERF1;TBX3;ZEB1;NCOR1;ELF3;BCOR;TP53;EZH2
regulation of gene expression (GO:0010468)	55/1079	8.25896e-17	2.50522e-14	0	0	4.38413	162.356	RB1;BTG1;NAB2;JMJD1C;BRCA1;PIK3CB;AFF3;SOX2;RIMS2;LYL1;HEY1;MYC;MYB;KDR;DNMT3B;EP300;SOX9;HRAS;DAXX;MAP2K1;MAP2K2;SOX11;DICER1;ANK3;TGFBR1;DNM2;MYOD1;ZNF479;TP53;YAP1;AHNAK;PDGFB;BAZ2A;GATA3;FOXO4;GATA2;ACVR1B;ZFP36L1;TTN;TFAP2A;NTRK3;CNBP;HMGA1;NFATC2;HMGA2;INHBA;KLF4;PHOX2B;PTPRC;SNAI2;KRAS;MYD88;EZH2;BMPR1A;PICALM
negative regulation of cellular macromolecule biosynthetic process (GO:2000113)	38/547	5.39474e-16	1.47277e-13	0	0	5.82895	204.922	RB1;CTBP2;PDGFB;IKZF1;GATA3;BRCA1;PTPRK;GIGYF2;FOXO1;BCLAF1;SALL1;ZNF706;MECOM;HEY1;MYB;SOX9;ZBTB7A;TP63;MEN1;SMAD2;TFAP2A;TCF7L2;DAXX;SMAD4;ZBTB16;HMGA1;ARID5B;HMGA2;FOXL2;KLF4;TRERF1;TBX3;ZEB1;NCOR1;ELF3;BCOR;TP53;EZH2
regulation of cell population proliferation (GO:0042127)	44/764	2.09513e-15	5.19972e-13	0	0	4.83694	163.485	YAP1;CSF1R;BTG1;CTBP2;IRS1;FLT3;FLT4;PDGFB;GATA3;PTPRK;FOXO4;GLI1;ZFP36L1;ERBB3;MYC;KDR;SOX9;JAK2;ARID2;HRAS;MEN1;TFAP2A;TCF7L2;MAP2K1;CDKN2C;NTRK3;CNBP;MAGI2;HMGA1;SOX11;INHBA;KLF4;RHOA;TGFBR1;TSHR;TBX3;KIT;KRAS;IL7R;TP53;EZH2;CRLF2;BMPR1A;FGFR1
positive regulation of intracellular signal transduction (GO:1902533)	37/546	2.96974e-15	6.75617e-13	0	0	5.65258	189.08	IRS1;FLT3;FLT4;PDGFB;GATA3;PIK3R1;PIK3CB;SOX2;BCLAF1;BCL2L11;ERBB3;KDR;FLNA;EP300;SOX9;RAC1;JAK2;HRAS;BRD4;TCF7L2;PRKCB;HGF;NTRK3;SOX11;PTPN11;RHOA;TGFBR1;TRAF7;PTPRC;PIK3CA;AXL;LCK;KIT;TP53;MYD88;FGFR1;BCL2L1
positive regulation of signal transduction (GO:0009967)	25/252	2.56986e-14	5.39671e-12	0	0	8.28713	259.324	YAP1;MACF1;SMARCB1;CTBP2;IRS1;GATA3;PIK3R1;GLI1;RIMS2;SALL1;RSPO3;FLNA;EP300;JAK2;TP63;PRKCB;NTRK3;PTPN11;TGFBR1;TRAF7;PTPRC;ELF3;AXL;IL7R;CRLF2
MAPK cascade (GO:0000165)	27/303	3.20246e-14	6.2448e-12	0	0	7.39976	229.927	IRS1;FLT3;ARAF;PDGFB;PIK3R1;PIK3CB;ZFP36L2;ZFP36L1;ERBB3;MYC;KDR;SOX9;JAK2;MAP2K7;RALGDS;HRAS;MEN1;MAP2K1;MAP2K2;HGF;PIK3CA;RASA1;KIT;KRAS;TNIK;FGFR1;BCL2L1
regulation of cell cycle (GO:0051726)	26/296	1.37114e-13	2.49547e-11	0	0	7.25805	214.969	RB1;HNRNPU;GATA3;BRCA1;PTPRK;FOXO4;SOX2;MECOM;MYC;EP300;SOX9;NBN;HRAS;MEN1;BARD1;TCF7L2;MAP2K1;CDKN2C;MAGI2;HMGA2;INHBA;PHOX2B;TGFBR1;TBX3;PTPRC;TP53
cellular response to growth factor stimulus (GO:0071363)	19/158	1.15712e-12	1.97433e-10	0	0	10.0981	277.547	MAP2K3;SMAD4;HGF;FLT4;NTRK3;MAGI2;PDGFB;PTPN11;ACVR1B;KLF4;ZFP36L2;PHOX2B;TGFBR1;ZFP36L1;EEF1A1;KDR;SNAI2;SOX9;BMPR1A
negative regulation of apoptotic process (GO:0043066)	31/485	2.85791e-12	4.58947e-10	0	0	5.1986	138.184	RB1;FANK1;YAP1;FLT4;ARAF;PIK3R1;GATA1;FOXO1;ERBB3;MYC;KDR;FLNA;SOX9;BARD1;TFAP2A;MGMT;HGF;HMGA2;KLF4;TBX3;NR4A2;NFKBIA;MSH2;PIK3CA;AXL;RASA1;SNAI2;ERCC5;TP53;MYD88;BCL2L1
cytokine-mediated signaling pathway (GO:0019221)	35/621	3.75012e-12	5.49633e-10	0	0	4.58866	120.724	YAP1;CSF1R;CSF3R;IRS1;FLT3;PDGFB;GATA3;PIK3R1;PIK3CB;FOXO3;FOXO1;SOX2;BCL2L11;MYC;ABL2;TNFRSF14;JAK2;SMAD4;HGF;HLA-B;HLA-C;PTPN11;NFKBIA;ZEB1;PIK3CA;LCK;KIT;HNRNPA2B1;LCP1;VIM;IL7R;TP53;MYD88;CRLF2;BCL2L1
negative regulation of cell differentiation (GO:0045596)	20/191	3.95833e-12	5.49633e-10	0	0	8.65896	227.343	FOXA1;RB1;YAP1;PTCH1;ZBTB16;HNRNPU;PTPN11;GATA3;GATA2;FOXO1;ZFP36L2;TGFBR1;TBX3;SOX2;NFKBIA;HEY1;MYB;SNAI2;SOX9;MEN1
positive regulation of protein phosphorylation (GO:0001934)	27/371	4.02661e-12	5.49633e-10	0	0	5.91625	155.231	CSF1R;FLT4;ARAF;PDGFB;GATA1;KDR;TNFRSF14;SOX9;RAC1;NBN;JAK2;HRAS;MAP2K3;DAXX;SMAD4;HGF;NTRK3;PTPN11;INHBA;TGFBR1;LATS1;PTPRC;MTCP1;KRAS;TNIK;TP53;BMPR1A
regulation of kinase activity (GO:0043549)	15/94	4.52603e-12	5.88384e-10	0	0	13.8608	362.059	RB1;CSF1R;FLT3;FLT4;NTRK3;HNRNPU;TTN;EEF1A1;ERBB3;AXL;KIT;KDR;NBN;EPHA3;FGFR1
regulation of apoptotic process (GO:0042981)	38/742	7.39467e-12	9.17611e-10	0	0	4.17161	106.919	FANK1;FOXA1;FLT3;FLT4;ARAF;PIK3R1;FOXO3;GATA1;FOXO1;BCLAF1;BCL2L11;MYC;KDR;FLNA;SOX9;SLIT2;JAK2;ZBTB7A;TP63;BARD1;TFAP2A;DAXX;MGMT;HGF;HMGA2;FOXL2;FBXO11;TBX3;DNM2;NFKBIA;LATS1;LATS2;AXL;RASA1;ERCC5;TP53;MYD88;BCL2L1
cellular response to cytokine stimulus (GO:0071345)	30/482	1.27661e-11	1.45214e-09	0	0	5.0338	126.269	CSF1R;CSF3R;FLT3;HNRNPU;GATA3;PIK3R1;BRCA1;PIK3CB;FOXO3;ZFP36L2;FOXO1;ZFP36L1;SOX2;BCL2L11;MYC;ABL2;SOX9;JAK2;HGF;PTPN11;RHOA;ZEB1;PIK3CA;AXL;LCK;KIT;VIM;TP53;CRLF2;BCL2L1
positive regulation of gene expression (GO:0010628)	30/482	1.27661e-11	1.45214e-09	0	0	5.0338	126.269	YAP1;ITK;PDGFB;PIK3R1;BRCA1;PIK3CB;GATA2;TTN;RIMS2;HEY1;MYC;DNMT3B;EP300;SOX9;TFAP2A;MAP2K1;MAP2K2;NTRK3;HMGA2;SOX11;ANK3;LARP4B;INHBA;KLF4;TGFBR1;PLXNB2;KRAS;VIM;TP53;MYD88
transmembrane receptor protein tyrosine kinase signaling pathway (GO:0007169)	27/404	2.87406e-11	3.13847e-09	0	0	5.38919	130.81	CSF1R;IRS1;FLT3;FLT4;PDGFB;IRS4;PIK3R1;FOXO4;PIK3CB;GIGYF2;FOXO1;ERBB3;KDR;RAC1;JAK2;HRAS;HGF;NTRK3;PTPN11;RHOA;PIK3CA;AXL;LCK;RASA1;KIT;EPHA3;FGFR1
positive regulation of phosphatidylinositol 3-kinase signaling (GO:0014068)	13/77	5.92303e-11	6.21918e-09	0	0	14.7299	346.884	FLT3;HGF;NTRK3;PDGFB;PIK3CB;PIK3R1;PIK3CA;ERBB3;KIT;KDR;SOX9;JAK2;FGFR1
hemopoiesis (GO:0030097)	14/94	6.20982e-11	6.27882e-09	0	0	12.727	299.115	CSF1R;FLT3;FLT4;ZBTB16;PDGFB;INHBA;ZFP36L2;LYL1;PTPRC;MECOM;LCK;KIT;KDR;TP53
regulation of protein kinase B signaling (GO:0051896)	19/207	1.38544e-10	1.3508e-08	0	0	7.44745	169.056	TCF7L2;IRS1;FLT3;HGF;NTRK3;MAGI2;PDGFB;PTPN11;GATA3;PIK3R1;PIK3CB;TGFBR1;PIK3CA;ERBB3;AXL;LCK;KIT;RAC1;FGFR1
positive regulation of protein kinase B signaling (GO:0051897)	17/161	1.47923e-10	1.39252e-08	0	0	8.65387	195.875	TCF7L2;IRS1;FLT3;HGF;PDGFB;PTPN11;GATA3;PIK3R1;PIK3CB;TGFBR1;PIK3CA;ERBB3;LCK;AXL;KIT;RAC1;FGFR1
lymphocyte differentiation (GO:0030098)	13/84	1.84636e-10	1.68019e-08	0	0	13.273	297.482	FLT3;IKZF1;GATA3;CD79B;LYL1;CD79A;KLF6;PTPRC;MSH2;LCK;AXL;KIT;ZBTB7A
positive regulation of cell population proliferation (GO:0008284)	28/474	2.13716e-10	1.88208e-08	0	0	4.72569	105.224	YAP1;CSF1R;IRS1;FLT3;FLT4;PDGFB;HNRNPU;GLI1;ERBB3;MYC;KDR;SOX9;HRAS;TCF7L2;NTRK3;CNBP;HMGA2;SOX11;TGFBR1;TSHR;TBX3;PTPRC;KRAS;IL7R;EZH2;CRLF2;BMPR1A;FGFR1
peptidyl-tyrosine phosphorylation (GO:0018108)	12/69	2.28588e-10	1.95015e-08	0	0	15.2159	337.78	ITK;CSF1R;FLT3;LCK;FLT4;KIT;KDR;PDGFB;ABL2;JAK2;EPHA3;FGFR1
peptidyl-tyrosine modification (GO:0018212)	11/56	3.29637e-10	2.72699e-08	0	0	17.6134	384.555	CSF1R;FLT3;LCK;FLT4;KIT;KDR;PDGFB;ABL2;JAK2;EPHA3;FGFR1
positive regulation of transferase activity (GO:0051347)	16/148	3.65146e-10	2.93191e-08	0	0	8.85753	192.481	CSF1R;FLT3;FLT4;NTRK3;KLF4;ERBB3;AXL;MYC;KIT;HNRNPA2B1;KDR;POT1;NBN;MAP2K7;EPHA3;FGFR1
hematopoietic progenitor cell differentiation (GO:0002244)	9/32	4.35773e-10	3.39903e-08	0	0	28.0217	603.976	CSF1R;PTPRC;FLT3;FLT4;KIT;KDR;INHBA;MLLT3;TP53
positive regulation of kinase activity (GO:0033674)	14/114	8.64612e-10	6.55664e-08	0	0	10.1713	212.261	MAP2K3;CSF1R;DAXX;FLT3;FLT4;NTRK3;PTPRC;ERBB3;AXL;KIT;KDR;NBN;EPHA3;FGFR1
positive regulation of cell differentiation (GO:0045597)	20/258	9.09905e-10	6.71362e-08	0	0	6.20003	129.07	YAP1;SMAD2;SMAD4;BTG1;HGF;ZBTB16;SOX11;RHOA;TGFBR1;ZFP36L1;ZEB1;MYOD1;KDR;TCF4;SOX9;CTNNA2;TP63;EZH2;BMPR1A;FGFR1
negative regulation of programmed cell death (GO:0043069)	24/381	1.24903e-09	8.97329e-08	0	0	5.00556	102.618	BARD1;FANK1;TFAP2A;MGMT;HGF;FLT4;ARAF;HMGA2;PIK3R1;GATA1;FOXO1;TBX3;NFKBIA;MECOM;AXL;MYC;RASA1;KDR;FLNA;ERCC5;SOX9;TP53;MYD88;BCL2L1
positive regulation of macromolecule metabolic process (GO:0010604)	24/384	1.46004e-09	1.02203e-07	0	0	4.96308	100.973	YAP1;TFAP2A;MAP2K1;NTRK3;MAGI2;PDGFB;HMGA2;SOX11;ANK3;BRCA1;INHBA;PIK3CB;GATA2;KLF4;TGFBR1;TTN;RIMS2;HEY1;MYC;DNMT3B;KRAS;SOX9;TP53;MYD88
positive regulation of cellular process (GO:0048522)	31/625	1.59622e-09	1.08942e-07	0	0	3.94446	79.8976	RYR2;CSF1R;LRP1;IRS1;FLT3;FLT4;PDGFB;GATA2;GLI1;ZFP36L1;BCLAF1;ERBB3;MYC;KDR;SOX9;RAC1;HRAS;NTRK3;CNBP;HMGA2;SOX11;DICER1;TGFBR1;TSHR;TBX3;KRAS;IL7R;FCGR2B;EZH2;CRLF2;FGFR1
negative regulation of cellular process (GO:0048523)	29/566	2.68469e-09	1.78761e-07	0	0	4.06172	80.1608	RB1;BTG1;CTBP2;GATA3;PTPRK;FOXO4;ACVR1B;ING1;ERBB3;MYC;SLIT2;JAK2;ARID2;HRAS;MEN1;TFAP2A;MAP2K1;SMAD4;CDKN2C;MAGI2;HMGA1;SOX11;INHBA;KLF4;RASA1;PLXNB2;MYH9;FCGR2B;TP53
regulation of phosphatidylinositol 3-kinase signaling (GO:0014066)	13/106	3.55499e-09	2.31075e-07	0	0	10.1218	196.918	FLT3;HGF;NTRK3;PDGFB;PIK3R1;PIK3CB;PIK3CA;ERBB3;KIT;KDR;SOX9;JAK2;FGFR1
negative regulation of cell population proliferation (GO:0008285)	23/379	5.68724e-09	3.61074e-07	0	0	4.79229	90.9817	TFAP2A;MAP2K1;BTG1;CDKN2C;CTBP2;MAGI2;HMGA1;SOX11;GATA3;PTPRK;FOXO4;INHBA;GATA2;KLF4;TBX3;SOX2;MYC;SOX9;JAK2;ARID2;TP53;HRAS;MEN1
enzyme linked receptor protein signaling pathway (GO:0007167)	14/140	1.29521e-08	8.03621e-07	0	0	8.06173	146.417	CSF1R;FLT3;FLT4;NTRK3;PIK3CB;ACVR1B;ERBB3;LCK;AXL;KIT;KDR;JAK2;EPHA3;FGFR1
chromatin organization (GO:0006325)	14/142	1.55539e-08	9.30427e-07	0	0	7.93495	142.662	FOXA1;RB1;KDM5A;DAXX;SMARCB1;HMGA2;BAZ2A;SOX2;MECOM;MYC;MYB;SOX9;ZBTB7A;EZH2
regulation of cellular macromolecule biosynthetic process (GO:2000112)	25/468	1.56775e-08	9.30427e-07	0	0	4.19939	75.4673	RB1;BTG1;NAB2;JMJD1C;BAZ2A;FOXO4;FOXO3;ACVR1B;GATA1;SOX2;LYL1;MYB;EP300;DAXX;CNBP;HMGA1;NFATC2;HMGA2;SOX11;TGFBR1;DNM2;SNAI2;ZNF479;TP53;EZH2
epithelial to mesenchymal transition (GO:0001837)	9/47	1.75717e-08	1.02065e-06	0	0	16.9476	302.632	DDX17;HEY1;HGF;HMGA2;SNAI2;SOX9;TBX3;TGFBR1;FGFR1
ERK1 and ERK2 cascade (GO:0070371)	7/23	2.1819e-08	1.24096e-06	0	0	31.1146	548.877	MAP2K1;MAP2K2;MYC;KDR;SOX9;ZFP36L2;ZFP36L1
positive regulation of phosphorylation (GO:0042327)	18/253	2.45426e-08	1.36737e-06	0	0	5.60963	98.2967	CSF1R;DAXX;FLT3;HGF;FLT4;NTRK3;ERBB3;AXL;KIT;KDR;KRAS;SOX9;RAC1;NBN;TNIK;HRAS;EPHA3;FGFR1
positive regulation of protein serine/threonine kinase activity (GO:0071902)	12/106	3.57974e-08	1.95454e-06	0	0	9.20932	157.897	CSF1R;MAP2K1;MAP2K2;FLT3;KIT;PDGFB;MTCP1;HMGA2;HRAS;RHOA;EZH2;FGFR1
apoptotic process (GO:0006915)	17/231	3.69218e-08	1.9764e-06	0	0	5.80234	99.3039	DCC;ZBTB16;ATN1;PAX3;FOXO1;NFKBIA;TRAF7;BCLAF1;BCL2L11;PIK3CA;ERBB3;MYC;EP300;JAK2;TP63;MYD88;BCL2L1
negative regulation of gene expression (GO:0010629)	20/322	3.95452e-08	2.07612e-06	0	0	4.87006	83.0141	RB1;YAP1;MAP2K1;MAP2K2;DNMT3A;PDGFB;SOX11;DICER1;GATA2;KLF4;GIGYF2;ZFP36L2;NCOR1;KDR;DNMT3B;FCGR2B;HRAS;EZH2;BMPR1A;PICALM
positive regulation of protein kinase activity (GO:0045860)	14/154	4.38757e-08	2.26001e-06	0	0	7.25037	122.835	MAP2K3;CSF1R;DAXX;MAP2K1;MAP2K2;NAB2;PDGFB;HMGA2;RHOA;PTPRC;ERBB3;MTCP1;TNIK;EZH2
ventricular septum development (GO:0003281)	8/38	5.06277e-08	2.55951e-06	0	0	19.0203	319.517	SMAD4;SALL1;HEY1;SOX11;GATA3;SLIT2;TGFBR1;BMPR1A
regulation of nucleic acid-templated transcription (GO:1903506)	23/430	5.89428e-08	2.92571e-06	0	0	4.18074	69.5954	RB1;DAXX;BTG1;CNBP;NAB2;HMGA1;JMJD1C;NFATC2;HMGA2;SOX11;BAZ2A;FOXO4;ACVR1B;TGFBR1;DNM2;SOX2;LYL1;MYB;SNAI2;EP300;ZNF479;TP53;EZH2
phosphatidylinositol-mediated signaling (GO:0048015)	10/71	6.12428e-08	2.98559e-06	0	0	11.7596	195.308	CSF1R;PIK3CA;ERBB3;IRS1;PIK3CB;GATA3;PIK3R1;RHOA;ZFP36L1;FGFR1
positive regulation of transmembrane receptor protein serine/threonine kinase signaling pathway (GO:0090100)	11/92	7.57176e-08	3.62647e-06	0	0	9.76733	160.148	SMAD2;ZEB2;SMAD4;EP300;SOX11;INHBA;JAK2;ACVR1B;TGFBR1;MEN1;BMPR1A
regulation of stem cell proliferation (GO:0072091)	6/17	8.43872e-08	3.97202e-06	0	0	38.6625	629.729	YAP1;PTPRC;HMGA2;HNRNPU;SOX11;ZFP36L1
positive regulation of apoptotic process (GO:0043065)	19/310	1.07398e-07	4.96945e-06	0	0	4.78603	76.8001	BARD1;FANK1;FOXA1;TFAP2A;BTG1;HMGA2;FOXL2;FOXO3;FOXO1;TGFBR1;DNM2;LATS1;TRAF7;BCLAF1;BCL2L11;LATS2;SLIT2;TP53;TP63
regulation of MAPK cascade (GO:0043408)	14/166	1.12761e-07	5.13063e-06	0	0	6.67388	106.769	MAP2K1;MAP2K2;FLT3;FLT4;NTRK3;PDGFB;SOX2;TRAF7;PTPRC;KIT;KDR;TNIK;HRAS;FGFR1
positive regulation of multicellular organismal process (GO:0051240)	20/345	1.22225e-07	5.47006e-06	0	0	4.52005	71.9474	SMAD2;ITK;FH;SMAD4;LRP1;ZBTB16;PDGFB;SOX11;PTPN11;INHBA;ACVR1B;PHOX2B;TGFBR1;TSHR;CNOT3;GNAS;SOX9;JAK2;EZH2;BMPR1A
B cell differentiation (GO:0030183)	9/61	1.8797e-07	8.27675e-06	0	0	12.3759	191.666	CD79B;LYL1;CD79A;KLF6;PTPRC;MSH2;FLT3;KIT;ZBTB7A
chromatin remodeling (GO:0006338)	11/103	2.44751e-07	1.05017e-05	0	0	8.59468	130.837	FOXA1;RB1;KDM5A;DAXX;SMARCB1;MYC;MYB;HMGA2;BAZ2A;SOX9;ZBTB7A
circulatory system development (GO:0072359)	12/126	2.46193e-07	1.05017e-05	0	0	7.58591	115.436	SALL1;HEY1;PIK3CA;ERBB3;FLT4;NTRK3;PDGFB;PTPN11;SOX9;CACNA1C;BCOR;TGFBR1
B cell activation (GO:0042113)	10/85	3.48502e-07	1.46371e-05	0	0	9.55766	142.119	CD79B;LYL1;CD79A;KLF6;PTPRC;MSH2;FLT3;PRKCB;KIT;ZBTB7A
positive regulation of endothelial cell migration (GO:0010595)	10/86	3.89469e-07	1.61098e-05	0	0	9.43143	139.194	MAP2K3;FLT4;AKT3;KDR;PDGFB;PIK3CB;RAC1;GATA3;GATA2;FGFR1
B cell receptor signaling pathway (GO:0050853)	7/34	4.18875e-07	1.67309e-05	0	0	18.428	270.628	CD79B;ITK;CD79A;PTPRC;PRKCB;LCK;NFATC2
phosphatidylinositol 3-kinase signaling (GO:0014065)	7/34	4.18875e-07	1.67309e-05	0	0	18.428	270.628	ERBB3;PIK3CA;IRS1;GATA3;PIK3CB;PIK3R1;ZFP36L1
regulation of cell migration (GO:0030334)	21/408	4.25856e-07	1.67309e-05	0	0	3.98806	58.5015	MACF1;CSF1R;ZMYND8;HGF;NTRK3;MAGI2;PDGFB;PTPRK;FOXO3;RHOA;TGFBR1;KIT;KDR;SNAI2;FLNA;PLXNB2;RAC1;CTNNA2;SLIT2;ARID2;HRAS
positive regulation of MAPK cascade (GO:0043410)	17/274	4.28997e-07	1.67309e-05	0	0	4.82087	70.6826	CSF1R;MAP2K1;FLT3;FLT4;NTRK3;PDGFB;PTPN11;SOX2;TRAF7;PTPRC;KIT;KDR;MAP2K7;HRAS;EZH2;FGFR1;MAP3K12
positive regulation of peptidyl-tyrosine phosphorylation (GO:0050731)	12/134	4.81735e-07	1.8523e-05	0	0	7.08558	103.066	CSF1R;PTPRC;ERBB3;FLT3;HGF;KIT;PDGFB;TNFRSF14;PTPN11;JAK2;TP53;GATA1
gonad development (GO:0008406)	8/51	5.61855e-07	2.13037e-05	0	0	13.2612	190.856	SALL1;MSH2;KIT;SOX9;GATA3;INHBA;GATA1;MAMLD1
regulation of stem cell differentiation (GO:2000736)	10/91	6.64172e-07	2.48382e-05	0	0	8.84699	125.846	LMO1;YAP1;MYB;TCF12;HNRNPU;GATA3;GATA2;GATA1;ZFP36L2;BMPR1A
protein phosphorylation (GO:0006468)	23/496	7.37261e-07	2.7199e-05	0	0	3.58508	50.6225	SMAD2;CSF1R;MAP2K1;PRKCB;FLT3;FLT4;PDGFB;ACVR1B;TGFBR1;LATS1;LATS2;LCK;MYOD1;AKT3;KIT;KDR;ABL2;TNIK;JAK2;EPHA3;BMPR1A;FGFR1;MAP3K12
response to gamma radiation (GO:0010332)	6/24	8.44117e-07	3.07259e-05	0	0	23.6187	330.307	YAP1;FANCD2;MYC;HRAS;TP53;MEN1
regulation of chondrocyte differentiation (GO:0032330)	6/26	1.40982e-06	5.02311e-05	0	0	21.2547	286.344	TRPS1;ZBTB16;SNAI2;PTPN11;SOX9;TGFBR1
regulation of protein phosphorylation (GO:0001932)	16/266	1.41677e-06	5.02311e-05	0	0	4.6486	62.6033	CSF1R;DAXX;HGF;FLT4;NTRK3;TTN;KDR;PLXNB2;KRAS;SOX9;RAC1;TNIK;SLIT2;HRAS;BRD4;MEN1
positive regulation of epithelial cell proliferation (GO:0050679)	11/123	1.47187e-06	5.08333e-05	0	0	7.05272	94.7108	YAP1;TCF7L2;MYC;FLT4;AKT3;KDR;PDGFB;SOX11;SOX9;HRAS;TGFBR1
negative regulation of signal transduction (GO:0009968)	16/267	1.4881e-06	5.08333e-05	0	0	4.62984	62.1232	RB1;LRP1;PRKCB;IRS1;DCC;PTCH1;GATA3;PIK3CB;GATA2;NR4A2;PTPRC;HEY1;ERBB3;SNAI2;ZBTB7A;EZH2
regulation of phospholipase C activity (GO:1900274)	5/15	1.48962e-06	5.08333e-05	0	0	35.3154	473.827	NTRK3;KIT;ABL2;HRAS;FGFR1
fat cell differentiation (GO:0045444)	8/58	1.55202e-06	5.23087e-05	0	0	11.4006	152.494	NR4A2;TCF7L2;CTBP2;EP300;HMGA2;KLF4;ZBTB7A;FOXO1
regulation of transforming growth factor beta receptor signaling pathway (GO:0017015)	10/100	1.59906e-06	5.28878e-05	0	0	7.95864	106.217	SMAD2;LATS1;SMAD4;ZEB2;LATS2;EP300;SOX11;ZBTB7A;TGFBR1;MEN1
response to growth factor (GO:0070848)	7/41	1.60794e-06	5.28878e-05	0	0	14.6288	195.156	SOX2;MYC;PDGFB;ACVR1B;KLF4;TGFBR1;BMPR1A
regulation of transcription regulatory region DNA binding (GO:2000677)	6/27	1.79112e-06	5.82113e-05	0	0	20.2415	267.849	RB1;HEY1;SOX11;GATA3;GATA1;ZBTB7A
development of primary male sexual characteristics (GO:0046546)	7/43	2.24949e-06	6.90955e-05	0	0	13.8147	179.657	MSH2;KIT;GATA3;SOX9;INHBA;GATA1;MAMLD1
male gonad development (GO:0008584)	7/43	2.24949e-06	6.90955e-05	0	0	13.8147	179.657	MSH2;KIT;GATA3;SOX9;INHBA;GATA1;MAMLD1
positive regulation of phospholipase C activity (GO:0010863)	7/43	2.24949e-06	6.90955e-05	0	0	13.8147	179.657	ITK;NTRK3;GNAQ;KIT;ABL2;HRAS;FGFR1
cellular response to epidermal growth factor stimulus (GO:0071364)	6/28	2.25256e-06	6.90955e-05	0	0	19.3205	251.233	EEF1A1;SNAI2;PTPN11;SOX9;ZFP36L2;ZFP36L1
ventricular septum morphogenesis (GO:0060412)	6/28	2.25256e-06	6.90955e-05	0	0	19.3205	251.233	SMAD4;HEY1;SOX11;SLIT2;TGFBR1;BMPR1A
positive regulation of macromolecule biosynthetic process (GO:0010557)	11/129	2.3569e-06	7.14928e-05	0	0	6.69206	86.7168	IRS1;MYC;HGF;KDR;PDGFB;PLXNB2;LARP4B;VIM;GLI1;JAK2;KLF4
regulation of cell differentiation (GO:0045595)	12/156	2.43657e-06	7.3097e-05	0	0	5.99632	77.502	DDX17;TFAP2A;HEY1;PRKCB;TRPS1;SNAI2;GATA3;KLF4;EPHA3;TGFBR1;ZFP36L1;FGFR1
regulation of osteoblast differentiation (GO:0045667)	9/83	2.71298e-06	8.05046e-05	0	0	8.68688	111.344	YAP1;HGF;PTCH1;SNAI2;SOX11;SOX9;TP63;MEN1;BMPR1A
protein autophosphorylation (GO:0046777)	12/159	2.97387e-06	8.72973e-05	0	0	5.87305	74.7384	CSF1R;ITK;MAP2K2;FLT3;FLT4;KIT;KDR;TNIK;JAK2;ACVR1B;FGFR1;MAP3K12
regulation of pri-miRNA transcription by RNA polymerase II (GO:1902893)	7/45	3.09195e-06	8.97982e-05	0	0	13.0863	166.022	PDGFB;GATA3;SOX9;FOXO3;GATA2;KLF4;TP53
negative regulation of DNA binding (GO:0043392)	6/31	4.24755e-06	0.000122061	0	0	16.9994	210.269	NFKBIA;HEY1;HMGA2;SOX11;JAK2;GATA1
negative regulation of macromolecule metabolic process (GO:0010605)	13/194	4.31873e-06	0.000122814	0	0	5.17737	63.9537	RB1;YAP1;MAP2K1;MAP2K2;PDGFB;SOX11;DICER1;GATA2;KLF4;KDR;HRAS;BMPR1A;PICALM
vascular endothelial growth factor receptor signaling pathway (GO:0048010)	8/67	4.72915e-06	0.000133099	0	0	9.65709	118.413	PIK3CA;AXL;FLT4;KDR;PIK3CB;RAC1;PIK3R1;RHOA
aortic valve morphogenesis (GO:0003180)	6/32	5.1658e-06	0.000143904	0	0	16.3448	198.972	RB1;HEY1;SNAI2;GATA3;SLIT2;SOX9
regulation of histone H3-K4 methylation (GO:0051569)	5/19	5.50534e-06	0.000151814	0	0	25.2202	305.411	SMAD4;MYB;DNMT3B;BRCA1;BCOR
inositol lipid-mediated signaling (GO:0048017)	7/51	7.33526e-06	0.00019827	0	0	11.2983	133.578	CSF1R;PIK3CA;IRS1;PIK3CB;PIK3R1;RHOA;FGFR1
mesenchymal cell differentiation (GO:0048762)	7/51	7.33526e-06	0.00019827	0	0	11.2983	133.578	DDX17;HGF;HMGA2;SNAI2;SOX9;TGFBR1;FGFR1
positive regulation of pri-miRNA transcription by RNA polymerase II (GO:1902895)	6/34	7.48612e-06	0.000200364	0	0	15.1757	179.111	PDGFB;GATA3;FOXO3;GATA2;KLF4;TP53
heart morphogenesis (GO:0003007)	7/53	9.53252e-06	0.000252658	0	0	10.806	124.926	RYR2;HEY1;SOX9;TGFBR1;TBX3;TTN;BMPR1A
cellular response to organic substance (GO:0071310)	10/123	1.04079e-05	0.000272657	0	0	6.33131	72.6388	CSF1R;FLT3;PDGFB;PTPN11;SLIT2;ACVR1B;KLF4;RHOA;TGFBR1;BMPR1A
aortic valve development (GO:0003176)	6/36	1.05867e-05	0.000272657	0	0	14.1626	162.245	RB1;HEY1;SNAI2;GATA3;SLIT2;SOX9
embryonic limb morphogenesis (GO:0030326)	6/36	1.05867e-05	0.000272657	0	0	14.1626	162.245	TFAP2A;SALL1;PTCH1;CACNA1C;AFF3;TBX3
negative regulation of cell growth (GO:0030308)	10/126	1.28767e-05	0.000328535	0	0	6.16662	69.4368	RB1;SMAD4;BTG1;CDKN2C;DCC;INHBA;SLIT2;ACVR1B;TP53;ING1
negative regulation of cell cycle (GO:0045786)	8/80	1.79242e-05	0.000453084	0	0	7.90821	86.4317	RB1;LATS1;BTG1;LATS2;PTPRK;GATA3;INHBA;MEN1
regulation of cellular response to transforming growth factor beta stimulus (GO:1903844)	5/24	1.89863e-05	0.000471204	0	0	18.5786	201.982	SMAD2;LATS1;SMAD4;LATS2;SOX11
positive regulation of phospholipase activity (GO:0010518)	5/24	1.89863e-05	0.000471204	0	0	18.5786	201.982	NTRK3;KIT;ABL2;HRAS;FGFR1
positive regulation of apoptotic signaling pathway (GO:2001235)	7/59	1.962e-05	0.000482546	0	0	9.55623	103.58	TRAF7;BCLAF1;BCL2L11;LCK;TP53;TGFBR1;BCL2L1
stem cell differentiation (GO:0048863)	6/40	1.98923e-05	0.000484874	0	0	12.4939	135.248	PTPRC;KIT;HMGA2;FOXO4;MLLT3;TP53
T cell differentiation (GO:0030217)	6/41	2.30267e-05	0.00055631	0	0	12.1363	129.602	PTPRC;LCK;KIT;GATA3;ZFP36L2;ZFP36L1
negative regulation of response to stimulus (GO:0048585)	7/61	2.44911e-05	0.000586498	0	0	9.20136	97.6927	KLF7;ERBB3;AKT3;HMGA2;SLIT2;KLF4;FCGR2B
DNA repair (GO:0006281)	15/298	2.54733e-05	0.000604714	0	0	3.82906	40.5034	BARD1;MGMT;HUWE1;FANCA;HMGA2;FANCC;BRCA1;FANCE;MSH2;FANCD2;PMS2;ERCC5;NBN;TP53;MEN1
regulation of receptor signaling pathway via STAT (GO:1904892)	4/13	2.57275e-05	0.000605482	0	0	31.281	330.576	PTPRC;IL7R;JAK2;CRLF2
positive regulation of histone H3-K9 acetylation (GO:2000617)	3/5	2.774e-05	0.000647267	0	0	105.235	1104.19	SMAD4;SMARCB1;BRCA1
G1/S transition of mitotic cell cycle (GO:0000082)	8/85	2.79918e-05	0.000647607	0	0	7.39281	77.5033	RB1;LATS1;LATS2;CDKN2C;MYC;INHBA;ACVR1B;BRD4
mononuclear cell differentiation (GO:1903131)	5/26	2.87082e-05	0.0006586	0	0	16.8075	175.778	CSF1R;FLT3;AXL;MYH9;IKZF1
regulation of protein serine/threonine kinase activity (GO:0071900)	9/111	2.95104e-05	0.000671362	0	0	6.29326	65.6436	RB1;CSF1R;MAP2K1;MAP2K2;CDKN2C;MTCP1;HMGA2;RHOA;EZH2
cell cycle G1/S phase transition (GO:0044843)	7/63	3.03174e-05	0.00068402	0	0	8.87184	92.3008	RB1;LATS1;LATS2;CDKN2C;MYC;INHBA;ACVR1B
Fc receptor signaling pathway (GO:0038093)	9/112	3.16956e-05	0.000709254	0	0	6.23184	64.5578	MAP2K4;ITK;PIK3CA;KIT;NFATC2;PIK3R1;PIK3CB;RAC1;MAP2K7
neuron projection morphogenesis (GO:0048812)	10/140	3.22199e-05	0.000715124	0	0	5.4986	56.8716	CNTNAP2;KLF7;DCC;CTNND2;ANK3;DICER1;TNIK;CTNNA2;DNM2;GAS7
cellular senescence (GO:0090398)	5/27	3.48258e-05	0.000760595	0	0	16.0427	164.681	MAP2K1;HMGA1;HMGA2;HRAS;TBX3
response to glucocorticoid (GO:0051384)	5/27	3.48258e-05	0.000760595	0	0	16.0427	164.681	BCL2L11;HNRNPU;SLIT2;ZFP36L2;ZFP36L1
negative regulation of cartilage development (GO:0061037)	4/14	3.56166e-05	0.000765618	0	0	28.1514	288.347	SNAI2;PTPN11;SOX9;TGFBR1
positive regulation of SMAD protein signal transduction (GO:0060391)	4/14	3.56166e-05	0.000765618	0	0	28.1514	288.347	SMAD4;JAK2;TGFBR1;BMPR1A
positive regulation of ERK1 and ERK2 cascade (GO:0070374)	11/172	3.64622e-05	0.000772005	0	0	4.89398	50.0127	CSF1R;MAP2K1;PTPRC;FLT4;NTRK3;KDR;PDGFB;PTPN11;MAP2K7;HRAS;MAP3K12
cellular response to transforming growth factor beta stimulus (GO:0071560)	9/114	3.64794e-05	0.000772005	0	0	6.11252	62.4624	SMAD2;SMAD4;SOX9;PTPRK;ZFP36L2;RHOA;TGFBR1;ZFP36L1;BMPR1A
regulation of ERK1 and ERK2 cascade (GO:0070372)	13/238	3.82369e-05	0.000802975	0	0	4.15552	42.2688	CSF1R;MAP2K1;SMAD4;FLT4;NTRK3;PDGFB;PTPN11;TRAF7;PTPRC;KDR;MAP2K7;HRAS;MAP3K12
regulation of extrinsic apoptotic signaling pathway in absence of ligand (GO:2001239)	5/28	4.1907e-05	0.000873329	0	0	15.3444	154.672	SNAI2;INHBA;GATA1;BCL2L1;FGFR1
regulation of telomerase activity (GO:0051972)	6/46	4.52003e-05	0.000927795	0	0	10.6165	106.212	MYC;POT1;MAP2K7;KLF4;TP53;MEN1
positive regulation of response to stimulus (GO:0048584)	6/46	4.52003e-05	0.000927795	0	0	10.6165	106.212	BCLAF1;MYC;HMGA1;HMGA2;GATA3;FCGR2B
response to muscle stretch (GO:0035994)	4/15	4.80266e-05	0.000964063	0	0	25.5909	254.47	RYR2;PIK3CA;DMD;TTN
negative regulation of chondrocyte differentiation (GO:0032331)	4/15	4.80266e-05	0.000964063	0	0	25.5909	254.47	SNAI2;PTPN11;SOX9;TGFBR1
positive regulation of histone H3-K4 methylation (GO:0051571)	4/15	4.80266e-05	0.000964063	0	0	25.5909	254.47	SMAD4;MYB;DNMT3B;BRCA1
regulation of peptidyl-tyrosine phosphorylation (GO:0050730)	8/92	4.97012e-05	0.000990179	0	0	6.77433	67.1301	PTPRC;HGF;PDGFB;TNFRSF14;PTPN11;JAK2;TP53;GATA1
glial cell differentiation (GO:0010001)	5/29	5.0053e-05	0.000990179	0	0	14.7043	145.608	SOX2;ERBB3;SOX11;SOX9;PHOX2B
negative regulation of histone H3-K9 methylation (GO:0051573)	3/6	5.48964e-05	0.00107818	0	0	70.153	688.206	SMARCB1;DNMT3B;BRCA1
positive regulation of blood vessel endothelial cell migration (GO:0043536)	6/48	5.78266e-05	0.00112762	0	0	10.11	98.6537	MAP2K3;AKT3;PDGFB;KDR;GATA2;FGFR1
cellular response to corticosteroid stimulus (GO:0071384)	4/16	6.33217e-05	0.00121268	0	0	23.4571	226.767	BCL2L11;HNRNPU;ZFP36L2;ZFP36L1
phosphorylation (GO:0016310)	17/400	6.33557e-05	0.00121268	0	0	3.21394	31.0684	MAP2K1;PRKCB;PDGFB;PIK3CB;ACVR1B;TGFBR1;LATS1;LATS2;PIK3CA;LCK;MYOD1;AKT3;TNIK;JAK2;BMPR1A;FGFR1;MAP3K12
cellular response to oxygen-containing compound (GO:1901701)	15/323	6.3961e-05	0.00121268	0	0	3.51374	33.933	IRS1;PDGFB;PTPRK;RHOA;FOXO1;TSHR;ZFP36L1;AXL;MYOD1;ABL2;SOX9;SLIT2;VIM;EPHA3;MYD88
positive regulation of programmed cell death (GO:0043068)	14/286	6.39655e-05	0.00121268	0	0	3.70664	35.7957	BARD1;FANK1;FOXA1;HMGA2;FOXL2;FOXO3;FOXO1;DNM2;LATS1;BCLAF1;BCL2L11;LATS2;SLIT2;TP53
regulation of hematopoietic stem cell differentiation (GO:1902036)	7/71	6.61626e-05	0.00124568	0	0	7.7597	74.6747	LMO1;YAP1;MYB;TCF12;GATA3;GATA2;GATA1
regulation of transmembrane receptor protein serine/threonine kinase signaling pathway (GO:0090092)	5/31	6.9971e-05	0.00130836	0	0	13.5718	129.847	SMAD2;LATS1;SMAD4;LATS2;SOX11
antigen receptor-mediated signaling pathway (GO:0050851)	11/185	7.0737e-05	0.00131369	0	0	4.52533	43.2465	CD79B;CD79A;ITK;PTPRC;PIK3CA;PRKCB;LCK;NFATC2;GATA3;PIK3R1;PIK3CB
regulation of canonical Wnt signaling pathway (GO:0060828)	13/253	7.15151e-05	0.00131916	0	0	3.8928	37.1592	TCF7L2;CTNND2;GLI1;MLLT3;SOX2;LATS1;ZEB2;LATS2;TBL1XR1;GNAQ;SNAI2;GPC5;SOX9
extrinsic apoptotic signaling pathway (GO:0097191)	7/72	7.24088e-05	0.00132668	0	0	7.63993	72.8329	DAXX;ERBB3;DCC;INHBA;JAK2;ACVR1B;BCL2L1
negative regulation of growth (GO:0045926)	9/126	7.9934e-05	0.00144377	0	0	5.48224	51.7211	RB1;SMAD4;BTG1;CDKN2C;INHBA;SLIT2;ACVR1B;TP53;ING1
mesenchyme morphogenesis (GO:0072132)	4/17	8.18828e-05	0.00144377	0	0	21.6516	203.747	SMAD2;HEY1;SOX9;BMPR1A
pharyngeal system development (GO:0060037)	4/17	8.18828e-05	0.00144377	0	0	21.6516	203.747	PTCH1;GATA3;TGFBR1;BMPR1A
positive regulation of stem cell proliferation (GO:2000648)	4/17	8.18828e-05	0.00144377	0	0	21.6516	203.747	PTPRC;HMGA2;HNRNPU;SOX11
intrinsic apoptotic signaling pathway in response to DNA damage (GO:0008630)	6/51	8.18955e-05	0.00144377	0	0	9.43453	88.7796	BCL2L11;MSH2;EP300;BRCA1;TP53;BCL2L1
regulation of cell migration involved in sprouting angiogenesis (GO:0090049)	5/32	8.1972e-05	0.00144377	0	0	13.0685	122.963	AKT3;KDR;GATA2;KLF4;RHOA
response to UV (GO:0009411)	8/99	8.39251e-05	0.00146869	0	0	6.251	58.6693	MSH2;MYC;EP300;ERCC5;PTPRK;MAP2K7;TP53;MEN1
regulation of intrinsic apoptotic signaling pathway (GO:2001242)	6/52	9.14852e-05	0.00158073	0	0	9.22896	85.8232	BCLAF1;BCL2L11;LCK;TP53;HERPUD1;BCL2L1
myeloid cell differentiation (GO:0030099)	6/52	9.14852e-05	0.00158073	0	0	9.22896	85.8232	ZBTB16;KIT;IKZF1;INHBA;JAK2;GATA1
regulation of hematopoietic progenitor cell differentiation (GO:1901532)	7/75	9.40945e-05	0.00160192	0	0	7.30176	67.6962	LMO1;YAP1;MYB;TCF12;GATA3;GATA2;GATA1
cardiac pacemaker cell development (GO:0060926)	3/7	9.50588e-05	0.00160192	0	0	52.6121	487.241	TBX18;TBX3;BMPR1A
regulation of vascular associated smooth muscle cell differentiation (GO:1905063)	3/7	9.50588e-05	0.00160192	0	0	52.6121	487.241	KIT;PDGFB;NFATC2
positive regulation of fibroblast apoptotic process (GO:2000271)	3/7	9.50588e-05	0.00160192	0	0	52.6121	487.241	BCL2L11;BTG1;TP63
positive regulation of protein localization to membrane (GO:1905477)	8/101	9.66815e-05	0.00161927	0	0	6.11594	56.5363	LRP1;KIF5B;ANK3;PIK3R1;TP53;HRAS;TP63;EPHA3
cellular component assembly (GO:0022607)	13/261	9.78933e-05	0.00162956	0	0	3.76568	34.7634	YAP1;FANCA;FANCC;ANK3;RHOA;POT1;FLNA;SOX9;RAC1;FLNC;LCP1;TP53;PICALM
regulation of epithelial to mesenchymal transition (GO:0010717)	7/76	0.000102398	0.00169171	0	0	7.19557	66.1032	FOXA1;SMAD2;SMAD4;GATA3;TGFBR1;EPHA3;EZH2
cellular response to glucocorticoid stimulus (GO:0071385)	4/18	0.000104105	0.00169171	0	0	20.1041	184.357	BCL2L11;HNRNPU;ZFP36L2;ZFP36L1
regulation of production of miRNAs involved in gene silencing by miRNA (GO:1903798)	4/18	0.000104105	0.00169171	0	0	20.1041	184.357	MAP2K1;MAP2K2;NCOR1;TP53
interleukin-6-mediated signaling pathway (GO:0070102)	4/18	0.000104105	0.00169171	0	0	20.1041	184.357	YAP1;SMAD4;PTPN11;JAK2
regulation of programmed cell death (GO:0043067)	11/194	0.000108163	0.00174725	0	0	4.30079	39.2742	FANK1;DAXX;BCL2L11;MECOM;FLT3;SOX9;JAK2;TP53;ZBTB7A;FBXO11;TP63
regulation of myoblast differentiation (GO:0045661)	5/34	0.00011067	0.00176638	0	0	12.166	110.819	BTG1;MYOD1;SOX9;TBX3;ZFP36L1
epithelial tube morphogenesis (GO:0060562)	5/34	0.00011067	0.00176638	0	0	12.166	110.819	CSF1R;RYR2;COL4A1;GATA3;SLIT2
positive regulation of endothelial cell proliferation (GO:0001938)	7/77	0.000111288	0.00176638	0	0	7.09242	64.565	FLT4;AKT3;KDR;PDGFB;GATA2;TGFBR1;FGFR1
negative regulation of apoptotic signaling pathway (GO:2001234)	7/78	0.000120796	0.00190145	0	0	6.99217	63.0792	RB1;NR4A2;TCF7L2;HGF;TGFBR1;HERPUD1;BCL2L1
regulation of cell motility (GO:2000145)	9/133	0.000121191	0.00190145	0	0	5.17091	46.632	CSF1R;MACF1;ERBB3;ABL2;PLXNB2;FLNA;GATA3;RAC1;RHOA
regulation of blood vessel endothelial cell migration (GO:0043535)	6/55	0.000125717	0.00196118	0	0	8.6626	77.803	MAP2K3;AKT3;KDR;PDGFB;GATA2;FGFR1
regulation of phosphatidylinositol 3-kinase activity (GO:0043551)	5/35	0.000127627	0.00197967	0	0	11.7599	105.444	FLT3;IRS1;KIT;PDGFB;PIK3R1
activin receptor signaling pathway (GO:0032924)	4/19	0.000130399	0.00198611	0	0	18.7629	167.832	SMAD2;INHBA;ACVR1B;TGFBR1
regulation of stem cell population maintenance (GO:2000036)	4/19	0.000130399	0.00198611	0	0	18.7629	167.832	ZNF706;MYC;CNOT3;HMGA2
response to fatty acid (GO:0070542)	4/19	0.000130399	0.00198611	0	0	18.7629	167.832	IRS1;SOX9;FOXO3;FOXO1
regulation of neuron differentiation (GO:0045664)	7/79	0.000130952	0.00198611	0	0	6.89471	61.6434	SOX2;ZEB1;HEY1;SOX11;TCF4;RHOA;FGFR1
cellular response to peptide hormone stimulus (GO:0071375)	8/106	0.000135739	0.00203609	0	0	5.80243	51.6693	NR4A2;IRS1;MYO5A;PIK3R1;CPEB2;FOXO1;TSHR;ZFP36L1
chromosome organization (GO:0051276)	8/106	0.000135739	0.00203609	0	0	5.80243	51.6693	SOX2;LATS1;TCF7L2;MSH2;MYC;HMGA2;ZBTB7A;EZH2
blood vessel morphogenesis (GO:0048514)	6/56	0.000139143	0.00207574	0	0	8.48892	75.3817	COL4A1;FLT4;RASA1;KDR;HOXA1;TGFBR1
regulation of fat cell differentiation (GO:0045598)	7/80	0.00014179	0.00209237	0	0	6.79991	60.2551	YAP1;ZBTB16;GATA3;GATA2;FOXO1;ZFP36L2;ZFP36L1
regulation of protein localization to plasma membrane (GO:1903076)	7/80	0.00014179	0.00209237	0	0	6.79991	60.2551	LRP1;KIF5B;CLTC;PIK3R1;EPHA3;BCL2L1;PICALM
negative regulation of fat cell differentiation (GO:0045599)	5/36	0.000146505	0.00213881	0	0	11.3799	100.467	YAP1;GATA3;GATA2;FOXO1;ZFP36L2
platelet aggregation (GO:0070527)	5/36	0.000146505	0.00213881	0	0	11.3799	100.467	GNAS;FLNA;MYH9;PIK3CB;GATA1
cellular response to peptide (GO:1901653)	6/57	0.00015368	0.00223163	0	0	8.32205	73.0729	GRIN2A;LRP1;VIM;FCGR2B;TP53;ZFP36L1
cellular response to DNA damage stimulus (GO:0006974)	15/350	0.000155626	0.00224794	0	0	3.22604	28.2861	BARD1;YAP1;MGMT;FANCA;NFATC2;FANCC;BRCA1;FOXO1;BCL2L11;MSH2;MYC;NBN;TP53;MEN1;BCL2L1
protein-DNA complex disassembly (GO:0032986)	4/20	0.000161185	0.0022819	0	0	17.5893	153.606	SMARCB1;MYC;HMGA1;ARID2
cardiac epithelial to mesenchymal transition (GO:0060317)	4/20	0.000161185	0.0022819	0	0	17.5893	153.606	HEY1;SNAI2;TBX3;TGFBR1
regulation of smooth muscle cell migration (GO:0014910)	4/20	0.000161185	0.0022819	0	0	17.5893	153.606	LRP1;PDGFB;SLIT2;BMPR1A
axon guidance (GO:0007411)	11/203	0.000161321	0.0022819	0	0	4.0973	35.7781	KLF7;PIK3CA;DCC;KIF5B;PLXNB2;PTPN11;PIK3R1;RAC1;PIK3CB;SLIT2;EPHA3
regulation of erythrocyte differentiation (GO:0045646)	5/37	0.000167445	0.00233228	0	0	11.0237	95.8498	INHBA;ACVR1B;FOXO3;GATA1;ZFP36L1
negative regulation of epithelial cell apoptotic process (GO:1904036)	5/37	0.000167445	0.00233228	0	0	11.0237	95.8498	YAP1;TCF7L2;KDR;GATA3;GATA2
negative regulation of stress-activated MAPK cascade (GO:0032873)	5/37	0.000167445	0.00233228	0	0	11.0237	95.8498	NCOR1;MECOM;MYC;FOXO1;MEN1
DNA metabolic process (GO:0006259)	13/277	0.000176671	0.00244828	0	0	3.53455	30.5429	BARD1;TCF7L2;SMARCB1;MGMT;CNBP;FANCA;FANCC;BRCA1;MSH2;POT1;ERCC5;NBN;MEN1
regulation of Notch signaling pathway (GO:0008593)	7/83	0.000178741	0.00246446	0	0	6.5305	56.3554	YAP1;HEY1;ELF3;EP300;GATA2;ZBTB7A;TP63
Fc-epsilon receptor signaling pathway (GO:0038095)	8/111	0.000186981	0.00256511	0	0	5.51935	47.3809	MAP2K4;ITK;PIK3CA;NFATC2;PIK3R1;PIK3CB;RAC1;MAP2K7
positive regulation of DNA-binding transcription factor activity (GO:0051091)	12/246	0.000219085	0.00295771	0	0	3.67308	30.9495	FANK1;FOXA1;NFKBIA;SMARCB1;CRTC3;PRKCB;CRTC1;KIT;EP300;ARID5B;ZBTB7A;MYD88
negative regulation of cell migration (GO:0030336)	9/144	0.000221154	0.00295771	0	0	4.74691	39.9531	LRP1;ZMYND8;MAGI2;PTPRK;RAC1;SLIT2;ARID2;FOXO3;BMPR1A
negative regulation of phosphorylation (GO:0042326)	7/86	0.000223114	0.00295771	0	0	6.28154	52.8141	NCOR1;CDKN2C;NTRK3;HNRNPU;SLIT2;INHBA;MEN1
regulation of fibroblast apoptotic process (GO:2000269)	3/9	0.000223374	0.00295771	0	0	35.0712	294.832	BCL2L11;BTG1;TP63
regulation of helicase activity (GO:0051095)	3/9	0.000223374	0.00295771	0	0	35.0712	294.832	MSH2;POT1;TP53
embryonic forelimb morphogenesis (GO:0035115)	3/9	0.000223374	0.00295771	0	0	35.0712	294.832	TFAP2A;CACNA1C;TBX3
negative regulation of smooth muscle cell differentiation (GO:0051151)	3/9	0.000223374	0.00295771	0	0	35.0712	294.832	PDGFB;NFATC2;FOXO4
positive regulation of DNA biosynthetic process (GO:2000573)	6/61	0.000224266	0.00295771	0	0	7.71524	64.8287	MYC;HGF;PDGFB;POT1;MAP2K7;KLF4
positive regulation of intrinsic apoptotic signaling pathway (GO:2001244)	5/40	0.00024414	0.003189	0	0	10.0773	83.8208	BCLAF1;BCL2L11;LCK;TP53;BCL2L1
positive regulation of ossification (GO:0045778)	5/40	0.00024414	0.003189	0	0	10.0773	83.8208	TFAP2A;ZBTB16;PTPN11;SOX11;BMPR1A
positive regulation of protein modification process (GO:0031401)	11/214	0.000255031	0.00331541	0	0	3.87309	32.0465	CSF1R;DAXX;HGF;FLT4;NTRK3;KDR;KRAS;SOX9;RAC1;TNIK;HRAS
positive regulation of cellular biosynthetic process (GO:0031328)	10/180	0.00026097	0.00337654	0	0	4.19622	34.6235	ZEB2;IRS1;MYC;HGF;PDGFB;PLXNB2;LARP4B;VIM;GLI1;KLF4
positive regulation of DNA metabolic process (GO:0051054)	6/63	0.00026801	0.00344056	0	0	7.44377	61.2212	MYC;HGF;PDGFB;POT1;BRCA1;NBN
positive regulation of cell projection organization (GO:0031346)	8/117	0.00026844	0.00344056	0	0	5.21393	42.8736	NTRK3;MAGI2;EP300;ABL2;PLXNB2;SLIT2;EPHA3;RHOA
regulation of SMAD protein signal transduction (GO:0060390)	4/23	0.000284875	0.00363415	0	0	14.8098	120.899	SMAD4;JAK2;TGFBR1;BMPR1A
response to cytokine (GO:0034097)	9/150	0.000299754	0.00380617	0	0	4.54352	36.8595	CSF1R;FLT3;PTPN11;MAP2K7;AFF3;JAK2;MYD88;RHOA;BCL2L1
positive regulation of ATPase activity (GO:0032781)	5/42	0.000308405	0.00387993	0	0	9.53163	77.0546	RYR2;DNAJB1;MSH2;HNRNPU;POT1
positive regulation of epithelial to mesenchymal transition (GO:0010718)	5/42	0.000308405	0.00387993	0	0	9.53163	77.0546	SMAD2;TCF7L2;SMAD4;TGFBR1;EZH2
forelimb morphogenesis (GO:0035136)	3/10	0.000315756	0.00390938	0	0	30.0595	242.296	TFAP2A;CACNA1C;TBX3
negative regulation of telomerase activity (GO:0051974)	3/10	0.000315756	0.00390938	0	0	30.0595	242.296	POT1;TP53;MEN1
primary miRNA processing (GO:0031053)	3/10	0.000315756	0.00390938	0	0	30.0595	242.296	SMAD2;HNRNPA2B1;DROSHA
regulation of actin cytoskeleton organization (GO:0032956)	7/91	0.000316474	0.00390938	0	0	5.90614	47.5932	CSF1R;PIK3CA;LRP1;ABL2;RAC1;RHOA;EPHA3
inner ear morphogenesis (GO:0042472)	4/24	0.000338053	0.00412002	0	0	14.0686	112.44	TFAP2A;HOXA1;SOX9;TBX18
positive regulation of cellular response to transforming growth factor beta stimulus (GO:1903846)	4/24	0.000338053	0.00412002	0	0	14.0686	112.44	SMAD4;ZEB2;EP300;MEN1
positive regulation of transforming growth factor beta receptor signaling pathway (GO:0030511)	4/24	0.000338053	0.00412002	0	0	14.0686	112.44	SMAD4;ZEB2;EP300;MEN1
regulation of cell-substrate adhesion (GO:0010810)	5/43	0.000344973	0.00415986	0	0	9.28032	73.9831	PDGFB;PIK3CB;RAC1;JAK2;RHOA
positive regulation of neuron differentiation (GO:0045666)	5/43	0.000344973	0.00415986	0	0	9.28032	73.9831	ZEB1;SOX11;TCF4;RHOA;FGFR1
embryonic organ development (GO:0048568)	6/66	0.000345893	0.00415986	0	0	7.0705	56.3475	SALL1;HEY1;KIT;KDR;GATA3;BMPR1A
regulation of epithelial cell proliferation (GO:0050678)	7/93	0.000361619	0.00432991	0	0	5.7682	45.7125	SOX2;YAP1;TCF7L2;MYC;SOX9;HRAS;ZFP36L1
branching morphogenesis of an epithelial tube (GO:0048754)	5/44	0.000384729	0.00454679	0	0	9.04191	71.0963	SALL1;COL4A1;MYC;KDR;SLIT2
homotypic cell-cell adhesion (GO:0034109)	5/44	0.000384729	0.00454679	0	0	9.04191	71.0963	GNAS;FLNA;MYH9;PIK3CB;GATA1
positive regulation of osteoblast differentiation (GO:0045669)	5/44	0.000384729	0.00454679	0	0	9.04191	71.0963	YAP1;HGF;SOX11;TP63;BMPR1A
cardiac conduction system development (GO:0003161)	4/25	0.000397976	0.00468308	0	0	13.398	104.894	SMAD4;HEY1;TBX18;BMPR1A
positive regulation of RNA metabolic process (GO:0051254)	5/45	0.000427848	0.00496967	0	0	8.81541	68.3789	MAP2K1;MAP2K2;PIK3R1;HRAS;TP53
regulation of histone H3-K9 acetylation (GO:2000615)	3/11	0.000429612	0.00496967	0	0	26.3007	203.9	SMAD4;SMARCB1;BRCA1
insulin-like growth factor receptor signaling pathway (GO:0048009)	3/11	0.000429612	0.00496967	0	0	26.3007	203.9	IRS1;PIK3R1;GIGYF2
positive regulation of production of miRNAs involved in gene silencing by miRNA (GO:1903800)	3/11	0.000429612	0.00496967	0	0	26.3007	203.9	MAP2K1;MAP2K2;TP53
positive regulation of MAP kinase activity (GO:0043406)	6/69	0.000440464	0.0050737	0	0	6.73279	52.0288	FLT3;KIT;PDGFB;HRAS;EZH2;FGFR1
protein deubiquitination (GO:0016579)	12/267	0.000460331	0.00528027	0	0	3.36696	25.8702	BARD1;SMAD2;NFKBIA;SMAD4;MYC;EP300;GATA3;BRCA1;FOXO4;TP53;RHOA;TGFBR1
positive regulation of glucose import (GO:0046326)	4/26	0.000465117	0.0052907	0	0	12.7883	98.1276	IRS1;CLTCL1;PTPN11;PIK3R1
positive regulation of histone methylation (GO:0031062)	4/26	0.000465117	0.0052907	0	0	12.7883	98.1276	SMAD4;MYB;DNMT3B;BRCA1
regulation of MAP kinase activity (GO:0043405)	7/97	0.000467351	0.00529406	0	0	5.51071	42.2585	FLT3;KIT;PDGFB;PIK3CB;HRAS;EZH2;FGFR1
erythrocyte differentiation (GO:0030218)	5/46	0.000474513	0.0053469	0	0	8.59997	65.8174	KIT;IKZF1;INHBA;JAK2;GATA1
central nervous system development (GO:0007417)	12/268	0.000475933	0.0053469	0	0	3.35363	25.6561	NR4A2;CNTNAP2;GRIN2A;COL4A1;PTCH1;ZBTB16;ATN1;PLXNB2;SOX11;PTPN11;SOX9;TBX3
positive regulation of cell migration (GO:0030335)	12/269	0.000491978	0.00550451	0	0	3.34041	25.4442	CSF1R;PTPRC;HGF;NTRK3;KIT;KDR;PDGFB;SNAI2;SOX9;ACVR1B;HRAS;TGFBR1
gland development (GO:0048732)	6/71	0.000513939	0.00572675	0	0	6.52496	49.4162	SOX2;SALL1;ARID5B;SOX9;TGFBR1;TBX3
cellular response to insulin stimulus (GO:0032869)	8/129	0.000518545	0.00575458	0	0	4.69398	35.5075	IRS1;IRS4;MYO5A;FOXO4;PIK3R1;CPEB2;FOXO1;ZFP36L1
positive regulation of neuron death (GO:1901216)	5/47	0.000524907	0.0058016	0	0	8.39478	63.3998	TFAP2A;DAXX;FOXO3;FCGR2B;PICALM
positive regulation of BMP signaling pathway (GO:0030513)	4/27	0.00053995	0.00591994	0	0	12.2317	92.0316	SMAD2;SMAD4;SOX11;BMPR1A
positive regulation of erythrocyte differentiation (GO:0045648)	4/27	0.00053995	0.00591994	0	0	12.2317	92.0316	INHBA;ACVR1B;FOXO3;GATA1
response to ionizing radiation (GO:0010212)	6/72	0.000554078	0.00605053	0	0	6.42577	48.1817	MSH2;FANCD2;MYC;BRCA1;TP53;MEN1
regulation of histone H3-K9 methylation (GO:0051570)	3/12	0.000566813	0.00614047	0	0	23.3772	174.756	MYB;DNMT3B;BRCA1
cochlea morphogenesis (GO:0090103)	3/12	0.000566813	0.00614047	0	0	23.3772	174.756	HOXA1;SOX9;TBX18
heart development (GO:0007507)	9/164	0.000575684	0.00621192	0	0	4.13018	30.811	SALL1;ERBB3;NTRK3;PDGFB;PTPN11;SOX9;CACNA1C;BCOR;TGFBR1
insulin receptor signaling pathway (GO:0008286)	6/73	0.000596611	0.00638725	0	0	6.32954	46.9921	PIK3CA;IRS1;IRS4;FOXO4;PIK3R1;FOXO1
negative regulation of cell adhesion (GO:0007162)	6/73	0.000596611	0.00638725	0	0	6.32954	46.9921	PTPRC;ERBB3;RASA1;PLXNB2;SNAI2;RHOA
regulation of neuron projection development (GO:0010975)	9/165	0.00060148	0.00638926	0	0	4.1035	30.432	DCC;NTRK3;MAGI2;EP300;ABL2;PLXNB2;CSMD3;CTNNA2;EPHA3
negative regulation of canonical Wnt signaling pathway (GO:0090090)	9/165	0.00060148	0.00638926	0	0	4.1035	30.432	SOX2;LATS1;TCF7L2;LATS2;SNAI2;SOX9;GLI1;MLLT3;TBX18
protein modification by small protein removal (GO:0070646)	12/276	0.000617569	0.006516	0	0	3.25067	24.0215	BARD1;SMAD2;NFKBIA;SMAD4;MYC;EP300;GATA3;BRCA1;FOXO4;TP53;RHOA;TGFBR1
cellular response to interleukin-6 (GO:0071354)	4/28	0.000622958	0.006516	0	0	11.7214	86.5162	YAP1;SMAD4;PTPN11;JAK2
positive regulation of cell communication (GO:0010647)	4/28	0.000622958	0.006516	0	0	11.7214	86.5162	RIMS2;SOX11;GATA3;ANK3
positive regulation of phosphatidylinositol 3-kinase activity (GO:0043552)	4/28	0.000622958	0.006516	0	0	11.7214	86.5162	FLT3;IRS1;KIT;PDGFB
transmembrane receptor protein serine/threonine kinase signaling pathway (GO:0007178)	8/133	0.00063494	0.00661598	0	0	4.54284	33.4443	SMAD2;SMAD4;INHBA;PTPRK;ACVR1B;RHOA;TGFBR1;BMPR1A
axonogenesis (GO:0007409)	11/240	0.000670729	0.00696232	0	0	3.42878	25.0546	KLF7;PIK3CA;DCC;KIF5B;PTPN11;ANK3;PIK3R1;CTNNA2;PIK3CB;SLIT2;EPHA3
beta-catenin-TCF complex assembly (GO:1904837)	4/29	0.000714623	0.00730682	0	0	11.252	81.5067	TCF7L2;MYC;EP300;MEN1
regulation of DNA biosynthetic process (GO:2000278)	4/29	0.000714623	0.00730682	0	0	11.252	81.5067	MYC;HGF;PDGFB;POT1
negative regulation of transferase activity (GO:0051348)	4/29	0.000714623	0.00730682	0	0	11.252	81.5067	HNRNPU;POT1;TP53;MEN1
production of miRNAs involved in gene silencing by miRNA (GO:0035196)	4/29	0.000714623	0.00730682	0	0	11.252	81.5067	SMAD2;HNRNPA2B1;DROSHA;DICER1
cranial nerve development (GO:0021545)	3/13	0.00072914	0.00737241	0	0	21.0384	151.974	TFAP2A;SALL1;ERBB3
cytoplasmic sequestering of protein (GO:0051220)	3/13	0.00072914	0.00737241	0	0	21.0384	151.974	LATS1;NFKBIA;FLNA
negative regulation of histone methylation (GO:0031061)	3/13	0.00072914	0.00737241	0	0	21.0384	151.974	DNMT3B;BRCA1;BCOR
positive regulation of cellular metabolic process (GO:0031325)	7/105	0.000752258	0.0075781	0	0	5.05879	36.385	NFKBIA;MAGI2;PDGFB;GATA3;INHBA;KLF4;TP53
negative regulation of developmental process (GO:0051093)	6/77	0.000792641	0.00795555	0	0	5.97173	42.639	KLF7;HEY1;ZNF706;DCC;HUWE1;SOX9
artery morphogenesis (GO:0048844)	4/30	0.000815432	0.00809501	0	0	10.8187	76.9402	LRP1;HOXA1;TGFBR1;BMPR1A
response to alcohol (GO:0097305)	4/30	0.000815432	0.00809501	0	0	10.8187	76.9402	SMAD2;GRIN2A;SLIT2;TGFBR1
positive regulation of lipid kinase activity (GO:0090218)	4/30	0.000815432	0.00809501	0	0	10.8187	76.9402	FLT3;IRS1;KIT;PDGFB
plasma membrane bounded cell projection morphogenesis (GO:0120039)	5/52	0.000839516	0.00830391	0	0	7.49981	53.1188	CNTNAP2;DICER1;TNIK;DNM2;GAS7
cardiac muscle tissue development (GO:0048738)	5/53	0.000916346	0.0089214	0	0	7.34319	51.3665	SMAD4;HEY1;TBX18;TTN;BMPR1A
T cell differentiation in thymus (GO:0033077)	3/14	0.000918283	0.0089214	0	0	19.1249	133.74	PTPRC;ZFP36L2;ZFP36L1
vascular endothelial growth factor signaling pathway (GO:0038084)	3/14	0.000918283	0.0089214	0	0	19.1249	133.74	PIK3CA;FLT4;KDR
negative regulation of smooth muscle cell migration (GO:0014912)	3/14	0.000918283	0.0089214	0	0	19.1249	133.74	LRP1;SLIT2;BMPR1A
ovarian follicle development (GO:0001541)	3/14	0.000918283	0.0089214	0	0	19.1249	133.74	KIT;FOXL2;INHBA
negative regulation of extrinsic apoptotic signaling pathway (GO:2001237)	6/80	0.00096971	0.00938762	0	0	5.72876	39.7491	TCF7L2;SNAI2;BRCA1;GATA1;TGFBR1;BCL2L1
response to tumor necrosis factor (GO:0034612)	7/110	0.000990571	0.00955569	0	0	4.81199	33.2857	GATA3;BRCA1;MAP2K7;AFF3;JAK2;ZFP36L2;ZFP36L1
regulation of focal adhesion assembly (GO:0051893)	5/54	0.000998286	0.0095962	0	0	7.19296	49.6996	MACF1;KDR;RAC1;RHOA;EPHA3
negative regulation of multicellular organismal process (GO:0051241)	10/214	0.00100814	0.00965691	0	0	3.49077	24.0851	RB1;FOXA1;KLF7;ZNF706;HEY1;PTCH1;SOX9;GATA3;FCGR2B;TBX18
regulation of intracellular estrogen receptor signaling pathway (GO:0033146)	4/32	0.00104643	0.00991927	0	0	10.0449	68.9318	FOXA1;YAP1;LATS1;BRCA1
negative regulation of DNA biosynthetic process (GO:2000279)	4/32	0.00104643	0.00991927	0	0	10.0449	68.9318	HNRNPU;POT1;TP53;MEN1
positive regulation of glucose transmembrane transport (GO:0010828)	4/32	0.00104643	0.00991927	0	0	10.0449	68.9318	IRS1;CLTCL1;PTPN11;PIK3R1
ephrin receptor signaling pathway (GO:0048013)	6/82	0.00110365	0.0104255	0	0	5.57743	37.9775	RASA1;PTPN11;RAC1;HRAS;RHOA;EPHA3
regulation of cell growth (GO:0001558)	10/217	0.00112002	0.0105437	0	0	3.43965	23.3704	RB1;SMAD4;BTG1;CDKN2C;INHBA;SLIT2;ACVR1B;TP53;ING1;TGFBR1
embryonic cranial skeleton morphogenesis (GO:0048701)	3/15	0.00113585	0.0105832	0	0	17.5302	118.862	TFAP2A;HOXA1;TGFBR1
mammary gland epithelium development (GO:0061180)	3/15	0.00113585	0.0105832	0	0	17.5302	118.862	LATS1;CSF1R;JAK2
myoblast differentiation (GO:0045445)	3/15	0.00113585	0.0105832	0	0	17.5302	118.862	DDX17;RB1;TCF7L2
histone modification (GO:0016570)	7/114	0.00122096	0.0112991	0	0	4.63116	31.0664	TBL1XR1;HUWE1;EP300;BAZ2A;TRERF1;EZH2;MAP3K12
negative regulation of cell motility (GO:2000146)	7/114	0.00122096	0.0112991	0	0	4.63116	31.0664	ZMYND8;MAGI2;GATA3;PTPRK;SLIT2;ARID2;FOXO3
response to insulin (GO:0032868)	6/84	0.00125135	0.0115411	0	0	5.43387	36.3174	IRS1;MYO5A;PIK3R1;CPEB2;FOXO1;ZFP36L1
positive regulation of intracellular protein transport (GO:0090316)	8/148	0.00127243	0.0116582	0	0	4.053	27.0207	TCF7L2;HUWE1;FLNA;ANK3;PIK3R1;TP53;HRAS;TP63
regulation of reactive oxygen species metabolic process (GO:2000377)	5/57	0.00127685	0.0116582	0	0	6.77695	45.1572	TFAP2A;PDGFB;BRCA1;RAC1;TP53
renal system development (GO:0072001)	5/57	0.00127685	0.0116582	0	0	6.77695	45.1572	TFAP2A;SALL1;GATA3;TGFBR1;TBX18
cardiac muscle contraction (GO:0060048)	4/34	0.00131985	0.0118526	0	0	9.37429	62.1537	RYR2;PIK3CA;DMD;TTN
cellular response to vascular endothelial growth factor stimulus (GO:0035924)	4/34	0.00131985	0.0118526	0	0	9.37429	62.1537	MAP2K3;PIK3CA;FLT4;KDR
regulation of lamellipodium assembly (GO:0010591)	4/34	0.00131985	0.0118526	0	0	9.37429	62.1537	PIK3CA;PIK3R1;RAC1;SLIT2
ventricular cardiac muscle tissue morphogenesis (GO:0055010)	4/34	0.00131985	0.0118526	0	0	9.37429	62.1537	RYR2;SMAD4;TGFBR1;BMPR1A
positive regulation of telomerase activity (GO:0051973)	4/34	0.00131985	0.0118526	0	0	9.37429	62.1537	MYC;POT1;MAP2K7;KLF4
positive regulation of angiogenesis (GO:0045766)	7/116	0.00135088	0.0120914	0	0	4.54572	30.0336	BTG1;PRKCB;KDR;HMGA2;BRCA1;GATA2;KLF4
chordate embryonic development (GO:0043009)	5/58	0.00138133	0.0121825	0	0	6.64875	43.78	PTCH1;BRCA1;GATA3;TGFBR1;FGFR1
epiboly involved in wound healing (GO:0090505)	3/16	0.00138336	0.0121825	0	0	16.1809	106.523	FLNA;LCP1;RHOA
sympathetic nervous system development (GO:0048485)	3/16	0.00138336	0.0121825	0	0	16.1809	106.523	SOX11;GATA3;PHOX2B
negative regulation of macrophage activation (GO:0043031)	3/16	0.00138336	0.0121825	0	0	16.1809	106.523	LRFN5;PTPRC;FCGR2B
negative regulation of transcription regulatory region DNA binding (GO:2000678)	3/16	0.00138336	0.0121825	0	0	16.1809	106.523	HEY1;SOX11;GATA1
glucose homeostasis (GO:0042593)	6/86	0.0014137	0.0124096	0	0	5.29748	34.7597	TCF7L2;KLF7;IRS1;HNF1A;PIK3R1;FOXO1
mitotic DNA damage checkpoint signaling (GO:0044773)	5/59	0.00149198	0.0130548	0	0	6.52529	42.4643	FANCD2;HMGA2;BRCA1;NBN;TP53
protein-containing complex assembly (GO:0065003)	11/267	0.00158805	0.0138381	0	0	3.0629	19.7411	YAP1;TCF7L2;MYC;FANCA;EP300;DMD;FANCC;SOX9;TP53;MEN1;PICALM
positive regulation of neuron projection development (GO:0010976)	6/88	0.00159163	0.0138381	0	0	5.16775	33.2958	NTRK3;MAGI2;EP300;ABL2;PLXNB2;EPHA3
Notch signaling pathway (GO:0007219)	5/60	0.00160901	0.0139448	0	0	6.40632	41.2063	TRAF7;HEY1;MYC;EP300;SNAI2
regulation of androgen receptor signaling pathway (GO:0060765)	4/36	0.00163958	0.014006	0	0	8.7875	56.357	NCOR1;EP300;KLK2;ZBTB7A
regulation of ossification (GO:0030278)	4/36	0.00163958	0.014006	0	0	8.7875	56.357	ZBTB16;PTPN11;SOX11;SOX9
aorta morphogenesis (GO:0035909)	3/17	0.00166224	0.014006	0	0	15.0244	96.15	LRP1;HEY1;BMPR1A
regulation of cardiac muscle contraction by regulation of the release of sequestered calcium ion (GO:0010881)	3/17	0.00166224	0.014006	0	0	15.0244	96.15	RYR2;DMD;CACNA1C
cell surface receptor signaling pathway involved in heart development (GO:0061311)	3/17	0.00166224	0.014006	0	0	15.0244	96.15	HEY1;SNAI2;BMPR1A
cellular response to gamma radiation (GO:0071480)	3/17	0.00166224	0.014006	0	0	15.0244	96.15	YAP1;HRAS;TP53
regulation of Golgi organization (GO:1903358)	3/17	0.00166224	0.014006	0	0	15.0244	96.15	MAP2K1;MAP2K2;MYO5A
stem cell development (GO:0048864)	3/17	0.00166224	0.014006	0	0	15.0244	96.15	PTPRC;SNAI2;SOX11
negative regulation of fatty acid metabolic process (GO:0045922)	3/17	0.00166224	0.014006	0	0	15.0244	96.15	NCOR1;BRCA1;SOX9
negative regulation of Wnt signaling pathway (GO:0030178)	9/191	0.00168408	0.014082	0	0	3.51261	22.4334	SOX2;LATS1;TCF7L2;LATS2;LRP1;SNAI2;SOX9;GLI1;MLLT3
regulation of endothelial cell migration (GO:0010594)	6/89	0.00168674	0.014082	0	0	5.10523	32.5967	FLT4;KDR;PIK3CB;RAC1;GATA3;SLIT2
transforming growth factor beta receptor signaling pathway (GO:0007179)	6/89	0.00168674	0.014082	0	0	5.10523	32.5967	SMAD2;SMAD4;PTPRK;RHOA;TGFBR1;BMPR1A
regulation of DNA-templated transcription, initiation (GO:2000142)	5/61	0.00173265	0.0144211	0	0	6.2916	40.0027	CSF1R;TCF7L2;BCLAF1;SOX9;TP53
peptidyl-serine phosphorylation (GO:0018105)	8/156	0.00177766	0.0147508	0	0	3.83235	24.2682	LATS1;MAP2K2;LATS2;PRKCB;AKT3;PDGFB;TGFBR1;MAP3K12
epithelium development (GO:0060429)	7/122	0.00180632	0.0149045	0	0	4.30724	27.2065	SALL1;PTCH1;KDR;SNAI2;SOX11;SOX9;JAK2
regulation of actin cytoskeleton reorganization (GO:2000249)	4/37	0.00181802	0.0149045	0	0	8.52078	53.7662	CSF1R;NTRK3;ABL2;HRAS
regulation of glucose import (GO:0046324)	4/37	0.00181802	0.0149045	0	0	8.52078	53.7662	IRS1;CLTCL1;PTPN11;PIK3R1
positive regulation of myeloid cell differentiation (GO:0045639)	4/37	0.00181802	0.0149045	0	0	8.52078	53.7662	INHBA;ACVR1B;FOXO3;GATA1
stress-activated MAPK cascade (GO:0051403)	5/62	0.00186311	0.0152284	0	0	6.18091	38.8501	MAP2K3;MAP2K4;MAP2K7;ZFP36L1;MAP3K12
cellular response to tumor necrosis factor (GO:0071356)	9/194	0.0018736	0.0152685	0	0	3.45512	21.6977	NFKBIA;TNFRSF14;GATA3;BRCA1;JAK2;FOXO3;TP53;ZFP36L2;ZFP36L1
sensory perception of sound (GO:0007605)	6/91	0.00188984	0.0153524	0	0	4.9846	31.2597	TFAP2A;COL11A1;KIT;PAX3;SNAI2;HOXA1
skeletal system development (GO:0001501)	8/158	0.00192586	0.0153524	0	0	3.78087	23.6394	ZBTB16;TRPS1;GNAS;SOX11;SOX9;TGFBR1;TBX3;FGFR1
bone marrow development (GO:0048539)	2/5	0.00195329	0.0153524	0	0	46.6028	290.72	PTPRC;TP53
cellular response to heparin (GO:0071504)	2/5	0.00195329	0.0153524	0	0	46.6028	290.72	SLIT2;SOX9
regulation of histone H4-K16 acetylation (GO:2000618)	2/5	0.00195329	0.0153524	0	0	46.6028	290.72	SMARCB1;BRCA1
Roundabout signaling pathway (GO:0035385)	2/5	0.00195329	0.0153524	0	0	46.6028	290.72	SLIT2;RHOA
sinoatrial node cell differentiation (GO:0060921)	2/5	0.00195329	0.0153524	0	0	46.6028	290.72	TBX18;TBX3
p38MAPK cascade (GO:0038066)	2/5	0.00195329	0.0153524	0	0	46.6028	290.72	MAP2K3;ZFP36L1
protein localization to axon (GO:0099612)	2/5	0.00195329	0.0153524	0	0	46.6028	290.72	CNTNAP2;ANK3
regulation of B cell differentiation (GO:0045577)	3/18	0.00197387	0.0153524	0	0	14.0221	87.326	INHBA;ZFP36L2;ZFP36L1
regulation of cartilage development (GO:0061035)	3/18	0.00197387	0.0153524	0	0	14.0221	87.326	ZBTB16;TRPS1;SOX9
chromatin disassembly (GO:0031498)	3/18	0.00197387	0.0153524	0	0	14.0221	87.326	SMARCB1;HMGA1;ARID2
embryonic axis specification (GO:0000578)	3/18	0.00197387	0.0153524	0	0	14.0221	87.326	SMAD2;PTCH1;TBX3
nucleosome disassembly (GO:0006337)	3/18	0.00197387	0.0153524	0	0	14.0221	87.326	SMARCB1;HMGA1;ARID2
positive regulation of cell migration involved in sprouting angiogenesis (GO:0090050)	3/18	0.00197387	0.0153524	0	0	14.0221	87.326	AKT3;KDR;GATA2
positive regulation of response to endoplasmic reticulum stress (GO:1905898)	3/18	0.00197387	0.0153524	0	0	14.0221	87.326	BCL2L11;PIK3R1;FCGR2B
T cell activation (GO:0042110)	6/92	0.00199808	0.0154722	0	0	4.92638	30.6203	ITK;PTPRC;LCK;KIT;LCP1;GATA3
actin cytoskeleton reorganization (GO:0031532)	5/63	0.00200062	0.0154722	0	0	6.07403	37.7458	KIT;MYH9;FLNA;TNIK;RHOA
regulation of apoptotic signaling pathway (GO:2001233)	4/38	0.00200949	0.0154969	0	0	8.26975	51.3541	RB1;NR4A2;TRAF7;TGFBR1
regulation of transcription initiation from RNA polymerase II promoter (GO:0060260)	5/64	0.0021454	0.0164984	0	0	5.97078	36.687	CSF1R;TCF7L2;SOX9;HNF1A;TP53
regulation of protein tyrosine kinase activity (GO:0061097)	4/39	0.00221445	0.0169816	0	0	8.03306	49.1041	CSF1R;PTPRC;ERBB3;PDGFB
positive regulation of epithelial cell migration (GO:0010634)	6/94	0.00222855	0.0170418	0	0	4.81393	29.3958	FLT4;KDR;PIK3CB;RAC1;SOX9;GATA3
regulation of cell-matrix adhesion (GO:0001952)	5/65	0.00229767	0.0171607	0	0	5.87097	35.6712	MACF1;RASA1;PIK3CB;RHOA;EPHA3
atrioventricular valve morphogenesis (GO:0003181)	3/19	0.00231953	0.0171607	0	0	13.145	79.7428	SMAD4;HEY1;BMPR1A
regulation of epithelial cell differentiation (GO:0030856)	3/19	0.00231953	0.0171607	0	0	13.145	79.7428	KLF7;GATA3;SOX9
cellular response to interleukin-7 (GO:0098761)	3/19	0.00231953	0.0171607	0	0	13.145	79.7428	IRS1;IL7R;CRLF2
DNA alkylation (GO:0006305)	3/19	0.00231953	0.0171607	0	0	13.145	79.7428	DNMT3A;DNMT3B;BAZ2A
DNA double-strand break processing (GO:0000729)	3/19	0.00231953	0.0171607	0	0	13.145	79.7428	BARD1;BRCA1;NBN
DNA methylation or demethylation (GO:0044728)	3/19	0.00231953	0.0171607	0	0	13.145	79.7428	DNMT3A;DNMT3B;BAZ2A
endocardial cushion morphogenesis (GO:0003203)	3/19	0.00231953	0.0171607	0	0	13.145	79.7428	HEY1;SOX9;BMPR1A
response to cholesterol (GO:0070723)	3/19	0.00231953	0.0171607	0	0	13.145	79.7428	SMAD2;PTCH1;TGFBR1
heart trabecula morphogenesis (GO:0061384)	3/19	0.00231953	0.0171607	0	0	13.145	79.7428	HEY1;TGFBR1;BMPR1A
interleukin-7-mediated signaling pathway (GO:0038111)	3/19	0.00231953	0.0171607	0	0	13.145	79.7428	IRS1;IL7R;CRLF2
ureteric bud morphogenesis (GO:0060675)	3/19	0.00231953	0.0171607	0	0	13.145	79.7428	SALL1;MYC;GATA3
bone development (GO:0060348)	4/40	0.00243337	0.0179543	0	0	7.80952	47.0014	TFAP2A;PTPRC;GNAS;TP53
ERBB signaling pathway (GO:0038127)	5/66	0.00245765	0.018078	0	0	5.77443	34.6959	PIK3CA;ERBB3;PTPN11;SOX9;PIK3R1
generation of neurons (GO:0048699)	9/202	0.00246337	0.018078	0	0	3.31054	19.8839	YAP1;NR4A2;MAP2K1;HEY1;PLXNB2;SOX11;RAC1;PHOX2B;FGFR1
regulation of vesicle-mediated transport (GO:0060627)	6/96	0.0024785	0.0181402	0	0	4.70647	28.2393	RIMS2;MAP2K1;MAP2K2;PTPRC;ABL2;PICALM
positive regulation of cold-induced thermogenesis (GO:0120162)	6/97	0.00261111	0.0190597	0	0	4.65452	27.685	FH;CNOT3;GNAS;JAK2;PHOX2B;TSHR
epithelial cell migration (GO:0010631)	4/41	0.00266672	0.0192484	0	0	7.59807	45.033	ZEB2;PIK3CA;KIT;RHOA
regulation of release of cytochrome c from mitochondria (GO:0090199)	4/41	0.00266672	0.0192484	0	0	7.59807	45.033	BCL2L11;HGF;TP53;BCL2L1
heart contraction (GO:0060047)	4/41	0.00266672	0.0192484	0	0	7.59807	45.033	RYR2;PIK3CA;DMD;TTN
cardiac ventricle development (GO:0003231)	3/20	0.00270041	0.0192484	0	0	12.3712	73.1673	SALL1;HEY1;GATA3
dopaminergic neuron differentiation (GO:0071542)	3/20	0.00270041	0.0192484	0	0	12.3712	73.1673	FOXA1;NR4A2;PHOX2B
mesoderm development (GO:0007498)	3/20	0.00270041	0.0192484	0	0	12.3712	73.1673	IKZF1;JAK2;TBX3
miRNA metabolic process (GO:0010586)	3/20	0.00270041	0.0192484	0	0	12.3712	73.1673	DDX17;DROSHA;DICER1
negative regulation of cyclin-dependent protein serine/threonine kinase activity (GO:0045736)	3/20	0.00270041	0.0192484	0	0	12.3712	73.1673	LATS1;LATS2;MEN1
positive regulation of nitrogen compound metabolic process (GO:0051173)	3/20	0.00270041	0.0192484	0	0	12.3712	73.1673	PDGFB;GATA3;KLF4
regulation of myeloid cell differentiation (GO:0045637)	5/68	0.00280165	0.019918	0	0	5.59054	32.8587	PRKCB;KMT2C;ZBTB16;EP300;GATA1
protein-DNA complex subunit organization (GO:0071824)	2/6	0.00290249	0.0199445	0	0	34.9504	204.187	MYC;TCF4
cellular response to cold (GO:0070417)	2/6	0.00290249	0.0199445	0	0	34.9504	204.187	NFKBIA;FOXO1
regulation of hyaluronan biosynthetic process (GO:1900125)	2/6	0.00290249	0.0199445	0	0	34.9504	204.187	CLTC;PDGFB
epithelial tube formation (GO:0072175)	2/6	0.00290249	0.0199445	0	0	34.9504	204.187	GATA3;SOX9
regulation of tooth mineralization (GO:0070170)	2/6	0.00290249	0.0199445	0	0	34.9504	204.187	TFAP2A;BCOR
response to heparin (GO:0071503)	2/6	0.00290249	0.0199445	0	0	34.9504	204.187	SLIT2;SOX9
striated muscle hypertrophy (GO:0014897)	2/6	0.00290249	0.0199445	0	0	34.9504	204.187	RYR2;TTN
maintenance of DNA repeat elements (GO:0043570)	2/6	0.00290249	0.0199445	0	0	34.9504	204.187	TCF7L2;MSH2
ventricular compact myocardium morphogenesis (GO:0003223)	2/6	0.00290249	0.0199445	0	0	34.9504	204.187	TGFBR1;BMPR1A
negative regulation of glial cell proliferation (GO:0060253)	2/6	0.00290249	0.0199445	0	0	34.9504	204.187	SOX11;DICER1
positive regulation of activin receptor signaling pathway (GO:0032927)	2/6	0.00290249	0.0199445	0	0	34.9504	204.187	SMAD2;ACVR1B
positive regulation of kidney development (GO:0090184)	2/6	0.00290249	0.0199445	0	0	34.9504	204.187	MYC;SOX9
positive regulation of Wnt signaling pathway, planar cell polarity pathway (GO:2000096)	2/6	0.00290249	0.0199445	0	0	34.9504	204.187	RSPO3;MLLT3
calcium ion transmembrane import into cytosol (GO:0097553)	4/42	0.00291497	0.0199445	0	0	7.39774	43.1873	RYR2;GRIN2A;PTPRC;LCK
skeletal system morphogenesis (GO:0048705)	4/42	0.00291497	0.0199445	0	0	7.39774	43.1873	TFAP2A;SOX11;TGFBR1;FGFR1
mitotic cell cycle phase transition (GO:0044772)	9/209	0.00309249	0.0206083	0	0	3.19353	18.4547	RB1;LATS1;CDKN2C;LATS2;MYC;CDC27;INHBA;ACVR1B;DNM2
autonomic nervous system development (GO:0048483)	3/21	0.00311767	0.0206083	0	0	11.6833	67.4203	SOX11;GATA3;PHOX2B
regulation of cardiac muscle cell proliferation (GO:0060043)	3/21	0.00311767	0.0206083	0	0	11.6833	67.4203	GLI1;TGFBR1;BMPR1A
regulation of cardiac muscle contraction by calcium ion signaling (GO:0010882)	3/21	0.00311767	0.0206083	0	0	11.6833	67.4203	RYR2;DMD;CACNA1C
calcium ion transport into cytosol (GO:0060402)	3/21	0.00311767	0.0206083	0	0	11.6833	67.4203	RYR2;GRIN2A;CACNA1C
calcium-mediated signaling using intracellular calcium source (GO:0035584)	3/21	0.00311767	0.0206083	0	0	11.6833	67.4203	RYR2;PTPRC;KDR
regulation of cell-substrate junction assembly (GO:0090109)	3/21	0.00311767	0.0206083	0	0	11.6833	67.4203	MACF1;RHOA;EPHA3
endocardial cushion development (GO:0003197)	3/21	0.00311767	0.0206083	0	0	11.6833	67.4203	HEY1;SOX9;BMPR1A
extrinsic apoptotic signaling pathway in absence of ligand (GO:0097192)	3/21	0.00311767	0.0206083	0	0	11.6833	67.4203	ERBB3;DCC;BCL2L1
intrinsic apoptotic signaling pathway in response to DNA damage by p53 class mediator (GO:0042771)	3/21	0.00311767	0.0206083	0	0	11.6833	67.4203	MSH2;EP300;TP53
negative regulation of protein localization to cell periphery (GO:1904376)	3/21	0.00311767	0.0206083	0	0	11.6833	67.4203	CLTC;BCL2L1;PICALM
negative regulation of protein localization to plasma membrane (GO:1903077)	3/21	0.00311767	0.0206083	0	0	11.6833	67.4203	CLTC;BCL2L1;PICALM
positive regulation of antigen receptor-mediated signaling pathway (GO:0050857)	3/21	0.00311767	0.0206083	0	0	11.6833	67.4203	PTPRC;PRKCB;LCK
positive regulation of transcription regulatory region DNA binding (GO:2000679)	3/21	0.00311767	0.0206083	0	0	11.6833	67.4203	RB1;EP300;GATA3
positive regulation of cytokine production (GO:0001819)	12/335	0.00316458	0.0208135	0	0	2.64883	15.246	ITK;CSF1R;PTPRC;FLT4;EP300;TNFRSF14;PTPN11;GATA3;BRCA1;POU2F2;MYD88;CRLF2
positive regulation of axonogenesis (GO:0050772)	4/43	0.00317856	0.0208135	0	0	7.20769	41.4538	MACF1;PLXNB2;SLIT2;RHOA
kidney development (GO:0001822)	5/70	0.0031792	0.0208135	0	0	5.41798	31.1595	TFAP2A;SALL1;ZBTB16;GATA3;TGFBR1
wound healing (GO:0042060)	5/70	0.0031792	0.0208135	0	0	5.41798	31.1595	MACF1;ERBB3;MYH9;TGFBR1;PLEC
positive regulation of cellular protein metabolic process (GO:0032270)	6/102	0.00335552	0.0218629	0	0	4.41097	25.13	NFKBIA;PLXNB2;LARP4B;INHBA;VIM;KLF4
positive regulation of vasculature development (GO:1904018)	6/102	0.00335552	0.0218629	0	0	4.41097	25.13	BTG1;PRKCB;KDR;HMGA2;BRCA1;GATA2
cellular response to BMP stimulus (GO:0071773)	5/71	0.00338111	0.021925	0	0	5.33561	30.3572	SMAD2;SMAD4;SOX9;PHOX2B;BMPR1A
Fc-gamma receptor signaling pathway involved in phagocytosis (GO:0038096)	5/71	0.00338111	0.021925	0	0	5.33561	30.3572	PIK3CA;PIK3CB;RAC1;PIK3R1;FCGR2B
cardiac ventricle morphogenesis (GO:0003208)	4/44	0.00345794	0.0222646	0	0	7.02714	39.8234	HEY1;SOX11;GATA3;BMPR1A
intracellular steroid hormone receptor signaling pathway (GO:0030518)	4/44	0.00345794	0.0222646	0	0	7.02714	39.8234	YAP1;DDX17;DAXX;TRERF1
positive regulation of stress fiber assembly (GO:0051496)	4/44	0.00345794	0.0222646	0	0	7.02714	39.8234	ARHGEF10;RAC1;RHOA;TGFBR1
regulation of endoplasmic reticulum stress-induced intrinsic apoptotic signaling pathway (GO:1902235)	3/22	0.00357236	0.0227332	0	0	11.0678	62.3619	BCL2L11;HERPUD1;BCL2L1
female gonad development (GO:0008585)	3/22	0.00357236	0.0227332	0	0	11.0678	62.3619	KIT;FOXL2;INHBA
negative regulation of biomineral tissue development (GO:0070168)	3/22	0.00357236	0.0227332	0	0	11.0678	62.3619	HEY1;BCOR;SOX9
negative regulation of cyclin-dependent protein kinase activity (GO:1904030)	3/22	0.00357236	0.0227332	0	0	11.0678	62.3619	LATS1;LATS2;MEN1
negative regulation of phosphate metabolic process (GO:0045936)	3/22	0.00357236	0.0227332	0	0	11.0678	62.3619	CDKN2C;INHBA;TP53
Fc-gamma receptor signaling pathway (GO:0038094)	5/72	0.00359209	0.0227527	0	0	5.25571	29.5845	PIK3CA;PIK3CB;RAC1;PIK3R1;FCGR2B
negative regulation of epithelial cell proliferation (GO:0050680)	5/72	0.00359209	0.0227527	0	0	5.25571	29.5845	SOX2;SNAI2;PTPRK;SOX9;GATA3
positive regulation of Notch signaling pathway (GO:0045747)	4/45	0.00375356	0.0236657	0	0	6.8554	38.2878	YAP1;ELF3;EP300;TP63
protein deacetylation (GO:0006476)	4/45	0.00375356	0.0236657	0	0	6.8554	38.2878	TBL1XR1;FLNA;BAZ2A;TRERF1
regulation of JNK cascade (GO:0046328)	6/105	0.00387196	0.0237683	0	0	4.27665	23.7525	NCOR1;MECOM;FLT4;FCGR2B;HRAS;MEN1
antigen processing and presentation of endogenous peptide antigen via MHC class I via ER pathway (GO:0002484)	2/7	0.00402547	0.0237683	0	0	27.9589	154.196	HLA-B;HLA-C
antigen processing and presentation of endogenous peptide antigen via MHC class I via ER pathway, TAP-independent (GO:0002486)	2/7	0.00402547	0.0237683	0	0	27.9589	154.196	HLA-B;HLA-C
atrioventricular valve formation (GO:0003190)	2/7	0.00402547	0.0237683	0	0	27.9589	154.196	SMAD4;HEY1
definitive hemopoiesis (GO:0060216)	2/7	0.00402547	0.0237683	0	0	27.9589	154.196	LYL1;ZFP36L2
dorsal aorta development (GO:0035907)	2/7	0.00402547	0.0237683	0	0	27.9589	154.196	HEY1;BMPR1A
dorsal aorta morphogenesis (GO:0035912)	2/7	0.00402547	0.0237683	0	0	27.9589	154.196	HEY1;BMPR1A
regulation of transforming growth factor beta2 production (GO:0032909)	2/7	0.00402547	0.0237683	0	0	27.9589	154.196	SMAD4;BMPR1A
SMAD protein complex assembly (GO:0007183)	2/7	0.00402547	0.0237683	0	0	27.9589	154.196	SMAD2;SMAD4
sphingosine-1-phosphate receptor signaling pathway (GO:0003376)	2/7	0.00402547	0.0237683	0	0	27.9589	154.196	PIK3CB;RAC1
synaptic vesicle budding from presynaptic endocytic zone membrane (GO:0016185)	2/7	0.00402547	0.0237683	0	0	27.9589	154.196	DNM2;PICALM
vascular wound healing (GO:0061042)	2/7	0.00402547	0.0237683	0	0	27.9589	154.196	KDR;GATA2
negative regulation of cell cycle phase transition (GO:1901988)	2/7	0.00402547	0.0237683	0	0	27.9589	154.196	ZFP36L2;ZFP36L1
negative regulation of stress-activated protein kinase signaling cascade (GO:0070303)	2/7	0.00402547	0.0237683	0	0	27.9589	154.196	MYC;FOXO1
nodal signaling pathway (GO:0038092)	2/7	0.00402547	0.0237683	0	0	27.9589	154.196	SMAD2;ACVR1B
noradrenergic neuron differentiation (GO:0003357)	2/7	0.00402547	0.0237683	0	0	27.9589	154.196	SOX11;PHOX2B
pituitary gland development (GO:0021983)	2/7	0.00402547	0.0237683	0	0	27.9589	154.196	SOX2;SALL1
positive regulation of helicase activity (GO:0051096)	2/7	0.00402547	0.0237683	0	0	27.9589	154.196	MSH2;POT1
positive regulation of histone H4 acetylation (GO:0090240)	2/7	0.00402547	0.0237683	0	0	27.9589	154.196	SMARCB1;BRCA1
positive regulation of interleukin-5 production (GO:0032754)	2/7	0.00402547	0.0237683	0	0	27.9589	154.196	GATA3;CRLF2
positive regulation of intracellular estrogen receptor signaling pathway (GO:0033148)	2/7	0.00402547	0.0237683	0	0	27.9589	154.196	FOXA1;YAP1
positive regulation of membrane depolarization (GO:1904181)	2/7	0.00402547	0.0237683	0	0	27.9589	154.196	KDR;ANK3
regulation of stress fiber assembly (GO:0051492)	5/74	0.0040421	0.0237683	0	0	5.10285	28.1218	ARHGEF10;RAC1;PIK3R1;RHOA;TGFBR1
Fc receptor mediated stimulatory signaling pathway (GO:0002431)	5/74	0.0040421	0.0237683	0	0	5.10285	28.1218	PIK3CA;PIK3CB;RAC1;PIK3R1;FCGR2B
small GTPase mediated signal transduction (GO:0007264)	6/106	0.00405652	0.0237683	0	0	4.23367	23.3166	RB1;KRAS;RAC1;TP53;RALGDS;HRAS
blood vessel endothelial cell migration (GO:0043534)	3/23	0.00406548	0.0237683	0	0	10.5139	57.8812	KDR;MYH9;SLIT2
DNA methylation (GO:0006306)	3/23	0.00406548	0.0237683	0	0	10.5139	57.8812	DNMT3A;DNMT3B;BAZ2A
regulation of protein export from nucleus (GO:0046825)	3/23	0.00406548	0.0237683	0	0	10.5139	57.8812	BARD1;TCF7L2;TP53
regulation of release of sequestered calcium ion into cytosol by sarcoplasmic reticulum (GO:0010880)	3/23	0.00406548	0.0237683	0	0	10.5139	57.8812	RYR2;DMD;CACNA1C
negative regulation of extrinsic apoptotic signaling pathway in absence of ligand (GO:2001240)	3/23	0.00406548	0.0237683	0	0	10.5139	57.8812	SNAI2;GATA1;BCL2L1
negative regulation of signal transduction in absence of ligand (GO:1901099)	3/23	0.00406548	0.0237683	0	0	10.5139	57.8812	SNAI2;GATA1;BCL2L1
positive regulation of cholesterol efflux (GO:0010875)	3/23	0.00406548	0.0237683	0	0	10.5139	57.8812	NFKBIA;LRP1;PTCH1
positive regulation of histone acetylation (GO:0035066)	3/23	0.00406548	0.0237683	0	0	10.5139	57.8812	SMAD4;SMARCB1;BRCA1
positive regulation of nucleocytoplasmic transport (GO:0046824)	4/46	0.00406586	0.0237683	0	0	6.69184	36.8394	TCF7L2;FLNA;PIK3R1;TP53
cellular response to lipid (GO:0071396)	9/219	0.00420387	0.0245226	0	0	3.0399	16.6335	AXL;IRS1;MYOD1;ABL2;SOX9;VIM;EPHA3;RHOA;MYD88
Ras protein signal transduction (GO:0007265)	7/142	0.00422326	0.0245832	0	0	3.66538	20.0392	RB1;KRAS;RAC1;TP53;RALGDS;HRAS;RHOA
negative regulation of DNA-binding transcription factor activity (GO:0043433)	7/143	0.00438814	0.0253679	0	0	3.63825	19.7515	RB1;NFKBIA;TCF7L2;PTCH1;FLNA;KLF4;MEN1
regulation of DNA binding (GO:0051101)	4/47	0.00439525	0.0253679	0	0	6.53588	35.4717	NFKBIA;HMGA2;JAK2;ZBTB7A
epidermal growth factor receptor signaling pathway (GO:0007173)	4/47	0.00439525	0.0253679	0	0	6.53588	35.4717	PIK3CA;PTPN11;PIK3R1;SOX9
positive regulation of pathway-restricted SMAD protein phosphorylation (GO:0010862)	4/47	0.00439525	0.0253679	0	0	6.53588	35.4717	SMAD4;INHBA;TGFBR1;BMPR1A
negative regulation of transmembrane receptor protein serine/threonine kinase signaling pathway (GO:0090101)	6/108	0.00444508	0.0256014	0	0	4.15023	22.4775	SMAD2;SMAD4;MAGI2;ZBTB7A;TGFBR1;BMPR1A
positive regulation of cell motility (GO:2000147)	9/221	0.0044595	0.0256304	0	0	3.01091	16.2972	CSF1R;HGF;NTRK3;KIT;KDR;PDGFB;SNAI2;HRAS;TGFBR1
cell morphogenesis involved in neuron differentiation (GO:0048667)	5/76	0.00453104	0.0259868	0	0	4.9586	26.7606	RB1;KLF7;DCC;ANK3;CTNNA2
regulation of keratinocyte proliferation (GO:0010837)	3/24	0.00459797	0.0259886	0	0	10.0127	53.8898	SNAI2;PTPRK;ZFP36L1
endocrine system development (GO:0035270)	3/24	0.00459797	0.0259886	0	0	10.0127	53.8898	SOX2;SALL1;TGFBR1
heterochromatin assembly (GO:0031507)	3/24	0.00459797	0.0259886	0	0	10.0127	53.8898	HMGA1;HMGA2;BAZ2A
wound healing, spreading of cells (GO:0044319)	3/24	0.00459797	0.0259886	0	0	10.0127	53.8898	FLNA;LCP1;RHOA
negative regulation of neuron differentiation (GO:0045665)	3/24	0.00459797	0.0259886	0	0	10.0127	53.8898	SOX2;HEY1;SOX9
positive regulation of cell-substrate junction organization (GO:0150117)	3/24	0.00459797	0.0259886	0	0	10.0127	53.8898	KDR;PIK3R1;RAC1
positive regulation of lamellipodium assembly (GO:0010592)	3/24	0.00459797	0.0259886	0	0	10.0127	53.8898	PIK3CA;PIK3R1;RAC1
regulation of protein kinase activity (GO:0045859)	6/110	0.00486042	0.0274152	0	0	4.07001	21.6794	RB1;MAP2K3;DAXX;PTPRC;GNAQ;TTN
nervous system development (GO:0007399)	14/447	0.00495237	0.0278762	0	0	2.30914	12.2567	YAP1;RBFOX1;ZBTB16;NAB2;ATN1;INHBA;ACVR1B;PHOX2B;TGFBR1;TBX3;ZEB2;ERBB3;AXL;EP300
negative regulation of protein serine/threonine kinase activity (GO:0071901)	5/78	0.00506065	0.0284271	0	0	4.82226	25.4917	RB1;LATS1;LATS2;PIK3CB;MEN1
regulation of Wnt signaling pathway (GO:0030111)	6/111	0.00507846	0.0284533	0	0	4.03104	21.295	MACF1;SALL1;LRP1;CTNND2;GNAQ;RSPO3
receptor internalization (GO:0031623)	4/49	0.00510701	0.0284533	0	0	6.24476	32.9545	LRP1;CLTC;DNM2;PICALM
regulation of cellular protein metabolic process (GO:0032268)	4/49	0.00510701	0.0284533	0	0	6.24476	32.9545	NFKBIA;INHBA;FOXO3;KLF4
regulation of stress-activated MAPK cascade (GO:0032872)	4/49	0.00510701	0.0284533	0	0	6.24476	32.9545	MAP2K1;MAP2K2;MYC;FOXO1
regulation of cardiac muscle cell action potential (GO:0098901)	3/25	0.0051707	0.0285182	0	0	9.5571	50.3157	RYR2;CACNA1C;TBX18
negative regulation of endocytosis (GO:0045806)	3/25	0.0051707	0.0285182	0	0	9.5571	50.3157	RAC1;EPHA3;PICALM
negative regulation of sequestering of calcium ion (GO:0051283)	3/25	0.0051707	0.0285182	0	0	9.5571	50.3157	RYR2;PTPRC;LCK
protein-containing complex subunit organization (GO:0043933)	6/112	0.0053036	0.0285182	0	0	3.99281	20.9198	YAP1;FANCA;FANCC;SOX9;TP53;PICALM
antigen processing and presentation of exogenous peptide antigen via MHC class I, TAP-independent (GO:0002480)	2/8	0.00531713	0.0285182	0	0	23.2979	122.007	HLA-B;HLA-C
cardiac muscle hypertrophy (GO:0003300)	2/8	0.00531713	0.0285182	0	0	23.2979	122.007	RYR2;TTN
cellular response to interferon-alpha (GO:0035457)	2/8	0.00531713	0.0285182	0	0	23.2979	122.007	AXL;GATA3
regulation of nitric oxide metabolic process (GO:0080164)	2/8	0.00531713	0.0285182	0	0	23.2979	122.007	RAC1;JAK2
regulation of positive chemotaxis (GO:0050926)	2/8	0.00531713	0.0285182	0	0	23.2979	122.007	NTRK3;KDR
forebrain neuron differentiation (GO:0021879)	2/8	0.00531713	0.0285182	0	0	23.2979	122.007	SALL1;INHBA
synaptic vesicle budding (GO:0070142)	2/8	0.00531713	0.0285182	0	0	23.2979	122.007	DNM2;PICALM
ventricular trabecula myocardium morphogenesis (GO:0003222)	2/8	0.00531713	0.0285182	0	0	23.2979	122.007	TGFBR1;BMPR1A
natural killer cell differentiation (GO:0001779)	2/8	0.00531713	0.0285182	0	0	23.2979	122.007	PTPRC;AXL
negative regulation of keratinocyte proliferation (GO:0010839)	2/8	0.00531713	0.0285182	0	0	23.2979	122.007	SNAI2;PTPRK
negative regulation of T cell mediated cytotoxicity (GO:0001915)	2/8	0.00531713	0.0285182	0	0	23.2979	122.007	PTPRC;FCGR2B
negative regulation of vascular associated smooth muscle cell differentiation (GO:1905064)	2/8	0.00531713	0.0285182	0	0	23.2979	122.007	PDGFB;NFATC2
phosphatidylinositol-3-phosphate biosynthetic process (GO:0036092)	2/8	0.00531713	0.0285182	0	0	23.2979	122.007	PIK3CA;PIK3CB
positive regulation of intracellular steroid hormone receptor signaling pathway (GO:0033145)	2/8	0.00531713	0.0285182	0	0	23.2979	122.007	FOXA1;YAP1
progesterone receptor signaling pathway (GO:0050847)	2/8	0.00531713	0.0285182	0	0	23.2979	122.007	YAP1;TRERF1
regulation of cellular component movement (GO:0051270)	4/50	0.00549019	0.0293312	0	0	6.1087	31.7945	ERBB3;ABL2;RHOA;TGFBR1
neuron migration (GO:0001764)	4/50	0.00549019	0.0293312	0	0	6.1087	31.7945	NR4A2;RAC1;PHOX2B;FGFR1
positive regulation of metabolic process (GO:0009893)	6/113	0.00553596	0.0295179	0	0	3.95529	20.5536	FH;CNOT3;GNAS;JAK2;PHOX2B;TSHR
brain development (GO:0007420)	7/150	0.00568219	0.0302386	0	0	3.45891	17.884	CNTNAP2;GRIN2A;COL4A1;PTCH1;PLXNB2;PTPN11;CTNNA2
DNA geometric change (GO:0032392)	3/26	0.00578448	0.0306039	0	0	9.14111	47.1003	HNRNPA2B1;POT1;NBN
hippo signaling (GO:0035329)	3/26	0.00578448	0.0306039	0	0	9.14111	47.1003	YAP1;LATS1;LATS2
negative regulation of protein localization to membrane (GO:1905476)	3/26	0.00578448	0.0306039	0	0	9.14111	47.1003	CLTC;BCL2L1;PICALM
positive regulation of actin filament bundle assembly (GO:0032233)	4/51	0.00589212	0.0311131	0	0	5.97842	30.694	ARHGEF10;RAC1;RHOA;TGFBR1
cellular response to lectin (GO:1990858)	6/115	0.0060229	0.0316202	0	0	3.88232	19.8471	MUC16;CD209;EP300;KRAS;HRAS;MUC4
stimulatory C-type lectin receptor signaling pathway (GO:0002223)	6/115	0.0060229	0.0316202	0	0	3.88232	19.8471	MUC16;CD209;EP300;KRAS;HRAS;MUC4
positive regulation of protein metabolic process (GO:0051247)	6/115	0.0060229	0.0316202	0	0	3.88232	19.8471	BARD1;NFKBIA;HUWE1;INHBA;KLF4;FOXO1
negative regulation of protein phosphorylation (GO:0001933)	7/152	0.00609954	0.0319611	0	0	3.41086	17.3938	RB1;PTPRC;GNAQ;NTRK3;DMD;SLIT2;MEN1
regulation of cyclin-dependent protein serine/threonine kinase activity (GO:0000079)	5/82	0.00624891	0.0326811	0	0	4.57082	23.1985	LATS1;LATS2;CDKN2C;PDGFB;MEN1
sprouting angiogenesis (GO:0002040)	4/52	0.00631317	0.0328285	0	0	5.85357	29.649	FLT4;KDR;RSPO3;SLIT2
positive regulation of protein localization to cell periphery (GO:1904377)	4/52	0.00631317	0.0328285	0	0	5.85357	29.649	LRP1;KIF5B;PIK3R1;EPHA3
positive regulation of protein localization to plasma membrane (GO:1903078)	4/52	0.00631317	0.0328285	0	0	5.85357	29.649	LRP1;KIF5B;PIK3R1;EPHA3
release of sequestered calcium ion into cytosol (GO:0051209)	3/27	0.00644005	0.033298	0	0	8.75979	44.195	RYR2;PTPRC;LCK
negative regulation of endothelial cell apoptotic process (GO:2000352)	3/27	0.00644005	0.033298	0	0	8.75979	44.195	KDR;GATA3;GATA2
positive regulation of gene silencing by miRNA (GO:2000637)	3/27	0.00644005	0.033298	0	0	8.75979	44.195	MAP2K1;MAP2K2;TP53
regulation of endothelial cell differentiation (GO:0045601)	2/9	0.00677249	0.0346234	0	0	19.9686	99.7408	BTG1;ZEB1
regulation of interleukin-23 production (GO:0032667)	2/9	0.00677249	0.0346234	0	0	19.9686	99.7408	RAC1;MYD88
detection of mechanical stimulus involved in sensory perception of sound (GO:0050910)	2/9	0.00677249	0.0346234	0	0	19.9686	99.7408	COL11A1;KIT
regulation of Wnt signaling pathway, planar cell polarity pathway (GO:2000095)	2/9	0.00677249	0.0346234	0	0	19.9686	99.7408	RSPO3;MLLT3
negative regulation of biomineralization (GO:0110150)	2/9	0.00677249	0.0346234	0	0	19.9686	99.7408	HEY1;SOX9
protein K6-linked ubiquitination (GO:0085020)	2/9	0.00677249	0.0346234	0	0	19.9686	99.7408	BARD1;BRCA1
regulation of signal transduction by p53 class mediator (GO:1901796)	7/156	0.00700236	0.0357316	0	0	3.31861	16.4653	BARD1;DAXX;EP300;NBN;BRCA1;TP53;TP63
innate immune response activating cell surface receptor signaling pathway (GO:0002220)	6/119	0.00708932	0.0361079	0	0	3.74413	18.5303	MUC16;CD209;EP300;KRAS;HRAS;MUC4
regulation of B cell activation (GO:0050864)	3/28	0.0071381	0.0362887	0	0	8.40897	41.5597	FCGR2B;ZFP36L2;ZFP36L1
regulation of alternative mRNA splicing, via spliceosome (GO:0000381)	4/54	0.00721417	0.0365393	0	0	5.61886	27.7106	DDX17;RBFOX1;HNRNPU;ZBTB7A
striated muscle contraction (GO:0006941)	4/54	0.00721417	0.0365393	0	0	5.61886	27.7106	RYR2;PIK3CA;DMD;TTN
T cell receptor signaling pathway (GO:0050852)	7/158	0.00748925	0.0378623	0	0	3.27432	16.0255	ITK;PTPRC;PIK3CA;LCK;GATA3;PIK3R1;PIK3CB
interstrand cross-link repair (GO:0036297)	4/55	0.00769484	0.0387582	0	0	5.5084	26.8105	FANCD2;FANCA;FANCC;FANCE
positive regulation of response to DNA damage stimulus (GO:2001022)	4/55	0.00769484	0.0387582	0	0	5.5084	26.8105	BCLAF1;MYC;HMGA2;BRCA1
actin filament polymerization (GO:0030041)	3/29	0.00787927	0.039614	0	0	8.08514	39.1605	RAC1;JAK2;GAS7
sensory perception of mechanical stimulus (GO:0050954)	5/88	0.00837949	0.0412534	0	0	4.23911	20.2713	TFAP2A;COL11A1;PAX3;SNAI2;HOXA1
regulation of epithelial cell apoptotic process (GO:1904035)	2/10	0.00838668	0.0412534	0	0	17.4716	83.5338	YAP1;ZFP36L1
regulation of organ growth (GO:0046620)	2/10	0.00838668	0.0412534	0	0	17.4716	83.5338	LATS1;LATS2
dosage compensation (GO:0007549)	2/10	0.00838668	0.0412534	0	0	17.4716	83.5338	HNRNPU;BRCA1
regulation of tau-protein kinase activity (GO:1902947)	2/10	0.00838668	0.0412534	0	0	17.4716	83.5338	RB1;NAB2
hematopoietic stem cell differentiation (GO:0060218)	2/10	0.00838668	0.0412534	0	0	17.4716	83.5338	MLLT3;TP53
lipoprotein transport (GO:0042953)	2/10	0.00838668	0.0412534	0	0	17.4716	83.5338	LRP1;PRKCB
mesenchymal to epithelial transition (GO:0060231)	2/10	0.00838668	0.0412534	0	0	17.4716	83.5338	SALL1;GATA3
nucleic acid transport (GO:0050657)	2/10	0.00838668	0.0412534	0	0	17.4716	83.5338	RBFOX1;HNRNPA2B1
positive regulation of lipase activity (GO:0060193)	2/10	0.00838668	0.0412534	0	0	17.4716	83.5338	RHOA;FGFR1
positive regulation of mesenchymal cell proliferation (GO:0002053)	2/10	0.00838668	0.0412534	0	0	17.4716	83.5338	MYC;SOX9
production of siRNA involved in RNA interference (GO:0030422)	2/10	0.00838668	0.0412534	0	0	17.4716	83.5338	DROSHA;DICER1
regulation of angiogenesis (GO:0045765)	8/203	0.00866167	0.0422377	0	0	2.90167	13.7796	BTG1;PRKCB;KDR;HMGA2;BRCA1;FOXO4;GATA2;KLF4
negative regulation of cytoskeleton organization (GO:0051494)	3/30	0.00866414	0.0422377	0	0	7.78529	36.9689	SMAD4;PIK3CA;SLIT2
negative regulation of gene expression, epigenetic (GO:0045814)	3/30	0.00866414	0.0422377	0	0	7.78529	36.9689	DNMT3A;DNMT3B;EZH2
negative regulation of Notch signaling pathway (GO:0045746)	3/30	0.00866414	0.0422377	0	0	7.78529	36.9689	HEY1;GATA2;ZBTB7A
plasma membrane invagination (GO:0099024)	3/30	0.00866414	0.0422377	0	0	7.78529	36.9689	MYH9;FCGR2B;RHOA
regulation of cysteine-type endopeptidase activity involved in apoptotic process (GO:0043281)	5/89	0.00877787	0.0427159	0	0	4.18843	19.8344	SOX2;MYC;HGF;FOXL2;KLF4
cellular response to oxidative stress (GO:0034599)	6/125	0.00893601	0.0433309	0	0	3.55426	16.7678	FANCC;PTPRK;FOXO3;TP53;CPEB2;FOXO1
regulation of phosphorylation (GO:0042325)	6/125	0.00893601	0.0433309	0	0	3.55426	16.7678	BARD1;CDKN2C;EP300;PLXNB2;INHBA;ZBTB7A
regulation of mRNA splicing, via spliceosome (GO:0048024)	5/90	0.00918915	0.0444794	0	0	4.13894	19.4105	DDX17;RBFOX1;HNRNPU;ZBTB7A;QKI
receptor metabolic process (GO:0043112)	4/58	0.00926181	0.0445939	0	0	5.20159	24.3531	LRP1;CLTC;DNM2;PICALM
regulation of pathway-restricted SMAD protein phosphorylation (GO:0060393)	4/58	0.00926181	0.0445939	0	0	5.20159	24.3531	SMAD4;INHBA;TGFBR1;BMPR1A
positive regulation of mitotic cell cycle phase transition (GO:1901992)	4/58	0.00926181	0.0445939	0	0	5.20159	24.3531	RB1;CDC27;PHOX2B;BRD4
regulation of inflammatory response (GO:0050727)	8/206	0.00941567	0.0452549	0	0	2.85727	13.3302	RB1;NFKBIA;LRFN5;GATA3;JAK2;KLF4;MYD88;BRD4
regulation of cellular senescence (GO:2000772)	3/31	0.00949325	0.0453087	0	0	7.50686	34.9608	AKT3;HMGA1;HMGA2
regulation of developmental growth (GO:0048638)	3/31	0.00949325	0.0453087	0	0	7.50686	34.9608	LATS1;LATS2;DNM2
embryonic skeletal system morphogenesis (GO:0048704)	3/31	0.00949325	0.0453087	0	0	7.50686	34.9608	TFAP2A;SOX11;TGFBR1
negative regulation of osteoblast differentiation (GO:0045668)	3/31	0.00949325	0.0453087	0	0	7.50686	34.9608	PTCH1;SOX9;MEN1
positive regulation of tyrosine phosphorylation of STAT protein (GO:0042531)	4/59	0.00982689	0.0462049	0	0	5.10675	23.6066	CSF1R;FLT3;KIT;JAK2
regulation of intracellular signal transduction (GO:1902531)	13/437	0.00999898	0.0462049	0	0	2.18266	10.0517	BARD1;DAXX;NTRK3;ARAF;BRCA1;RHOA;NFKBIA;EP300;RAC1;NBN;TNIK;TP53;TP63
regulation of endothelial cell proliferation (GO:0001936)	5/92	0.0100512	0.0462049	0	0	4.04338	18.5998	FLT4;AKT3;KDR;PDGFB;TGFBR1
negative regulation of mitotic cell cycle phase transition (GO:1901991)	5/92	0.0100512	0.0462049	0	0	4.04338	18.5998	RB1;CDKN2C;KLF4;ZFP36L2;ZFP36L1
angiogenesis involved in wound healing (GO:0060055)	2/11	0.0101549	0.0462049	0	0	15.5296	71.2775	KDR;GATA2
B cell mediated immunity (GO:0019724)	2/11	0.0101549	0.0462049	0	0	15.5296	71.2775	MSH2;FCGR2B
regulation of cytoplasmic transport (GO:1903649)	2/11	0.0101549	0.0462049	0	0	15.5296	71.2775	MAP2K1;MAP2K2
regulation of histone exchange (GO:1900049)	2/11	0.0101549	0.0462049	0	0	15.5296	71.2775	DAXX;POT1
regulation of lipid kinase activity (GO:0043550)	2/11	0.0101549	0.0462049	0	0	15.5296	71.2775	RB1;PIK3R1
regulation of mesenchymal cell proliferation (GO:0010464)	2/11	0.0101549	0.0462049	0	0	15.5296	71.2775	MYC;SOX9
regulation of mRNA 3'-end processing (GO:0031440)	2/11	0.0101549	0.0462049	0	0	15.5296	71.2775	BARD1;ZFP36L1
regulation of phospholipase activity (GO:0010517)	2/11	0.0101549	0.0462049	0	0	15.5296	71.2775	LRP1;FGFR1
erythrocyte development (GO:0048821)	2/11	0.0101549	0.0462049	0	0	15.5296	71.2775	GATA1;ZBTB7A
regulation of stress-activated protein kinase signaling cascade (GO:0070302)	2/11	0.0101549	0.0462049	0	0	15.5296	71.2775	MAP2K1;MAP2K2
hepatocyte growth factor receptor signaling pathway (GO:0048012)	2/11	0.0101549	0.0462049	0	0	15.5296	71.2775	HGF;RAC1
response to sterol (GO:0036314)	2/11	0.0101549	0.0462049	0	0	15.5296	71.2775	SMAD2;TGFBR1
somite development (GO:0061053)	2/11	0.0101549	0.0462049	0	0	15.5296	71.2775	PTCH1;SOX11
lipoprotein localization (GO:0044872)	2/11	0.0101549	0.0462049	0	0	15.5296	71.2775	LRP1;PRKCB
synaptic vesicle transport (GO:0048489)	2/11	0.0101549	0.0462049	0	0	15.5296	71.2775	KIF5B;DNM2
mesonephros development (GO:0001823)	2/11	0.0101549	0.0462049	0	0	15.5296	71.2775	ZBTB16;GATA3
mitochondrial transcription (GO:0006390)	2/11	0.0101549	0.0462049	0	0	15.5296	71.2775	TFAM;FOXO3
monocyte differentiation (GO:0030224)	2/11	0.0101549	0.0462049	0	0	15.5296	71.2775	CSF1R;MYH9
negative regulation of response to cytokine stimulus (GO:0060761)	2/11	0.0101549	0.0462049	0	0	15.5296	71.2775	PTPRC;KLF4
Notch signaling involved in heart development (GO:0061314)	2/11	0.0101549	0.0462049	0	0	15.5296	71.2775	HEY1;SNAI2
positive regulation of chondrocyte differentiation (GO:0032332)	2/11	0.0101549	0.0462049	0	0	15.5296	71.2775	ZBTB16;SOX9
positive regulation of histone exchange (GO:1900051)	2/11	0.0101549	0.0462049	0	0	15.5296	71.2775	DAXX;POT1
positive regulation of nitric-oxide synthase biosynthetic process (GO:0051770)	2/11	0.0101549	0.0462049	0	0	15.5296	71.2775	KDR;JAK2
positive regulation of non-canonical Wnt signaling pathway (GO:2000052)	2/11	0.0101549	0.0462049	0	0	15.5296	71.2775	RSPO3;MLLT3
endodermal cell differentiation (GO:0035987)	3/32	0.0103671	0.0466261	0	0	7.24764	33.1153	COL11A1;HMGA2;INHBA
ERBB2 signaling pathway (GO:0038128)	3/32	0.0103671	0.0466261	0	0	7.24764	33.1153	ERBB3;PIK3CA;PIK3R1
modulation by host of symbiont process (GO:0051851)	3/32	0.0103671	0.0466261	0	0	7.24764	33.1153	SMARCB1;EP300;HMGA2
negative regulation of intracellular steroid hormone receptor signaling pathway (GO:0033144)	3/32	0.0103671	0.0466261	0	0	7.24764	33.1153	NCOR1;BRCA1;ZBTB7A
positive regulation of lamellipodium organization (GO:1902745)	3/32	0.0103671	0.0466261	0	0	7.24764	33.1153	PIK3CA;PIK3R1;RAC1
positive regulation of receptor signaling pathway via STAT (GO:1904894)	3/32	0.0103671	0.0466261	0	0	7.24764	33.1153	KIT;IL7R;CRLF2
positive regulation of telomere maintenance (GO:0032206)	3/32	0.0103671	0.0466261	0	0	7.24764	33.1153	HNRNPA2B1;NBN;MAP2K7
peptidyl-threonine phosphorylation (GO:0018107)	4/60	0.0104139	0.0467597	0	0	5.01531	22.8929	MAP2K1;ACVR1B;TGFBR1;MAP3K12
peptidyl-serine modification (GO:0018209)	7/169	0.0106261	0.0476345	0	0	3.05027	13.8618	LATS1;LATS2;PRKCB;AKT3;PDGFB;TGFBR1;MAP3K12
negative regulation of MAPK cascade (GO:0043409)	5/94	0.0109672	0.0490023	0	0	3.95212	17.8353	SMAD4;PTPRC;MYC;PIK3CB;FOXO1
nucleosome organization (GO:0034728)	5/94	0.0109672	0.0490023	0	0	3.95212	17.8353	DAXX;SMARCB1;HMGA1;SOX9;ARID2
regulation of endocytosis (GO:0030100)	4/61	0.0110231	0.0491716	0	0	4.92707	22.2101	LRP1;ABL2;EPHA3;PICALM
neuron projection development (GO:0031175)	7/171	0.0112857	0.0498557	0	0	3.01277	13.5099	RB1;CNTNAP2;CTNND2;DICER1;TNIK;DNM2;GAS7
regulation of cholesterol efflux (GO:0010874)	3/33	0.011286	0.0498557	0	0	7.00569	31.4149	NFKBIA;LRP1;PTCH1
mitotic G2 DNA damage checkpoint signaling (GO:0007095)	3/33	0.011286	0.0498557	0	0	7.00569	31.4149	HMGA2;BRCA1;NBN
muscle cell development (GO:0055001)	3/33	0.011286	0.0498557	0	0	7.00569	31.4149	MYOD1;DMD;TTN
negative regulation of JNK cascade (GO:0046329)	3/33	0.011286	0.0498557	0	0	7.00569	31.4149	NCOR1;MECOM;MEN1
positive regulation of cholesterol transport (GO:0032376)	3/33	0.011286	0.0498557	0	0	7.00569	31.4149	NFKBIA;LRP1;PTCH1
regulation of neurogenesis (GO:0050767)	4/62	0.0116548	0.0512362	0	0	4.84187	21.5562	YAP1;HEY1;SOX11;HOOK3
double-strand break repair via nonhomologous end joining (GO:0006303)	4/62	0.0116548	0.0512362	0	0	4.84187	21.5562	BARD1;BRCA1;NBN;ZBTB7A
negative regulation of kinase activity (GO:0033673)	4/62	0.0116548	0.0512362	0	0	4.84187	21.5562	RB1;PTPRC;GNAQ;HNRNPU
actin crosslink formation (GO:0051764)	2/12	0.0120726	0.0518209	0	0	13.9759	61.729	FLNA;LCP1
regulation of dendritic cell differentiation (GO:2001198)	2/12	0.0120726	0.0518209	0	0	13.9759	61.729	HLA-B;FCGR2B
cellular response to growth hormone stimulus (GO:0071378)	2/12	0.0120726	0.0518209	0	0	13.9759	61.729	PIK3R1;JAK2
dosage compensation by inactivation of X chromosome (GO:0009048)	2/12	0.0120726	0.0518209	0	0	13.9759	61.729	HNRNPU;BRCA1
regulation of ventricular cardiac muscle cell action potential (GO:0098911)	2/12	0.0120726	0.0518209	0	0	13.9759	61.729	RYR2;CACNA1C
smooth muscle cell differentiation (GO:0051145)	2/12	0.0120726	0.0518209	0	0	13.9759	61.729	HEY1;TBX18
megakaryocyte differentiation (GO:0030219)	2/12	0.0120726	0.0518209	0	0	13.9759	61.729	KIT;GATA1
mesoderm morphogenesis (GO:0048332)	2/12	0.0120726	0.0518209	0	0	13.9759	61.729	SMAD2;TBX3
negative regulation of cardiac muscle hypertrophy (GO:0010614)	2/12	0.0120726	0.0518209	0	0	13.9759	61.729	SMAD4;FOXO1
positive regulation of cellular senescence (GO:2000774)	2/12	0.0120726	0.0518209	0	0	13.9759	61.729	HMGA1;HMGA2
positive regulation of endoplasmic reticulum unfolded protein response (GO:1900103)	2/12	0.0120726	0.0518209	0	0	13.9759	61.729	BCL2L11;PIK3R1
positive regulation of metaphase/anaphase transition of cell cycle (GO:1902101)	2/12	0.0120726	0.0518209	0	0	13.9759	61.729	RB1;CDC27
positive regulation of mitotic metaphase/anaphase transition (GO:0045842)	2/12	0.0120726	0.0518209	0	0	13.9759	61.729	RB1;CDC27
positive regulation of mitotic sister chromatid separation (GO:1901970)	2/12	0.0120726	0.0518209	0	0	13.9759	61.729	RB1;CDC27
positive regulation of sodium ion transmembrane transport (GO:1902307)	2/12	0.0120726	0.0518209	0	0	13.9759	61.729	DMD;ANK3
negative regulation of mitochondrion organization (GO:0010823)	3/34	0.0122505	0.0525021	0	0	6.77936	29.844	HGF;HUWE1;BCL2L1
positive regulation of Ras protein signal transduction (GO:0046579)	4/63	0.0123093	0.0526716	0	0	4.75956	20.9297	P2RY8;PIK3CB;RAC1;JAK2
neuron differentiation (GO:0030182)	7/174	0.0123299	0.0526771	0	0	2.95819	13.0034	FOXA1;NR4A2;MAP2K1;SOX11;INHBA;PHOX2B;TGFBR1
regulation of neuron apoptotic process (GO:0043523)	5/98	0.0129668	0.0552253	0	0	3.78136	16.4314	TFAP2A;MSH2;ERBB3;RASA1;FOXO3
regulation of peptidyl-serine phosphorylation (GO:0033135)	5/98	0.0129668	0.0552253	0	0	3.78136	16.4314	LATS1;NTRK3;ARAF;MTCP1;DMD
protein localization to plasma membrane (GO:0072659)	6/136	0.0131753	0.0558673	0	0	3.25169	14.0779	PTCH1;MYO5A;FLNA;ANK3;TNIK;ANK1
cellular response to amyloid-beta (GO:1904646)	3/35	0.0132608	0.0558673	0	0	6.56717	28.3895	GRIN2A;LRP1;FCGR2B
response to estrogen (GO:0043627)	3/35	0.0132608	0.0558673	0	0	6.56717	28.3895	EP300;BRCA1;GATA3
semaphorin-plexin signaling pathway (GO:0071526)	3/35	0.0132608	0.0558673	0	0	6.56717	28.3895	FLNA;PLXNB2;RAC1
muscle cell differentiation (GO:0042692)	3/35	0.0132608	0.0558673	0	0	6.56717	28.3895	MYOD1;DMD;TBX18
negative regulation of cell cycle G1/S phase transition (GO:1902807)	3/35	0.0132608	0.0558673	0	0	6.56717	28.3895	RB1;CDKN2C;KLF4
negative regulation of organelle assembly (GO:1902116)	3/35	0.0132608	0.0558673	0	0	6.56717	28.3895	YAP1;SMAD4;BRCA1
positive regulation of developmental process (GO:0051094)	7/177	0.0134421	0.0565439	0	0	2.90554	12.521	ZBTB16;KDR;PDGFB;SOX9;ACVR1B;BMPR1A;FGFR1
cardiac right ventricle morphogenesis (GO:0003215)	2/13	0.014135	0.0584675	0	0	12.7047	54.1106	GATA3;BMPR1A
regulation of interleukin-5 production (GO:0032674)	2/13	0.014135	0.0584675	0	0	12.7047	54.1106	GATA3;CRLF2
embryonic hemopoiesis (GO:0035162)	2/13	0.014135	0.0584675	0	0	12.7047	54.1106	KIT;KDR
synaptic vesicle localization (GO:0097479)	2/13	0.014135	0.0584675	0	0	12.7047	54.1106	KIF5B;DNM2
myelination in peripheral nervous system (GO:0022011)	2/13	0.014135	0.0584675	0	0	12.7047	54.1106	ARHGEF10;DICER1
negative regulation of cellular senescence (GO:2000773)	2/13	0.014135	0.0584675	0	0	12.7047	54.1106	AKT3;HMGA2
negative regulation of myoblast differentiation (GO:0045662)	2/13	0.014135	0.0584675	0	0	12.7047	54.1106	SOX9;TBX3
negative regulation of stem cell differentiation (GO:2000737)	2/13	0.014135	0.0584675	0	0	12.7047	54.1106	HNRNPU;ZFP36L2
positive regulation of cell aging (GO:0090343)	2/13	0.014135	0.0584675	0	0	12.7047	54.1106	HMGA1;HMGA2
positive regulation of insulin receptor signaling pathway (GO:0046628)	2/13	0.014135	0.0584675	0	0	12.7047	54.1106	IRS1;PTPN11
positive regulation of vascular endothelial cell proliferation (GO:1905564)	2/13	0.014135	0.0584675	0	0	12.7047	54.1106	AKT3;FGFR1
RNA processing (GO:0006396)	7/179	0.0142225	0.0586	0	0	2.87146	12.2121	DDX17;HNRNPA2B1;HNRNPU;LUC7L3;DROSHA;U2AF1;DICER1
dendrite morphogenesis (GO:0048813)	3/36	0.0143173	0.0586	0	0	6.36784	27.0397	KLF7;CTNND2;CTNNA2
endoderm formation (GO:0001706)	3/36	0.0143173	0.0586	0	0	6.36784	27.0397	COL11A1;HMGA2;INHBA
intrinsic apoptotic signaling pathway by p53 class mediator (GO:0072332)	3/36	0.0143173	0.0586	0	0	6.36784	27.0397	MSH2;EP300;TP53
negative regulation of cellular protein localization (GO:1903828)	3/36	0.0143173	0.0586	0	0	6.36784	27.0397	LATS1;LATS2;PICALM
positive regulation of mitotic nuclear division (GO:0045840)	3/36	0.0143173	0.0586	0	0	6.36784	27.0397	RB1;CDC27;PDGFB
positive regulation of telomere maintenance via telomere lengthening (GO:1904358)	3/36	0.0143173	0.0586	0	0	6.36784	27.0397	HNRNPA2B1;POT1;MAP2K7
positive regulation of cell death (GO:0010942)	4/66	0.0144124	0.058901	0	0	4.52857	19.1996	DAXX;LRP1;FCGR2B;PICALM
regulation of cellular component organization (GO:0051128)	6/139	0.0145403	0.059335	0	0	3.17785	13.445	LATS1;HNRNPU;ABL2;PTPN11;MLLT3;PICALM
cellular response to chemical stress (GO:0062197)	5/101	0.0146188	0.0595663	0	0	3.66263	15.4763	PIK3CA;FANCC;FOXO3;CPEB2;FOXO1
protein localization to cell periphery (GO:1990778)	6/140	0.0150164	0.0610951	0	0	3.15398	13.2423	PTCH1;MYO5A;FLNA;ANK3;TNIK;ANK1
peptidyl-threonine modification (GO:0018210)	4/67	0.0151608	0.0615644	0	0	4.45646	18.6683	MAP2K1;ACVR1B;TGFBR1;MAP3K12
cell junction assembly (GO:0034329)	5/102	0.0151994	0.0615644	0	0	3.62469	15.1748	CTNND2;CDH10;FLNA;FLNC;RHOA
regulation of protein catabolic process (GO:0042176)	5/102	0.0151994	0.0615644	0	0	3.62469	15.1748	EEF1A1;BARD1;HUWE1;FLNA;FOXO1
regulation of intracellular steroid hormone receptor signaling pathway (GO:0033143)	3/37	0.0154202	0.0619074	0	0	6.18024	25.7844	LATS1;EP300;KLK2
glutamate receptor signaling pathway (GO:0007215)	3/37	0.0154202	0.0619074	0	0	6.18024	25.7844	GRM3;GRIN2A;GNAQ
lysosome localization (GO:0032418)	3/37	0.0154202	0.0619074	0	0	6.18024	25.7844	KIF5B;KIT;MYH9
ncRNA metabolic process (GO:0034660)	3/37	0.0154202	0.0619074	0	0	6.18024	25.7844	DDX17;DROSHA;DICER1
negative regulation of G1/S transition of mitotic cell cycle (GO:2000134)	3/37	0.0154202	0.0619074	0	0	6.18024	25.7844	RB1;CDKN2C;KLF4
phagocytosis, engulfment (GO:0006911)	3/37	0.0154202	0.0619074	0	0	6.18024	25.7844	MYH9;RAC1;FCGR2B
cellular response to organonitrogen compound (GO:0071417)	5/103	0.0157952	0.0633201	0	0	3.58752	14.8812	SOX9;BRCA1;SLIT2;TSHR;ZFP36L1
regulation of tyrosine phosphorylation of STAT protein (GO:0042509)	4/68	0.0159332	0.0637796	0	0	4.38661	18.1577	CSF1R;FLT3;KIT;JAK2
branching involved in blood vessel morphogenesis (GO:0001569)	2/14	0.0163378	0.0639	0	0	11.6454	47.9123	COL4A1;KDR
cardiac left ventricle morphogenesis (GO:0003214)	2/14	0.0163378	0.0639	0	0	11.6454	47.9123	RYR2;SMAD4
regulation of chromatin organization (GO:1902275)	2/14	0.0163378	0.0639	0	0	11.6454	47.9123	HNRNPU;MLLT3
regulation of nitric-oxide synthase biosynthetic process (GO:0051769)	2/14	0.0163378	0.0639	0	0	11.6454	47.9123	KDR;JAK2
regulation of retinoic acid receptor signaling pathway (GO:0048385)	2/14	0.0163378	0.0639	0	0	11.6454	47.9123	CTBP2;EZH2
genitalia development (GO:0048806)	2/14	0.0163378	0.0639	0	0	11.6454	47.9123	PTPN11;TBX3
regulation of vasculogenesis (GO:2001212)	2/14	0.0163378	0.0639	0	0	11.6454	47.9123	HEY1;KDR
heterochromatin organization (GO:0070828)	2/14	0.0163378	0.0639	0	0	11.6454	47.9123	MECOM;HMGA2
secondary palate development (GO:0062009)	2/14	0.0163378	0.0639	0	0	11.6454	47.9123	SMAD2;SMAD4
negative regulation of cell migration involved in sprouting angiogenesis (GO:0090051)	2/14	0.0163378	0.0639	0	0	11.6454	47.9123	KLF4;RHOA
negative regulation of pri-miRNA transcription by RNA polymerase II (GO:1902894)	2/14	0.0163378	0.0639	0	0	11.6454	47.9123	PDGFB;SOX9
positive regulation of cardiac muscle cell proliferation (GO:0060045)	2/14	0.0163378	0.0639	0	0	11.6454	47.9123	GLI1;BMPR1A
positive regulation of cellular response to insulin stimulus (GO:1900078)	2/14	0.0163378	0.0639	0	0	11.6454	47.9123	IRS1;PTPN11
positive regulation of lymphocyte migration (GO:2000403)	2/14	0.0163378	0.0639	0	0	11.6454	47.9123	TNFRSF14;RHOA
positive regulation of sodium ion transmembrane transporter activity (GO:2000651)	2/14	0.0163378	0.0639	0	0	11.6454	47.9123	DMD;ANK3
pre-miRNA processing (GO:0031054)	2/14	0.0163378	0.0639	0	0	11.6454	47.9123	DROSHA;DICER1
receptor-mediated endocytosis (GO:0006898)	6/143	0.0165095	0.0640724	0	0	3.08444	12.658	LRP1;CLTCL1;CLTC;FCGR2B;PICALM;DNM2
actin-myosin filament sliding (GO:0033275)	3/38	0.0165697	0.0640724	0	0	6.00336	24.6149	DMD;VIM;TTN
connective tissue development (GO:0061448)	3/38	0.0165697	0.0640724	0	0	6.00336	24.6149	ZBTB16;ARID5B;SOX9
lymphocyte proliferation (GO:0046651)	3/38	0.0165697	0.0640724	0	0	6.00336	24.6149	CD79A;PTPRC;FLT3
mRNA destabilization (GO:0061157)	3/38	0.0165697	0.0640724	0	0	6.00336	24.6149	GIGYF2;ZFP36L2;ZFP36L1
muscle filament sliding (GO:0030049)	3/38	0.0165697	0.0640724	0	0	6.00336	24.6149	DMD;VIM;TTN
negative regulation of G0 to G1 transition (GO:0070317)	3/38	0.0165697	0.0640724	0	0	6.00336	24.6149	BRCA1;FOXO4;EZH2
positive regulation of signaling (GO:0023056)	3/38	0.0165697	0.0640724	0	0	6.00336	24.6149	RIMS2;SOX11;GATA3
cellular response to decreased oxygen levels (GO:0036294)	4/69	0.01673	0.0646009	0	0	4.3189	17.6667	MYC;TP53;CPEB2;ZFP36L1
carbohydrate homeostasis (GO:0033500)	4/70	0.0175512	0.0674857	0	0	4.25325	17.1943	TCF7L2;KLF7;IRS1;HNF1A
cellular response to light stimulus (GO:0071482)	4/70	0.0175512	0.0674857	0	0	4.25325	17.1943	MYC;EP300;PTPRK;TP53
positive regulation of cell-substrate adhesion (GO:0010811)	4/70	0.0175512	0.0674857	0	0	4.25325	17.1943	PDGFB;FLNA;RAC1;JAK2
regulation of dendrite development (GO:0050773)	3/39	0.0177659	0.0678335	0	0	5.8363	23.523	DCC;CSMD3;TNIK
endothelial cell migration (GO:0043542)	3/39	0.0177659	0.0678335	0	0	5.8363	23.523	PIK3CA;MYH9;RHOA
regulation of receptor-mediated endocytosis (GO:0048259)	3/39	0.0177659	0.0678335	0	0	5.8363	23.523	PIK3CB;RAC1;PICALM
regulation of T cell differentiation (GO:0045580)	3/39	0.0177659	0.0678335	0	0	5.8363	23.523	FANCA;NFATC2;GATA3
negative regulation of cellular metabolic process (GO:0031324)	3/39	0.0177659	0.0678335	0	0	5.8363	23.523	TFAP2A;NCOR1;BRCA1
myeloid leukocyte differentiation (GO:0002573)	4/71	0.0183972	0.0693701	0	0	4.18955	16.7396	CSF1R;KIT;EP300;MYH9
regulation of GTPase activity (GO:0043087)	7/189	0.0186153	0.0693701	0	0	2.7123	10.8052	PLXNB2;CPEB2;HRAS;EPHA3;RGS7;EZH2;PICALM
androgen receptor signaling pathway (GO:0030521)	2/15	0.0186766	0.0693701	0	0	10.749	42.7864	DDX17;DAXX
regulation of cytoplasmic translation (GO:2000765)	2/15	0.0186766	0.0693701	0	0	10.749	42.7864	CNBP;CPEB2
cellular response to arsenic-containing substance (GO:0071243)	2/15	0.0186766	0.0693701	0	0	10.749	42.7864	DAXX;CPEB2
regulation of extracellular matrix organization (GO:1903053)	2/15	0.0186766	0.0693701	0	0	10.749	42.7864	RB1;LRP1
clathrin coat assembly (GO:0048268)	2/15	0.0186766	0.0693701	0	0	10.749	42.7864	CLTC;PICALM
detection of mechanical stimulus involved in sensory perception (GO:0050974)	2/15	0.0186766	0.0693701	0	0	10.749	42.7864	COL11A1;KIT
regulation of nuclear-transcribed mRNA catabolic process, deadenylation-dependent decay (GO:1900151)	2/15	0.0186766	0.0693701	0	0	10.749	42.7864	ZFP36L2;ZFP36L1
mitochondrial RNA metabolic process (GO:0000959)	2/15	0.0186766	0.0693701	0	0	10.749	42.7864	TFAM;FOXO3
negative regulation of androgen receptor signaling pathway (GO:0060766)	2/15	0.0186766	0.0693701	0	0	10.749	42.7864	NCOR1;ZBTB7A
negative regulation of endoplasmic reticulum stress-induced intrinsic apoptotic signaling pathway (GO:1902236)	2/15	0.0186766	0.0693701	0	0	10.749	42.7864	HERPUD1;BCL2L1
negative regulation of leukocyte activation (GO:0002695)	2/15	0.0186766	0.0693701	0	0	10.749	42.7864	LRFN5;FCGR2B
negative regulation of leukocyte mediated cytotoxicity (GO:0001911)	2/15	0.0186766	0.0693701	0	0	10.749	42.7864	PTPRC;FCGR2B
peptidyl-tyrosine autophosphorylation (GO:0038083)	2/15	0.0186766	0.0693701	0	0	10.749	42.7864	ITK;KDR
positive regulation of chromatin organization (GO:1905269)	2/15	0.0186766	0.0693701	0	0	10.749	42.7864	DAXX;POT1
positive regulation of endothelial cell chemotaxis (GO:2001028)	2/15	0.0186766	0.0693701	0	0	10.749	42.7864	KDR;FGFR1
positive regulation of nuclear-transcribed mRNA catabolic process, deadenylation-dependent decay (GO:1900153)	2/15	0.0186766	0.0693701	0	0	10.749	42.7864	ZFP36L2;ZFP36L1
positive regulation of protein export from nucleus (GO:0046827)	2/15	0.0186766	0.0693701	0	0	10.749	42.7864	TCF7L2;TP53
protein kinase A signaling (GO:0010737)	2/15	0.0186766	0.0693701	0	0	10.749	42.7864	LCP1;TTN
digestive tract development (GO:0048565)	3/40	0.0190091	0.0703182	0	0	5.67827	22.5021	SALL1;KIT;GLI1
regulation of nitric oxide biosynthetic process (GO:0045428)	3/40	0.0190091	0.0703182	0	0	5.67827	22.5021	RAC1;JAK2;KLF4
positive regulation of catalytic activity (GO:0043085)	3/40	0.0190091	0.0703182	0	0	5.67827	22.5021	MSH2;ABL2;POT1
cell junction organization (GO:0034330)	4/72	0.0192681	0.0709878	0	0	4.12773	16.3017	CTNND2;FLNA;FLNC;RHOA
cell morphogenesis involved in differentiation (GO:0000904)	4/72	0.0192681	0.0709878	0	0	4.12773	16.3017	RB1;RAC1;PIK3R1;RHOA
positive regulation of neurogenesis (GO:0050769)	4/72	0.0192681	0.0709878	0	0	4.12773	16.3017	PLXNB2;SOX11;SLIT2;RHOA
regulation of actin filament-based process (GO:0032970)	4/73	0.0201641	0.074087	0	0	4.0677	15.8797	LRP1;RAC1;RHOA;EPHA3
chromatin assembly (GO:0031497)	4/73	0.0201641	0.074087	0	0	4.0677	15.8797	DAXX;HMGA2;SOX9;TP53
regulation of cell development (GO:0060284)	3/41	0.0202993	0.074087	0	0	5.52856	21.5457	YAP1;HEY1;FOXO1
regulation of G0 to G1 transition (GO:0070316)	3/41	0.0202993	0.074087	0	0	5.52856	21.5457	BRCA1;FOXO4;EZH2
cortical cytoskeleton organization (GO:0030865)	3/41	0.0202993	0.074087	0	0	5.52856	21.5457	RAC1;LCP1;RHOA
regulation of response to DNA damage stimulus (GO:2001020)	3/41	0.0202993	0.074087	0	0	5.52856	21.5457	BCLAF1;MYC;HMGA2
JNK cascade (GO:0007254)	3/41	0.0202993	0.074087	0	0	5.52856	21.5457	MAP2K4;MAP2K7;MAP3K12
regulation of cytokine production (GO:0001817)	6/150	0.0203848	0.0742997	0	0	2.93345	11.4198	ITK;PTPRC;HLA-B;SNAI2;GATA3;FCGR2B
cellular protein modification process (GO:0006464)	23/1025	0.0206926	0.0753211	0	0	1.64583	6.38251	MAP2K1;PRKCB;ZBTB16;ARAF;PDGFB;PTPRK;ACVR1B;FBXO11;TGFBR1;KTN1;LATS1;PTPRC;LATS2;LCK;MYOD1;AKT3;ABL2;TNIK;JAK2;MEN1;BMPR1A;FGFR1;MAP3K12
regulation of cytokine-mediated signaling pathway (GO:0001959)	4/74	0.0210854	0.0754659	0	0	4.00939	15.4729	PTPRC;AXL;PTPN11;JAK2
DNA damage response, signal transduction by p53 class mediator (GO:0030330)	4/74	0.0210854	0.0754659	0	0	4.00939	15.4729	CNOT3;EP300;NBN;TP53
3'-UTR-mediated mRNA destabilization (GO:0061158)	2/16	0.021147	0.0754659	0	0	9.98075	38.4883	ZFP36L2;ZFP36L1
regulation of activin receptor signaling pathway (GO:0032925)	2/16	0.021147	0.0754659	0	0	9.98075	38.4883	MAGI2;ACVR1B
apoptotic DNA fragmentation (GO:0006309)	2/16	0.021147	0.0754659	0	0	9.98075	38.4883	FOXL2;DICER1
B cell activation involved in immune response (GO:0002312)	2/16	0.021147	0.0754659	0	0	9.98075	38.4883	MSH2;FCGR2B
regulation of intrinsic apoptotic signaling pathway in response to DNA damage (GO:1902229)	2/16	0.021147	0.0754659	0	0	9.98075	38.4883	SNAI2;BCL2L1
regulation of monocyte differentiation (GO:0045655)	2/16	0.021147	0.0754659	0	0	9.98075	38.4883	MYC;ZFP36L1
digestive tract morphogenesis (GO:0048546)	2/16	0.021147	0.0754659	0	0	9.98075	38.4883	SOX11;GLI1
mesenchyme development (GO:0060485)	2/16	0.021147	0.0754659	0	0	9.98075	38.4883	HMGA2;TGFBR1
motor neuron axon guidance (GO:0008045)	2/16	0.021147	0.0754659	0	0	9.98075	38.4883	RAC1;SLIT2
negative regulation of anoikis (GO:2000811)	2/16	0.021147	0.0754659	0	0	9.98075	38.4883	PIK3CA;SNAI2
negative regulation of release of cytochrome c from mitochondria (GO:0090201)	2/16	0.021147	0.0754659	0	0	9.98075	38.4883	HGF;BCL2L1
neural tube development (GO:0021915)	2/16	0.021147	0.0754659	0	0	9.98075	38.4883	PTCH1;SOX11
positive regulation by host of viral transcription (GO:0043923)	2/16	0.021147	0.0754659	0	0	9.98075	38.4883	SMARCB1;EP300
actin filament organization (GO:0007015)	6/152	0.0215964	0.0769112	0	0	2.89297	11.0952	MYO5A;FLNA;RAC1;LCP1;RHOA;TTN
phosphatidylinositol phosphate biosynthetic process (GO:0046854)	3/42	0.0216366	0.0769112	0	0	5.38653	20.6486	PIK3CA;PIK3CB;PIK3R1
positive regulation of protein tyrosine kinase activity (GO:0061098)	3/42	0.0216366	0.0769112	0	0	5.38653	20.6486	CSF1R;ERBB3;PDGFB
protein localization to membrane (GO:0072657)	7/195	0.0216664	0.0769171	0	0	2.62493	10.0587	PTCH1;MAGI2;MYO5A;FLNA;ANK3;TNIK;ANK1
positive regulation of T cell activation (GO:0050870)	4/75	0.022032	0.0781136	0	0	3.95272	15.0806	PTPRC;LCK;CD209;GATA3
positive regulation of Wnt signaling pathway (GO:0030177)	6/153	0.02222	0.078678	0	0	2.87315	10.9374	MACF1;ZEB2;SALL1;TBL1XR1;RSPO3;GPC5
membrane organization (GO:0061024)	8/242	0.0226891	0.0802347	0	0	2.41323	9.13618	FNBP1;CLTC;CLTCL1;HUWE1;ANK3;IL7R;PICALM;DNM2
regulation of BMP signaling pathway (GO:0030510)	4/76	0.0230043	0.0808843	0	0	3.89762	14.7021	SMAD2;SMAD4;SOX11;BMPR1A
regulation of cell division (GO:0051302)	4/76	0.0230043	0.0808843	0	0	3.89762	14.7021	MYC;MLLT3;TP63;BCL2L1
regulation of RNA splicing (GO:0043484)	4/76	0.0230043	0.0808843	0	0	3.89762	14.7021	AHNAK;MYOD1;PIK3R1;QKI
RNA transport (GO:0050658)	4/76	0.0230043	0.0808843	0	0	3.89762	14.7021	RBFOX1;HNRNPA2B1;U2AF1;ZFP36L1
cellular response to retinoic acid (GO:0071300)	3/43	0.0230209	0.0808843	0	0	5.2516	19.8056	ABL2;SOX9;EPHA3
response to lipid (GO:0033993)	5/114	0.0233962	0.0820972	0	0	3.22367	12.1055	FOXA1;SOX9;FOXO3;JAK2;FOXO1
pulmonary valve morphogenesis (GO:0003184)	2/17	0.023745	0.0821595	0	0	9.31489	34.8413	HEY1;SLIT2
cell communication by electrical coupling involved in cardiac conduction (GO:0086064)	2/17	0.023745	0.0821595	0	0	9.31489	34.8413	RYR2;CACNA1C
embryo development ending in birth or egg hatching (GO:0009792)	2/17	0.023745	0.0821595	0	0	9.31489	34.8413	BRCA1;FGFR1
RNA interference (GO:0016246)	2/17	0.023745	0.0821595	0	0	9.31489	34.8413	DROSHA;DICER1
ruffle organization (GO:0031529)	2/17	0.023745	0.0821595	0	0	9.31489	34.8413	CSF1R;RAC1
mesonephric tubule development (GO:0072164)	2/17	0.023745	0.0821595	0	0	9.31489	34.8413	SALL1;SLIT2
vasculature development (GO:0001944)	2/17	0.023745	0.0821595	0	0	9.31489	34.8413	PIK3CA;FLT4
negative regulation of cell aging (GO:0090344)	2/17	0.023745	0.0821595	0	0	9.31489	34.8413	AKT3;HMGA2
negative regulation of insulin secretion (GO:0046676)	2/17	0.023745	0.0821595	0	0	9.31489	34.8413	KLF7;IRS1
positive regulation of cardiac muscle tissue growth (GO:0055023)	2/17	0.023745	0.0821595	0	0	9.31489	34.8413	GLI1;BMPR1A
positive regulation of positive chemotaxis (GO:0050927)	2/17	0.023745	0.0821595	0	0	9.31489	34.8413	NTRK3;KDR
cellular response to UV (GO:0034644)	4/77	0.0240023	0.0829448	0	0	3.84403	14.3367	MYC;EP300;PTPRK;TP53
cellular response to molecule of bacterial origin (GO:0071219)	5/115	0.0241859	0.0834735	0	0	3.1942	11.8888	AXL;VIM;FCGR2B;MYD88;RHOA
regulation of endothelial cell apoptotic process (GO:2000351)	3/44	0.0244523	0.0838932	0	0	5.12325	19.0125	KDR;GATA3;GATA2
response to amyloid-beta (GO:1904645)	3/44	0.0244523	0.0838932	0	0	5.12325	19.0125	GRIN2A;LRP1;FCGR2B
mitotic spindle assembly (GO:0090307)	3/44	0.0244523	0.0838932	0	0	5.12325	19.0125	ARHGEF10;FLNA;RHOA
positive regulation of mRNA catabolic process (GO:0061014)	3/44	0.0244523	0.0838932	0	0	5.12325	19.0125	GIGYF2;ZFP36L2;ZFP36L1
regulation of macromolecule metabolic process (GO:0060255)	7/200	0.0244612	0.0838932	0	0	2.55627	9.48549	SOX2;PTPRC;MYC;RASA1;AFF3;PHOX2B;ZFP36L1
regulation of protein-containing complex assembly (GO:0043254)	5/116	0.0249926	0.0855009	0	0	3.16526	11.6772	RB1;LATS1;BCL2L11;EP300;PTPN11
tumor necrosis factor-mediated signaling pathway (GO:0033209)	5/116	0.0249926	0.0855009	0	0	3.16526	11.6772	NFKBIA;TNFRSF14;FOXO3;JAK2;TP53
action potential (GO:0001508)	3/45	0.0259308	0.0881138	0	0	5.00102	18.2653	GNAQ;DMD;ANK3
regulation of insulin receptor signaling pathway (GO:0046626)	3/45	0.0259308	0.0881138	0	0	5.00102	18.2653	IRS1;PRKCB;PTPN11
regulation of receptor signaling pathway via JAK-STAT (GO:0046425)	3/45	0.0259308	0.0881138	0	0	5.00102	18.2653	PTPRC;KIT;JAK2
mitotic G2/M transition checkpoint (GO:0044818)	3/45	0.0259308	0.0881138	0	0	5.00102	18.2653	HMGA2;BRCA1;NBN
positive regulation of chemotaxis (GO:0050921)	3/45	0.0259308	0.0881138	0	0	5.00102	18.2653	NTRK3;PDGFB;KDR
axon development (GO:0061564)	4/79	0.0260761	0.0881138	0	0	3.74114	13.643	KLF7;DCC;ANK3;CTNNA2
pulmonary valve development (GO:0003177)	2/18	0.0264664	0.0881138	0	0	8.73227	31.7145	HEY1;SLIT2
cell migration involved in sprouting angiogenesis (GO:0002042)	2/18	0.0264664	0.0881138	0	0	8.73227	31.7145	KDR;SLIT2
regulation of early endosome to late endosome transport (GO:2000641)	2/18	0.0264664	0.0881138	0	0	8.73227	31.7145	MAP2K1;MAP2K2
embryonic digit morphogenesis (GO:0042733)	2/18	0.0264664	0.0881138	0	0	8.73227	31.7145	SALL1;TBX3
establishment of vesicle localization (GO:0051650)	2/18	0.0264664	0.0881138	0	0	8.73227	31.7145	KIF5B;DNM2
regulation of telomere maintenance via telomere lengthening (GO:1904356)	2/18	0.0264664	0.0881138	0	0	8.73227	31.7145	HNRNPA2B1;POT1
regulation of vascular endothelial cell proliferation (GO:1905562)	2/18	0.0264664	0.0881138	0	0	8.73227	31.7145	AKT3;FGFR1
response to interferon-alpha (GO:0035455)	2/18	0.0264664	0.0881138	0	0	8.73227	31.7145	AXL;GATA3
maintenance of gastrointestinal epithelium (GO:0030277)	2/18	0.0264664	0.0881138	0	0	8.73227	31.7145	SOX9;MUC4
negative regulation of fibroblast proliferation (GO:0048147)	2/18	0.0264664	0.0881138	0	0	8.73227	31.7145	MYC;TP53
positive regulation of cartilage development (GO:0061036)	2/18	0.0264664	0.0881138	0	0	8.73227	31.7145	ZBTB16;SOX9
positive regulation of cell cycle phase transition (GO:1901989)	2/18	0.0264664	0.0881138	0	0	8.73227	31.7145	GLI1;EZH2
positive regulation of CREB transcription factor activity (GO:0032793)	2/18	0.0264664	0.0881138	0	0	8.73227	31.7145	CRTC3;CRTC1
positive regulation of myoblast differentiation (GO:0045663)	2/18	0.0264664	0.0881138	0	0	8.73227	31.7145	BTG1;MYOD1
positive regulation of nervous system process (GO:0031646)	2/18	0.0264664	0.0881138	0	0	8.73227	31.7145	RIMS2;DICER1
positive regulation of phosphoprotein phosphatase activity (GO:0032516)	2/18	0.0264664	0.0881138	0	0	8.73227	31.7145	PTPRC;MAGI2
negative regulation of response to external stimulus (GO:0032102)	5/118	0.0266573	0.0885334	0	0	3.10892	11.2689	RB1;LRFN5;GATA3;CTNNA2;KLF4
positive regulation of protein-containing complex assembly (GO:0031334)	5/118	0.0266573	0.0885334	0	0	3.10892	11.2689	BCL2L11;ERCC5;LCP1;TP53;MYD88
negative regulation of cellular component organization (GO:0051129)	4/80	0.027152	0.0900669	0	0	3.69173	13.3135	DNAJB1;EP300;EPHA3;DNM2
regulation of B cell proliferation (GO:0030888)	3/46	0.0274563	0.0906357	0	0	4.88447	17.5604	PTPRC;NFATC2;FCGR2B
regulation of DNA metabolic process (GO:0051052)	3/46	0.0274563	0.0906357	0	0	4.88447	17.5604	MYC;NBN;IL7R
regulation of fibroblast proliferation (GO:0048145)	3/46	0.0274563	0.0906357	0	0	4.88447	17.5604	MYC;PDGFB;TP53
interleukin-12-mediated signaling pathway (GO:0035722)	3/46	0.0274563	0.0906357	0	0	4.88447	17.5604	HNRNPA2B1;LCP1;JAK2
negative regulation of protein modification process (GO:0031400)	4/81	0.0282542	0.0930447	0	0	3.6436	12.9949	NTRK3;DMD;SLIT2;MEN1
positive regulation of cellular amide metabolic process (GO:0034250)	4/81	0.0282542	0.0930447	0	0	3.6436	12.9949	PLXNB2;LARP4B;VIM;PICALM
regulation of protein localization to nucleus (GO:1900180)	3/47	0.0290286	0.0949095	0	0	4.77321	16.8947	YAP1;LATS1;LATS2
histone deacetylation (GO:0016575)	3/47	0.0290286	0.0949095	0	0	4.77321	16.8947	TBL1XR1;BAZ2A;TRERF1
positive regulation of cell-cell adhesion (GO:0022409)	3/47	0.0290286	0.0949095	0	0	4.77321	16.8947	FOXA1;LCK;ANK3
branching involved in ureteric bud morphogenesis (GO:0001658)	2/19	0.0293072	0.0949095	0	0	8.21819	29.0096	SALL1;MYC
cardiac muscle cell contraction (GO:0086003)	2/19	0.0293072	0.0949095	0	0	8.21819	29.0096	PIK3CA;CACNA1C
regulation of lymphocyte proliferation (GO:0050670)	2/19	0.0293072	0.0949095	0	0	8.21819	29.0096	CD209;SOX11
telomere capping (GO:0016233)	2/19	0.0293072	0.0949095	0	0	8.21819	29.0096	POT1;NBN
mesenchymal cell development (GO:0014031)	2/19	0.0293072	0.0949095	0	0	8.21819	29.0096	SNAI2;SOX11
ureteric bud development (GO:0001657)	2/19	0.0293072	0.0949095	0	0	8.21819	29.0096	SALL1;SLIT2
negative regulation of immune system process (GO:0002683)	2/19	0.0293072	0.0949095	0	0	8.21819	29.0096	SOX9;FCGR2B
negative regulation of protein localization to nucleus (GO:1900181)	2/19	0.0293072	0.0949095	0	0	8.21819	29.0096	LATS1;LATS2
neural crest cell differentiation (GO:0014033)	2/19	0.0293072	0.0949095	0	0	8.21819	29.0096	SNAI2;SOX11
positive regulation of actin cytoskeleton reorganization (GO:2000251)	2/19	0.0293072	0.0949095	0	0	8.21819	29.0096	NTRK3;HRAS
positive regulation of focal adhesion assembly (GO:0051894)	2/19	0.0293072	0.0949095	0	0	8.21819	29.0096	KDR;RAC1
regulation of gene expression, epigenetic (GO:0040029)	4/82	0.0293827	0.0950412	0	0	3.5967	12.6868	DNMT3A;DNMT3B;EP300;EZH2
regulation of defense response (GO:0031347)	4/83	0.0305376	0.0983177	0	0	3.55099	12.3887	JAK2;FCGR2B;MYD88;BRD4
positive regulation of plasma membrane bounded cell projection assembly (GO:0120034)	4/83	0.0305376	0.0983177	0	0	3.55099	12.3887	PIK3CA;RAC1;PIK3R1;HRAS
base-excision repair (GO:0006284)	3/48	0.0306477	0.0983177	0	0	4.6669	16.2651	HUWE1;HMGA2;ERCC5
cellular response to interleukin-12 (GO:0071349)	3/48	0.0306477	0.0983177	0	0	4.6669	16.2651	HNRNPA2B1;LCP1;JAK2
cellular response to ionizing radiation (GO:0071479)	3/48	0.0306477	0.0983177	0	0	4.6669	16.2651	YAP1;HRAS;TP53
substrate adhesion-dependent cell spreading (GO:0034446)	3/48	0.0306477	0.0983177	0	0	4.6669	16.2651	PIK3R1;RAC1;RHOA
negative regulation of mitotic cell cycle (GO:0045930)	3/48	0.0306477	0.0983177	0	0	4.6669	16.2651	BTG1;ZFP36L2;ZFP36L1
spindle assembly (GO:0051225)	4/84	0.0317189	0.101397	0	0	3.50643	12.1001	ARHGEF10;NCOR1;FLNA;RHOA
base-excision repair, AP site formation (GO:0006285)	2/20	0.0322635	0.101397	0	0	7.76123	26.6506	POT1;ERCC5
regulation of hippo signaling (GO:0035330)	2/20	0.0322635	0.101397	0	0	7.76123	26.6506	MAP2K3;SOX11
regulation of lymphocyte differentiation (GO:0045619)	2/20	0.0322635	0.101397	0	0	7.76123	26.6506	ZFP36L2;ZFP36L1
embryonic digestive tract development (GO:0048566)	2/20	0.0322635	0.101397	0	0	7.76123	26.6506	SALL1;SOX11
regulation of protein modification by small protein conjugation or removal (GO:1903320)	2/20	0.0322635	0.101397	0	0	7.76123	26.6506	DAXX;TGFBR1
regulation of T cell migration (GO:2000404)	2/20	0.0322635	0.101397	0	0	7.76123	26.6506	TNFRSF14;RHOA
granulocyte differentiation (GO:0030851)	2/20	0.0322635	0.101397	0	0	7.76123	26.6506	EP300;GATA1
growth hormone receptor signaling pathway (GO:0060396)	2/20	0.0322635	0.101397	0	0	7.76123	26.6506	PIK3R1;JAK2
maintenance of protein location in nucleus (GO:0051457)	2/20	0.0322635	0.101397	0	0	7.76123	26.6506	BARD1;HNRNPU
mesoderm formation (GO:0001707)	2/20	0.0322635	0.101397	0	0	7.76123	26.6506	SMAD2;HMGA2
myeloid cell development (GO:0061515)	2/20	0.0322635	0.101397	0	0	7.76123	26.6506	KIT;GATA1
negative regulation of telomere maintenance via telomerase (GO:0032211)	2/20	0.0322635	0.101397	0	0	7.76123	26.6506	HNRNPU;POT1
positive regulation of epithelial cell differentiation (GO:0030858)	2/20	0.0322635	0.101397	0	0	7.76123	26.6506	BTG1;SOX9
positive regulation of G2/M transition of mitotic cell cycle (GO:0010971)	2/20	0.0322635	0.101397	0	0	7.76123	26.6506	PHOX2B;BRD4
positive regulation of lymphocyte differentiation (GO:0045621)	2/20	0.0322635	0.101397	0	0	7.76123	26.6506	AXL;GATA3
production of small RNA involved in gene silencing by RNA (GO:0070918)	2/20	0.0322635	0.101397	0	0	7.76123	26.6506	DROSHA;DICER1
cellular response to mechanical stimulus (GO:0071260)	3/49	0.0323134	0.101397	0	0	4.56522	15.6691	MAP2K4;SOX9;MYD88
response to unfolded protein (GO:0006986)	3/49	0.0323134	0.101397	0	0	4.56522	15.6691	DNAJB1;DAXX;HERPUD1
Wnt signaling pathway, planar cell polarity pathway (GO:0060071)	4/85	0.0329268	0.103085	0	0	3.46296	11.8207	CLTC;MAGI2;RAC1;RHOA
negative regulation of defense response (GO:0031348)	4/85	0.0329268	0.103085	0	0	3.46296	11.8207	RB1;LRFN5;GATA3;KLF4
cellular protein-containing complex assembly (GO:0034622)	6/168	0.0330667	0.103404	0	0	2.60512	8.88144	SMAD2;SMAD4;CLTC;TCF4;DMD;PICALM
actin polymerization or depolymerization (GO:0008154)	3/50	0.0340256	0.106281	0	0	4.46786	15.1042	RAC1;JAK2;GAS7
regulation of neuron death (GO:1901214)	4/86	0.0341612	0.106583	0	0	3.42056	11.5501	DAXX;DCC;FCGR2B;PICALM
regulation of anoikis (GO:2000209)	2/21	0.0353315	0.109608	0	0	7.35237	24.5788	PIK3CA;SNAI2
response to progesterone (GO:0032570)	2/21	0.0353315	0.109608	0	0	7.35237	24.5788	YAP1;TRERF1
neuron apoptotic process (GO:0051402)	2/21	0.0353315	0.109608	0	0	7.35237	24.5788	ERBB3;ATN1
positive regulation of transcription from RNA polymerase II promoter involved in cellular response to chemical stimulus (GO:1901522)	2/21	0.0353315	0.109608	0	0	7.35237	24.5788	SMAD4;EP300
positive regulation of vascular associated smooth muscle cell proliferation (GO:1904707)	2/21	0.0353315	0.109608	0	0	7.35237	24.5788	PDGFB;BMPR1A
regulation of axonogenesis (GO:0050770)	3/51	0.0357839	0.110509	0	0	4.37456	14.5684	PLXNB2;SLIT2;RHOA
DNA duplex unwinding (GO:0032508)	3/51	0.0357839	0.110509	0	0	4.37456	14.5684	HMGA1;POT1;NBN
negative regulation of transport (GO:0051051)	3/51	0.0357839	0.110509	0	0	4.37456	14.5684	ERBB3;FCGR2B;EPHA3
positive regulation of fat cell differentiation (GO:0045600)	3/51	0.0357839	0.110509	0	0	4.37456	14.5684	ZBTB16;HNRNPU;ZFP36L1
negative regulation of binding (GO:0051100)	4/88	0.03671	0.113241	0	0	3.33878	11.0337	NFKBIA;PDGFB;HMGA2;JAK2
cartilage development (GO:0051216)	3/52	0.0375883	0.115558	0	0	4.28506	14.0596	ZBTB16;HMGA2;SOX9
regulation of telomere maintenance via telomerase (GO:0032210)	3/52	0.0375883	0.115558	0	0	4.28506	14.0596	HNRNPU;POT1;MAP2K7
negative regulation of cellular biosynthetic process (GO:0031327)	3/52	0.0375883	0.115558	0	0	4.28506	14.0596	EP300;SNAI2;BRCA1
regulation of cation channel activity (GO:2001257)	4/89	0.0380245	0.116418	0	0	3.29933	10.7872	GRIN2A;AHNAK;DMD;ANK3
collagen fibril organization (GO:0030199)	4/89	0.0380245	0.116418	0	0	3.29933	10.7872	COL4A1;COL11A1;TGFBR1;PLEC
regulation of adenylate cyclase activity (GO:0045761)	2/22	0.0385075	0.116418	0	0	6.9844	22.7475	GRM3;CACNA1C
regulation of chromosome organization (GO:0033044)	2/22	0.0385075	0.116418	0	0	6.9844	22.7475	RB1;MYC
regulation of DNA recombination at telomere (GO:0072695)	2/22	0.0385075	0.116418	0	0	6.9844	22.7475	DAXX;POT1
regulation of execution phase of apoptosis (GO:1900117)	2/22	0.0385075	0.116418	0	0	6.9844	22.7475	TP53;BCL2L1
cellular response to nerve growth factor stimulus (GO:1990090)	2/22	0.0385075	0.116418	0	0	6.9844	22.7475	NTRK3;MAGI2
regulation of voltage-gated calcium channel activity (GO:1901385)	2/22	0.0385075	0.116418	0	0	6.9844	22.7475	AHNAK;DMD
limb morphogenesis (GO:0035108)	2/22	0.0385075	0.116418	0	0	6.9844	22.7475	PTCH1;TBX3
negative regulation of B cell activation (GO:0050869)	2/22	0.0385075	0.116418	0	0	6.9844	22.7475	INHBA;FCGR2B
negative regulation of DNA recombination at telomere (GO:0048239)	2/22	0.0385075	0.116418	0	0	6.9844	22.7475	DAXX;POT1
negative regulation of lymphocyte activation (GO:0051250)	2/22	0.0385075	0.116418	0	0	6.9844	22.7475	SOX11;FCGR2B
negative regulation of myeloid cell differentiation (GO:0045638)	2/22	0.0385075	0.116418	0	0	6.9844	22.7475	ZBTB16;ZFP36L1
negative regulation of small molecule metabolic process (GO:0062014)	2/22	0.0385075	0.116418	0	0	6.9844	22.7475	NCOR1;EP300
positive regulation of DNA-templated transcription, initiation (GO:2000144)	2/22	0.0385075	0.116418	0	0	6.9844	22.7475	BCLAF1;HNF1A
cellular response to hypoxia (GO:0071456)	5/131	0.0391945	0.118364	0	0	2.78631	9.02547	MYC;EP300;TP53;CPEB2;ZFP36L1
positive regulation of autophagy (GO:0010508)	4/90	0.0393657	0.118749	0	0	3.2608	10.5482	KDR;PIK3CB;FOXO3;FOXO1
positive regulation of phagocytosis (GO:0050766)	3/53	0.0394383	0.118837	0	0	4.19915	13.5759	PTPRC;GATA2;FCGR2B
regulation of megakaryocyte differentiation (GO:0045652)	3/54	0.0413339	0.123866	0	0	4.1166	13.1158	KMT2C;EP300;GATA1
regulation of cell adhesion (GO:0030155)	5/133	0.0413936	0.123866	0	0	2.7425	8.73383	ERBB3;RASA1;ABL2;PLXNB2;PTPN11
RNA metabolic process (GO:0016070)	5/133	0.0413936	0.123866	0	0	2.7425	8.73383	DDX17;HNRNPA2B1;HNRNPU;DROSHA;DICER1
artery development (GO:0060840)	2/23	0.0417877	0.123866	0	0	6.65147	21.1194	HOXA1;TGFBR1
regulation of B cell receptor signaling pathway (GO:0050855)	2/23	0.0417877	0.123866	0	0	6.65147	21.1194	PRKCB;FCGR2B
cytoskeleton-dependent intracellular transport (GO:0030705)	2/23	0.0417877	0.123866	0	0	6.65147	21.1194	KIF5B;HOOK3
regulation of mononuclear cell migration (GO:0071675)	2/23	0.0417877	0.123866	0	0	6.65147	21.1194	CSF1R;SLIT2
DNA catabolic process, endonucleolytic (GO:0000737)	2/23	0.0417877	0.123866	0	0	6.65147	21.1194	FOXL2;DICER1
ear morphogenesis (GO:0042471)	2/23	0.0417877	0.123866	0	0	6.65147	21.1194	TFAP2A;HOXA1
regulation of telomere capping (GO:1904353)	2/23	0.0417877	0.123866	0	0	6.65147	21.1194	NBN;MAP2K7
negative regulation of GTPase activity (GO:0034260)	2/23	0.0417877	0.123866	0	0	6.65147	21.1194	CPEB2;HRAS
negative regulation of reactive oxygen species metabolic process (GO:2000378)	2/23	0.0417877	0.123866	0	0	6.65147	21.1194	TFAP2A;BRCA1
positive regulation of cell cycle G2/M phase transition (GO:1902751)	2/23	0.0417877	0.123866	0	0	6.65147	21.1194	PHOX2B;BRD4
positive regulation of protein autophosphorylation (GO:0031954)	2/23	0.0417877	0.123866	0	0	6.65147	21.1194	PDGFB;NBN
positive regulation of transcription initiation from RNA polymerase II promoter (GO:0060261)	2/23	0.0417877	0.123866	0	0	6.65147	21.1194	HNF1A;TP53
cellular response to fibroblast growth factor stimulus (GO:0044344)	4/92	0.0421282	0.12474	0	0	3.18636	10.0913	PTPN11;ZFP36L2;ZFP36L1;FGFR1
positive regulation of peptidyl-serine phosphorylation (GO:0033138)	4/93	0.0435496	0.128809	0	0	3.1504	9.8729	LATS1;NTRK3;ARAF;MTCP1
regulated exocytosis (GO:0045055)	6/180	0.0438656	0.129603	0	0	2.42396	7.57883	RIMS2;HGF;PDGFB;MYH9;FLNA;TTN
apoptotic nuclear changes (GO:0030262)	2/24	0.0451685	0.131868	0	0	6.34881	19.6645	FOXL2;DICER1
regulation of cell size (GO:0008361)	2/24	0.0451685	0.131868	0	0	6.34881	19.6645	RAC1;RHOA
dendritic cell differentiation (GO:0097028)	2/24	0.0451685	0.131868	0	0	6.34881	19.6645	FLT3;AXL
dorsal/ventral pattern formation (GO:0009953)	2/24	0.0451685	0.131868	0	0	6.34881	19.6645	PTCH1;BMPR1A
mammary gland development (GO:0030879)	2/24	0.0451685	0.131868	0	0	6.34881	19.6645	JAK2;TBX3
negative regulation of ossification (GO:0030279)	2/24	0.0451685	0.131868	0	0	6.34881	19.6645	BCOR;SOX9
neuromuscular junction development (GO:0007528)	2/24	0.0451685	0.131868	0	0	6.34881	19.6645	ANK3;GPHN
positive regulation of neuron apoptotic process (GO:0043525)	2/24	0.0451685	0.131868	0	0	6.34881	19.6645	TFAP2A;FOXO3
positive regulation of protein targeting to membrane (GO:0090314)	2/24	0.0451685	0.131868	0	0	6.34881	19.6645	ANK3;HRAS
positive regulation of viral life cycle (GO:1903902)	2/24	0.0451685	0.131868	0	0	6.34881	19.6645	AXL;CD209
protein kinase B signaling (GO:0043491)	2/24	0.0451685	0.131868	0	0	6.34881	19.6645	KDR;ZFP36L1
DNA damage response, signal transduction by p53 class mediator resulting in cell cycle arrest (GO:0006977)	3/56	0.0452602	0.131868	0	0	3.96085	12.2601	CNOT3;EP300;TP53
positive regulation of establishment of protein localization to mitochondrion (GO:1903749)	3/56	0.0452602	0.131868	0	0	3.96085	12.2601	HUWE1;TP53;TP63
negative regulation of cytokine production (GO:0001818)	6/182	0.0458564	0.133463	0	0	2.39617	7.38558	PTPRC;AXL;INHBA;RAC1;KLF4;FCGR2B
mRNA metabolic process (GO:0016071)	4/95	0.0464726	0.135112	0	0	3.08085	9.45479	HNRNPA2B1;U2AF1;TP53;ZFP36L2
regulation of bone mineralization (GO:0030500)	3/57	0.0472903	0.137051	0	0	3.88731	11.8619	TFAP2A;BCOR;BMPR1A
negative regulation of DNA recombination (GO:0045910)	3/57	0.0472903	0.137051	0	0	3.88731	11.8619	DAXX;MSH2;POT1
positive regulation of cell junction assembly (GO:1901890)	3/57	0.0472903	0.137051	0	0	3.88731	11.8619	CNTNAP2;KDR;RAC1
regulation of autophagy (GO:0010506)	7/231	0.0473863	0.137184	0	0	2.19901	6.7057	EEF1A1;HGF;EP300;ABL2;PIK3CB;FOXO3;FOXO1
cAMP-mediated signaling (GO:0019933)	2/25	0.0486466	0.139355	0	0	6.07246	18.3581	RIMS2;SOX9
regulation of epidermal cell differentiation (GO:0045604)	2/25	0.0486466	0.139355	0	0	6.07246	18.3581	KLF7;ZFP36L1
regulation of heterotypic cell-cell adhesion (GO:0034114)	2/25	0.0486466	0.139355	0	0	6.07246	18.3581	LCK;KLF4
regulation of neutrophil chemotaxis (GO:0090022)	2/25	0.0486466	0.139355	0	0	6.07246	18.3581	RAC1;SLIT2
negative regulation of cellular carbohydrate metabolic process (GO:0010677)	2/25	0.0486466	0.139355	0	0	6.07246	18.3581	NCOR1;EP300
negative regulation of response to endoplasmic reticulum stress (GO:1903573)	2/25	0.0486466	0.139355	0	0	6.07246	18.3581	HERPUD1;BCL2L1
outflow tract septum morphogenesis (GO:0003148)	2/25	0.0486466	0.139355	0	0	6.07246	18.3581	SMAD4;BMPR1A
positive regulation of release of cytochrome c from mitochondria (GO:0090200)	2/25	0.0486466	0.139355	0	0	6.07246	18.3581	BCL2L11;TP53
positive regulation of T cell migration (GO:2000406)	2/25	0.0486466	0.139355	0	0	6.07246	18.3581	TNFRSF14;RHOA
positive regulation of vascular endothelial growth factor production (GO:0010575)	2/25	0.0486466	0.139355	0	0	6.07246	18.3581	FLT4;BRCA1
regulation of phagocytosis (GO:0050764)	3/58	0.0493645	0.14082	0	0	3.81643	11.4818	PTPRC;GATA2;FCGR2B
muscle organ development (GO:0007517)	3/58	0.0493645	0.14082	0	0	3.81643	11.4818	MYOD1;TCF12;DMD
positive regulation of mitochondrion organization (GO:0010822)	3/58	0.0493645	0.14082	0	0	3.81643	11.4818	BCL2L11;KDR;TP53
positive regulation of protein binding (GO:0032092)	3/58	0.0493645	0.14082	0	0	3.81643	11.4818	TCF7L2;LRP1;MEN1
protein polymerization (GO:0051258)	3/59	0.0514826	0.146512	0	0	3.74809	11.1188	RAC1;JAK2;GAS7
regulation of biomineral tissue development (GO:0070167)	2/26	0.0522185	0.146512	0	0	5.81915	17.18	HEY1;SOX9
cellular response to drug (GO:0035690)	2/26	0.0522185	0.146512	0	0	5.81915	17.18	MYC;TP53
clathrin-dependent endocytosis (GO:0072583)	2/26	0.0522185	0.146512	0	0	5.81915	17.18	CLTC;PICALM
regulation of mitotic metaphase/anaphase transition (GO:0030071)	2/26	0.0522185	0.146512	0	0	5.81915	17.18	RB1;CDC27
regulation of protein insertion into mitochondrial membrane involved in apoptotic signaling pathway (GO:1900739)	2/26	0.0522185	0.146512	0	0	5.81915	17.18	TP53;TP63
regulation of regulatory T cell differentiation (GO:0045589)	2/26	0.0522185	0.146512	0	0	5.81915	17.18	FANCA;NFATC2
regulation of telomere maintenance (GO:0032204)	2/26	0.0522185	0.146512	0	0	5.81915	17.18	MYC;NBN
regulation of viral life cycle (GO:1903900)	2/26	0.0522185	0.146512	0	0	5.81915	17.18	AXL;CD209
histone lysine demethylation (GO:0070076)	2/26	0.0522185	0.146512	0	0	5.81915	17.18	KDM5A;JMJD1C
lamellipodium assembly (GO:0030032)	2/26	0.0522185	0.146512	0	0	5.81915	17.18	KIT;RAC1
negative regulation of intrinsic apoptotic signaling pathway in response to DNA damage (GO:1902230)	2/26	0.0522185	0.146512	0	0	5.81915	17.18	SNAI2;BCL2L1
negative regulation of receptor-mediated endocytosis (GO:0048261)	2/26	0.0522185	0.146512	0	0	5.81915	17.18	RAC1;PICALM
negative regulation of telomere maintenance via telomere lengthening (GO:1904357)	2/26	0.0522185	0.146512	0	0	5.81915	17.18	HNRNPU;POT1
positive regulation of ion transmembrane transporter activity (GO:0032414)	2/26	0.0522185	0.146512	0	0	5.81915	17.18	DMD;ANK3
positive regulation of protein insertion into mitochondrial membrane involved in apoptotic signaling pathway (GO:1900740)	2/26	0.0522185	0.146512	0	0	5.81915	17.18	TP53;TP63
positive regulation of translation (GO:0045727)	4/100	0.0542458	0.152044	0	0	2.91964	8.50851	CNBP;PLXNB2;LARP4B;VIM
response to light stimulus (GO:0009416)	3/61	0.0558487	0.154564	0	0	3.61848	10.4397	ERCC5;MAP2K7;MEN1
iron ion homeostasis (GO:0055072)	3/61	0.0558487	0.154564	0	0	3.61848	10.4397	SMAD4;MYC;PICALM
epithelial cell differentiation (GO:0030855)	4/101	0.0558799	0.154564	0	0	2.8894	8.33461	LATS1;KDR;GATA3;GLI1
regulation of cardiac muscle cell contraction (GO:0086004)	2/27	0.0558807	0.154564	0	0	5.5861	16.1133	RYR2;CACNA1C
camera-type eye development (GO:0043010)	2/27	0.0558807	0.154564	0	0	5.5861	16.1133	FOXL2;CACNA1C
entrainment of circadian clock by photoperiod (GO:0043153)	2/27	0.0558807	0.154564	0	0	5.5861	16.1133	CRTC1;TP53
regulation of transcription elongation from RNA polymerase II promoter (GO:0034243)	2/27	0.0558807	0.154564	0	0	5.5861	16.1133	HNRNPU;BRD4
regulation of vascular endothelial growth factor production (GO:0010574)	2/27	0.0558807	0.154564	0	0	5.5861	16.1133	FLT4;BRCA1
mitotic chromosome condensation (GO:0007076)	2/27	0.0558807	0.154564	0	0	5.5861	16.1133	RB1;TTN
negative regulation of insulin receptor signaling pathway (GO:0046627)	2/27	0.0558807	0.154564	0	0	5.5861	16.1133	IRS1;PRKCB
negative regulation of plasma membrane bounded cell projection assembly (GO:0120033)	2/27	0.0558807	0.154564	0	0	5.5861	16.1133	YAP1;SLIT2
positive regulation of cellular component movement (GO:0051272)	2/27	0.0558807	0.154564	0	0	5.5861	16.1133	CSF1R;TGFBR1
positive regulation of muscle cell differentiation (GO:0051149)	2/27	0.0558807	0.154564	0	0	5.5861	16.1133	MYOD1;CTNNA2
regulation of mRNA stability (GO:0043488)	5/146	0.0574837	0.158672	0	0	2.48799	7.10633	HNRNPU;VIM;GIGYF2;ZFP36L2;ZFP36L1
calcium-mediated signaling (GO:0019722)	4/102	0.0575403	0.158672	0	0	2.85977	8.16541	RYR2;PTPRC;KDR;CACNA1C
intrinsic apoptotic signaling pathway (GO:0097193)	4/102	0.0575403	0.158672	0	0	2.85977	8.16541	BCL2L11;BRCA1;TP53;BCL2L1
response to retinoic acid (GO:0032526)	3/62	0.0580958	0.159881	0	0	3.55697	10.1219	ABL2;SOX9;EPHA3
positive regulation of cysteine-type endopeptidase activity (GO:2001056)	3/62	0.0580958	0.159881	0	0	3.55697	10.1219	GRIN2A;MYC;FOXL2
receptor clustering (GO:0043113)	2/28	0.0596302	0.161981	0	0	5.37098	15.144	MAGI2;FLNA
calcium ion import (GO:0070509)	2/28	0.0596302	0.161981	0	0	5.37098	15.144	CACNA1C;CACNA1E
regulation of immunoglobulin production (GO:0002637)	2/28	0.0596302	0.161981	0	0	5.37098	15.144	PTPRC;FCGR2B
cytosolic calcium ion transport (GO:0060401)	2/28	0.0596302	0.161981	0	0	5.37098	15.144	RYR2;CACNA1C
regulation of neuron migration (GO:2001222)	2/28	0.0596302	0.161981	0	0	5.37098	15.144	PLXNB2;CTNNA2
regulation of plasma membrane bounded cell projection organization (GO:0120035)	2/28	0.0596302	0.161981	0	0	5.37098	15.144	CTNNA2;FCGR2B
response to ketone (GO:1901654)	2/28	0.0596302	0.161981	0	0	5.37098	15.144	YAP1;SLIT2
negative regulation of axonogenesis (GO:0050771)	2/28	0.0596302	0.161981	0	0	5.37098	15.144	DCC;RHOA
negative regulation of cellular response to insulin stimulus (GO:1900077)	2/28	0.0596302	0.161981	0	0	5.37098	15.144	IRS1;PRKCB
photoperiodism (GO:0009648)	2/28	0.0596302	0.161981	0	0	5.37098	15.144	CRTC1;TP53
positive regulation of fibroblast proliferation (GO:0048146)	2/28	0.0596302	0.161981	0	0	5.37098	15.144	MYC;PDGFB
positive regulation of protein import into nucleus (GO:0042307)	2/28	0.0596302	0.161981	0	0	5.37098	15.144	FLNA;PIK3R1
protein localization to cell surface (GO:0034394)	2/28	0.0596302	0.161981	0	0	5.37098	15.144	FLNA;PTPRK
anterior/posterior pattern specification (GO:0009952)	3/63	0.0603852	0.163868	0	0	3.49751	9.81755	SMAD2;HEY1;TGFBR1
regulation of insulin secretion (GO:0050796)	4/104	0.0609398	0.165209	0	0	2.80229	7.84043	TCF7L2;IRS1;CACNA1C;CACNA1E
positive regulation of hydrolase activity (GO:0051345)	5/149	0.0616408	0.166009	0	0	2.43578	6.78714	HRAS;RHOA;RGS7;EZH2;PICALM
nucleotide-excision repair (GO:0006289)	4/105	0.0626787	0.166009	0	0	2.7744	7.68435	EP300;FANCC;ERCC5;TP53
regulation of extrinsic apoptotic signaling pathway (GO:2001236)	3/64	0.0627162	0.166009	0	0	3.44	9.52582	TCF7L2;TGFBR1;FGFR1
negative regulation of cell cycle process (GO:0010948)	3/64	0.0627162	0.166009	0	0	3.44	9.52582	BRCA1;FOXO4;EZH2
negative regulation of intrinsic apoptotic signaling pathway (GO:2001243)	3/64	0.0627162	0.166009	0	0	3.44	9.52582	SNAI2;HERPUD1;BCL2L1
regulation of actin polymerization or depolymerization (GO:0008064)	2/29	0.0634636	0.166009	0	0	5.17179	14.2601	LATS1;RASA1
regulation of calcium ion transmembrane transporter activity (GO:1901019)	2/29	0.0634636	0.166009	0	0	5.17179	14.2601	AHNAK;DMD
regulation of double-strand break repair via nonhomologous end joining (GO:2001032)	2/29	0.0634636	0.166009	0	0	5.17179	14.2601	HMGA2;POT1
regulation of protein targeting to membrane (GO:0090313)	2/29	0.0634636	0.166009	0	0	5.17179	14.2601	ANK3;HRAS
regulation of T cell mediated cytotoxicity (GO:0001914)	2/29	0.0634636	0.166009	0	0	5.17179	14.2601	PTPRC;HLA-B
lamellipodium organization (GO:0097581)	2/29	0.0634636	0.166009	0	0	5.17179	14.2601	KIT;RAC1
limb development (GO:0060173)	2/29	0.0634636	0.166009	0	0	5.17179	14.2601	SALL1;PTCH1
mismatch repair (GO:0006298)	2/29	0.0634636	0.166009	0	0	5.17179	14.2601	MSH2;PMS2
negative regulation of epithelial to mesenchymal transition (GO:0010719)	2/29	0.0634636	0.166009	0	0	5.17179	14.2601	FOXA1;GATA3
negative regulation of interferon-gamma production (GO:0032689)	2/29	0.0634636	0.166009	0	0	5.17179	14.2601	AXL;INHBA
negative regulation of myeloid leukocyte differentiation (GO:0002762)	2/29	0.0634636	0.166009	0	0	5.17179	14.2601	MYC;INHBA
negative regulation of intracellular signal transduction (GO:1902532)	6/198	0.0637945	0.166009	0	0	2.19469	6.03999	MAP2K3;MAGI2;PIK3CB;SLIT2;HERPUD1;BCL2L1
supramolecular fiber organization (GO:0097435)	9/351	0.0639597	0.166009	0	0	1.85397	5.0975	COL4A1;COL11A1;MYO5A;RAC1;HOOK3;VIM;RHOA;TGFBR1;PLEC
BMP signaling pathway (GO:0030509)	3/65	0.0650886	0.166009	0	0	3.38434	9.24604	SMAD2;SMAD4;BMPR1A
cellular response to type I interferon (GO:0071357)	3/65	0.0650886	0.166009	0	0	3.38434	9.24604	HLA-B;HLA-C;MYD88
regulation of RNA metabolic process (GO:0051252)	3/65	0.0650886	0.166009	0	0	3.38434	9.24604	AHNAK;MYOD1;RASA1
type I interferon signaling pathway (GO:0060337)	3/65	0.0650886	0.166009	0	0	3.38434	9.24604	HLA-B;HLA-C;MYD88
mitotic G1 DNA damage checkpoint signaling (GO:0031571)	3/65	0.0650886	0.166009	0	0	3.38434	9.24604	CNOT3;EP300;TP53
extracellular matrix organization (GO:0030198)	8/300	0.0652754	0.166009	0	0	1.92813	5.26214	COL4A1;COL11A1;KDR;PDGFB;KLK2;LCP1;TGFBR1;PLEC
cardiac muscle cell action potential (GO:0086001)	2/30	0.0673778	0.166009	0	0	4.98683	13.4517	DMD;CACNA1C
regulation of macrophage activation (GO:0043030)	2/30	0.0673778	0.166009	0	0	4.98683	13.4517	LRFN5;FCGR2B
regulation of striated muscle contraction (GO:0006942)	2/30	0.0673778	0.166009	0	0	4.98683	13.4517	RYR2;DMD
Golgi to plasma membrane protein transport (GO:0043001)	2/30	0.0673778	0.166009	0	0	4.98683	13.4517	MACF1;ANK3
histone H3-K4 methylation (GO:0051568)	2/30	0.0673778	0.166009	0	0	4.98683	13.4517	KMT2C;MEN1
morphogenesis of an epithelium (GO:0002009)	2/30	0.0673778	0.166009	0	0	4.98683	13.4517	SOX9;TBX18
positive regulation of B cell proliferation (GO:0030890)	2/30	0.0673778	0.166009	0	0	4.98683	13.4517	PTPRC;NFATC2
positive regulation of protein import (GO:1904591)	2/30	0.0673778	0.166009	0	0	4.98683	13.4517	FLNA;PIK3R1
cell-cell junction assembly (GO:0007043)	3/66	0.0675017	0.166009	0	0	3.33045	8.97757	CTNND2;CDH10;RHOA
positive regulation of cell cycle (GO:0045787)	3/66	0.0675017	0.166009	0	0	3.33045	8.97757	FOXA1;PDGFB;TBX3
alpha-beta T cell differentiation (GO:0046632)	1/5	0.0690185	0.166009	0	0	17.4134	46.5527	ITK
anterograde dendritic transport (GO:0098937)	1/5	0.0690185	0.166009	0	0	17.4134	46.5527	KIF5B
anterograde dendritic transport of neurotransmitter receptor complex (GO:0098971)	1/5	0.0690185	0.166009	0	0	17.4134	46.5527	KIF5B
BMP signaling pathway involved in heart development (GO:0061312)	1/5	0.0690185	0.166009	0	0	17.4134	46.5527	BMPR1A
regulation of cell proliferation involved in heart morphogenesis (GO:2000136)	1/5	0.0690185	0.166009	0	0	17.4134	46.5527	TBX3
camera-type eye photoreceptor cell differentiation (GO:0060219)	1/5	0.0690185	0.166009	0	0	17.4134	46.5527	SOX9
cardiac endothelial cell differentiation (GO:0003348)	1/5	0.0690185	0.166009	0	0	17.4134	46.5527	SMAD4
regulation of dendritic cell cytokine production (GO:0002730)	1/5	0.0690185	0.166009	0	0	17.4134	46.5527	KIT
regulation of DNA topoisomerase (ATP-hydrolyzing) activity (GO:2000371)	1/5	0.0690185	0.166009	0	0	17.4134	46.5527	HNRNPU
cellular response to antibiotic (GO:0071236)	1/5	0.0690185	0.166009	0	0	17.4134	46.5527	TP53
cellular response to erythropoietin (GO:0036018)	1/5	0.0690185	0.166009	0	0	17.4134	46.5527	KIT
regulation of Fc-gamma receptor signaling pathway involved in phagocytosis (GO:1905449)	1/5	0.0690185	0.166009	0	0	17.4134	46.5527	PTPRC
cellular response to indole-3-methanol (GO:0071681)	1/5	0.0690185	0.166009	0	0	17.4134	46.5527	BRCA1
regulation of glomerular mesangial cell proliferation (GO:0072124)	1/5	0.0690185	0.166009	0	0	17.4134	46.5527	PDGFB
cellular response to macrophage colony-stimulating factor stimulus (GO:0036006)	1/5	0.0690185	0.166009	0	0	17.4134	46.5527	CSF1R
regulation of glycoprotein metabolic process (GO:1903018)	1/5	0.0690185	0.166009	0	0	17.4134	46.5527	GATA1
regulation of growth hormone receptor signaling pathway (GO:0060398)	1/5	0.0690185	0.166009	0	0	17.4134	46.5527	JAK2
cellular response to salt stress (GO:0071472)	1/5	0.0690185	0.166009	0	0	17.4134	46.5527	ZFP36L1
cellular response to sodium arsenite (GO:1903936)	1/5	0.0690185	0.166009	0	0	17.4134	46.5527	DAXX
regulation of histone H3-K9 trimethylation (GO:1900112)	1/5	0.0690185	0.166009	0	0	17.4134	46.5527	SMARCB1
regulation of hormone metabolic process (GO:0032350)	1/5	0.0690185	0.166009	0	0	17.4134	46.5527	TCF7L2
regulation of kidney development (GO:0090183)	1/5	0.0690185	0.166009	0	0	17.4134	46.5527	SOX9
coronary artery morphogenesis (GO:0060982)	1/5	0.0690185	0.166009	0	0	17.4134	46.5527	TGFBR1
CRD-mediated mRNA stabilization (GO:0070934)	1/5	0.0690185	0.166009	0	0	17.4134	46.5527	HNRNPU
regulation of miRNA metabolic process (GO:2000628)	1/5	0.0690185	0.166009	0	0	17.4134	46.5527	HRAS
regulation of natural killer cell differentiation (GO:0032823)	1/5	0.0690185	0.166009	0	0	17.4134	46.5527	AXL
regulation of neutrophil activation (GO:1902563)	1/5	0.0690185	0.166009	0	0	17.4134	46.5527	FCGR2B
regulation of nodal signaling pathway involved in determination of lateral mesoderm left/right asymmetry (GO:1900175)	1/5	0.0690185	0.166009	0	0	17.4134	46.5527	SMAD2
dorsal/ventral axis specification (GO:0009950)	1/5	0.0690185	0.166009	0	0	17.4134	46.5527	SMAD2
regulation of phosphatidylinositol biosynthetic process (GO:0010511)	1/5	0.0690185	0.166009	0	0	17.4134	46.5527	PDGFB
regulation of plasma membrane organization (GO:1903729)	1/5	0.0690185	0.166009	0	0	17.4134	46.5527	MYH9
regulation of platelet-derived growth factor receptor-beta signaling pathway (GO:2000586)	1/5	0.0690185	0.166009	0	0	17.4134	46.5527	LRP1
endocardial cell differentiation (GO:0060956)	1/5	0.0690185	0.166009	0	0	17.4134	46.5527	SMAD4
endodermal cell fate specification (GO:0001714)	1/5	0.0690185	0.166009	0	0	17.4134	46.5527	SOX2
regulation of respiratory gaseous exchange by nervous system process (GO:0002087)	1/5	0.0690185	0.166009	0	0	17.4134	46.5527	PHOX2B
regulation of retinal ganglion cell axon guidance (GO:0090259)	1/5	0.0690185	0.166009	0	0	17.4134	46.5527	SLIT2
establishment of protein localization to telomere (GO:0070200)	1/5	0.0690185	0.166009	0	0	17.4134	46.5527	POT1
regulation of snRNA transcription by RNA polymerase II (GO:1905380)	1/5	0.0690185	0.166009	0	0	17.4134	46.5527	MYOD1
regulation of sterol transport (GO:0032371)	1/5	0.0690185	0.166009	0	0	17.4134	46.5527	LRP1
regulation of synapse structural plasticity (GO:0051823)	1/5	0.0690185	0.166009	0	0	17.4134	46.5527	CTNNA2
female genitalia development (GO:0030540)	1/5	0.0690185	0.166009	0	0	17.4134	46.5527	TBX3
regulation of type B pancreatic cell apoptotic process (GO:2000674)	1/5	0.0690185	0.166009	0	0	17.4134	46.5527	TCF7L2
regulation of vitamin D receptor signaling pathway (GO:0070562)	1/5	0.0690185	0.166009	0	0	17.4134	46.5527	SNAI2
renal tubule development (GO:0061326)	1/5	0.0690185	0.166009	0	0	17.4134	46.5527	COL4A1
hemoglobin metabolic process (GO:0020027)	1/5	0.0690185	0.166009	0	0	17.4134	46.5527	INHBA
response to indole-3-methanol (GO:0071680)	1/5	0.0690185	0.166009	0	0	17.4134	46.5527	BRCA1
response to macrophage colony-stimulating factor (GO:0036005)	1/5	0.0690185	0.166009	0	0	17.4134	46.5527	CSF1R
response to salt stress (GO:0009651)	1/5	0.0690185	0.166009	0	0	17.4134	46.5527	ZFP36L1
response to sodium arsenite (GO:1903935)	1/5	0.0690185	0.166009	0	0	17.4134	46.5527	DAXX
histone-threonine phosphorylation (GO:0035405)	1/5	0.0690185	0.166009	0	0	17.4134	46.5527	PRKCB
immature B cell differentiation (GO:0002327)	1/5	0.0690185	0.166009	0	0	17.4134	46.5527	KIT
Schwann cell differentiation (GO:0014037)	1/5	0.0690185	0.166009	0	0	17.4134	46.5527	ERBB3
stress granule disassembly (GO:0035617)	1/5	0.0690185	0.166009	0	0	17.4134	46.5527	KIF5B
lung morphogenesis (GO:0060425)	1/5	0.0690185	0.166009	0	0	17.4134	46.5527	SOX11
mammary gland duct morphogenesis (GO:0060603)	1/5	0.0690185	0.166009	0	0	17.4134	46.5527	CSF1R
membrane depolarization during AV node cell action potential (GO:0086045)	1/5	0.0690185	0.166009	0	0	17.4134	46.5527	CACNA1C
Toll signaling pathway (GO:0008063)	1/5	0.0690185	0.166009	0	0	17.4134	46.5527	MYD88
membrane raft distribution (GO:0031580)	1/5	0.0690185	0.166009	0	0	17.4134	46.5527	PTPRC
tricuspid valve development (GO:0003175)	1/5	0.0690185	0.166009	0	0	17.4134	46.5527	BMPR1A
tricuspid valve morphogenesis (GO:0003186)	1/5	0.0690185	0.166009	0	0	17.4134	46.5527	BMPR1A
metanephric nephron tubule morphogenesis (GO:0072282)	1/5	0.0690185	0.166009	0	0	17.4134	46.5527	SOX9
metanephric renal vesicle morphogenesis (GO:0072283)	1/5	0.0690185	0.166009	0	0	17.4134	46.5527	SALL1
vascular endothelial growth factor receptor-2 signaling pathway (GO:0036324)	1/5	0.0690185	0.166009	0	0	17.4134	46.5527	KDR
negative regulation of adaptive immune response (GO:0002820)	1/5	0.0690185	0.166009	0	0	17.4134	46.5527	TNFRSF14
negative regulation of B cell differentiation (GO:0045578)	1/5	0.0690185	0.166009	0	0	17.4134	46.5527	INHBA
negative regulation of collateral sprouting (GO:0048671)	1/5	0.0690185	0.166009	0	0	17.4134	46.5527	DCC
negative regulation of dendritic cell differentiation (GO:2001199)	1/5	0.0690185	0.166009	0	0	17.4134	46.5527	FCGR2B
negative regulation of gonadotropin secretion (GO:0032277)	1/5	0.0690185	0.166009	0	0	17.4134	46.5527	INHBA
negative regulation of histone deacetylation (GO:0031064)	1/5	0.0690185	0.166009	0	0	17.4134	46.5527	KDM5A
negative regulation of immunoglobulin production (GO:0002638)	1/5	0.0690185	0.166009	0	0	17.4134	46.5527	FCGR2B
negative regulation of leukocyte adhesion to vascular endothelial cell (GO:1904995)	1/5	0.0690185	0.166009	0	0	17.4134	46.5527	KLF4
negative regulation of leukocyte differentiation (GO:1902106)	1/5	0.0690185	0.166009	0	0	17.4134	46.5527	FCGR2B
negative regulation of macrophage differentiation (GO:0045650)	1/5	0.0690185	0.166009	0	0	17.4134	46.5527	INHBA
negative regulation of metallopeptidase activity (GO:1905049)	1/5	0.0690185	0.166009	0	0	17.4134	46.5527	LRP1
negative regulation of transcription by RNA polymerase I (GO:0016479)	1/5	0.0690185	0.166009	0	0	17.4134	46.5527	FLNA
negative regulation of vitamin D biosynthetic process (GO:0010957)	1/5	0.0690185	0.166009	0	0	17.4134	46.5527	SNAI2
nephric duct development (GO:0072176)	1/5	0.0690185	0.166009	0	0	17.4134	46.5527	GATA3
nephron tubule formation (GO:0072079)	1/5	0.0690185	0.166009	0	0	17.4134	46.5527	SOX9
peripheral nervous system neuron differentiation (GO:0048934)	1/5	0.0690185	0.166009	0	0	17.4134	46.5527	ETV1
positive regulation of 3'-UTR-mediated mRNA stabilization (GO:1905870)	1/5	0.0690185	0.166009	0	0	17.4134	46.5527	LARP4B
positive regulation of attachment of spindle microtubules to kinetochore (GO:0051987)	1/5	0.0690185	0.166009	0	0	17.4134	46.5527	HNRNPU
positive regulation of cell proliferation involved in heart morphogenesis (GO:2000138)	1/5	0.0690185	0.166009	0	0	17.4134	46.5527	SMAD4
positive regulation of DNA topoisomerase (ATP-hydrolyzing) activity (GO:2000373)	1/5	0.0690185	0.166009	0	0	17.4134	46.5527	HNRNPU
positive regulation of endothelial cell chemotaxis by VEGF-activated vascular endothelial growth factor receptor signaling pathway (GO:0038033)	1/5	0.0690185	0.166009	0	0	17.4134	46.5527	KDR
positive regulation of epithelial to mesenchymal transition involved in endocardial cushion formation (GO:1905007)	1/5	0.0690185	0.166009	0	0	17.4134	46.5527	TGFBR1
positive regulation of hippo signaling (GO:0035332)	1/5	0.0690185	0.166009	0	0	17.4134	46.5527	SOX11
positive regulation of leukocyte mediated immunity (GO:0002705)	1/5	0.0690185	0.166009	0	0	17.4134	46.5527	KIT
positive regulation of macrophage proliferation (GO:0120041)	1/5	0.0690185	0.166009	0	0	17.4134	46.5527	CSF1R
positive regulation of mitochondrial depolarization (GO:0051901)	1/5	0.0690185	0.166009	0	0	17.4134	46.5527	KDR
positive regulation of protein catabolic process in the vacuole (GO:1904352)	1/5	0.0690185	0.166009	0	0	17.4134	46.5527	LRP1
positive regulation of smooth muscle cell differentiation (GO:0051152)	1/5	0.0690185	0.166009	0	0	17.4134	46.5527	KIT
positive regulation of the force of heart contraction (GO:0098735)	1/5	0.0690185	0.166009	0	0	17.4134	46.5527	RYR2
postsynaptic endocytosis (GO:0140239)	1/5	0.0690185	0.166009	0	0	17.4134	46.5527	DNM2
postsynaptic neurotransmitter receptor internalization (GO:0098884)	1/5	0.0690185	0.166009	0	0	17.4134	46.5527	DNM2
regulation of protein ubiquitination (GO:0031396)	4/109	0.0698926	0.167964	0	0	2.66816	7.09944	DAXX;HUWE1;BRCA1;TGFBR1
positive regulation of catabolic process (GO:0009896)	3/67	0.0699552	0.167966	0	0	3.27825	8.71981	BARD1;HUWE1;FOXO1
positive regulation of NF-kappaB transcription factor activity (GO:0051092)	5/155	0.0704524	0.169011	0	0	2.33763	6.20132	NFKBIA;PRKCB;EP300;ZBTB7A;MYD88
activation of protein kinase B activity (GO:0032148)	2/31	0.0713699	0.169869	0	0	4.81462	12.71	NTRK3;PDGFB
regulation of cellular component size (GO:0032535)	2/31	0.0713699	0.169869	0	0	4.81462	12.71	RAC1;PICALM
cardiac muscle cell action potential involved in contraction (GO:0086002)	2/31	0.0713699	0.169869	0	0	4.81462	12.71	RYR2;CACNA1C
regulation of potassium ion transport (GO:0043266)	2/31	0.0713699	0.169869	0	0	4.81462	12.71	KIF5B;ANK3
negative regulation of response to DNA damage stimulus (GO:2001021)	2/31	0.0713699	0.169869	0	0	4.81462	12.71	SNAI2;BCL2L1
positive regulation of leukocyte cell-cell adhesion (GO:1903039)	2/31	0.0713699	0.169869	0	0	4.81462	12.71	LCK;RHOA
positive regulation of locomotion (GO:0040017)	2/31	0.0713699	0.169869	0	0	4.81462	12.71	CSF1R;PDGFB
positive regulation of Rho protein signal transduction (GO:0035025)	2/31	0.0713699	0.169869	0	0	4.81462	12.71	P2RY8;RAC1
protein acetylation (GO:0006473)	2/31	0.0713699	0.169869	0	0	4.81462	12.71	EP300;FOXO1
regulation of interleukin-6 production (GO:0032675)	4/110	0.07176	0.1705	0	0	2.64286	6.96242	HLA-B;PTPN11;POU2F2;MYD88
response to endoplasmic reticulum stress (GO:0034976)	4/110	0.07176	0.1705	0	0	2.64286	6.96242	BCL2L11;PIK3R1;TP53;HERPUD1
canonical Wnt signaling pathway (GO:0060070)	3/68	0.0724485	0.171539	0	0	3.22765	8.47219	NR4A2;TCF7L2;GATA3
interferon-gamma-mediated signaling pathway (GO:0060333)	3/68	0.0724485	0.171539	0	0	3.22765	8.47219	HLA-B;HLA-C;JAK2
negative regulation of transforming growth factor beta receptor signaling pathway (GO:0030512)	3/68	0.0724485	0.171539	0	0	3.22765	8.47219	SMAD2;ZBTB7A;TGFBR1
positive regulation of protein localization to nucleus (GO:1900182)	3/68	0.0724485	0.171539	0	0	3.22765	8.47219	YAP1;FLNA;PIK3R1
cell chemotaxis (GO:0060326)	3/69	0.0749812	0.176926	0	0	3.17858	8.23418	HGF;KIT;PDGFB
activation of phospholipase C activity (GO:0007202)	2/32	0.0754367	0.176926	0	0	4.6539	12.0278	ITK;GNAQ
B cell proliferation (GO:0042100)	2/32	0.0754367	0.176926	0	0	4.6539	12.0278	CD79A;PTPRC
regulation of cellular amide metabolic process (GO:0034248)	2/32	0.0754367	0.176926	0	0	4.6539	12.0278	FOXO3;PICALM
regulation of cellular biosynthetic process (GO:0031326)	2/32	0.0754367	0.176926	0	0	4.6539	12.0278	RAC1;JAK2
chondrocyte differentiation (GO:0002062)	2/32	0.0754367	0.176926	0	0	4.6539	12.0278	HMGA2;SOX9
establishment or maintenance of epithelial cell apical/basal polarity (GO:0045197)	2/32	0.0754367	0.176926	0	0	4.6539	12.0278	ANK1;RHOA
regulation of transcription involved in G1/S transition of mitotic cell cycle (GO:0000083)	2/32	0.0754367	0.176926	0	0	4.6539	12.0278	RB1;BRD4
skeletal muscle organ development (GO:0060538)	2/32	0.0754367	0.176926	0	0	4.6539	12.0278	MYOD1;FOXL2
negative regulation of developmental growth (GO:0048640)	2/32	0.0754367	0.176926	0	0	4.6539	12.0278	DCC;PTCH1
positive regulation of immune effector process (GO:0002699)	2/32	0.0754367	0.176926	0	0	4.6539	12.0278	PTPRC;MYB
regulation of cytoskeleton organization (GO:0051493)	4/112	0.0755708	0.176937	0	0	2.59365	6.69858	LRP1;RAC1;EPHA3;RHOA
phosphatidylinositol metabolic process (GO:0046488)	4/112	0.0755708	0.176937	0	0	2.59365	6.69858	CSF1R;PIK3CA;PIK3R1;PIK3CB
response to lipopolysaccharide (GO:0032496)	5/159	0.0766925	0.177066	0	0	2.27645	5.84582	AXL;VIM;JAK2;MYD88;RHOA
defense response to Gram-positive bacterium (GO:0050830)	3/70	0.0775527	0.177066	0	0	3.13098	8.00529	DROSHA;TNFRSF14;MYD88
activation of protein kinase activity (GO:0032147)	4/114	0.0794817	0.177066	0	0	2.54623	6.44764	NTRK3;PDGFB;TNIK;JAK2
positive regulation of cellular component organization (GO:0051130)	4/114	0.0794817	0.177066	0	0	2.54623	6.44764	RB1;BCL2L11;LRP1;TGFBR1
antigen processing and presentation of peptide antigen via MHC class I (GO:0002474)	2/33	0.0795755	0.177066	0	0	4.50355	11.3987	HLA-B;HLA-C
apoptotic cell clearance (GO:0043277)	2/33	0.0795755	0.177066	0	0	4.50355	11.3987	LRP1;RAC1
regulation of sprouting angiogenesis (GO:1903670)	2/33	0.0795755	0.177066	0	0	4.50355	11.3987	PIK3CB;KLF4
signal transduction by p53 class mediator (GO:0072331)	2/33	0.0795755	0.177066	0	0	4.50355	11.3987	NBN;TP53
vasculogenesis (GO:0001570)	2/33	0.0795755	0.177066	0	0	4.50355	11.3987	RASA1;KDR
negative chemotaxis (GO:0050919)	2/33	0.0795755	0.177066	0	0	4.50355	11.3987	SLIT2;RHOA
positive regulation of cytokine production involved in immune response (GO:0002720)	2/33	0.0795755	0.177066	0	0	4.50355	11.3987	KIT;TNFRSF14
positive regulation of receptor signaling pathway via JAK-STAT (GO:0046427)	2/33	0.0795755	0.177066	0	0	4.50355	11.3987	KIT;JAK2
positive regulation of telomere maintenance via telomerase (GO:0032212)	2/33	0.0795755	0.177066	0	0	4.50355	11.3987	POT1;MAP2K7
[truncated: 1,551 more rows]

## Sheet: Enrichr_GO_Cellular_Component
Term	Overlap	P-value	Adjusted P-value	Old P-value	Old Adjusted P-value	Odds Ratio	Combined Score	Genes
[truncated: 196 more rows]
