# Supplementary material for: Effects of Multi-Omics Characteristics on Identification of Driver Genes Using Machine Learning Algorithms
Source: Genes (Basel). 2022 Apr 19;13(5):716. doi: 10.3390/genes13050716 (PMC9141966; doi:10.3390/genes13050716)
Supplement: Supplementary file 1 [file genes-13-00716-s001.zip › Supplementary Table S5.xlsx]

## Sheet: GSEA_GO
XGBoost
Overlap Results
Collection(s):	GO
# overlaps shown:	100
# genesets in collections:	10402
# genes in comparison (n):	303
# genes in universe (N):	40786
Gene Set Name	# Genes in Gene Set (K)	Description	# Genes in Overlap (k)	k/K	p-value	FDR q-value
GOBP_POSITIVE_REGULATION_OF_NUCLEOBASE_CONTAINING_COMPOUND_METABOLIC_PROCESS	1928	Any cellular process that activates or increases the frequency, rate or extent of the chemical reactions and pathways involving nucleobases, nucleosides, nucleotides and nucleic acids. [GOC:go_curators]	98	0.0508	3.36e-54	2.38e-50
GOBP_POSITIVE_REGULATION_OF_RNA_METABOLIC_PROCESS	1745	Any process that activates or increases the frequency, rate or extent of the chemical reactions and pathways involving RNA. [GOC:ai]	94	0.0539	5.49e-54	2.38e-50
GOBP_REGULATION_OF_CELL_DIFFERENTIATION	1565	Any process that modulates the frequency, rate or extent of cell differentiation, the process in which relatively unspecialized cells acquire specialized structural and functional features. [GOC:go_curators]	90	0.0575	6.86e-54	2.38e-50
GOBP_TISSUE_DEVELOPMENT	1916	The process whose specific outcome is the progression of a tissue over time, from its formation to the mature structure. [ISBN:0471245208]	96	0.0501	1.93e-52	5.01e-49
GOBP_POSITIVE_REGULATION_OF_CELLULAR_BIOSYNTHETIC_PROCESS	1966	Any process that activates or increases the frequency, rate or extent of the chemical reactions and pathways resulting in the formation of substances, carried out by individual cells. [GOC:mah]	96	0.0488	1.87e-51	3.89e-48
GOBP_IMMUNE_SYSTEM_DEVELOPMENT	965	The process whose specific outcome is the progression of an organismal system whose objective is to provide calibrated responses by an organism to a potential internal or invasive threat, over time, from its formation to the mature structure. A system is a regularly interacting or interdependent group of organs or tissues that work together to carry out a given biological process. [GOC:add, GOC:d…	69	0.0715	7.14e-47	1.24e-43
GOMF_TRANSCRIPTION_REGULATOR_ACTIVITY	1918	A molecular function that controls the rate, timing and/or magnitude of gene transcription. The function of transcriptional regulators is to modulate gene expression at the transcription step so that they are expressed in the right cell at the right time and in the right amount throughout the life of the cell and the organism. Genes are transcriptional units, and include bacterial operons. [GOC:p…	90	0.0469	1.48e-46	2.2e-43
GOBP_CELLULAR_RESPONSE_TO_ENDOGENOUS_STIMULUS	1355	Any process that results in a change in state or activity of a cell (in terms of movement, secretion, enzyme production, gene expression, etc.) as a result of a stimulus arising within the organism. [GOC:mah]	78	0.0576	2.59e-46	3.36e-43
GOBP_ANIMAL_ORGAN_MORPHOGENESIS	1037	Morphogenesis of an animal organ. An organ is defined as a tissue or set of tissues that work together to perform a specific function or functions. Morphogenesis is the process in which anatomical structures are generated and organized. Organs are commonly observed as visibly distinct structures, but may also exist as loosely associated clusters of cells that work together to perform a specific f…	70	0.0675	6.57e-46	7.6e-43
GOBP_TUBE_DEVELOPMENT	1127	The process whose specific outcome is the progression of a tube over time, from its initial formation to a mature structure. Epithelial and endothelial tubes transport gases, liquids and cells from one site to another and form the basic structure of many organs and tissues including lung and trachea, kidney, the mammary gland, the vascular system and the gastrointestinal and urinary-genital tract…	72	0.0639	1.22e-45	1.26e-42
GOBP_EPITHELIUM_DEVELOPMENT	1149	The process whose specific outcome is the progression of an epithelium over time, from its formation to the mature structure. An epithelium is a tissue that covers the internal or external surfaces of an anatomical structure. [GOC:dph, GOC:mtg_lung]	72	0.0627	4.51e-45	4.26e-42
GOCC_CHROMOSOME	1852	A structure composed of a very long molecule of DNA and associated proteins (e.g. histones) that carries hereditary information. [ISBN:0198547684]	87	0.047	6.33e-45	5.48e-42
GOBP_POSITIVE_REGULATION_OF_TRANSCRIPTION_BY_RNA_POLYMERASE_II	1202	Any process that activates or increases the frequency, rate or extent of transcription from an RNA polymerase II promoter. [GOC:go_curators, GOC:txnOH]	73	0.0607	8.58e-45	6.87e-42
GOBP_PROGRAMMED_CELL_DEATH	1950	A process which begins when a cell receives an internal or external signal and activates a series of biochemical events (signaling pathway). The process ends with the death of the cell. [GOC:lr, GOC:mtg_apoptosis]	88	0.0451	4.3e-44	3.07e-41
GOBP_RESPONSE_TO_ENDOGENOUS_STIMULUS	1597	Any process that results in a change in state or activity of a cell or an organism (in terms of movement, secretion, enzyme production, gene expression, etc.) as a result of a stimulus arising within the organism. [GOC:sm]	81	0.0507	4.43e-44	3.07e-41
GOBP_REGULATION_OF_CELL_DEATH	1643	Any process that modulates the rate or frequency of cell death. Cell death is the specific activation or halting of processes within a cell so that its vital functions markedly cease, rather than simply deteriorating gradually over time, which culminates in cell death. [GOC:dph, GOC:tb]	81	0.0493	3.62e-43	2.35e-40
GOBP_REGULATION_OF_CELL_POPULATION_PROLIFERATION	1745	Any process that modulates the frequency, rate or extent of cell proliferation. [GOC:jl]	82	0.047	3.5e-42	2.14e-39
GOBP_NEGATIVE_REGULATION_OF_BIOSYNTHETIC_PROCESS	1693	Any process that stops, prevents, or reduces the rate of the chemical reactions and pathways resulting in the formation of substances. [GOC:go_curators]	80	0.0473	2.89e-41	1.67e-38
GOCC_CHROMATIN	1279	The ordered and organized complex of DNA, protein, and sometimes RNA, that forms the chromosome. [GOC:elh, PMID:20404130]	71	0.0555	6.13e-41	3.35e-38
GOBP_REGULATION_OF_MULTICELLULAR_ORGANISMAL_DEVELOPMENT	1394	Any process that modulates the frequency, rate or extent of multicellular organismal development. [GOC:obol]	73	0.0524	1.94e-40	1.01e-37
GOBP_NEGATIVE_REGULATION_OF_NUCLEOBASE_CONTAINING_COMPOUND_METABOLIC_PROCESS	1495	Any cellular process that stops, prevents, or reduces the frequency, rate or extent of the chemical reactions and pathways involving nucleobases, nucleosides, nucleotides and nucleic acids. [GOC:go_curators]	75	0.0502	2.55e-40	1.26e-37
GOBP_TUBE_MORPHOGENESIS	937	The process in which the anatomical structures of a tube are generated and organized. Epithelial and endothelial tubes transport gases, liquids and cells from one site to another and form the basic structure of many organs and tissues, with tube shape and organization varying from the single-celled excretory organ in Caenorhabditis elegans to the branching trees of the mammalian kidney and insect…	62	0.0662	5.18e-40	2.45e-37
GOBP_EMBRYO_DEVELOPMENT	1090	The process whose specific outcome is the progression of an embryo from its formation until the end of its embryonic life stage. The end of the embryonic stage is organism-specific. For example, for mammals, the process would begin with zygote formation and end with birth. For insects, the process would begin at zygote formation and end with larval hatching. For plant zygotic embryos, this would …	65	0.0596	3.05e-39	1.38e-36
GOMF_SEQUENCE_SPECIFIC_DNA_BINDING	1680	Binding to DNA of a specific nucleotide composition, e.g. GC-rich DNA binding, or with a specific sequence motif or type of DNA e.g. promotor binding or rDNA binding. [GOC:jl]	77	0.0458	1.03e-38	4.47e-36
GOBP_NEGATIVE_REGULATION_OF_DEVELOPMENTAL_PROCESS	957	Any process that stops, prevents or reduces the rate or extent of development, the biological process whose specific outcome is the progression of an organism over time from an initial condition (e.g. a zygote, or a young adult) to a later condition (e.g. a multicellular animal or an aged adult). [GOC:ai]	61	0.0637	2.02e-38	8.41e-36
GOBP_ENZYME_LINKED_RECEPTOR_PROTEIN_SIGNALING_PATHWAY	984	Any series of molecular signals initiated by the binding of an extracellular ligand to a receptor on the surface of the target cell, where the receptor possesses catalytic activity or is closely associated with an enzyme such as a protein kinase, and ending with regulation of a downstream cellular process, e.g. transcription. [GOC:mah, GOC:signaling, ISBN:0815316194]	61	0.062	9.91e-38	3.97e-35
GOBP_ANATOMICAL_STRUCTURE_FORMATION_INVOLVED_IN_MORPHOGENESIS	1209	The developmental process pertaining to the initial formation of an anatomical structure from unspecified parts. This process begins with the specific processes that contribute to the appearance of the discrete structure and ends when the structural rudiment is recognizable. An anatomical structure is any biological entity that occupies space and is distinguished from its surroundings. Anatomical…	66	0.0546	1.61e-37	6.22e-35
GOBP_TISSUE_MORPHOGENESIS	625	The process in which the anatomical structures of a tissue are generated and organized. [GOC:dph, GOC:jid]	51	0.0816	2.85e-37	1.06e-34
GOBP_CIRCULATORY_SYSTEM_DEVELOPMENT	1199	The process whose specific outcome is the progression of the circulatory system over time, from its formation to the mature structure. The circulatory system is the organ system that passes nutrients (such as amino acids and electrolytes), gases, hormones, blood cells, etc. to and from cells in the body to help fight diseases and help stabilize body temperature and pH to maintain homeostasis. [GO…	65	0.0542	9.4e-37	3.37e-34
GOBP_CELL_ACTIVATION	1095	A change in the morphology or behavior of a cell resulting from exposure to an activating factor such as a cellular or soluble ligand. [GOC:mgi_curators]	61	0.0557	4.21e-35	1.46e-32
GOBP_POSITIVE_REGULATION_OF_GENE_EXPRESSION	1147	Any process that increases the frequency, rate or extent of gene expression. Gene expression is the process in which a gene's coding sequence is converted into a mature gene product (protein or RNA). [GOC:txnOH-2018]	62	0.0541	6.06e-35	2.03e-32
GOBP_REGULATION_OF_INTRACELLULAR_SIGNAL_TRANSDUCTION	1725	Any process that modulates the frequency, rate or extent of intracellular signal transduction. [GOC:dph, GOC:signaling, GOC:tb, GOC:TermGenie]	73	0.0423	2.36e-34	7.67e-32
GOBP_POSITIVE_REGULATION_OF_DEVELOPMENTAL_PROCESS	1320	Any process that activates or increases the rate or extent of development, the biological process whose specific outcome is the progression of an organism over time from an initial condition (e.g. a zygote, or a young adult) to a later condition (e.g. a multicellular animal or an aged adult). [GOC:ai]	65	0.0492	2.8e-34	8.82e-32
GOBP_POSITIVE_REGULATION_OF_MULTICELLULAR_ORGANISMAL_PROCESS	1470	Any process that activates or increases the frequency, rate or extent of an organismal process, any of the processes pertinent to the function of an organism above the cellular level; includes the integrated processes of tissues and organs. [GOC:ai]	68	0.0463	3.01e-34	9.2e-32
GOBP_EMBRYO_DEVELOPMENT_ENDING_IN_BIRTH_OR_EGG_HATCHING	662	The process whose specific outcome is the progression of an embryo over time, from zygote formation until the end of the embryonic life stage. The end of the embryonic life stage is organism-specific and may be somewhat arbitrary; for mammals it is usually considered to be birth, for insects the hatching of the first instar larva from the eggshell. [GOC:go_curators, GOC:isa_complete, GOC:mtg_sens…	48	0.0725	1.01e-32	3.01e-30
GOBP_CELLULAR_RESPONSE_TO_STRESS	1869	Any process that results in a change in state or activity of a cell (in terms of movement, secretion, enzyme production, gene expression, etc.) as a result of a stimulus indicating the organism is under stress. The stress is usually, but not necessarily, exogenous (e.g. temperature, humidity, ionizing radiation). [GOC:mah]	73	0.0391	4.01e-32	1.16e-29
GOBP_LEUKOCYTE_DIFFERENTIATION	553	The process in which a relatively unspecialized hemopoietic precursor cell acquires the specialized features of a leukocyte. A leukocyte is an achromatic cell of the myeloid or lymphoid lineages capable of ameboid movement, found in blood or other tissue. [CL:0000738, GOC:add, PMID:16551264]	44	0.0796	1.03e-31	2.89e-29
GOBP_PHOSPHORYLATION	1855	The process of introducing a phosphate group into a molecule, usually with the formation of a phosphoric ester, a phosphoric anhydride or a phosphoric amide. [ISBN:0198506732]	72	0.0388	1.71e-31	4.68e-29
GOBP_REGULATION_OF_IMMUNE_SYSTEM_PROCESS	1435	Any process that modulates the frequency, rate, or extent of an immune system process. [GOC:add]	64	0.0446	2.85e-31	7.61e-29
GOBP_LYMPHOCYTE_ACTIVATION	792	A change in morphology and behavior of a lymphocyte resulting from exposure to a specific antigen, mitogen, cytokine, chemokine, cellular ligand, or soluble factor. [GOC:mgi_curators, ISBN:0781735149]	50	0.0631	3.04e-31	7.9e-29
GOBP_POSITIVE_REGULATION_OF_SIGNALING	1713	Any process that activates, maintains or increases the frequency, rate or extent of a signaling process. [GOC:mtg_signal]	69	0.0403	4.25e-31	1.08e-28
GOBP_NEGATIVE_REGULATION_OF_CELL_DEATH	1015	Any process that decreases the rate or frequency of cell death. Cell death is the specific activation or halting of processes within a cell so that its vital functions markedly cease, rather than simply deteriorating gradually over time, which culminates in cell death. [GOC:BHF, GOC:dph, GOC:tb]	55	0.0542	5.31e-31	1.32e-28
GOBP_NEGATIVE_REGULATION_OF_CELL_DIFFERENTIATION	686	Any process that stops, prevents, or reduces the frequency, rate or extent of cell differentiation. [GOC:go_curators]	47	0.0685	6.02e-31	1.46e-28
GOBP_POSITIVE_REGULATION_OF_MOLECULAR_FUNCTION	1523	Any process that activates or increases the rate or extent of a molecular function, an elemental biological activity occurring at the molecular level, such as catalysis or binding. [GO:jl]	65	0.0427	1.13e-30	2.68e-28
GOMF_TRANSCRIPTION_FACTOR_BINDING	594	Binding to a transcription factor, a protein required to initiate or regulate transcription. [ISBN:0198506732]	44	0.0741	2.09e-30	4.83e-28
GOBP_NEGATIVE_REGULATION_OF_TRANSCRIPTION_BY_RNA_POLYMERASE_II	931	Any process that stops, prevents, or reduces the frequency, rate or extent of transcription mediated by RNA polymerase II. [GOC:go_curators, GOC:txnOH]	52	0.0559	6.24e-30	1.41e-27
GOBP_MORPHOGENESIS_OF_AN_EPITHELIUM	513	The process in which the anatomical structures of epithelia are generated and organized. An epithelium consists of closely packed cells arranged in one or more layers, that covers the outer surfaces of the body or lines any internal cavity or tube. [GOC:dph, GOC:jl, GOC:tb, ISBN:0198506732]	41	0.0799	1.16e-29	2.57e-27
GOMF_CIS_REGULATORY_REGION_SEQUENCE_SPECIFIC_DNA_BINDING	1230	Binding to a specific upstream regulatory DNA sequence (transcription factor recognition sequence or binding site) located in cis relative to the transcription start site (i.e., on the same strand of DNA) of a gene transcribed by some RNA polymerase. The proximal promoter is in cis with and relatively close to the core promoter. [GOC:txnOH-2018]	58	0.0472	1.54e-29	3.34e-27
GOBP_POSITIVE_REGULATION_OF_CELL_DIFFERENTIATION	867	Any process that activates or increases the frequency, rate or extent of cell differentiation. [GOC:go_curators]	50	0.0577	2.02e-29	4.29e-27
GOBP_REGULATION_OF_PHOSPHORUS_METABOLIC_PROCESS	1400	Any process that modulates the frequency, rate or extent of the chemical reactions and pathways involving phosphorus or compounds containing phosphorus. [GOC:ai]	61	0.0436	3.15e-29	6.56e-27
GOBP_CELLULAR_RESPONSE_TO_OXYGEN_CONTAINING_COMPOUND	1199	Any process that results in a change in state or activity of a cell (in terms of movement, secretion, enzyme production, gene expression, etc.) as a result of an oxygen-containing compound stimulus. [GOC:pr, GOC:TermGenie]	57	0.0475	3.33e-29	6.79e-27
GOBP_RESPONSE_TO_GROWTH_FACTOR	719	Any process that results in a change in state or activity of a cell or an organism (in terms of movement, secretion, enzyme production, gene expression, etc.) as a result of a growth factor stimulus. [GOC:BHF, GOC:mah]	46	0.064	5.21e-29	1.04e-26
GOBP_MONONUCLEAR_CELL_DIFFERENTIATION	434	The process in which a relatively unspecialized cell acquires the specialized features of a mononuclear cell. [CL:0000842, GO_REF:0000086, GOC:TermGenie, PMID:24759906]	38	0.0876	5.43e-29	1.07e-26
GOBP_NEUROGENESIS	1631	Generation of cells within the nervous system. [GO_REF:0000021, GOC:cls, GOC:curators, GOC:dgh, GOC:dph, GOC:jid]	65	0.0399	5.6e-29	1.08e-26
GOBP_REGULATION_OF_PROTEIN_MODIFICATION_PROCESS	1539	Any process that modulates the frequency, rate or extent of the covalent alteration of one or more amino acid residues within a protein. [GOC:mah, GOC:tb]	63	0.0409	1.05e-28	1.99e-26
GOBP_CENTRAL_NERVOUS_SYSTEM_DEVELOPMENT	1027	The process whose specific outcome is the progression of the central nervous system over time, from its formation to the mature structure. The central nervous system is the core nervous system that serves an integrating and coordinating function. In vertebrates it consists of the brain and spinal cord. In those invertebrates with a central nervous system it typically consists of a brain, cerebral…	52	0.0506	6.51e-28	1.21e-25
GOBP_GLAND_DEVELOPMENT	432	The process whose specific outcome is the progression of a gland over time, from its formation to the mature structure. A gland is an organ specialised for secretion. [GOC:jid]	37	0.0856	6.65e-28	1.21e-25
GOBP_RESPONSE_TO_OXYGEN_CONTAINING_COMPOUND	1653	Any process that results in a change in state or activity of a cell or an organism (in terms of movement, secretion, enzyme production, gene expression, etc.) as a result of an oxygen-containing compound stimulus. [GOC:pr, GOC:TermGenie]	64	0.0387	7.97e-28	1.43e-25
GOBP_REGULATION_OF_HEMOPOIESIS	374	Any process that modulates the frequency, rate or extent of hemopoiesis. [GO_REF:0000058, GOC:pad, GOC:PARL, GOC:TermGenie, PMID:20080761]	35	0.0936	9.49e-28	1.67e-25
GOBP_HEART_DEVELOPMENT	595	The process whose specific outcome is the progression of the heart over time, from its formation to the mature structure. The heart is a hollow, muscular organ, which, by contracting rhythmically, keeps up the circulation of the blood. [GOC:jid, UBERON:0000948]	41	0.0689	3.8e-27	6.59e-25
GOMF_DNA_BINDING_TRANSCRIPTION_FACTOR_ACTIVITY	1425	A transcription regulator activity that modulates transcription of gene sets via selective and non-covalent binding to a specific double-stranded genomic DNA sequence (sometimes referred to as a motif) within a cis-regulatory region. Regulatory regions include promoters (proximal and distal) and enhancers. Genes are transcriptional units, and include bacterial operons. [GOC:txnOH-2018]	59	0.0414	4.17e-27	7.11e-25
GOBP_CHROMOSOME_ORGANIZATION	1033	A process that is carried out at the cellular level that results in the assembly, arrangement of constituent parts, or disassembly of chromosomes, structures composed of a very long molecule of DNA and associated proteins that carries hereditary information. This term covers covalent modifications at the molecular level as well as spatial relationships among the major components of a chromosome. …	51	0.0494	7.12e-27	1.2e-24
GOBP_CELL_CYCLE	1779	The progression of biochemical and morphological phases and events that occur in a cell during successive cell replication or nuclear replication events. Canonically, the cell cycle comprises the replication and segregation of genetic material followed by the division of the cell, but in endocycles or syncytial cells nuclear replication or nuclear division may not be followed by cell division. [G…	65	0.0365	7.28e-27	1.2e-24
GOMF_DNA_BINDING_TRANSCRIPTION_FACTOR_BINDING	469	Binding to a DNA-binding transcription factor, a protein that interacts with a specific DNA sequence (sometimes referred to as a motif) within the regulatory region of a gene to modulate transcription. [GOC:txnOH-2018]	37	0.0789	1.25e-26	2.03e-24
GOBP_LOCOMOTION	1921	Self-propelled movement of a cell or organism from one location to another. [GOC:dgh]	67	0.0349	1.45e-26	2.33e-24
GOBP_HEAD_DEVELOPMENT	795	The biological process whose specific outcome is the progression of a head from an initial condition to its mature state. The head is the anterior-most division of the body. [GOC:dph]	45	0.0566	3.6e-26	5.67e-24
GOBP_POSITIVE_REGULATION_OF_INTRACELLULAR_SIGNAL_TRANSDUCTION	985	Any process that activates or increases the frequency, rate or extent of intracellular signal transduction. [GOC:BHF, GOC:dph, GOC:signaling, GOC:tb, GOC:TermGenie]	49	0.0497	5.69e-26	8.83e-24
GOBP_CELL_MIGRATION	1556	The controlled self-propelled movement of a cell from one site to a destination guided by molecular cues. Cell migration is a central process in the development and maintenance of multicellular organisms. [GOC:cjm, GOC:dph, GOC:ems, GOC:pf, Wikipedia:Cell_migration]	59	0.0379	3.73e-25	5.7e-23
GOBP_GROWTH	950	The increase in size or mass of an entire organism, a part of an organism or a cell. [GOC:bf, GOC:ma]	47	0.0495	8.02e-25	1.21e-22
GOBP_EPITHELIAL_TUBE_MORPHOGENESIS	328	The process in which the anatomical structures of a tube are generated and organized from an epithelium. Epithelial tubes transport gases, liquids and cells from one site to another and form the basic structure of many organs and tissues, with tube shape and organization varying from the single-celled excretory organ in Caenorhabditis elegans to the branching trees of the mammalian kidney and ins…	31	0.0945	8.25e-25	1.23e-22
GOBP_EMBRYONIC_MORPHOGENESIS	607	The process in which anatomical structures are generated and organized during the embryonic phase. The embryonic phase begins with zygote formation. The end of the embryonic phase is organism-specific. For example, it would be at birth for mammals, larval hatching for insects and seed dormancy in plants. [GOC:jid, GOC:mtg_sensu]	39	0.0643	9.66e-25	1.42e-22
GOMF_DNA_BINDING_TRANSCRIPTION_ACTIVATOR_ACTIVITY	464	A DNA-binding transcription factor activity that activates or increases transcription of specific gene sets. [GOC:txnOH-2018]	35	0.0754	1.39e-24	2.02e-22
GOBP_REPRODUCTIVE_SYSTEM_DEVELOPMENT	437	The progression of the reproductive system over time from its formation to the mature structure. The reproductive system consists of the organs that function in reproduction. [GOC:dph]	34	0.0778	2.43e-24	3.47e-22
GOBP_EPITHELIAL_CELL_DIFFERENTIATION	670	The process in which a relatively unspecialized cell acquires specialized features of an epithelial cell, any of the cells making up an epithelium. [GOC:ecd, PMID:11839751]	40	0.0597	3.56e-24	5.01e-22
GOBP_HOMEOSTATIC_PROCESS	1810	Any biological process involved in the maintenance of an internal steady state. [GOC:jl, ISBN:0395825172]	62	0.0343	3.97e-24	5.5e-22
GOBP_TRANSMEMBRANE_RECEPTOR_PROTEIN_TYROSINE_KINASE_SIGNALING_PATHWAY	634	A series of molecular signals initiated by the binding of an extracellular ligand to a receptor on the surface of the target cell where the receptor possesses tyrosine kinase activity, and ending with regulation of a downstream cellular process, e.g. transcription. [GOC:ceb, GOC:signaling]	39	0.0615	4.68e-24	6.41e-22
GOBP_SKELETAL_SYSTEM_DEVELOPMENT	523	The process whose specific outcome is the progression of the skeleton over time, from its formation to the mature structure. The skeleton is the bony framework of the body in vertebrates (endoskeleton) or the hard outer envelope of insects (exoskeleton or dermoskeleton). [GOC:dph, GOC:jid, GOC:tb]	36	0.0688	6.62e-24	8.95e-22
GOBP_POSITIVE_REGULATION_OF_CELL_POPULATION_PROLIFERATION	959	Any process that activates or increases the rate or extent of cell proliferation. [GOC:go_curators]	46	0.048	9.49e-24	1.27e-21
GOBP_NEGATIVE_REGULATION_OF_RESPONSE_TO_STIMULUS	1664	Any process that stops, prevents, or reduces the frequency, rate or extent of a response to a stimulus. Response to stimulus is a change in state or activity of a cell or an organism (in terms of movement, secretion, enzyme production, gene expression, etc.) as a result of a stimulus. [GOC:jid]	59	0.0355	1.09e-23	1.43e-21
GOMF_PROTEIN_CONTAINING_COMPLEX_BINDING	1273	Binding to a macromolecular complex. [GOC:jl]	52	0.0408	1.29e-23	1.68e-21
GOBP_PEPTIDYL_AMINO_ACID_MODIFICATION	1278	The alteration of an amino acid residue in a peptide. [GOC:mah]	52	0.0407	1.54e-23	1.98e-21
GOBP_NEGATIVE_REGULATION_OF_MULTICELLULAR_ORGANISMAL_PROCESS	1124	Any process that stops, prevents, or reduces the frequency, rate or extent of an organismal process, the processes pertinent to the function of an organism above the cellular level; includes the integrated processes of tissues and organs. [GOC:ai]	49	0.0436	1.79e-23	2.27e-21
GOMF_CHROMATIN_BINDING	579	Binding to chromatin, the network of fibers of DNA, protein, and sometimes RNA, that make up the chromosomes of the eukaryotic nucleus during interphase. [GOC:jl, ISBN:0198506732, PMID:20404130]	37	0.0639	1.98e-23	2.49e-21
GOBP_BIOLOGICAL_ADHESION	1515	The attachment of a cell or organism to a substrate, another cell, or other organism. Biological adhesion includes intracellular attachment between membrane regions. [GOC:isa_complete]	56	0.037	2.44e-23	3.03e-21
GOBP_CELLULAR_RESPONSE_TO_HORMONE_STIMULUS	583	Any process that results in a change in state or activity of a cell (in terms of movement, secretion, enzyme production, gene expression, etc.) as a result of a hormone stimulus. [GOC:mah]	37	0.0635	2.51e-23	3.08e-21
GOBP_REGULATION_OF_TRANSFERASE_ACTIVITY	888	Any process that modulates the frequency, rate or extent of transferase activity, the catalysis of the transfer of a group, e.g. a methyl group, glycosyl group, acyl group, phosphorus-containing, or other groups, from one compound (generally regarded as the donor) to another compound (generally regarded as the acceptor). Transferase is the systematic name for any enzyme of EC class 2. [GOC:ai]	44	0.0495	2.72e-23	3.29e-21
GOMF_KINASE_BINDING	754	Binding to a kinase, any enzyme that catalyzes the transfer of a phosphate group. [GOC:jl]	41	0.0544	3.08e-23	3.68e-21
GOBP_REGULATION_OF_RESPONSE_TO_STRESS	1364	Any process that modulates the frequency, rate or extent of a response to stress. Response to stress is a change in state or activity of a cell or an organism (in terms of movement, secretion, enzyme production, gene expression, etc.) as a result of a disturbance in organismal or cellular homeostasis, usually, but not necessarily, exogenous (e.g. temperature, humidity, ionizing radiation). [GOC:d…	53	0.0389	4.5e-23	5.32e-21
GOBP_REGULATION_OF_LEUKOCYTE_DIFFERENTIATION	285	Any process that modulates the frequency, rate or extent of leukocyte differentiation. [GOC:add, GOC:TermGenie]	28	0.0982	5.7e-23	6.67e-21
GOBP_POSITIVE_REGULATION_OF_PROTEIN_METABOLIC_PROCESS	1488	Any process that activates or increases the frequency, rate or extent of the chemical reactions and pathways involving a protein. [GOC:ai]	55	0.037	6.4e-23	7.39e-21
GOBP_VASCULATURE_DEVELOPMENT	819	The process whose specific outcome is the progression of the vasculature over time, from its formation to the mature structure. The vasculature is an interconnected tubular multi-tissue structure that contains fluid that is actively transported around the organism. [GOC:dph, UBERON:0002409]	42	0.0513	8.03e-23	9.18e-21
GOMF_PROTEIN_DOMAIN_SPECIFIC_BINDING	687	Binding to a specific domain of a protein. [GOC:go_curators]	39	0.0568	8.38e-23	9.48e-21
GOBP_POSITIVE_REGULATION_OF_CELLULAR_COMPONENT_ORGANIZATION	1023	Any process that activates or increases the frequency, rate or extent of a process involved in the formation, arrangement of constituent parts, or disassembly of cell structures, including the plasma membrane and any external encapsulating structures such as the cell wall and cell envelope. [GOC:ai]	46	0.045	1.33e-22	1.48e-20
GOBP_NEGATIVE_REGULATION_OF_CELL_POPULATION_PROLIFERATION	785	Any process that stops, prevents or reduces the rate or extent of cell proliferation. [GOC:go_curators]	41	0.0522	1.38e-22	1.52e-20
GOBP_CELLULAR_RESPONSE_TO_NITROGEN_COMPOUND	698	Any process that results in a change in state or activity of a cell (in terms of movement, secretion, enzyme production, gene expression, etc.) as a result of a nitrogen compound stimulus. [GOC:pr, GOC:TermGenie]	39	0.0559	1.48e-22	1.62e-20
GOBP_RESPONSE_TO_HORMONE	842	Any process that results in a change in state or activity of a cell or an organism (in terms of movement, secretion, enzyme production, gene expression, etc.) as a result of a hormone stimulus. [GOC:jl]	42	0.0499	2.29e-22	2.48e-20
GOCC_NUCLEAR_PROTEIN_CONTAINING_COMPLEX	1250	A stable assembly of two or more macromolecules, i.e. proteins, nucleic acids, carbohydrates or lipids, in which at least one component is a protein and the constituent parts function together in the nucleus. [GOC:pg]	50	0.04	2.55e-22	2.73e-20
GOBP_REGULATION_OF_CELL_ADHESION	762	Any process that modulates the frequency, rate or extent of attachment of a cell to another cell or to the extracellular matrix. [GOC:mah]	40	0.0525	3.93e-22	4.17e-20
GOBP_REGULATION_OF_PROTEIN_PHOSPHORYLATION	1104	Any process that modulates the frequency, rate or extent of addition of phosphate groups into an amino acid in a protein. [GOC:hjd]	47	0.0426	4.17e-22	4.38e-20
GOBP_DNA_METABOLIC_PROCESS	912	Any cellular metabolic process involving deoxyribonucleic acid. This is one of the two main types of nucleic acid, consisting of a long, unbranched macromolecule formed from one, or more commonly, two, strands of linked deoxyribonucleotides. [ISBN:0198506732]	43	0.0471	6.02e-22	6.26e-20
Gene/Gene Set Overlap Matrix
Entrez Gene Id	Gene Symbol	Gene Description	GOBP_POSITIVE_REGULATION_OF_NUCLEOBASE_CONTAINING_COMPOUND_METABOLIC_PROCESS	GOBP_POSITIVE_REGULATION_OF_RNA_METABOLIC_PROCESS	GOBP_REGULATION_OF_CELL_DIFFERENTIATION	GOBP_TISSUE_DEVELOPMENT	GOBP_POSITIVE_REGULATION_OF_CELLULAR_BIOSYNTHETIC_PROCESS	GOBP_IMMUNE_SYSTEM_DEVELOPMENT	GOMF_TRANSCRIPTION_REGULATOR_ACTIVITY	GOBP_CELLULAR_RESPONSE_TO_ENDOGENOUS_STIMULUS	GOBP_ANIMAL_ORGAN_MORPHOGENESIS	GOBP_TUBE_DEVELOPMENT	GOBP_EPITHELIUM_DEVELOPMENT	GOCC_CHROMOSOME	GOBP_POSITIVE_REGULATION_OF_TRANSCRIPTION_BY_RNA_POLYMERASE_II	GOBP_PROGRAMMED_CELL_DEATH	GOBP_RESPONSE_TO_ENDOGENOUS_STIMULUS	GOBP_REGULATION_OF_CELL_DEATH	GOBP_REGULATION_OF_CELL_POPULATION_PROLIFERATION	GOBP_NEGATIVE_REGULATION_OF_BIOSYNTHETIC_PROCESS	GOCC_CHROMATIN	GOBP_REGULATION_OF_MULTICELLULAR_ORGANISMAL_DEVELOPMENT	GOBP_NEGATIVE_REGULATION_OF_NUCLEOBASE_CONTAINING_COMPOUND_METABOLIC_PROCESS	GOBP_TUBE_MORPHOGENESIS	GOBP_EMBRYO_DEVELOPMENT	GOMF_SEQUENCE_SPECIFIC_DNA_BINDING	GOBP_NEGATIVE_REGULATION_OF_DEVELOPMENTAL_PROCESS	GOBP_ENZYME_LINKED_RECEPTOR_PROTEIN_SIGNALING_PATHWAY	GOBP_ANATOMICAL_STRUCTURE_FORMATION_INVOLVED_IN_MORPHOGENESIS	GOBP_TISSUE_MORPHOGENESIS	GOBP_CIRCULATORY_SYSTEM_DEVELOPMENT	GOBP_CELL_ACTIVATION	GOBP_POSITIVE_REGULATION_OF_GENE_EXPRESSION	GOBP_REGULATION_OF_INTRACELLULAR_SIGNAL_TRANSDUCTION	GOBP_POSITIVE_REGULATION_OF_DEVELOPMENTAL_PROCESS	GOBP_POSITIVE_REGULATION_OF_MULTICELLULAR_ORGANISMAL_PROCESS	GOBP_EMBRYO_DEVELOPMENT_ENDING_IN_BIRTH_OR_EGG_HATCHING	GOBP_CELLULAR_RESPONSE_TO_STRESS	GOBP_LEUKOCYTE_DIFFERENTIATION	GOBP_PHOSPHORYLATION	GOBP_REGULATION_OF_IMMUNE_SYSTEM_PROCESS	GOBP_LYMPHOCYTE_ACTIVATION	GOBP_POSITIVE_REGULATION_OF_SIGNALING	GOBP_NEGATIVE_REGULATION_OF_CELL_DEATH	GOBP_NEGATIVE_REGULATION_OF_CELL_DIFFERENTIATION	GOBP_POSITIVE_REGULATION_OF_MOLECULAR_FUNCTION	GOMF_TRANSCRIPTION_FACTOR_BINDING	GOBP_NEGATIVE_REGULATION_OF_TRANSCRIPTION_BY_RNA_POLYMERASE_II	GOBP_MORPHOGENESIS_OF_AN_EPITHELIUM
5914	RARA	retinoic acid receptor alpha [Source:HGNC Symbol;Acc:HGNC:9864]	GOBP_POSITIVE_REGULATION_OF_NUCLEOBASE_CONTAINING_COMPOUND_METABOLIC_PROCESS	GOBP_POSITIVE_REGULATION_OF_RNA_METABOLIC_PROCESS	GOBP_REGULATION_OF_CELL_DIFFERENTIATION	GOBP_TISSUE_DEVELOPMENT	GOBP_POSITIVE_REGULATION_OF_CELLULAR_BIOSYNTHETIC_PROCESS	GOBP_IMMUNE_SYSTEM_DEVELOPMENT	GOMF_TRANSCRIPTION_REGULATOR_ACTIVITY	GOBP_CELLULAR_RESPONSE_TO_ENDOGENOUS_STIMULUS	GOBP_ANIMAL_ORGAN_MORPHOGENESIS	GOBP_TUBE_DEVELOPMENT	GOBP_EPITHELIUM_DEVELOPMENT	GOCC_CHROMOSOME	GOBP_POSITIVE_REGULATION_OF_TRANSCRIPTION_BY_RNA_POLYMERASE_II	GOBP_PROGRAMMED_CELL_DEATH	GOBP_RESPONSE_TO_ENDOGENOUS_STIMULUS	GOBP_REGULATION_OF_CELL_DEATH	GOBP_REGULATION_OF_CELL_POPULATION_PROLIFERATION	GOBP_NEGATIVE_REGULATION_OF_BIOSYNTHETIC_PROCESS	GOCC_CHROMATIN	GOBP_REGULATION_OF_MULTICELLULAR_ORGANISMAL_DEVELOPMENT	GOBP_NEGATIVE_REGULATION_OF_NUCLEOBASE_CONTAINING_COMPOUND_METABOLIC_PROCESS	GOBP_TUBE_MORPHOGENESIS	GOBP_EMBRYO_DEVELOPMENT	GOMF_SEQUENCE_SPECIFIC_DNA_BINDING	GOBP_NEGATIVE_REGULATION_OF_DEVELOPMENTAL_PROCESS		GOBP_ANATOMICAL_STRUCTURE_FORMATION_INVOLVED_IN_MORPHOGENESIS	GOBP_TISSUE_MORPHOGENESIS	GOBP_CIRCULATORY_SYSTEM_DEVELOPMENT	GOBP_CELL_ACTIVATION	GOBP_POSITIVE_REGULATION_OF_GENE_EXPRESSION		GOBP_POSITIVE_REGULATION_OF_DEVELOPMENTAL_PROCESS	GOBP_POSITIVE_REGULATION_OF_MULTICELLULAR_ORGANISMAL_PROCESS	GOBP_EMBRYO_DEVELOPMENT_ENDING_IN_BIRTH_OR_EGG_HATCHING		GOBP_LEUKOCYTE_DIFFERENTIATION	GOBP_PHOSPHORYLATION	GOBP_REGULATION_OF_IMMUNE_SYSTEM_PROCESS	GOBP_LYMPHOCYTE_ACTIVATION			GOBP_NEGATIVE_REGULATION_OF_CELL_DIFFERENTIATION	GOBP_POSITIVE_REGULATION_OF_MOLECULAR_FUNCTION	GOMF_TRANSCRIPTION_FACTOR_BINDING	GOBP_NEGATIVE_REGULATION_OF_TRANSCRIPTION_BY_RNA_POLYMERASE_II	GOBP_MORPHOGENESIS_OF_AN_EPITHELIUM
4609	MYC	MYC proto-oncogene, bHLH transcription factor [Source:HGNC Symbol;Acc:HGNC:7553]	GOBP_POSITIVE_REGULATION_OF_NUCLEOBASE_CONTAINING_COMPOUND_METABOLIC_PROCESS	GOBP_POSITIVE_REGULATION_OF_RNA_METABOLIC_PROCESS	GOBP_REGULATION_OF_CELL_DIFFERENTIATION	GOBP_TISSUE_DEVELOPMENT	GOBP_POSITIVE_REGULATION_OF_CELLULAR_BIOSYNTHETIC_PROCESS	GOBP_IMMUNE_SYSTEM_DEVELOPMENT	GOMF_TRANSCRIPTION_REGULATOR_ACTIVITY	GOBP_CELLULAR_RESPONSE_TO_ENDOGENOUS_STIMULUS	GOBP_ANIMAL_ORGAN_MORPHOGENESIS	GOBP_TUBE_DEVELOPMENT	GOBP_EPITHELIUM_DEVELOPMENT	GOCC_CHROMOSOME	GOBP_POSITIVE_REGULATION_OF_TRANSCRIPTION_BY_RNA_POLYMERASE_II	GOBP_PROGRAMMED_CELL_DEATH	GOBP_RESPONSE_TO_ENDOGENOUS_STIMULUS	GOBP_REGULATION_OF_CELL_DEATH	GOBP_REGULATION_OF_CELL_POPULATION_PROLIFERATION	GOBP_NEGATIVE_REGULATION_OF_BIOSYNTHETIC_PROCESS	GOCC_CHROMATIN	GOBP_REGULATION_OF_MULTICELLULAR_ORGANISMAL_DEVELOPMENT	GOBP_NEGATIVE_REGULATION_OF_NUCLEOBASE_CONTAINING_COMPOUND_METABOLIC_PROCESS	GOBP_TUBE_MORPHOGENESIS	GOBP_EMBRYO_DEVELOPMENT	GOMF_SEQUENCE_SPECIFIC_DNA_BINDING	GOBP_NEGATIVE_REGULATION_OF_DEVELOPMENTAL_PROCESS			GOBP_TISSUE_MORPHOGENESIS			GOBP_POSITIVE_REGULATION_OF_GENE_EXPRESSION	GOBP_REGULATION_OF_INTRACELLULAR_SIGNAL_TRANSDUCTION	GOBP_POSITIVE_REGULATION_OF_DEVELOPMENTAL_PROCESS	GOBP_POSITIVE_REGULATION_OF_MULTICELLULAR_ORGANISMAL_PROCESS	GOBP_EMBRYO_DEVELOPMENT_ENDING_IN_BIRTH_OR_EGG_HATCHING	GOBP_CELLULAR_RESPONSE_TO_STRESS	GOBP_LEUKOCYTE_DIFFERENTIATION	GOBP_PHOSPHORYLATION	GOBP_REGULATION_OF_IMMUNE_SYSTEM_PROCESS		GOBP_POSITIVE_REGULATION_OF_SIGNALING	GOBP_NEGATIVE_REGULATION_OF_CELL_DEATH	GOBP_NEGATIVE_REGULATION_OF_CELL_DIFFERENTIATION	GOBP_POSITIVE_REGULATION_OF_MOLECULAR_FUNCTION	GOMF_TRANSCRIPTION_FACTOR_BINDING	GOBP_NEGATIVE_REGULATION_OF_TRANSCRIPTION_BY_RNA_POLYMERASE_II	GOBP_MORPHOGENESIS_OF_AN_EPITHELIUM
1499	CTNNB1	catenin beta 1 [Source:HGNC Symbol;Acc:HGNC:2514]	GOBP_POSITIVE_REGULATION_OF_NUCLEOBASE_CONTAINING_COMPOUND_METABOLIC_PROCESS	GOBP_POSITIVE_REGULATION_OF_RNA_METABOLIC_PROCESS	GOBP_REGULATION_OF_CELL_DIFFERENTIATION	GOBP_TISSUE_DEVELOPMENT	GOBP_POSITIVE_REGULATION_OF_CELLULAR_BIOSYNTHETIC_PROCESS	GOBP_IMMUNE_SYSTEM_DEVELOPMENT	GOMF_TRANSCRIPTION_REGULATOR_ACTIVITY	GOBP_CELLULAR_RESPONSE_TO_ENDOGENOUS_STIMULUS	GOBP_ANIMAL_ORGAN_MORPHOGENESIS	GOBP_TUBE_DEVELOPMENT	GOBP_EPITHELIUM_DEVELOPMENT	GOCC_CHROMOSOME	GOBP_POSITIVE_REGULATION_OF_TRANSCRIPTION_BY_RNA_POLYMERASE_II	GOBP_PROGRAMMED_CELL_DEATH	GOBP_RESPONSE_TO_ENDOGENOUS_STIMULUS	GOBP_REGULATION_OF_CELL_DEATH	GOBP_REGULATION_OF_CELL_POPULATION_PROLIFERATION	GOBP_NEGATIVE_REGULATION_OF_BIOSYNTHETIC_PROCESS	GOCC_CHROMATIN	GOBP_REGULATION_OF_MULTICELLULAR_ORGANISMAL_DEVELOPMENT	GOBP_NEGATIVE_REGULATION_OF_NUCLEOBASE_CONTAINING_COMPOUND_METABOLIC_PROCESS	GOBP_TUBE_MORPHOGENESIS	GOBP_EMBRYO_DEVELOPMENT		GOBP_NEGATIVE_REGULATION_OF_DEVELOPMENTAL_PROCESS	GOBP_ENZYME_LINKED_RECEPTOR_PROTEIN_SIGNALING_PATHWAY	GOBP_ANATOMICAL_STRUCTURE_FORMATION_INVOLVED_IN_MORPHOGENESIS	GOBP_TISSUE_MORPHOGENESIS	GOBP_CIRCULATORY_SYSTEM_DEVELOPMENT	GOBP_CELL_ACTIVATION	GOBP_POSITIVE_REGULATION_OF_GENE_EXPRESSION	GOBP_REGULATION_OF_INTRACELLULAR_SIGNAL_TRANSDUCTION	GOBP_POSITIVE_REGULATION_OF_DEVELOPMENTAL_PROCESS	GOBP_POSITIVE_REGULATION_OF_MULTICELLULAR_ORGANISMAL_PROCESS	GOBP_EMBRYO_DEVELOPMENT_ENDING_IN_BIRTH_OR_EGG_HATCHING	GOBP_CELLULAR_RESPONSE_TO_STRESS	GOBP_LEUKOCYTE_DIFFERENTIATION		GOBP_REGULATION_OF_IMMUNE_SYSTEM_PROCESS	GOBP_LYMPHOCYTE_ACTIVATION	GOBP_POSITIVE_REGULATION_OF_SIGNALING	GOBP_NEGATIVE_REGULATION_OF_CELL_DEATH	GOBP_NEGATIVE_REGULATION_OF_CELL_DIFFERENTIATION	GOBP_POSITIVE_REGULATION_OF_MOLECULAR_FUNCTION	GOMF_TRANSCRIPTION_FACTOR_BINDING	GOBP_NEGATIVE_REGULATION_OF_TRANSCRIPTION_BY_RNA_POLYMERASE_II	GOBP_MORPHOGENESIS_OF_AN_EPITHELIUM
2296	FOXC1	forkhead box C1 [Source:HGNC Symbol;Acc:HGNC:3800]	GOBP_POSITIVE_REGULATION_OF_NUCLEOBASE_CONTAINING_COMPOUND_METABOLIC_PROCESS	GOBP_POSITIVE_REGULATION_OF_RNA_METABOLIC_PROCESS	GOBP_REGULATION_OF_CELL_DIFFERENTIATION	GOBP_TISSUE_DEVELOPMENT	GOBP_POSITIVE_REGULATION_OF_CELLULAR_BIOSYNTHETIC_PROCESS	GOBP_IMMUNE_SYSTEM_DEVELOPMENT	GOMF_TRANSCRIPTION_REGULATOR_ACTIVITY	GOBP_CELLULAR_RESPONSE_TO_ENDOGENOUS_STIMULUS	GOBP_ANIMAL_ORGAN_MORPHOGENESIS	GOBP_TUBE_DEVELOPMENT	GOBP_EPITHELIUM_DEVELOPMENT	GOCC_CHROMOSOME	GOBP_POSITIVE_REGULATION_OF_TRANSCRIPTION_BY_RNA_POLYMERASE_II	GOBP_PROGRAMMED_CELL_DEATH	GOBP_RESPONSE_TO_ENDOGENOUS_STIMULUS	GOBP_REGULATION_OF_CELL_DEATH		GOBP_NEGATIVE_REGULATION_OF_BIOSYNTHETIC_PROCESS	GOCC_CHROMATIN	GOBP_REGULATION_OF_MULTICELLULAR_ORGANISMAL_DEVELOPMENT	GOBP_NEGATIVE_REGULATION_OF_NUCLEOBASE_CONTAINING_COMPOUND_METABOLIC_PROCESS	GOBP_TUBE_MORPHOGENESIS	GOBP_EMBRYO_DEVELOPMENT	GOMF_SEQUENCE_SPECIFIC_DNA_BINDING	GOBP_NEGATIVE_REGULATION_OF_DEVELOPMENTAL_PROCESS	GOBP_ENZYME_LINKED_RECEPTOR_PROTEIN_SIGNALING_PATHWAY	GOBP_ANATOMICAL_STRUCTURE_FORMATION_INVOLVED_IN_MORPHOGENESIS	GOBP_TISSUE_MORPHOGENESIS	GOBP_CIRCULATORY_SYSTEM_DEVELOPMENT		GOBP_POSITIVE_REGULATION_OF_GENE_EXPRESSION		GOBP_POSITIVE_REGULATION_OF_DEVELOPMENTAL_PROCESS	GOBP_POSITIVE_REGULATION_OF_MULTICELLULAR_ORGANISMAL_PROCESS	GOBP_EMBRYO_DEVELOPMENT_ENDING_IN_BIRTH_OR_EGG_HATCHING							GOBP_NEGATIVE_REGULATION_OF_CELL_DEATH		GOBP_POSITIVE_REGULATION_OF_MOLECULAR_FUNCTION	GOMF_TRANSCRIPTION_FACTOR_BINDING	GOBP_NEGATIVE_REGULATION_OF_TRANSCRIPTION_BY_RNA_POLYMERASE_II
6935	ZEB1	zinc finger E-box binding homeobox 1 [Source:HGNC Symbol;Acc:HGNC:11642]	GOBP_POSITIVE_REGULATION_OF_NUCLEOBASE_CONTAINING_COMPOUND_METABOLIC_PROCESS	GOBP_POSITIVE_REGULATION_OF_RNA_METABOLIC_PROCESS	GOBP_REGULATION_OF_CELL_DIFFERENTIATION	GOBP_TISSUE_DEVELOPMENT	GOBP_POSITIVE_REGULATION_OF_CELLULAR_BIOSYNTHETIC_PROCESS	GOBP_IMMUNE_SYSTEM_DEVELOPMENT	GOMF_TRANSCRIPTION_REGULATOR_ACTIVITY	GOBP_CELLULAR_RESPONSE_TO_ENDOGENOUS_STIMULUS	GOBP_ANIMAL_ORGAN_MORPHOGENESIS	GOBP_TUBE_DEVELOPMENT	GOBP_EPITHELIUM_DEVELOPMENT	GOCC_CHROMOSOME	GOBP_POSITIVE_REGULATION_OF_TRANSCRIPTION_BY_RNA_POLYMERASE_II		GOBP_RESPONSE_TO_ENDOGENOUS_STIMULUS		GOBP_REGULATION_OF_CELL_POPULATION_PROLIFERATION	GOBP_NEGATIVE_REGULATION_OF_BIOSYNTHETIC_PROCESS	GOCC_CHROMATIN	GOBP_REGULATION_OF_MULTICELLULAR_ORGANISMAL_DEVELOPMENT	GOBP_NEGATIVE_REGULATION_OF_NUCLEOBASE_CONTAINING_COMPOUND_METABOLIC_PROCESS	GOBP_TUBE_MORPHOGENESIS	GOBP_EMBRYO_DEVELOPMENT	GOMF_SEQUENCE_SPECIFIC_DNA_BINDING	GOBP_NEGATIVE_REGULATION_OF_DEVELOPMENTAL_PROCESS	GOBP_ENZYME_LINKED_RECEPTOR_PROTEIN_SIGNALING_PATHWAY				GOBP_CELL_ACTIVATION			GOBP_POSITIVE_REGULATION_OF_DEVELOPMENTAL_PROCESS		GOBP_EMBRYO_DEVELOPMENT_ENDING_IN_BIRTH_OR_EGG_HATCHING		GOBP_LEUKOCYTE_DIFFERENTIATION		GOBP_REGULATION_OF_IMMUNE_SYSTEM_PROCESS	GOBP_LYMPHOCYTE_ACTIVATION			GOBP_NEGATIVE_REGULATION_OF_CELL_DIFFERENTIATION			GOBP_NEGATIVE_REGULATION_OF_TRANSCRIPTION_BY_RNA_POLYMERASE_II
51176	LEF1	lymphoid enhancer binding factor 1 [Source:HGNC Symbol;Acc:HGNC:6551]	GOBP_POSITIVE_REGULATION_OF_NUCLEOBASE_CONTAINING_COMPOUND_METABOLIC_PROCESS	GOBP_POSITIVE_REGULATION_OF_RNA_METABOLIC_PROCESS	GOBP_REGULATION_OF_CELL_DIFFERENTIATION	GOBP_TISSUE_DEVELOPMENT	GOBP_POSITIVE_REGULATION_OF_CELLULAR_BIOSYNTHETIC_PROCESS	GOBP_IMMUNE_SYSTEM_DEVELOPMENT	GOMF_TRANSCRIPTION_REGULATOR_ACTIVITY	GOBP_CELLULAR_RESPONSE_TO_ENDOGENOUS_STIMULUS	GOBP_ANIMAL_ORGAN_MORPHOGENESIS	GOBP_TUBE_DEVELOPMENT	GOBP_EPITHELIUM_DEVELOPMENT		GOBP_POSITIVE_REGULATION_OF_TRANSCRIPTION_BY_RNA_POLYMERASE_II	GOBP_PROGRAMMED_CELL_DEATH	GOBP_RESPONSE_TO_ENDOGENOUS_STIMULUS	GOBP_REGULATION_OF_CELL_DEATH	GOBP_REGULATION_OF_CELL_POPULATION_PROLIFERATION	GOBP_NEGATIVE_REGULATION_OF_BIOSYNTHETIC_PROCESS		GOBP_REGULATION_OF_MULTICELLULAR_ORGANISMAL_DEVELOPMENT	GOBP_NEGATIVE_REGULATION_OF_NUCLEOBASE_CONTAINING_COMPOUND_METABOLIC_PROCESS	GOBP_TUBE_MORPHOGENESIS	GOBP_EMBRYO_DEVELOPMENT	GOMF_SEQUENCE_SPECIFIC_DNA_BINDING	GOBP_NEGATIVE_REGULATION_OF_DEVELOPMENTAL_PROCESS	GOBP_ENZYME_LINKED_RECEPTOR_PROTEIN_SIGNALING_PATHWAY	GOBP_ANATOMICAL_STRUCTURE_FORMATION_INVOLVED_IN_MORPHOGENESIS	GOBP_TISSUE_MORPHOGENESIS	GOBP_CIRCULATORY_SYSTEM_DEVELOPMENT	GOBP_CELL_ACTIVATION	GOBP_POSITIVE_REGULATION_OF_GENE_EXPRESSION		GOBP_POSITIVE_REGULATION_OF_DEVELOPMENTAL_PROCESS	GOBP_POSITIVE_REGULATION_OF_MULTICELLULAR_ORGANISMAL_PROCESS	GOBP_EMBRYO_DEVELOPMENT_ENDING_IN_BIRTH_OR_EGG_HATCHING		GOBP_LEUKOCYTE_DIFFERENTIATION		GOBP_REGULATION_OF_IMMUNE_SYSTEM_PROCESS	GOBP_LYMPHOCYTE_ACTIVATION	GOBP_POSITIVE_REGULATION_OF_SIGNALING	GOBP_NEGATIVE_REGULATION_OF_CELL_DEATH			GOMF_TRANSCRIPTION_FACTOR_BINDING	GOBP_NEGATIVE_REGULATION_OF_TRANSCRIPTION_BY_RNA_POLYMERASE_II	GOBP_MORPHOGENESIS_OF_AN_EPITHELIUM
25	ABL1	ABL proto-oncogene 1, non-receptor tyrosine kinase [Source:HGNC Symbol;Acc:HGNC:76]	GOBP_POSITIVE_REGULATION_OF_NUCLEOBASE_CONTAINING_COMPOUND_METABOLIC_PROCESS	GOBP_POSITIVE_REGULATION_OF_RNA_METABOLIC_PROCESS	GOBP_REGULATION_OF_CELL_DIFFERENTIATION	GOBP_TISSUE_DEVELOPMENT	GOBP_POSITIVE_REGULATION_OF_CELLULAR_BIOSYNTHETIC_PROCESS	GOBP_IMMUNE_SYSTEM_DEVELOPMENT	GOMF_TRANSCRIPTION_REGULATOR_ACTIVITY	GOBP_CELLULAR_RESPONSE_TO_ENDOGENOUS_STIMULUS	GOBP_ANIMAL_ORGAN_MORPHOGENESIS	GOBP_TUBE_DEVELOPMENT	GOBP_EPITHELIUM_DEVELOPMENT		GOBP_POSITIVE_REGULATION_OF_TRANSCRIPTION_BY_RNA_POLYMERASE_II	GOBP_PROGRAMMED_CELL_DEATH	GOBP_RESPONSE_TO_ENDOGENOUS_STIMULUS	GOBP_REGULATION_OF_CELL_DEATH	GOBP_REGULATION_OF_CELL_POPULATION_PROLIFERATION			GOBP_REGULATION_OF_MULTICELLULAR_ORGANISMAL_DEVELOPMENT		GOBP_TUBE_MORPHOGENESIS	GOBP_EMBRYO_DEVELOPMENT	GOMF_SEQUENCE_SPECIFIC_DNA_BINDING	GOBP_NEGATIVE_REGULATION_OF_DEVELOPMENTAL_PROCESS	GOBP_ENZYME_LINKED_RECEPTOR_PROTEIN_SIGNALING_PATHWAY	GOBP_ANATOMICAL_STRUCTURE_FORMATION_INVOLVED_IN_MORPHOGENESIS	GOBP_TISSUE_MORPHOGENESIS	GOBP_CIRCULATORY_SYSTEM_DEVELOPMENT	GOBP_CELL_ACTIVATION	GOBP_POSITIVE_REGULATION_OF_GENE_EXPRESSION	GOBP_REGULATION_OF_INTRACELLULAR_SIGNAL_TRANSDUCTION	GOBP_POSITIVE_REGULATION_OF_DEVELOPMENTAL_PROCESS	GOBP_POSITIVE_REGULATION_OF_MULTICELLULAR_ORGANISMAL_PROCESS	GOBP_EMBRYO_DEVELOPMENT_ENDING_IN_BIRTH_OR_EGG_HATCHING	GOBP_CELLULAR_RESPONSE_TO_STRESS	GOBP_LEUKOCYTE_DIFFERENTIATION	GOBP_PHOSPHORYLATION	GOBP_REGULATION_OF_IMMUNE_SYSTEM_PROCESS	GOBP_LYMPHOCYTE_ACTIVATION	GOBP_POSITIVE_REGULATION_OF_SIGNALING	GOBP_NEGATIVE_REGULATION_OF_CELL_DEATH		GOBP_POSITIVE_REGULATION_OF_MOLECULAR_FUNCTION			GOBP_MORPHOGENESIS_OF_AN_EPITHELIUM
7157	TP53	tumor protein p53 [Source:HGNC Symbol;Acc:HGNC:11998]	GOBP_POSITIVE_REGULATION_OF_NUCLEOBASE_CONTAINING_COMPOUND_METABOLIC_PROCESS	GOBP_POSITIVE_REGULATION_OF_RNA_METABOLIC_PROCESS	GOBP_REGULATION_OF_CELL_DIFFERENTIATION	GOBP_TISSUE_DEVELOPMENT	GOBP_POSITIVE_REGULATION_OF_CELLULAR_BIOSYNTHETIC_PROCESS	GOBP_IMMUNE_SYSTEM_DEVELOPMENT	GOMF_TRANSCRIPTION_REGULATOR_ACTIVITY	GOBP_CELLULAR_RESPONSE_TO_ENDOGENOUS_STIMULUS	GOBP_ANIMAL_ORGAN_MORPHOGENESIS		GOBP_EPITHELIUM_DEVELOPMENT	GOCC_CHROMOSOME	GOBP_POSITIVE_REGULATION_OF_TRANSCRIPTION_BY_RNA_POLYMERASE_II	GOBP_PROGRAMMED_CELL_DEATH	GOBP_RESPONSE_TO_ENDOGENOUS_STIMULUS	GOBP_REGULATION_OF_CELL_DEATH	GOBP_REGULATION_OF_CELL_POPULATION_PROLIFERATION	GOBP_NEGATIVE_REGULATION_OF_BIOSYNTHETIC_PROCESS	GOCC_CHROMATIN	GOBP_REGULATION_OF_MULTICELLULAR_ORGANISMAL_DEVELOPMENT	GOBP_NEGATIVE_REGULATION_OF_NUCLEOBASE_CONTAINING_COMPOUND_METABOLIC_PROCESS		GOBP_EMBRYO_DEVELOPMENT	GOMF_SEQUENCE_SPECIFIC_DNA_BINDING	GOBP_NEGATIVE_REGULATION_OF_DEVELOPMENTAL_PROCESS	GOBP_ENZYME_LINKED_RECEPTOR_PROTEIN_SIGNALING_PATHWAY	GOBP_ANATOMICAL_STRUCTURE_FORMATION_INVOLVED_IN_MORPHOGENESIS		GOBP_CIRCULATORY_SYSTEM_DEVELOPMENT	GOBP_CELL_ACTIVATION	GOBP_POSITIVE_REGULATION_OF_GENE_EXPRESSION	GOBP_REGULATION_OF_INTRACELLULAR_SIGNAL_TRANSDUCTION	GOBP_POSITIVE_REGULATION_OF_DEVELOPMENTAL_PROCESS		GOBP_EMBRYO_DEVELOPMENT_ENDING_IN_BIRTH_OR_EGG_HATCHING	GOBP_CELLULAR_RESPONSE_TO_STRESS	GOBP_LEUKOCYTE_DIFFERENTIATION	GOBP_PHOSPHORYLATION		GOBP_LYMPHOCYTE_ACTIVATION	GOBP_POSITIVE_REGULATION_OF_SIGNALING	GOBP_NEGATIVE_REGULATION_OF_CELL_DEATH	GOBP_NEGATIVE_REGULATION_OF_CELL_DIFFERENTIATION		GOMF_TRANSCRIPTION_FACTOR_BINDING	GOBP_NEGATIVE_REGULATION_OF_TRANSCRIPTION_BY_RNA_POLYMERASE_II
5925	RB1	RB transcriptional corepressor 1 [Source:HGNC Symbol;Acc:HGNC:9884]	GOBP_POSITIVE_REGULATION_OF_NUCLEOBASE_CONTAINING_COMPOUND_METABOLIC_PROCESS	GOBP_POSITIVE_REGULATION_OF_RNA_METABOLIC_PROCESS	GOBP_REGULATION_OF_CELL_DIFFERENTIATION	GOBP_TISSUE_DEVELOPMENT	GOBP_POSITIVE_REGULATION_OF_CELLULAR_BIOSYNTHETIC_PROCESS	GOBP_IMMUNE_SYSTEM_DEVELOPMENT	GOMF_TRANSCRIPTION_REGULATOR_ACTIVITY	GOBP_CELLULAR_RESPONSE_TO_ENDOGENOUS_STIMULUS		GOBP_TUBE_DEVELOPMENT		GOCC_CHROMOSOME	GOBP_POSITIVE_REGULATION_OF_TRANSCRIPTION_BY_RNA_POLYMERASE_II	GOBP_PROGRAMMED_CELL_DEATH	GOBP_RESPONSE_TO_ENDOGENOUS_STIMULUS	GOBP_REGULATION_OF_CELL_DEATH	GOBP_REGULATION_OF_CELL_POPULATION_PROLIFERATION	GOBP_NEGATIVE_REGULATION_OF_BIOSYNTHETIC_PROCESS	GOCC_CHROMATIN	GOBP_REGULATION_OF_MULTICELLULAR_ORGANISMAL_DEVELOPMENT	GOBP_NEGATIVE_REGULATION_OF_NUCLEOBASE_CONTAINING_COMPOUND_METABOLIC_PROCESS			GOMF_SEQUENCE_SPECIFIC_DNA_BINDING	GOBP_NEGATIVE_REGULATION_OF_DEVELOPMENTAL_PROCESS				GOBP_CIRCULATORY_SYSTEM_DEVELOPMENT				GOBP_POSITIVE_REGULATION_OF_DEVELOPMENTAL_PROCESS	GOBP_POSITIVE_REGULATION_OF_MULTICELLULAR_ORGANISMAL_PROCESS			GOBP_LEUKOCYTE_DIFFERENTIATION	GOBP_PHOSPHORYLATION	GOBP_REGULATION_OF_IMMUNE_SYSTEM_PROCESS			GOBP_NEGATIVE_REGULATION_OF_CELL_DEATH	GOBP_NEGATIVE_REGULATION_OF_CELL_DIFFERENTIATION	GOBP_POSITIVE_REGULATION_OF_MOLECULAR_FUNCTION	GOMF_TRANSCRIPTION_FACTOR_BINDING	GOBP_NEGATIVE_REGULATION_OF_TRANSCRIPTION_BY_RNA_POLYMERASE_II
3091	HIF1A	hypoxia inducible factor 1 subunit alpha [Source:HGNC Symbol;Acc:HGNC:4910]	GOBP_POSITIVE_REGULATION_OF_NUCLEOBASE_CONTAINING_COMPOUND_METABOLIC_PROCESS	GOBP_POSITIVE_REGULATION_OF_RNA_METABOLIC_PROCESS	GOBP_REGULATION_OF_CELL_DIFFERENTIATION	GOBP_TISSUE_DEVELOPMENT	GOBP_POSITIVE_REGULATION_OF_CELLULAR_BIOSYNTHETIC_PROCESS	GOBP_IMMUNE_SYSTEM_DEVELOPMENT	GOMF_TRANSCRIPTION_REGULATOR_ACTIVITY		GOBP_ANIMAL_ORGAN_MORPHOGENESIS	GOBP_TUBE_DEVELOPMENT	GOBP_EPITHELIUM_DEVELOPMENT	GOCC_CHROMOSOME	GOBP_POSITIVE_REGULATION_OF_TRANSCRIPTION_BY_RNA_POLYMERASE_II	GOBP_PROGRAMMED_CELL_DEATH		GOBP_REGULATION_OF_CELL_DEATH	GOBP_REGULATION_OF_CELL_POPULATION_PROLIFERATION		GOCC_CHROMATIN	GOBP_REGULATION_OF_MULTICELLULAR_ORGANISMAL_DEVELOPMENT		GOBP_TUBE_MORPHOGENESIS	GOBP_EMBRYO_DEVELOPMENT	GOMF_SEQUENCE_SPECIFIC_DNA_BINDING	GOBP_NEGATIVE_REGULATION_OF_DEVELOPMENTAL_PROCESS	GOBP_ENZYME_LINKED_RECEPTOR_PROTEIN_SIGNALING_PATHWAY	GOBP_ANATOMICAL_STRUCTURE_FORMATION_INVOLVED_IN_MORPHOGENESIS	GOBP_TISSUE_MORPHOGENESIS	GOBP_CIRCULATORY_SYSTEM_DEVELOPMENT		GOBP_POSITIVE_REGULATION_OF_GENE_EXPRESSION	GOBP_REGULATION_OF_INTRACELLULAR_SIGNAL_TRANSDUCTION	GOBP_POSITIVE_REGULATION_OF_DEVELOPMENTAL_PROCESS	GOBP_POSITIVE_REGULATION_OF_MULTICELLULAR_ORGANISMAL_PROCESS	GOBP_EMBRYO_DEVELOPMENT_ENDING_IN_BIRTH_OR_EGG_HATCHING	GOBP_CELLULAR_RESPONSE_TO_STRESS		GOBP_PHOSPHORYLATION	GOBP_REGULATION_OF_IMMUNE_SYSTEM_PROCESS		GOBP_POSITIVE_REGULATION_OF_SIGNALING	GOBP_NEGATIVE_REGULATION_OF_CELL_DEATH		GOBP_POSITIVE_REGULATION_OF_MOLECULAR_FUNCTION	GOMF_TRANSCRIPTION_FACTOR_BINDING		GOBP_MORPHOGENESIS_OF_AN_EPITHELIUM
5087	PBX1	PBX homeobox 1 [Source:HGNC Symbol;Acc:HGNC:8632]	GOBP_POSITIVE_REGULATION_OF_NUCLEOBASE_CONTAINING_COMPOUND_METABOLIC_PROCESS	GOBP_POSITIVE_REGULATION_OF_RNA_METABOLIC_PROCESS	GOBP_REGULATION_OF_CELL_DIFFERENTIATION	GOBP_TISSUE_DEVELOPMENT	GOBP_POSITIVE_REGULATION_OF_CELLULAR_BIOSYNTHETIC_PROCESS	GOBP_IMMUNE_SYSTEM_DEVELOPMENT	GOMF_TRANSCRIPTION_REGULATOR_ACTIVITY		GOBP_ANIMAL_ORGAN_MORPHOGENESIS	GOBP_TUBE_DEVELOPMENT	GOBP_EPITHELIUM_DEVELOPMENT	GOCC_CHROMOSOME	GOBP_POSITIVE_REGULATION_OF_TRANSCRIPTION_BY_RNA_POLYMERASE_II				GOBP_REGULATION_OF_CELL_POPULATION_PROLIFERATION		GOCC_CHROMATIN			GOBP_TUBE_MORPHOGENESIS	GOBP_EMBRYO_DEVELOPMENT	GOMF_SEQUENCE_SPECIFIC_DNA_BINDING	GOBP_NEGATIVE_REGULATION_OF_DEVELOPMENTAL_PROCESS			GOBP_TISSUE_MORPHOGENESIS		GOBP_CELL_ACTIVATION					GOBP_EMBRYO_DEVELOPMENT_ENDING_IN_BIRTH_OR_EGG_HATCHING		GOBP_LEUKOCYTE_DIFFERENTIATION			GOBP_LYMPHOCYTE_ACTIVATION			GOBP_NEGATIVE_REGULATION_OF_CELL_DIFFERENTIATION		GOMF_TRANSCRIPTION_FACTOR_BINDING		GOBP_MORPHOGENESIS_OF_AN_EPITHELIUM
64919	BCL11B	BAF chromatin remodeling complex subunit BCL11B [Source:HGNC Symbol;Acc:HGNC:13222]	GOBP_POSITIVE_REGULATION_OF_NUCLEOBASE_CONTAINING_COMPOUND_METABOLIC_PROCESS	GOBP_POSITIVE_REGULATION_OF_RNA_METABOLIC_PROCESS	GOBP_REGULATION_OF_CELL_DIFFERENTIATION	GOBP_TISSUE_DEVELOPMENT	GOBP_POSITIVE_REGULATION_OF_CELLULAR_BIOSYNTHETIC_PROCESS	GOBP_IMMUNE_SYSTEM_DEVELOPMENT	GOMF_TRANSCRIPTION_REGULATOR_ACTIVITY		GOBP_ANIMAL_ORGAN_MORPHOGENESIS		GOBP_EPITHELIUM_DEVELOPMENT	GOCC_CHROMOSOME	GOBP_POSITIVE_REGULATION_OF_TRANSCRIPTION_BY_RNA_POLYMERASE_II	GOBP_PROGRAMMED_CELL_DEATH		GOBP_REGULATION_OF_CELL_DEATH	GOBP_REGULATION_OF_CELL_POPULATION_PROLIFERATION		GOCC_CHROMATIN					GOMF_SEQUENCE_SPECIFIC_DNA_BINDING						GOBP_CELL_ACTIVATION							GOBP_LEUKOCYTE_DIFFERENTIATION			GOBP_LYMPHOCYTE_ACTIVATION		GOBP_NEGATIVE_REGULATION_OF_CELL_DEATH
861	RUNX1	RUNX family transcription factor 1 [Source:HGNC Symbol;Acc:HGNC:10471]	GOBP_POSITIVE_REGULATION_OF_NUCLEOBASE_CONTAINING_COMPOUND_METABOLIC_PROCESS	GOBP_POSITIVE_REGULATION_OF_RNA_METABOLIC_PROCESS	GOBP_REGULATION_OF_CELL_DIFFERENTIATION	GOBP_TISSUE_DEVELOPMENT	GOBP_POSITIVE_REGULATION_OF_CELLULAR_BIOSYNTHETIC_PROCESS	GOBP_IMMUNE_SYSTEM_DEVELOPMENT	GOMF_TRANSCRIPTION_REGULATOR_ACTIVITY			GOBP_TUBE_DEVELOPMENT		GOCC_CHROMOSOME	GOBP_POSITIVE_REGULATION_OF_TRANSCRIPTION_BY_RNA_POLYMERASE_II				GOBP_REGULATION_OF_CELL_POPULATION_PROLIFERATION	GOBP_NEGATIVE_REGULATION_OF_BIOSYNTHETIC_PROCESS	GOCC_CHROMATIN	GOBP_REGULATION_OF_MULTICELLULAR_ORGANISMAL_DEVELOPMENT	GOBP_NEGATIVE_REGULATION_OF_NUCLEOBASE_CONTAINING_COMPOUND_METABOLIC_PROCESS	GOBP_TUBE_MORPHOGENESIS		GOMF_SEQUENCE_SPECIFIC_DNA_BINDING	GOBP_NEGATIVE_REGULATION_OF_DEVELOPMENTAL_PROCESS		GOBP_ANATOMICAL_STRUCTURE_FORMATION_INVOLVED_IN_MORPHOGENESIS		GOBP_CIRCULATORY_SYSTEM_DEVELOPMENT	GOBP_CELL_ACTIVATION	GOBP_POSITIVE_REGULATION_OF_GENE_EXPRESSION		GOBP_POSITIVE_REGULATION_OF_DEVELOPMENTAL_PROCESS	GOBP_POSITIVE_REGULATION_OF_MULTICELLULAR_ORGANISMAL_PROCESS			GOBP_LEUKOCYTE_DIFFERENTIATION		GOBP_REGULATION_OF_IMMUNE_SYSTEM_PROCESS	GOBP_LYMPHOCYTE_ACTIVATION			GOBP_NEGATIVE_REGULATION_OF_CELL_DIFFERENTIATION			GOBP_NEGATIVE_REGULATION_OF_TRANSCRIPTION_BY_RNA_POLYMERASE_II
7704	ZBTB16	zinc finger and BTB domain containing 16 [Source:HGNC Symbol;Acc:HGNC:12930]	GOBP_POSITIVE_REGULATION_OF_NUCLEOBASE_CONTAINING_COMPOUND_METABOLIC_PROCESS	GOBP_POSITIVE_REGULATION_OF_RNA_METABOLIC_PROCESS	GOBP_REGULATION_OF_CELL_DIFFERENTIATION	GOBP_TISSUE_DEVELOPMENT	GOBP_POSITIVE_REGULATION_OF_CELLULAR_BIOSYNTHETIC_PROCESS	GOBP_IMMUNE_SYSTEM_DEVELOPMENT	GOMF_TRANSCRIPTION_REGULATOR_ACTIVITY						GOBP_POSITIVE_REGULATION_OF_TRANSCRIPTION_BY_RNA_POLYMERASE_II	GOBP_PROGRAMMED_CELL_DEATH		GOBP_REGULATION_OF_CELL_DEATH	GOBP_REGULATION_OF_CELL_POPULATION_PROLIFERATION	GOBP_NEGATIVE_REGULATION_OF_BIOSYNTHETIC_PROCESS		GOBP_REGULATION_OF_MULTICELLULAR_ORGANISMAL_DEVELOPMENT	GOBP_NEGATIVE_REGULATION_OF_NUCLEOBASE_CONTAINING_COMPOUND_METABOLIC_PROCESS		GOBP_EMBRYO_DEVELOPMENT	GOMF_SEQUENCE_SPECIFIC_DNA_BINDING	GOBP_NEGATIVE_REGULATION_OF_DEVELOPMENTAL_PROCESS					GOBP_CELL_ACTIVATION			GOBP_POSITIVE_REGULATION_OF_DEVELOPMENTAL_PROCESS	GOBP_POSITIVE_REGULATION_OF_MULTICELLULAR_ORGANISMAL_PROCESS			GOBP_LEUKOCYTE_DIFFERENTIATION		GOBP_REGULATION_OF_IMMUNE_SYSTEM_PROCESS	GOBP_LYMPHOCYTE_ACTIVATION			GOBP_NEGATIVE_REGULATION_OF_CELL_DIFFERENTIATION		GOMF_TRANSCRIPTION_FACTOR_BINDING	GOBP_NEGATIVE_REGULATION_OF_TRANSCRIPTION_BY_RNA_POLYMERASE_II
7046	TGFBR1	transforming growth factor beta receptor 1 [Source:HGNC Symbol;Acc:HGNC:11772]	GOBP_POSITIVE_REGULATION_OF_NUCLEOBASE_CONTAINING_COMPOUND_METABOLIC_PROCESS	GOBP_POSITIVE_REGULATION_OF_RNA_METABOLIC_PROCESS	GOBP_REGULATION_OF_CELL_DIFFERENTIATION	GOBP_TISSUE_DEVELOPMENT	GOBP_POSITIVE_REGULATION_OF_CELLULAR_BIOSYNTHETIC_PROCESS	GOBP_IMMUNE_SYSTEM_DEVELOPMENT		GOBP_CELLULAR_RESPONSE_TO_ENDOGENOUS_STIMULUS	GOBP_ANIMAL_ORGAN_MORPHOGENESIS	GOBP_TUBE_DEVELOPMENT				GOBP_PROGRAMMED_CELL_DEATH	GOBP_RESPONSE_TO_ENDOGENOUS_STIMULUS	GOBP_REGULATION_OF_CELL_DEATH	GOBP_REGULATION_OF_CELL_POPULATION_PROLIFERATION			GOBP_REGULATION_OF_MULTICELLULAR_ORGANISMAL_DEVELOPMENT		GOBP_TUBE_MORPHOGENESIS	GOBP_EMBRYO_DEVELOPMENT		GOBP_NEGATIVE_REGULATION_OF_DEVELOPMENTAL_PROCESS	GOBP_ENZYME_LINKED_RECEPTOR_PROTEIN_SIGNALING_PATHWAY	GOBP_ANATOMICAL_STRUCTURE_FORMATION_INVOLVED_IN_MORPHOGENESIS	GOBP_TISSUE_MORPHOGENESIS	GOBP_CIRCULATORY_SYSTEM_DEVELOPMENT	GOBP_CELL_ACTIVATION	GOBP_POSITIVE_REGULATION_OF_GENE_EXPRESSION	GOBP_REGULATION_OF_INTRACELLULAR_SIGNAL_TRANSDUCTION	GOBP_POSITIVE_REGULATION_OF_DEVELOPMENTAL_PROCESS	GOBP_POSITIVE_REGULATION_OF_MULTICELLULAR_ORGANISMAL_PROCESS	GOBP_EMBRYO_DEVELOPMENT_ENDING_IN_BIRTH_OR_EGG_HATCHING			GOBP_PHOSPHORYLATION			GOBP_POSITIVE_REGULATION_OF_SIGNALING	GOBP_NEGATIVE_REGULATION_OF_CELL_DEATH	GOBP_NEGATIVE_REGULATION_OF_CELL_DIFFERENTIATION
3624	INHBA	inhibin subunit beta A [Source:HGNC Symbol;Acc:HGNC:6066]	GOBP_POSITIVE_REGULATION_OF_NUCLEOBASE_CONTAINING_COMPOUND_METABOLIC_PROCESS	GOBP_POSITIVE_REGULATION_OF_RNA_METABOLIC_PROCESS	GOBP_REGULATION_OF_CELL_DIFFERENTIATION	GOBP_TISSUE_DEVELOPMENT	GOBP_POSITIVE_REGULATION_OF_CELLULAR_BIOSYNTHETIC_PROCESS	GOBP_IMMUNE_SYSTEM_DEVELOPMENT		GOBP_CELLULAR_RESPONSE_TO_ENDOGENOUS_STIMULUS	GOBP_ANIMAL_ORGAN_MORPHOGENESIS		GOBP_EPITHELIUM_DEVELOPMENT		GOBP_POSITIVE_REGULATION_OF_TRANSCRIPTION_BY_RNA_POLYMERASE_II	GOBP_PROGRAMMED_CELL_DEATH	GOBP_RESPONSE_TO_ENDOGENOUS_STIMULUS	GOBP_REGULATION_OF_CELL_DEATH	GOBP_REGULATION_OF_CELL_POPULATION_PROLIFERATION			GOBP_REGULATION_OF_MULTICELLULAR_ORGANISMAL_DEVELOPMENT			GOBP_EMBRYO_DEVELOPMENT		GOBP_NEGATIVE_REGULATION_OF_DEVELOPMENTAL_PROCESS	GOBP_ENZYME_LINKED_RECEPTOR_PROTEIN_SIGNALING_PATHWAY	GOBP_ANATOMICAL_STRUCTURE_FORMATION_INVOLVED_IN_MORPHOGENESIS	GOBP_TISSUE_MORPHOGENESIS		GOBP_CELL_ACTIVATION	GOBP_POSITIVE_REGULATION_OF_GENE_EXPRESSION		GOBP_POSITIVE_REGULATION_OF_DEVELOPMENTAL_PROCESS	GOBP_POSITIVE_REGULATION_OF_MULTICELLULAR_ORGANISMAL_PROCESS			GOBP_LEUKOCYTE_DIFFERENTIATION	GOBP_PHOSPHORYLATION	GOBP_REGULATION_OF_IMMUNE_SYSTEM_PROCESS	GOBP_LYMPHOCYTE_ACTIVATION	GOBP_POSITIVE_REGULATION_OF_SIGNALING		GOBP_NEGATIVE_REGULATION_OF_CELL_DIFFERENTIATION
3717	JAK2	Janus kinase 2 [Source:HGNC Symbol;Acc:HGNC:6192]	GOBP_POSITIVE_REGULATION_OF_NUCLEOBASE_CONTAINING_COMPOUND_METABOLIC_PROCESS	GOBP_POSITIVE_REGULATION_OF_RNA_METABOLIC_PROCESS	GOBP_REGULATION_OF_CELL_DIFFERENTIATION	GOBP_TISSUE_DEVELOPMENT	GOBP_POSITIVE_REGULATION_OF_CELLULAR_BIOSYNTHETIC_PROCESS	GOBP_IMMUNE_SYSTEM_DEVELOPMENT		GOBP_CELLULAR_RESPONSE_TO_ENDOGENOUS_STIMULUS			GOBP_EPITHELIUM_DEVELOPMENT	GOCC_CHROMOSOME	GOBP_POSITIVE_REGULATION_OF_TRANSCRIPTION_BY_RNA_POLYMERASE_II	GOBP_PROGRAMMED_CELL_DEATH	GOBP_RESPONSE_TO_ENDOGENOUS_STIMULUS	GOBP_REGULATION_OF_CELL_DEATH	GOBP_REGULATION_OF_CELL_POPULATION_PROLIFERATION		GOCC_CHROMATIN							GOBP_ENZYME_LINKED_RECEPTOR_PROTEIN_SIGNALING_PATHWAY				GOBP_CELL_ACTIVATION	GOBP_POSITIVE_REGULATION_OF_GENE_EXPRESSION	GOBP_REGULATION_OF_INTRACELLULAR_SIGNAL_TRANSDUCTION	GOBP_POSITIVE_REGULATION_OF_DEVELOPMENTAL_PROCESS	GOBP_POSITIVE_REGULATION_OF_MULTICELLULAR_ORGANISMAL_PROCESS		GOBP_CELLULAR_RESPONSE_TO_STRESS		GOBP_PHOSPHORYLATION	GOBP_REGULATION_OF_IMMUNE_SYSTEM_PROCESS	GOBP_LYMPHOCYTE_ACTIVATION	GOBP_POSITIVE_REGULATION_OF_SIGNALING	GOBP_NEGATIVE_REGULATION_OF_CELL_DEATH		GOBP_POSITIVE_REGULATION_OF_MOLECULAR_FUNCTION
5155	PDGFB	platelet derived growth factor subunit B [Source:HGNC Symbol;Acc:HGNC:8800]	GOBP_POSITIVE_REGULATION_OF_NUCLEOBASE_CONTAINING_COMPOUND_METABOLIC_PROCESS	GOBP_POSITIVE_REGULATION_OF_RNA_METABOLIC_PROCESS	GOBP_REGULATION_OF_CELL_DIFFERENTIATION	GOBP_TISSUE_DEVELOPMENT	GOBP_POSITIVE_REGULATION_OF_CELLULAR_BIOSYNTHETIC_PROCESS	GOBP_IMMUNE_SYSTEM_DEVELOPMENT		GOBP_CELLULAR_RESPONSE_TO_ENDOGENOUS_STIMULUS			GOBP_EPITHELIUM_DEVELOPMENT				GOBP_RESPONSE_TO_ENDOGENOUS_STIMULUS		GOBP_REGULATION_OF_CELL_POPULATION_PROLIFERATION	GOBP_NEGATIVE_REGULATION_OF_BIOSYNTHETIC_PROCESS			GOBP_NEGATIVE_REGULATION_OF_NUCLEOBASE_CONTAINING_COMPOUND_METABOLIC_PROCESS		GOBP_EMBRYO_DEVELOPMENT		GOBP_NEGATIVE_REGULATION_OF_DEVELOPMENTAL_PROCESS	GOBP_ENZYME_LINKED_RECEPTOR_PROTEIN_SIGNALING_PATHWAY			GOBP_CIRCULATORY_SYSTEM_DEVELOPMENT	GOBP_CELL_ACTIVATION	GOBP_POSITIVE_REGULATION_OF_GENE_EXPRESSION	GOBP_REGULATION_OF_INTRACELLULAR_SIGNAL_TRANSDUCTION	GOBP_POSITIVE_REGULATION_OF_DEVELOPMENTAL_PROCESS	GOBP_POSITIVE_REGULATION_OF_MULTICELLULAR_ORGANISMAL_PROCESS	GOBP_EMBRYO_DEVELOPMENT_ENDING_IN_BIRTH_OR_EGG_HATCHING			GOBP_PHOSPHORYLATION			GOBP_POSITIVE_REGULATION_OF_SIGNALING		GOBP_NEGATIVE_REGULATION_OF_CELL_DIFFERENTIATION	GOBP_POSITIVE_REGULATION_OF_MOLECULAR_FUNCTION
5604	MAP2K1	mitogen-activated protein kinase kinase 1 [Source:HGNC Symbol;Acc:HGNC:6840]	GOBP_POSITIVE_REGULATION_OF_NUCLEOBASE_CONTAINING_COMPOUND_METABOLIC_PROCESS	GOBP_POSITIVE_REGULATION_OF_RNA_METABOLIC_PROCESS	GOBP_REGULATION_OF_CELL_DIFFERENTIATION	GOBP_TISSUE_DEVELOPMENT	GOBP_POSITIVE_REGULATION_OF_CELLULAR_BIOSYNTHETIC_PROCESS	GOBP_IMMUNE_SYSTEM_DEVELOPMENT			GOBP_ANIMAL_ORGAN_MORPHOGENESIS	GOBP_TUBE_DEVELOPMENT	GOBP_EPITHELIUM_DEVELOPMENT						GOBP_REGULATION_OF_CELL_POPULATION_PROLIFERATION			GOBP_REGULATION_OF_MULTICELLULAR_ORGANISMAL_DEVELOPMENT			GOBP_EMBRYO_DEVELOPMENT				GOBP_ANATOMICAL_STRUCTURE_FORMATION_INVOLVED_IN_MORPHOGENESIS		GOBP_CIRCULATORY_SYSTEM_DEVELOPMENT		GOBP_POSITIVE_REGULATION_OF_GENE_EXPRESSION	GOBP_REGULATION_OF_INTRACELLULAR_SIGNAL_TRANSDUCTION	GOBP_POSITIVE_REGULATION_OF_DEVELOPMENTAL_PROCESS	GOBP_POSITIVE_REGULATION_OF_MULTICELLULAR_ORGANISMAL_PROCESS	GOBP_EMBRYO_DEVELOPMENT_ENDING_IN_BIRTH_OR_EGG_HATCHING	GOBP_CELLULAR_RESPONSE_TO_STRESS		GOBP_PHOSPHORYLATION			GOBP_POSITIVE_REGULATION_OF_SIGNALING			GOBP_POSITIVE_REGULATION_OF_MOLECULAR_FUNCTION
5292	PIM1	Pim-1 proto-oncogene, serine/threonine kinase [Source:HGNC Symbol;Acc:HGNC:8986]	GOBP_POSITIVE_REGULATION_OF_NUCLEOBASE_CONTAINING_COMPOUND_METABOLIC_PROCESS	GOBP_POSITIVE_REGULATION_OF_RNA_METABOLIC_PROCESS	GOBP_REGULATION_OF_CELL_DIFFERENTIATION	GOBP_TISSUE_DEVELOPMENT	GOBP_POSITIVE_REGULATION_OF_CELLULAR_BIOSYNTHETIC_PROCESS	GOBP_IMMUNE_SYSTEM_DEVELOPMENT			GOBP_ANIMAL_ORGAN_MORPHOGENESIS					GOBP_PROGRAMMED_CELL_DEATH		GOBP_REGULATION_OF_CELL_DEATH	GOBP_REGULATION_OF_CELL_POPULATION_PROLIFERATION			GOBP_REGULATION_OF_MULTICELLULAR_ORGANISMAL_DEVELOPMENT							GOBP_ANATOMICAL_STRUCTURE_FORMATION_INVOLVED_IN_MORPHOGENESIS		GOBP_CIRCULATORY_SYSTEM_DEVELOPMENT				GOBP_POSITIVE_REGULATION_OF_DEVELOPMENTAL_PROCESS	GOBP_POSITIVE_REGULATION_OF_MULTICELLULAR_ORGANISMAL_PROCESS				GOBP_PHOSPHORYLATION				GOBP_NEGATIVE_REGULATION_OF_CELL_DEATH			GOMF_TRANSCRIPTION_FACTOR_BINDING
6662	SOX9	SRY-box transcription factor 9 [Source:HGNC Symbol;Acc:HGNC:11204]	GOBP_POSITIVE_REGULATION_OF_NUCLEOBASE_CONTAINING_COMPOUND_METABOLIC_PROCESS	GOBP_POSITIVE_REGULATION_OF_RNA_METABOLIC_PROCESS	GOBP_REGULATION_OF_CELL_DIFFERENTIATION	GOBP_TISSUE_DEVELOPMENT	GOBP_POSITIVE_REGULATION_OF_CELLULAR_BIOSYNTHETIC_PROCESS		GOMF_TRANSCRIPTION_REGULATOR_ACTIVITY	GOBP_CELLULAR_RESPONSE_TO_ENDOGENOUS_STIMULUS	GOBP_ANIMAL_ORGAN_MORPHOGENESIS	GOBP_TUBE_DEVELOPMENT	GOBP_EPITHELIUM_DEVELOPMENT	GOCC_CHROMOSOME	GOBP_POSITIVE_REGULATION_OF_TRANSCRIPTION_BY_RNA_POLYMERASE_II	GOBP_PROGRAMMED_CELL_DEATH	GOBP_RESPONSE_TO_ENDOGENOUS_STIMULUS	GOBP_REGULATION_OF_CELL_DEATH	GOBP_REGULATION_OF_CELL_POPULATION_PROLIFERATION	GOBP_NEGATIVE_REGULATION_OF_BIOSYNTHETIC_PROCESS	GOCC_CHROMATIN	GOBP_REGULATION_OF_MULTICELLULAR_ORGANISMAL_DEVELOPMENT	GOBP_NEGATIVE_REGULATION_OF_NUCLEOBASE_CONTAINING_COMPOUND_METABOLIC_PROCESS	GOBP_TUBE_MORPHOGENESIS	GOBP_EMBRYO_DEVELOPMENT	GOMF_SEQUENCE_SPECIFIC_DNA_BINDING	GOBP_NEGATIVE_REGULATION_OF_DEVELOPMENTAL_PROCESS	GOBP_ENZYME_LINKED_RECEPTOR_PROTEIN_SIGNALING_PATHWAY	GOBP_ANATOMICAL_STRUCTURE_FORMATION_INVOLVED_IN_MORPHOGENESIS	GOBP_TISSUE_MORPHOGENESIS	GOBP_CIRCULATORY_SYSTEM_DEVELOPMENT		GOBP_POSITIVE_REGULATION_OF_GENE_EXPRESSION	GOBP_REGULATION_OF_INTRACELLULAR_SIGNAL_TRANSDUCTION	GOBP_POSITIVE_REGULATION_OF_DEVELOPMENTAL_PROCESS	GOBP_POSITIVE_REGULATION_OF_MULTICELLULAR_ORGANISMAL_PROCESS	GOBP_EMBRYO_DEVELOPMENT_ENDING_IN_BIRTH_OR_EGG_HATCHING			GOBP_PHOSPHORYLATION	GOBP_REGULATION_OF_IMMUNE_SYSTEM_PROCESS		GOBP_POSITIVE_REGULATION_OF_SIGNALING	GOBP_NEGATIVE_REGULATION_OF_CELL_DEATH	GOBP_NEGATIVE_REGULATION_OF_CELL_DIFFERENTIATION		GOMF_TRANSCRIPTION_FACTOR_BINDING	GOBP_NEGATIVE_REGULATION_OF_TRANSCRIPTION_BY_RNA_POLYMERASE_II	GOBP_MORPHOGENESIS_OF_AN_EPITHELIUM
8626	TP63	tumor protein p63 [Source:HGNC Symbol;Acc:HGNC:15979]	GOBP_POSITIVE_REGULATION_OF_NUCLEOBASE_CONTAINING_COMPOUND_METABOLIC_PROCESS	GOBP_POSITIVE_REGULATION_OF_RNA_METABOLIC_PROCESS	GOBP_REGULATION_OF_CELL_DIFFERENTIATION	GOBP_TISSUE_DEVELOPMENT	GOBP_POSITIVE_REGULATION_OF_CELLULAR_BIOSYNTHETIC_PROCESS		GOMF_TRANSCRIPTION_REGULATOR_ACTIVITY	GOBP_CELLULAR_RESPONSE_TO_ENDOGENOUS_STIMULUS	GOBP_ANIMAL_ORGAN_MORPHOGENESIS	GOBP_TUBE_DEVELOPMENT	GOBP_EPITHELIUM_DEVELOPMENT	GOCC_CHROMOSOME	GOBP_POSITIVE_REGULATION_OF_TRANSCRIPTION_BY_RNA_POLYMERASE_II	GOBP_PROGRAMMED_CELL_DEATH	GOBP_RESPONSE_TO_ENDOGENOUS_STIMULUS	GOBP_REGULATION_OF_CELL_DEATH	GOBP_REGULATION_OF_CELL_POPULATION_PROLIFERATION	GOBP_NEGATIVE_REGULATION_OF_BIOSYNTHETIC_PROCESS	GOCC_CHROMATIN	GOBP_REGULATION_OF_MULTICELLULAR_ORGANISMAL_DEVELOPMENT	GOBP_NEGATIVE_REGULATION_OF_NUCLEOBASE_CONTAINING_COMPOUND_METABOLIC_PROCESS	GOBP_TUBE_MORPHOGENESIS	GOBP_EMBRYO_DEVELOPMENT	GOMF_SEQUENCE_SPECIFIC_DNA_BINDING	GOBP_NEGATIVE_REGULATION_OF_DEVELOPMENTAL_PROCESS		GOBP_ANATOMICAL_STRUCTURE_FORMATION_INVOLVED_IN_MORPHOGENESIS	GOBP_TISSUE_MORPHOGENESIS					GOBP_POSITIVE_REGULATION_OF_DEVELOPMENTAL_PROCESS	GOBP_POSITIVE_REGULATION_OF_MULTICELLULAR_ORGANISMAL_PROCESS		GOBP_CELLULAR_RESPONSE_TO_STRESS					GOBP_POSITIVE_REGULATION_OF_SIGNALING		GOBP_NEGATIVE_REGULATION_OF_CELL_DIFFERENTIATION			GOBP_NEGATIVE_REGULATION_OF_TRANSCRIPTION_BY_RNA_POLYMERASE_II	GOBP_MORPHOGENESIS_OF_AN_EPITHELIUM
3169	FOXA1	forkhead box A1 [Source:HGNC Symbol;Acc:HGNC:5021]	GOBP_POSITIVE_REGULATION_OF_NUCLEOBASE_CONTAINING_COMPOUND_METABOLIC_PROCESS	GOBP_POSITIVE_REGULATION_OF_RNA_METABOLIC_PROCESS	GOBP_REGULATION_OF_CELL_DIFFERENTIATION	GOBP_TISSUE_DEVELOPMENT	GOBP_POSITIVE_REGULATION_OF_CELLULAR_BIOSYNTHETIC_PROCESS		GOMF_TRANSCRIPTION_REGULATOR_ACTIVITY	GOBP_CELLULAR_RESPONSE_TO_ENDOGENOUS_STIMULUS	GOBP_ANIMAL_ORGAN_MORPHOGENESIS	GOBP_TUBE_DEVELOPMENT	GOBP_EPITHELIUM_DEVELOPMENT	GOCC_CHROMOSOME	GOBP_POSITIVE_REGULATION_OF_TRANSCRIPTION_BY_RNA_POLYMERASE_II	GOBP_PROGRAMMED_CELL_DEATH	GOBP_RESPONSE_TO_ENDOGENOUS_STIMULUS	GOBP_REGULATION_OF_CELL_DEATH		GOBP_NEGATIVE_REGULATION_OF_BIOSYNTHETIC_PROCESS	GOCC_CHROMATIN		GOBP_NEGATIVE_REGULATION_OF_NUCLEOBASE_CONTAINING_COMPOUND_METABOLIC_PROCESS	GOBP_TUBE_MORPHOGENESIS	GOBP_EMBRYO_DEVELOPMENT	GOMF_SEQUENCE_SPECIFIC_DNA_BINDING	GOBP_NEGATIVE_REGULATION_OF_DEVELOPMENTAL_PROCESS		GOBP_ANATOMICAL_STRUCTURE_FORMATION_INVOLVED_IN_MORPHOGENESIS	GOBP_TISSUE_MORPHOGENESIS					GOBP_POSITIVE_REGULATION_OF_DEVELOPMENTAL_PROCESS		GOBP_EMBRYO_DEVELOPMENT_ENDING_IN_BIRTH_OR_EGG_HATCHING						GOBP_POSITIVE_REGULATION_OF_SIGNALING		GOBP_NEGATIVE_REGULATION_OF_CELL_DIFFERENTIATION	GOBP_POSITIVE_REGULATION_OF_MOLECULAR_FUNCTION		GOBP_NEGATIVE_REGULATION_OF_TRANSCRIPTION_BY_RNA_POLYMERASE_II	GOBP_MORPHOGENESIS_OF_AN_EPITHELIUM
7849	PAX8	paired box 8 [Source:HGNC Symbol;Acc:HGNC:8622]	GOBP_POSITIVE_REGULATION_OF_NUCLEOBASE_CONTAINING_COMPOUND_METABOLIC_PROCESS	GOBP_POSITIVE_REGULATION_OF_RNA_METABOLIC_PROCESS	GOBP_REGULATION_OF_CELL_DIFFERENTIATION	GOBP_TISSUE_DEVELOPMENT	GOBP_POSITIVE_REGULATION_OF_CELLULAR_BIOSYNTHETIC_PROCESS		GOMF_TRANSCRIPTION_REGULATOR_ACTIVITY	GOBP_CELLULAR_RESPONSE_TO_ENDOGENOUS_STIMULUS	GOBP_ANIMAL_ORGAN_MORPHOGENESIS	GOBP_TUBE_DEVELOPMENT	GOBP_EPITHELIUM_DEVELOPMENT	GOCC_CHROMOSOME	GOBP_POSITIVE_REGULATION_OF_TRANSCRIPTION_BY_RNA_POLYMERASE_II	GOBP_PROGRAMMED_CELL_DEATH	GOBP_RESPONSE_TO_ENDOGENOUS_STIMULUS	GOBP_REGULATION_OF_CELL_DEATH			GOCC_CHROMATIN	GOBP_REGULATION_OF_MULTICELLULAR_ORGANISMAL_DEVELOPMENT		GOBP_TUBE_MORPHOGENESIS	GOBP_EMBRYO_DEVELOPMENT	GOMF_SEQUENCE_SPECIFIC_DNA_BINDING	GOBP_NEGATIVE_REGULATION_OF_DEVELOPMENTAL_PROCESS		GOBP_ANATOMICAL_STRUCTURE_FORMATION_INVOLVED_IN_MORPHOGENESIS	GOBP_TISSUE_MORPHOGENESIS	GOBP_CIRCULATORY_SYSTEM_DEVELOPMENT				GOBP_POSITIVE_REGULATION_OF_DEVELOPMENTAL_PROCESS	GOBP_POSITIVE_REGULATION_OF_MULTICELLULAR_ORGANISMAL_PROCESS								GOBP_NEGATIVE_REGULATION_OF_CELL_DEATH					GOBP_MORPHOGENESIS_OF_AN_EPITHELIUM
6664	SOX11	SRY-box transcription factor 11 [Source:HGNC Symbol;Acc:HGNC:11191]	GOBP_POSITIVE_REGULATION_OF_NUCLEOBASE_CONTAINING_COMPOUND_METABOLIC_PROCESS	GOBP_POSITIVE_REGULATION_OF_RNA_METABOLIC_PROCESS	GOBP_REGULATION_OF_CELL_DIFFERENTIATION	GOBP_TISSUE_DEVELOPMENT	GOBP_POSITIVE_REGULATION_OF_CELLULAR_BIOSYNTHETIC_PROCESS		GOMF_TRANSCRIPTION_REGULATOR_ACTIVITY	GOBP_CELLULAR_RESPONSE_TO_ENDOGENOUS_STIMULUS	GOBP_ANIMAL_ORGAN_MORPHOGENESIS	GOBP_TUBE_DEVELOPMENT	GOBP_EPITHELIUM_DEVELOPMENT	GOCC_CHROMOSOME	GOBP_POSITIVE_REGULATION_OF_TRANSCRIPTION_BY_RNA_POLYMERASE_II		GOBP_RESPONSE_TO_ENDOGENOUS_STIMULUS	GOBP_REGULATION_OF_CELL_DEATH	GOBP_REGULATION_OF_CELL_POPULATION_PROLIFERATION	GOBP_NEGATIVE_REGULATION_OF_BIOSYNTHETIC_PROCESS	GOCC_CHROMATIN	GOBP_REGULATION_OF_MULTICELLULAR_ORGANISMAL_DEVELOPMENT	GOBP_NEGATIVE_REGULATION_OF_NUCLEOBASE_CONTAINING_COMPOUND_METABOLIC_PROCESS	GOBP_TUBE_MORPHOGENESIS	GOBP_EMBRYO_DEVELOPMENT	GOMF_SEQUENCE_SPECIFIC_DNA_BINDING	GOBP_NEGATIVE_REGULATION_OF_DEVELOPMENTAL_PROCESS	GOBP_ENZYME_LINKED_RECEPTOR_PROTEIN_SIGNALING_PATHWAY	GOBP_ANATOMICAL_STRUCTURE_FORMATION_INVOLVED_IN_MORPHOGENESIS	GOBP_TISSUE_MORPHOGENESIS	GOBP_CIRCULATORY_SYSTEM_DEVELOPMENT	GOBP_CELL_ACTIVATION	GOBP_POSITIVE_REGULATION_OF_GENE_EXPRESSION	GOBP_REGULATION_OF_INTRACELLULAR_SIGNAL_TRANSDUCTION	GOBP_POSITIVE_REGULATION_OF_DEVELOPMENTAL_PROCESS	GOBP_POSITIVE_REGULATION_OF_MULTICELLULAR_ORGANISMAL_PROCESS	GOBP_EMBRYO_DEVELOPMENT_ENDING_IN_BIRTH_OR_EGG_HATCHING				GOBP_REGULATION_OF_IMMUNE_SYSTEM_PROCESS	GOBP_LYMPHOCYTE_ACTIVATION	GOBP_POSITIVE_REGULATION_OF_SIGNALING	GOBP_NEGATIVE_REGULATION_OF_CELL_DEATH	GOBP_NEGATIVE_REGULATION_OF_CELL_DIFFERENTIATION			GOBP_NEGATIVE_REGULATION_OF_TRANSCRIPTION_BY_RNA_POLYMERASE_II	GOBP_MORPHOGENESIS_OF_AN_EPITHELIUM
4087	SMAD2	SMAD family member 2 [Source:HGNC Symbol;Acc:HGNC:6768]	GOBP_POSITIVE_REGULATION_OF_NUCLEOBASE_CONTAINING_COMPOUND_METABOLIC_PROCESS	GOBP_POSITIVE_REGULATION_OF_RNA_METABOLIC_PROCESS	GOBP_REGULATION_OF_CELL_DIFFERENTIATION	GOBP_TISSUE_DEVELOPMENT	GOBP_POSITIVE_REGULATION_OF_CELLULAR_BIOSYNTHETIC_PROCESS		GOMF_TRANSCRIPTION_REGULATOR_ACTIVITY	GOBP_CELLULAR_RESPONSE_TO_ENDOGENOUS_STIMULUS	GOBP_ANIMAL_ORGAN_MORPHOGENESIS	GOBP_TUBE_DEVELOPMENT	GOBP_EPITHELIUM_DEVELOPMENT	GOCC_CHROMOSOME	GOBP_POSITIVE_REGULATION_OF_TRANSCRIPTION_BY_RNA_POLYMERASE_II		GOBP_RESPONSE_TO_ENDOGENOUS_STIMULUS		GOBP_REGULATION_OF_CELL_POPULATION_PROLIFERATION	GOBP_NEGATIVE_REGULATION_OF_BIOSYNTHETIC_PROCESS	GOCC_CHROMATIN		GOBP_NEGATIVE_REGULATION_OF_NUCLEOBASE_CONTAINING_COMPOUND_METABOLIC_PROCESS	GOBP_TUBE_MORPHOGENESIS	GOBP_EMBRYO_DEVELOPMENT	GOMF_SEQUENCE_SPECIFIC_DNA_BINDING		GOBP_ENZYME_LINKED_RECEPTOR_PROTEIN_SIGNALING_PATHWAY	GOBP_ANATOMICAL_STRUCTURE_FORMATION_INVOLVED_IN_MORPHOGENESIS	GOBP_TISSUE_MORPHOGENESIS	GOBP_CIRCULATORY_SYSTEM_DEVELOPMENT		GOBP_POSITIVE_REGULATION_OF_GENE_EXPRESSION		GOBP_POSITIVE_REGULATION_OF_DEVELOPMENTAL_PROCESS	GOBP_POSITIVE_REGULATION_OF_MULTICELLULAR_ORGANISMAL_PROCESS	GOBP_EMBRYO_DEVELOPMENT_ENDING_IN_BIRTH_OR_EGG_HATCHING			GOBP_PHOSPHORYLATION			GOBP_POSITIVE_REGULATION_OF_SIGNALING				GOMF_TRANSCRIPTION_FACTOR_BINDING
7080	NKX2-1	NK2 homeobox 1 [Source:HGNC Symbol;Acc:HGNC:11825]	GOBP_POSITIVE_REGULATION_OF_NUCLEOBASE_CONTAINING_COMPOUND_METABOLIC_PROCESS	GOBP_POSITIVE_REGULATION_OF_RNA_METABOLIC_PROCESS	GOBP_REGULATION_OF_CELL_DIFFERENTIATION	GOBP_TISSUE_DEVELOPMENT	GOBP_POSITIVE_REGULATION_OF_CELLULAR_BIOSYNTHETIC_PROCESS		GOMF_TRANSCRIPTION_REGULATOR_ACTIVITY	GOBP_CELLULAR_RESPONSE_TO_ENDOGENOUS_STIMULUS	GOBP_ANIMAL_ORGAN_MORPHOGENESIS	GOBP_TUBE_DEVELOPMENT	GOBP_EPITHELIUM_DEVELOPMENT	GOCC_CHROMOSOME	GOBP_POSITIVE_REGULATION_OF_TRANSCRIPTION_BY_RNA_POLYMERASE_II		GOBP_RESPONSE_TO_ENDOGENOUS_STIMULUS			GOBP_NEGATIVE_REGULATION_OF_BIOSYNTHETIC_PROCESS	GOCC_CHROMATIN		GOBP_NEGATIVE_REGULATION_OF_NUCLEOBASE_CONTAINING_COMPOUND_METABOLIC_PROCESS	GOBP_TUBE_MORPHOGENESIS		GOMF_SEQUENCE_SPECIFIC_DNA_BINDING	GOBP_NEGATIVE_REGULATION_OF_DEVELOPMENTAL_PROCESS	GOBP_ENZYME_LINKED_RECEPTOR_PROTEIN_SIGNALING_PATHWAY		GOBP_TISSUE_MORPHOGENESIS			GOBP_POSITIVE_REGULATION_OF_GENE_EXPRESSION												GOBP_NEGATIVE_REGULATION_OF_CELL_DIFFERENTIATION		GOMF_TRANSCRIPTION_FACTOR_BINDING	GOBP_NEGATIVE_REGULATION_OF_TRANSCRIPTION_BY_RNA_POLYMERASE_II	GOBP_MORPHOGENESIS_OF_AN_EPITHELIUM
3192	HNRNPU	heterogeneous nuclear ribonucleoprotein U [Source:HGNC Symbol;Acc:HGNC:5048]	GOBP_POSITIVE_REGULATION_OF_NUCLEOBASE_CONTAINING_COMPOUND_METABOLIC_PROCESS	GOBP_POSITIVE_REGULATION_OF_RNA_METABOLIC_PROCESS	GOBP_REGULATION_OF_CELL_DIFFERENTIATION	GOBP_TISSUE_DEVELOPMENT	GOBP_POSITIVE_REGULATION_OF_CELLULAR_BIOSYNTHETIC_PROCESS		GOMF_TRANSCRIPTION_REGULATOR_ACTIVITY	GOBP_CELLULAR_RESPONSE_TO_ENDOGENOUS_STIMULUS				GOCC_CHROMOSOME	GOBP_POSITIVE_REGULATION_OF_TRANSCRIPTION_BY_RNA_POLYMERASE_II		GOBP_RESPONSE_TO_ENDOGENOUS_STIMULUS		GOBP_REGULATION_OF_CELL_POPULATION_PROLIFERATION	GOBP_NEGATIVE_REGULATION_OF_BIOSYNTHETIC_PROCESS			GOBP_NEGATIVE_REGULATION_OF_NUCLEOBASE_CONTAINING_COMPOUND_METABOLIC_PROCESS			GOMF_SEQUENCE_SPECIFIC_DNA_BINDING	GOBP_NEGATIVE_REGULATION_OF_DEVELOPMENTAL_PROCESS				GOBP_CIRCULATORY_SYSTEM_DEVELOPMENT		GOBP_POSITIVE_REGULATION_OF_GENE_EXPRESSION		GOBP_POSITIVE_REGULATION_OF_DEVELOPMENTAL_PROCESS					GOBP_PHOSPHORYLATION					GOBP_NEGATIVE_REGULATION_OF_CELL_DIFFERENTIATION	GOBP_POSITIVE_REGULATION_OF_MOLECULAR_FUNCTION	GOMF_TRANSCRIPTION_FACTOR_BINDING	GOBP_NEGATIVE_REGULATION_OF_TRANSCRIPTION_BY_RNA_POLYMERASE_II
10521	DDX17	DEAD-box helicase 17 [Source:HGNC Symbol;Acc:HGNC:2740]	GOBP_POSITIVE_REGULATION_OF_NUCLEOBASE_CONTAINING_COMPOUND_METABOLIC_PROCESS	GOBP_POSITIVE_REGULATION_OF_RNA_METABOLIC_PROCESS	GOBP_REGULATION_OF_CELL_DIFFERENTIATION	GOBP_TISSUE_DEVELOPMENT	GOBP_POSITIVE_REGULATION_OF_CELLULAR_BIOSYNTHETIC_PROCESS		GOMF_TRANSCRIPTION_REGULATOR_ACTIVITY	GOBP_CELLULAR_RESPONSE_TO_ENDOGENOUS_STIMULUS					GOBP_POSITIVE_REGULATION_OF_TRANSCRIPTION_BY_RNA_POLYMERASE_II		GOBP_RESPONSE_TO_ENDOGENOUS_STIMULUS
6926	TBX3	T-box transcription factor 3 [Source:HGNC Symbol;Acc:HGNC:11602]	GOBP_POSITIVE_REGULATION_OF_NUCLEOBASE_CONTAINING_COMPOUND_METABOLIC_PROCESS	GOBP_POSITIVE_REGULATION_OF_RNA_METABOLIC_PROCESS	GOBP_REGULATION_OF_CELL_DIFFERENTIATION	GOBP_TISSUE_DEVELOPMENT	GOBP_POSITIVE_REGULATION_OF_CELLULAR_BIOSYNTHETIC_PROCESS		GOMF_TRANSCRIPTION_REGULATOR_ACTIVITY		GOBP_ANIMAL_ORGAN_MORPHOGENESIS	GOBP_TUBE_DEVELOPMENT	GOBP_EPITHELIUM_DEVELOPMENT	GOCC_CHROMOSOME	GOBP_POSITIVE_REGULATION_OF_TRANSCRIPTION_BY_RNA_POLYMERASE_II	GOBP_PROGRAMMED_CELL_DEATH		GOBP_REGULATION_OF_CELL_DEATH	GOBP_REGULATION_OF_CELL_POPULATION_PROLIFERATION	GOBP_NEGATIVE_REGULATION_OF_BIOSYNTHETIC_PROCESS	GOCC_CHROMATIN	GOBP_REGULATION_OF_MULTICELLULAR_ORGANISMAL_DEVELOPMENT	GOBP_NEGATIVE_REGULATION_OF_NUCLEOBASE_CONTAINING_COMPOUND_METABOLIC_PROCESS	GOBP_TUBE_MORPHOGENESIS	GOBP_EMBRYO_DEVELOPMENT	GOMF_SEQUENCE_SPECIFIC_DNA_BINDING	GOBP_NEGATIVE_REGULATION_OF_DEVELOPMENTAL_PROCESS		GOBP_ANATOMICAL_STRUCTURE_FORMATION_INVOLVED_IN_MORPHOGENESIS	GOBP_TISSUE_MORPHOGENESIS	GOBP_CIRCULATORY_SYSTEM_DEVELOPMENT						GOBP_EMBRYO_DEVELOPMENT_ENDING_IN_BIRTH_OR_EGG_HATCHING	GOBP_CELLULAR_RESPONSE_TO_STRESS						GOBP_NEGATIVE_REGULATION_OF_CELL_DEATH	GOBP_NEGATIVE_REGULATION_OF_CELL_DIFFERENTIATION		GOMF_TRANSCRIPTION_FACTOR_BINDING	GOBP_NEGATIVE_REGULATION_OF_TRANSCRIPTION_BY_RNA_POLYMERASE_II	GOBP_MORPHOGENESIS_OF_AN_EPITHELIUM
23462	HEY1	hes related family bHLH transcription factor with YRPW motif 1 [Source:HGNC Symbol;Acc:HGNC:4880]	GOBP_POSITIVE_REGULATION_OF_NUCLEOBASE_CONTAINING_COMPOUND_METABOLIC_PROCESS	GOBP_POSITIVE_REGULATION_OF_RNA_METABOLIC_PROCESS	GOBP_REGULATION_OF_CELL_DIFFERENTIATION	GOBP_TISSUE_DEVELOPMENT	GOBP_POSITIVE_REGULATION_OF_CELLULAR_BIOSYNTHETIC_PROCESS		GOMF_TRANSCRIPTION_REGULATOR_ACTIVITY		GOBP_ANIMAL_ORGAN_MORPHOGENESIS	GOBP_TUBE_DEVELOPMENT	GOBP_EPITHELIUM_DEVELOPMENT	GOCC_CHROMOSOME	GOBP_POSITIVE_REGULATION_OF_TRANSCRIPTION_BY_RNA_POLYMERASE_II					GOBP_NEGATIVE_REGULATION_OF_BIOSYNTHETIC_PROCESS	GOCC_CHROMATIN	GOBP_REGULATION_OF_MULTICELLULAR_ORGANISMAL_DEVELOPMENT	GOBP_NEGATIVE_REGULATION_OF_NUCLEOBASE_CONTAINING_COMPOUND_METABOLIC_PROCESS	GOBP_TUBE_MORPHOGENESIS	GOBP_EMBRYO_DEVELOPMENT	GOMF_SEQUENCE_SPECIFIC_DNA_BINDING	GOBP_NEGATIVE_REGULATION_OF_DEVELOPMENTAL_PROCESS		GOBP_ANATOMICAL_STRUCTURE_FORMATION_INVOLVED_IN_MORPHOGENESIS	GOBP_TISSUE_MORPHOGENESIS	GOBP_CIRCULATORY_SYSTEM_DEVELOPMENT		GOBP_POSITIVE_REGULATION_OF_GENE_EXPRESSION				GOBP_EMBRYO_DEVELOPMENT_ENDING_IN_BIRTH_OR_EGG_HATCHING								GOBP_NEGATIVE_REGULATION_OF_CELL_DIFFERENTIATION		GOMF_TRANSCRIPTION_FACTOR_BINDING	GOBP_NEGATIVE_REGULATION_OF_TRANSCRIPTION_BY_RNA_POLYMERASE_II
8609	KLF7	Kruppel like factor 7 [Source:HGNC Symbol;Acc:HGNC:6350]	GOBP_POSITIVE_REGULATION_OF_NUCLEOBASE_CONTAINING_COMPOUND_METABOLIC_PROCESS	GOBP_POSITIVE_REGULATION_OF_RNA_METABOLIC_PROCESS	GOBP_REGULATION_OF_CELL_DIFFERENTIATION	GOBP_TISSUE_DEVELOPMENT	GOBP_POSITIVE_REGULATION_OF_CELLULAR_BIOSYNTHETIC_PROCESS		GOMF_TRANSCRIPTION_REGULATOR_ACTIVITY				GOBP_EPITHELIUM_DEVELOPMENT	GOCC_CHROMOSOME	GOBP_POSITIVE_REGULATION_OF_TRANSCRIPTION_BY_RNA_POLYMERASE_II					GOBP_NEGATIVE_REGULATION_OF_BIOSYNTHETIC_PROCESS	GOCC_CHROMATIN	GOBP_REGULATION_OF_MULTICELLULAR_ORGANISMAL_DEVELOPMENT	GOBP_NEGATIVE_REGULATION_OF_NUCLEOBASE_CONTAINING_COMPOUND_METABOLIC_PROCESS			GOMF_SEQUENCE_SPECIFIC_DNA_BINDING	GOBP_NEGATIVE_REGULATION_OF_DEVELOPMENTAL_PROCESS																					GOBP_NEGATIVE_REGULATION_OF_TRANSCRIPTION_BY_RNA_POLYMERASE_II
1956	EGFR	epidermal growth factor receptor [Source:HGNC Symbol;Acc:HGNC:3236]	GOBP_POSITIVE_REGULATION_OF_NUCLEOBASE_CONTAINING_COMPOUND_METABOLIC_PROCESS	GOBP_POSITIVE_REGULATION_OF_RNA_METABOLIC_PROCESS	GOBP_REGULATION_OF_CELL_DIFFERENTIATION	GOBP_TISSUE_DEVELOPMENT	GOBP_POSITIVE_REGULATION_OF_CELLULAR_BIOSYNTHETIC_PROCESS			GOBP_CELLULAR_RESPONSE_TO_ENDOGENOUS_STIMULUS	GOBP_ANIMAL_ORGAN_MORPHOGENESIS	GOBP_TUBE_DEVELOPMENT	GOBP_EPITHELIUM_DEVELOPMENT		GOBP_POSITIVE_REGULATION_OF_TRANSCRIPTION_BY_RNA_POLYMERASE_II	GOBP_PROGRAMMED_CELL_DEATH	GOBP_RESPONSE_TO_ENDOGENOUS_STIMULUS	GOBP_REGULATION_OF_CELL_DEATH	GOBP_REGULATION_OF_CELL_POPULATION_PROLIFERATION					GOBP_TUBE_MORPHOGENESIS	GOBP_EMBRYO_DEVELOPMENT		GOBP_NEGATIVE_REGULATION_OF_DEVELOPMENTAL_PROCESS	GOBP_ENZYME_LINKED_RECEPTOR_PROTEIN_SIGNALING_PATHWAY		GOBP_TISSUE_MORPHOGENESIS	GOBP_CIRCULATORY_SYSTEM_DEVELOPMENT		GOBP_POSITIVE_REGULATION_OF_GENE_EXPRESSION	GOBP_REGULATION_OF_INTRACELLULAR_SIGNAL_TRANSDUCTION			GOBP_EMBRYO_DEVELOPMENT_ENDING_IN_BIRTH_OR_EGG_HATCHING	GOBP_CELLULAR_RESPONSE_TO_STRESS		GOBP_PHOSPHORYLATION			GOBP_POSITIVE_REGULATION_OF_SIGNALING	GOBP_NEGATIVE_REGULATION_OF_CELL_DEATH	GOBP_NEGATIVE_REGULATION_OF_CELL_DIFFERENTIATION	GOBP_POSITIVE_REGULATION_OF_MOLECULAR_FUNCTION			GOBP_MORPHOGENESIS_OF_AN_EPITHELIUM
1277	COL1A1	collagen type I alpha 1 chain [Source:HGNC Symbol;Acc:HGNC:2197]	GOBP_POSITIVE_REGULATION_OF_NUCLEOBASE_CONTAINING_COMPOUND_METABOLIC_PROCESS	GOBP_POSITIVE_REGULATION_OF_RNA_METABOLIC_PROCESS	GOBP_REGULATION_OF_CELL_DIFFERENTIATION	GOBP_TISSUE_DEVELOPMENT	GOBP_POSITIVE_REGULATION_OF_CELLULAR_BIOSYNTHETIC_PROCESS			GOBP_CELLULAR_RESPONSE_TO_ENDOGENOUS_STIMULUS	GOBP_ANIMAL_ORGAN_MORPHOGENESIS						GOBP_RESPONSE_TO_ENDOGENOUS_STIMULUS								GOBP_EMBRYO_DEVELOPMENT			GOBP_ENZYME_LINKED_RECEPTOR_PROTEIN_SIGNALING_PATHWAY	GOBP_ANATOMICAL_STRUCTURE_FORMATION_INVOLVED_IN_MORPHOGENESIS		GOBP_CIRCULATORY_SYSTEM_DEVELOPMENT				GOBP_POSITIVE_REGULATION_OF_DEVELOPMENTAL_PROCESS	GOBP_POSITIVE_REGULATION_OF_MULTICELLULAR_ORGANISMAL_PROCESS	GOBP_EMBRYO_DEVELOPMENT_ENDING_IN_BIRTH_OR_EGG_HATCHING						GOBP_POSITIVE_REGULATION_OF_SIGNALING
4221	MEN1	menin 1 [Source:HGNC Symbol;Acc:HGNC:7010]	GOBP_POSITIVE_REGULATION_OF_NUCLEOBASE_CONTAINING_COMPOUND_METABOLIC_PROCESS	GOBP_POSITIVE_REGULATION_OF_RNA_METABOLIC_PROCESS	GOBP_REGULATION_OF_CELL_DIFFERENTIATION	GOBP_TISSUE_DEVELOPMENT	GOBP_POSITIVE_REGULATION_OF_CELLULAR_BIOSYNTHETIC_PROCESS			GOBP_CELLULAR_RESPONSE_TO_ENDOGENOUS_STIMULUS			GOBP_EPITHELIUM_DEVELOPMENT	GOCC_CHROMOSOME	GOBP_POSITIVE_REGULATION_OF_TRANSCRIPTION_BY_RNA_POLYMERASE_II		GOBP_RESPONSE_TO_ENDOGENOUS_STIMULUS		GOBP_REGULATION_OF_CELL_POPULATION_PROLIFERATION	GOBP_NEGATIVE_REGULATION_OF_BIOSYNTHETIC_PROCESS	GOCC_CHROMATIN		GOBP_NEGATIVE_REGULATION_OF_NUCLEOBASE_CONTAINING_COMPOUND_METABOLIC_PROCESS			GOMF_SEQUENCE_SPECIFIC_DNA_BINDING	GOBP_NEGATIVE_REGULATION_OF_DEVELOPMENTAL_PROCESS	GOBP_ENZYME_LINKED_RECEPTOR_PROTEIN_SIGNALING_PATHWAY						GOBP_REGULATION_OF_INTRACELLULAR_SIGNAL_TRANSDUCTION				GOBP_CELLULAR_RESPONSE_TO_STRESS		GOBP_PHOSPHORYLATION			GOBP_POSITIVE_REGULATION_OF_SIGNALING		GOBP_NEGATIVE_REGULATION_OF_CELL_DIFFERENTIATION	GOBP_POSITIVE_REGULATION_OF_MOLECULAR_FUNCTION		GOBP_NEGATIVE_REGULATION_OF_TRANSCRIPTION_BY_RNA_POLYMERASE_II
677	ZFP36L1	ZFP36 ring finger protein like 1 [Source:HGNC Symbol;Acc:HGNC:1107]	GOBP_POSITIVE_REGULATION_OF_NUCLEOBASE_CONTAINING_COMPOUND_METABOLIC_PROCESS	GOBP_POSITIVE_REGULATION_OF_RNA_METABOLIC_PROCESS	GOBP_REGULATION_OF_CELL_DIFFERENTIATION	GOBP_TISSUE_DEVELOPMENT		GOBP_IMMUNE_SYSTEM_DEVELOPMENT		GOBP_CELLULAR_RESPONSE_TO_ENDOGENOUS_STIMULUS		GOBP_TUBE_DEVELOPMENT	GOBP_EPITHELIUM_DEVELOPMENT			GOBP_PROGRAMMED_CELL_DEATH	GOBP_RESPONSE_TO_ENDOGENOUS_STIMULUS	GOBP_REGULATION_OF_CELL_DEATH	GOBP_REGULATION_OF_CELL_POPULATION_PROLIFERATION	GOBP_NEGATIVE_REGULATION_OF_BIOSYNTHETIC_PROCESS		GOBP_REGULATION_OF_MULTICELLULAR_ORGANISMAL_DEVELOPMENT		GOBP_TUBE_MORPHOGENESIS	GOBP_EMBRYO_DEVELOPMENT		GOBP_NEGATIVE_REGULATION_OF_DEVELOPMENTAL_PROCESS				GOBP_CIRCULATORY_SYSTEM_DEVELOPMENT	GOBP_CELL_ACTIVATION			GOBP_POSITIVE_REGULATION_OF_DEVELOPMENTAL_PROCESS	GOBP_POSITIVE_REGULATION_OF_MULTICELLULAR_ORGANISMAL_PROCESS	GOBP_EMBRYO_DEVELOPMENT_ENDING_IN_BIRTH_OR_EGG_HATCHING	GOBP_CELLULAR_RESPONSE_TO_STRESS	GOBP_LEUKOCYTE_DIFFERENTIATION		GOBP_REGULATION_OF_IMMUNE_SYSTEM_PROCESS	GOBP_LYMPHOCYTE_ACTIVATION			GOBP_NEGATIVE_REGULATION_OF_CELL_DIFFERENTIATION
57178	ZMIZ1	zinc finger MIZ-type containing 1 [Source:HGNC Symbol;Acc:HGNC:16493]	GOBP_POSITIVE_REGULATION_OF_NUCLEOBASE_CONTAINING_COMPOUND_METABOLIC_PROCESS	GOBP_POSITIVE_REGULATION_OF_RNA_METABOLIC_PROCESS	GOBP_REGULATION_OF_CELL_DIFFERENTIATION		GOBP_POSITIVE_REGULATION_OF_CELLULAR_BIOSYNTHETIC_PROCESS	GOBP_IMMUNE_SYSTEM_DEVELOPMENT	GOMF_TRANSCRIPTION_REGULATOR_ACTIVITY	GOBP_CELLULAR_RESPONSE_TO_ENDOGENOUS_STIMULUS	GOBP_ANIMAL_ORGAN_MORPHOGENESIS	GOBP_TUBE_DEVELOPMENT			GOBP_POSITIVE_REGULATION_OF_TRANSCRIPTION_BY_RNA_POLYMERASE_II		GOBP_RESPONSE_TO_ENDOGENOUS_STIMULUS		GOBP_REGULATION_OF_CELL_POPULATION_PROLIFERATION			GOBP_REGULATION_OF_MULTICELLULAR_ORGANISMAL_DEVELOPMENT		GOBP_TUBE_MORPHOGENESIS	GOBP_EMBRYO_DEVELOPMENT			GOBP_ENZYME_LINKED_RECEPTOR_PROTEIN_SIGNALING_PATHWAY			GOBP_CIRCULATORY_SYSTEM_DEVELOPMENT	GOBP_CELL_ACTIVATION			GOBP_POSITIVE_REGULATION_OF_DEVELOPMENTAL_PROCESS	GOBP_POSITIVE_REGULATION_OF_MULTICELLULAR_ORGANISMAL_PROCESS	GOBP_EMBRYO_DEVELOPMENT_ENDING_IN_BIRTH_OR_EGG_HATCHING		GOBP_LEUKOCYTE_DIFFERENTIATION		GOBP_REGULATION_OF_IMMUNE_SYSTEM_PROCESS	GOBP_LYMPHOCYTE_ACTIVATION	GOBP_POSITIVE_REGULATION_OF_SIGNALING
4780	NFE2L2	nuclear factor, erythroid 2 like 2 [Source:HGNC Symbol;Acc:HGNC:7782]	GOBP_POSITIVE_REGULATION_OF_NUCLEOBASE_CONTAINING_COMPOUND_METABOLIC_PROCESS	GOBP_POSITIVE_REGULATION_OF_RNA_METABOLIC_PROCESS	GOBP_REGULATION_OF_CELL_DIFFERENTIATION		GOBP_POSITIVE_REGULATION_OF_CELLULAR_BIOSYNTHETIC_PROCESS	GOBP_IMMUNE_SYSTEM_DEVELOPMENT	GOMF_TRANSCRIPTION_REGULATOR_ACTIVITY	GOBP_CELLULAR_RESPONSE_TO_ENDOGENOUS_STIMULUS		GOBP_TUBE_DEVELOPMENT		GOCC_CHROMOSOME	GOBP_POSITIVE_REGULATION_OF_TRANSCRIPTION_BY_RNA_POLYMERASE_II	GOBP_PROGRAMMED_CELL_DEATH	GOBP_RESPONSE_TO_ENDOGENOUS_STIMULUS	GOBP_REGULATION_OF_CELL_DEATH			GOCC_CHROMATIN	GOBP_REGULATION_OF_MULTICELLULAR_ORGANISMAL_DEVELOPMENT		GOBP_TUBE_MORPHOGENESIS	GOBP_EMBRYO_DEVELOPMENT	GOMF_SEQUENCE_SPECIFIC_DNA_BINDING	GOBP_NEGATIVE_REGULATION_OF_DEVELOPMENTAL_PROCESS		GOBP_ANATOMICAL_STRUCTURE_FORMATION_INVOLVED_IN_MORPHOGENESIS		GOBP_CIRCULATORY_SYSTEM_DEVELOPMENT		GOBP_POSITIVE_REGULATION_OF_GENE_EXPRESSION	GOBP_REGULATION_OF_INTRACELLULAR_SIGNAL_TRANSDUCTION	GOBP_POSITIVE_REGULATION_OF_DEVELOPMENTAL_PROCESS	GOBP_POSITIVE_REGULATION_OF_MULTICELLULAR_ORGANISMAL_PROCESS		GOBP_CELLULAR_RESPONSE_TO_STRESS			GOBP_REGULATION_OF_IMMUNE_SYSTEM_PROCESS			GOBP_NEGATIVE_REGULATION_OF_CELL_DEATH	GOBP_NEGATIVE_REGULATION_OF_CELL_DIFFERENTIATION		GOMF_TRANSCRIPTION_FACTOR_BINDING
9935	MAFB	MAF bZIP transcription factor B [Source:HGNC Symbol;Acc:HGNC:6408]	GOBP_POSITIVE_REGULATION_OF_NUCLEOBASE_CONTAINING_COMPOUND_METABOLIC_PROCESS	GOBP_POSITIVE_REGULATION_OF_RNA_METABOLIC_PROCESS	GOBP_REGULATION_OF_CELL_DIFFERENTIATION		GOBP_POSITIVE_REGULATION_OF_CELLULAR_BIOSYNTHETIC_PROCESS	GOBP_IMMUNE_SYSTEM_DEVELOPMENT	GOMF_TRANSCRIPTION_REGULATOR_ACTIVITY		GOBP_ANIMAL_ORGAN_MORPHOGENESIS			GOCC_CHROMOSOME	GOBP_POSITIVE_REGULATION_OF_TRANSCRIPTION_BY_RNA_POLYMERASE_II						GOCC_CHROMATIN	GOBP_REGULATION_OF_MULTICELLULAR_ORGANISMAL_DEVELOPMENT			GOBP_EMBRYO_DEVELOPMENT	GOMF_SEQUENCE_SPECIFIC_DNA_BINDING	GOBP_NEGATIVE_REGULATION_OF_DEVELOPMENTAL_PROCESS		GOBP_ANATOMICAL_STRUCTURE_FORMATION_INVOLVED_IN_MORPHOGENESIS			GOBP_CELL_ACTIVATION							GOBP_LEUKOCYTE_DIFFERENTIATION		GOBP_REGULATION_OF_IMMUNE_SYSTEM_PROCESS	GOBP_LYMPHOCYTE_ACTIVATION			GOBP_NEGATIVE_REGULATION_OF_CELL_DIFFERENTIATION
11143	KAT7	lysine acetyltransferase 7 [Source:HGNC Symbol;Acc:HGNC:17016]	GOBP_POSITIVE_REGULATION_OF_NUCLEOBASE_CONTAINING_COMPOUND_METABOLIC_PROCESS	GOBP_POSITIVE_REGULATION_OF_RNA_METABOLIC_PROCESS	GOBP_REGULATION_OF_CELL_DIFFERENTIATION		GOBP_POSITIVE_REGULATION_OF_CELLULAR_BIOSYNTHETIC_PROCESS	GOBP_IMMUNE_SYSTEM_DEVELOPMENT	GOMF_TRANSCRIPTION_REGULATOR_ACTIVITY					GOCC_CHROMOSOME	GOBP_POSITIVE_REGULATION_OF_TRANSCRIPTION_BY_RNA_POLYMERASE_II				GOBP_REGULATION_OF_CELL_POPULATION_PROLIFERATION	GOBP_NEGATIVE_REGULATION_OF_BIOSYNTHETIC_PROCESS		GOBP_REGULATION_OF_MULTICELLULAR_ORGANISMAL_DEVELOPMENT	GOBP_NEGATIVE_REGULATION_OF_NUCLEOBASE_CONTAINING_COMPOUND_METABOLIC_PROCESS			GOMF_SEQUENCE_SPECIFIC_DNA_BINDING						GOBP_CELL_ACTIVATION			GOBP_POSITIVE_REGULATION_OF_DEVELOPMENTAL_PROCESS			GOBP_CELLULAR_RESPONSE_TO_STRESS	GOBP_LEUKOCYTE_DIFFERENTIATION		GOBP_REGULATION_OF_IMMUNE_SYSTEM_PROCESS	GOBP_LYMPHOCYTE_ACTIVATION
5295	PIK3R1	phosphoinositide-3-kinase regulatory subunit 1 [Source:HGNC Symbol;Acc:HGNC:8979]	GOBP_POSITIVE_REGULATION_OF_NUCLEOBASE_CONTAINING_COMPOUND_METABOLIC_PROCESS	GOBP_POSITIVE_REGULATION_OF_RNA_METABOLIC_PROCESS	GOBP_REGULATION_OF_CELL_DIFFERENTIATION		GOBP_POSITIVE_REGULATION_OF_CELLULAR_BIOSYNTHETIC_PROCESS	GOBP_IMMUNE_SYSTEM_DEVELOPMENT		GOBP_CELLULAR_RESPONSE_TO_ENDOGENOUS_STIMULUS					GOBP_POSITIVE_REGULATION_OF_TRANSCRIPTION_BY_RNA_POLYMERASE_II	GOBP_PROGRAMMED_CELL_DEATH	GOBP_RESPONSE_TO_ENDOGENOUS_STIMULUS	GOBP_REGULATION_OF_CELL_DEATH				GOBP_REGULATION_OF_MULTICELLULAR_ORGANISMAL_DEVELOPMENT					GOBP_NEGATIVE_REGULATION_OF_DEVELOPMENTAL_PROCESS	GOBP_ENZYME_LINKED_RECEPTOR_PROTEIN_SIGNALING_PATHWAY					GOBP_POSITIVE_REGULATION_OF_GENE_EXPRESSION			GOBP_POSITIVE_REGULATION_OF_MULTICELLULAR_ORGANISMAL_PROCESS		GOBP_CELLULAR_RESPONSE_TO_STRESS	GOBP_LEUKOCYTE_DIFFERENTIATION	GOBP_PHOSPHORYLATION	GOBP_REGULATION_OF_IMMUNE_SYSTEM_PROCESS		GOBP_POSITIVE_REGULATION_OF_SIGNALING	GOBP_NEGATIVE_REGULATION_OF_CELL_DEATH	GOBP_NEGATIVE_REGULATION_OF_CELL_DIFFERENTIATION
10272	FSTL3	follistatin like 3 [Source:HGNC Symbol;Acc:HGNC:3973]	GOBP_POSITIVE_REGULATION_OF_NUCLEOBASE_CONTAINING_COMPOUND_METABOLIC_PROCESS	GOBP_POSITIVE_REGULATION_OF_RNA_METABOLIC_PROCESS	GOBP_REGULATION_OF_CELL_DIFFERENTIATION		GOBP_POSITIVE_REGULATION_OF_CELLULAR_BIOSYNTHETIC_PROCESS	GOBP_IMMUNE_SYSTEM_DEVELOPMENT		GOBP_CELLULAR_RESPONSE_TO_ENDOGENOUS_STIMULUS					GOBP_POSITIVE_REGULATION_OF_TRANSCRIPTION_BY_RNA_POLYMERASE_II		GOBP_RESPONSE_TO_ENDOGENOUS_STIMULUS					GOBP_REGULATION_OF_MULTICELLULAR_ORGANISMAL_DEVELOPMENT					GOBP_NEGATIVE_REGULATION_OF_DEVELOPMENTAL_PROCESS	GOBP_ENZYME_LINKED_RECEPTOR_PROTEIN_SIGNALING_PATHWAY											GOBP_LEUKOCYTE_DIFFERENTIATION		GOBP_REGULATION_OF_IMMUNE_SYSTEM_PROCESS				GOBP_NEGATIVE_REGULATION_OF_CELL_DIFFERENTIATION
3558	IL2	interleukin 2 [Source:HGNC Symbol;Acc:HGNC:6001]	GOBP_POSITIVE_REGULATION_OF_NUCLEOBASE_CONTAINING_COMPOUND_METABOLIC_PROCESS	GOBP_POSITIVE_REGULATION_OF_RNA_METABOLIC_PROCESS	GOBP_REGULATION_OF_CELL_DIFFERENTIATION		GOBP_POSITIVE_REGULATION_OF_CELLULAR_BIOSYNTHETIC_PROCESS	GOBP_IMMUNE_SYSTEM_DEVELOPMENT							GOBP_POSITIVE_REGULATION_OF_TRANSCRIPTION_BY_RNA_POLYMERASE_II	GOBP_PROGRAMMED_CELL_DEATH		GOBP_REGULATION_OF_CELL_DEATH	GOBP_REGULATION_OF_CELL_POPULATION_PROLIFERATION			GOBP_REGULATION_OF_MULTICELLULAR_ORGANISMAL_DEVELOPMENT					GOBP_NEGATIVE_REGULATION_OF_DEVELOPMENTAL_PROCESS					GOBP_CELL_ACTIVATION	GOBP_POSITIVE_REGULATION_OF_GENE_EXPRESSION		GOBP_POSITIVE_REGULATION_OF_DEVELOPMENTAL_PROCESS	GOBP_POSITIVE_REGULATION_OF_MULTICELLULAR_ORGANISMAL_PROCESS			GOBP_LEUKOCYTE_DIFFERENTIATION	GOBP_PHOSPHORYLATION	GOBP_REGULATION_OF_IMMUNE_SYSTEM_PROCESS	GOBP_LYMPHOCYTE_ACTIVATION		GOBP_NEGATIVE_REGULATION_OF_CELL_DEATH	GOBP_NEGATIVE_REGULATION_OF_CELL_DIFFERENTIATION	GOBP_POSITIVE_REGULATION_OF_MOLECULAR_FUNCTION
8621	CDK13	cyclin dependent kinase 13 [Source:HGNC Symbol;Acc:HGNC:1733]	GOBP_POSITIVE_REGULATION_OF_NUCLEOBASE_CONTAINING_COMPOUND_METABOLIC_PROCESS	GOBP_POSITIVE_REGULATION_OF_RNA_METABOLIC_PROCESS	GOBP_REGULATION_OF_CELL_DIFFERENTIATION		GOBP_POSITIVE_REGULATION_OF_CELLULAR_BIOSYNTHETIC_PROCESS	GOBP_IMMUNE_SYSTEM_DEVELOPMENT							GOBP_POSITIVE_REGULATION_OF_TRANSCRIPTION_BY_RNA_POLYMERASE_II				GOBP_REGULATION_OF_CELL_POPULATION_PROLIFERATION								GOBP_NEGATIVE_REGULATION_OF_DEVELOPMENTAL_PROCESS													GOBP_PHOSPHORYLATION					GOBP_NEGATIVE_REGULATION_OF_CELL_DIFFERENTIATION
9839	ZEB2	zinc finger E-box binding homeobox 2 [Source:HGNC Symbol;Acc:HGNC:14881]	GOBP_POSITIVE_REGULATION_OF_NUCLEOBASE_CONTAINING_COMPOUND_METABOLIC_PROCESS	GOBP_POSITIVE_REGULATION_OF_RNA_METABOLIC_PROCESS	GOBP_REGULATION_OF_CELL_DIFFERENTIATION		GOBP_POSITIVE_REGULATION_OF_CELLULAR_BIOSYNTHETIC_PROCESS		GOMF_TRANSCRIPTION_REGULATOR_ACTIVITY	GOBP_CELLULAR_RESPONSE_TO_ENDOGENOUS_STIMULUS				GOCC_CHROMOSOME	GOBP_POSITIVE_REGULATION_OF_TRANSCRIPTION_BY_RNA_POLYMERASE_II		GOBP_RESPONSE_TO_ENDOGENOUS_STIMULUS			GOBP_NEGATIVE_REGULATION_OF_BIOSYNTHETIC_PROCESS	GOCC_CHROMATIN		GOBP_NEGATIVE_REGULATION_OF_NUCLEOBASE_CONTAINING_COMPOUND_METABOLIC_PROCESS			GOMF_SEQUENCE_SPECIFIC_DNA_BINDING		GOBP_ENZYME_LINKED_RECEPTOR_PROTEIN_SIGNALING_PATHWAY							GOBP_POSITIVE_REGULATION_OF_DEVELOPMENTAL_PROCESS								GOBP_POSITIVE_REGULATION_OF_SIGNALING					GOBP_NEGATIVE_REGULATION_OF_TRANSCRIPTION_BY_RNA_POLYMERASE_II
5324	PLAG1	PLAG1 zinc finger [Source:HGNC Symbol;Acc:HGNC:9045]	GOBP_POSITIVE_REGULATION_OF_NUCLEOBASE_CONTAINING_COMPOUND_METABOLIC_PROCESS	GOBP_POSITIVE_REGULATION_OF_RNA_METABOLIC_PROCESS	GOBP_REGULATION_OF_CELL_DIFFERENTIATION		GOBP_POSITIVE_REGULATION_OF_CELLULAR_BIOSYNTHETIC_PROCESS		GOMF_TRANSCRIPTION_REGULATOR_ACTIVITY		GOBP_ANIMAL_ORGAN_MORPHOGENESIS				GOBP_POSITIVE_REGULATION_OF_TRANSCRIPTION_BY_RNA_POLYMERASE_II				GOBP_REGULATION_OF_CELL_POPULATION_PROLIFERATION			GOBP_REGULATION_OF_MULTICELLULAR_ORGANISMAL_DEVELOPMENT				GOMF_SEQUENCE_SPECIFIC_DNA_BINDING							GOBP_POSITIVE_REGULATION_OF_GENE_EXPRESSION		GOBP_POSITIVE_REGULATION_OF_DEVELOPMENTAL_PROCESS	GOBP_POSITIVE_REGULATION_OF_MULTICELLULAR_ORGANISMAL_PROCESS
463	ZFHX3	zinc finger homeobox 3 [Source:HGNC Symbol;Acc:HGNC:777]	GOBP_POSITIVE_REGULATION_OF_NUCLEOBASE_CONTAINING_COMPOUND_METABOLIC_PROCESS	GOBP_POSITIVE_REGULATION_OF_RNA_METABOLIC_PROCESS	GOBP_REGULATION_OF_CELL_DIFFERENTIATION		GOBP_POSITIVE_REGULATION_OF_CELLULAR_BIOSYNTHETIC_PROCESS		GOMF_TRANSCRIPTION_REGULATOR_ACTIVITY					GOCC_CHROMOSOME	GOBP_POSITIVE_REGULATION_OF_TRANSCRIPTION_BY_RNA_POLYMERASE_II		GOBP_RESPONSE_TO_ENDOGENOUS_STIMULUS			GOBP_NEGATIVE_REGULATION_OF_BIOSYNTHETIC_PROCESS	GOCC_CHROMATIN		GOBP_NEGATIVE_REGULATION_OF_NUCLEOBASE_CONTAINING_COMPOUND_METABOLIC_PROCESS			GOMF_SEQUENCE_SPECIFIC_DNA_BINDING																						GOBP_NEGATIVE_REGULATION_OF_TRANSCRIPTION_BY_RNA_POLYMERASE_II
6925	TCF4	transcription factor 4 [Source:HGNC Symbol;Acc:HGNC:11634]	GOBP_POSITIVE_REGULATION_OF_NUCLEOBASE_CONTAINING_COMPOUND_METABOLIC_PROCESS	GOBP_POSITIVE_REGULATION_OF_RNA_METABOLIC_PROCESS	GOBP_REGULATION_OF_CELL_DIFFERENTIATION		GOBP_POSITIVE_REGULATION_OF_CELLULAR_BIOSYNTHETIC_PROCESS		GOMF_TRANSCRIPTION_REGULATOR_ACTIVITY					GOCC_CHROMOSOME	GOBP_POSITIVE_REGULATION_OF_TRANSCRIPTION_BY_RNA_POLYMERASE_II						GOCC_CHROMATIN					GOMF_SEQUENCE_SPECIFIC_DNA_BINDING									GOBP_POSITIVE_REGULATION_OF_DEVELOPMENTAL_PROCESS												GOMF_TRANSCRIPTION_FACTOR_BINDING
7428	VHL	von Hippel-Lindau tumor suppressor [Source:HGNC Symbol;Acc:HGNC:12687]	GOBP_POSITIVE_REGULATION_OF_NUCLEOBASE_CONTAINING_COMPOUND_METABOLIC_PROCESS	GOBP_POSITIVE_REGULATION_OF_RNA_METABOLIC_PROCESS	GOBP_REGULATION_OF_CELL_DIFFERENTIATION		GOBP_POSITIVE_REGULATION_OF_CELLULAR_BIOSYNTHETIC_PROCESS		GOMF_TRANSCRIPTION_REGULATOR_ACTIVITY							GOBP_PROGRAMMED_CELL_DEATH		GOBP_REGULATION_OF_CELL_DEATH	GOBP_REGULATION_OF_CELL_POPULATION_PROLIFERATION	GOBP_NEGATIVE_REGULATION_OF_BIOSYNTHETIC_PROCESS			GOBP_NEGATIVE_REGULATION_OF_NUCLEOBASE_CONTAINING_COMPOUND_METABOLIC_PROCESS												GOBP_POSITIVE_REGULATION_OF_DEVELOPMENTAL_PROCESS			GOBP_CELLULAR_RESPONSE_TO_STRESS						GOBP_NEGATIVE_REGULATION_OF_CELL_DEATH			GOMF_TRANSCRIPTION_FACTOR_BINDING	GOBP_NEGATIVE_REGULATION_OF_TRANSCRIPTION_BY_RNA_POLYMERASE_II
51755	CDK12	cyclin dependent kinase 12 [Source:HGNC Symbol;Acc:HGNC:24224]	GOBP_POSITIVE_REGULATION_OF_NUCLEOBASE_CONTAINING_COMPOUND_METABOLIC_PROCESS	GOBP_POSITIVE_REGULATION_OF_RNA_METABOLIC_PROCESS	GOBP_REGULATION_OF_CELL_DIFFERENTIATION		GOBP_POSITIVE_REGULATION_OF_CELLULAR_BIOSYNTHETIC_PROCESS								GOBP_POSITIVE_REGULATION_OF_TRANSCRIPTION_BY_RNA_POLYMERASE_II												GOBP_NEGATIVE_REGULATION_OF_DEVELOPMENTAL_PROCESS													GOBP_PHOSPHORYLATION					GOBP_NEGATIVE_REGULATION_OF_CELL_DIFFERENTIATION
678	ZFP36L2	ZFP36 ring finger protein like 2 [Source:HGNC Symbol;Acc:HGNC:1108]	GOBP_POSITIVE_REGULATION_OF_NUCLEOBASE_CONTAINING_COMPOUND_METABOLIC_PROCESS	GOBP_POSITIVE_REGULATION_OF_RNA_METABOLIC_PROCESS	GOBP_REGULATION_OF_CELL_DIFFERENTIATION			GOBP_IMMUNE_SYSTEM_DEVELOPMENT		GOBP_CELLULAR_RESPONSE_TO_ENDOGENOUS_STIMULUS							GOBP_RESPONSE_TO_ENDOGENOUS_STIMULUS			GOBP_NEGATIVE_REGULATION_OF_BIOSYNTHETIC_PROCESS		GOBP_REGULATION_OF_MULTICELLULAR_ORGANISMAL_DEVELOPMENT					GOBP_NEGATIVE_REGULATION_OF_DEVELOPMENTAL_PROCESS					GOBP_CELL_ACTIVATION							GOBP_LEUKOCYTE_DIFFERENTIATION		GOBP_REGULATION_OF_IMMUNE_SYSTEM_PROCESS	GOBP_LYMPHOCYTE_ACTIVATION			GOBP_NEGATIVE_REGULATION_OF_CELL_DIFFERENTIATION
2033	EP300	E1A binding protein p300 [Source:HGNC Symbol;Acc:HGNC:3373]	GOBP_POSITIVE_REGULATION_OF_NUCLEOBASE_CONTAINING_COMPOUND_METABOLIC_PROCESS	GOBP_POSITIVE_REGULATION_OF_RNA_METABOLIC_PROCESS		GOBP_TISSUE_DEVELOPMENT	GOBP_POSITIVE_REGULATION_OF_CELLULAR_BIOSYNTHETIC_PROCESS	GOBP_IMMUNE_SYSTEM_DEVELOPMENT	GOMF_TRANSCRIPTION_REGULATOR_ACTIVITY	GOBP_CELLULAR_RESPONSE_TO_ENDOGENOUS_STIMULUS	GOBP_ANIMAL_ORGAN_MORPHOGENESIS	GOBP_TUBE_DEVELOPMENT	GOBP_EPITHELIUM_DEVELOPMENT	GOCC_CHROMOSOME	GOBP_POSITIVE_REGULATION_OF_TRANSCRIPTION_BY_RNA_POLYMERASE_II	GOBP_PROGRAMMED_CELL_DEATH	GOBP_RESPONSE_TO_ENDOGENOUS_STIMULUS			GOBP_NEGATIVE_REGULATION_OF_BIOSYNTHETIC_PROCESS			GOBP_NEGATIVE_REGULATION_OF_NUCLEOBASE_CONTAINING_COMPOUND_METABOLIC_PROCESS		GOBP_EMBRYO_DEVELOPMENT			GOBP_ENZYME_LINKED_RECEPTOR_PROTEIN_SIGNALING_PATHWAY	GOBP_ANATOMICAL_STRUCTURE_FORMATION_INVOLVED_IN_MORPHOGENESIS		GOBP_CIRCULATORY_SYSTEM_DEVELOPMENT	GOBP_CELL_ACTIVATION	GOBP_POSITIVE_REGULATION_OF_GENE_EXPRESSION	GOBP_REGULATION_OF_INTRACELLULAR_SIGNAL_TRANSDUCTION			GOBP_EMBRYO_DEVELOPMENT_ENDING_IN_BIRTH_OR_EGG_HATCHING	GOBP_CELLULAR_RESPONSE_TO_STRESS	GOBP_LEUKOCYTE_DIFFERENTIATION	GOBP_PHOSPHORYLATION	GOBP_REGULATION_OF_IMMUNE_SYSTEM_PROCESS	GOBP_LYMPHOCYTE_ACTIVATION	GOBP_POSITIVE_REGULATION_OF_SIGNALING			GOBP_POSITIVE_REGULATION_OF_MOLECULAR_FUNCTION	GOMF_TRANSCRIPTION_FACTOR_BINDING	GOBP_NEGATIVE_REGULATION_OF_TRANSCRIPTION_BY_RNA_POLYMERASE_II
5371	PML	PML nuclear body scaffold [Source:HGNC Symbol;Acc:HGNC:9113]	GOBP_POSITIVE_REGULATION_OF_NUCLEOBASE_CONTAINING_COMPOUND_METABOLIC_PROCESS	GOBP_POSITIVE_REGULATION_OF_RNA_METABOLIC_PROCESS		GOBP_TISSUE_DEVELOPMENT	GOBP_POSITIVE_REGULATION_OF_CELLULAR_BIOSYNTHETIC_PROCESS	GOBP_IMMUNE_SYSTEM_DEVELOPMENT		GOBP_CELLULAR_RESPONSE_TO_ENDOGENOUS_STIMULUS	GOBP_ANIMAL_ORGAN_MORPHOGENESIS	GOBP_TUBE_DEVELOPMENT	GOBP_EPITHELIUM_DEVELOPMENT	GOCC_CHROMOSOME		GOBP_PROGRAMMED_CELL_DEATH	GOBP_RESPONSE_TO_ENDOGENOUS_STIMULUS	GOBP_REGULATION_OF_CELL_DEATH	GOBP_REGULATION_OF_CELL_POPULATION_PROLIFERATION	GOBP_NEGATIVE_REGULATION_OF_BIOSYNTHETIC_PROCESS	GOCC_CHROMATIN	GOBP_REGULATION_OF_MULTICELLULAR_ORGANISMAL_DEVELOPMENT	GOBP_NEGATIVE_REGULATION_OF_NUCLEOBASE_CONTAINING_COMPOUND_METABOLIC_PROCESS	GOBP_TUBE_MORPHOGENESIS			GOBP_NEGATIVE_REGULATION_OF_DEVELOPMENTAL_PROCESS	GOBP_ENZYME_LINKED_RECEPTOR_PROTEIN_SIGNALING_PATHWAY	GOBP_ANATOMICAL_STRUCTURE_FORMATION_INVOLVED_IN_MORPHOGENESIS	GOBP_TISSUE_MORPHOGENESIS	GOBP_CIRCULATORY_SYSTEM_DEVELOPMENT			GOBP_REGULATION_OF_INTRACELLULAR_SIGNAL_TRANSDUCTION				GOBP_CELLULAR_RESPONSE_TO_STRESS		GOBP_PHOSPHORYLATION			GOBP_POSITIVE_REGULATION_OF_SIGNALING			GOBP_POSITIVE_REGULATION_OF_MOLECULAR_FUNCTION			GOBP_MORPHOGENESIS_OF_AN_EPITHELIUM
2099	ESR1	estrogen receptor 1 [Source:HGNC Symbol;Acc:HGNC:3467]	GOBP_POSITIVE_REGULATION_OF_NUCLEOBASE_CONTAINING_COMPOUND_METABOLIC_PROCESS	GOBP_POSITIVE_REGULATION_OF_RNA_METABOLIC_PROCESS		GOBP_TISSUE_DEVELOPMENT	GOBP_POSITIVE_REGULATION_OF_CELLULAR_BIOSYNTHETIC_PROCESS		GOMF_TRANSCRIPTION_REGULATOR_ACTIVITY	GOBP_CELLULAR_RESPONSE_TO_ENDOGENOUS_STIMULUS	GOBP_ANIMAL_ORGAN_MORPHOGENESIS	GOBP_TUBE_DEVELOPMENT	GOBP_EPITHELIUM_DEVELOPMENT	GOCC_CHROMOSOME	GOBP_POSITIVE_REGULATION_OF_TRANSCRIPTION_BY_RNA_POLYMERASE_II	GOBP_PROGRAMMED_CELL_DEATH	GOBP_RESPONSE_TO_ENDOGENOUS_STIMULUS	GOBP_REGULATION_OF_CELL_DEATH	GOBP_REGULATION_OF_CELL_POPULATION_PROLIFERATION	GOBP_NEGATIVE_REGULATION_OF_BIOSYNTHETIC_PROCESS	GOCC_CHROMATIN		GOBP_NEGATIVE_REGULATION_OF_NUCLEOBASE_CONTAINING_COMPOUND_METABOLIC_PROCESS	GOBP_TUBE_MORPHOGENESIS		GOMF_SEQUENCE_SPECIFIC_DNA_BINDING				GOBP_TISSUE_MORPHOGENESIS			GOBP_POSITIVE_REGULATION_OF_GENE_EXPRESSION	GOBP_REGULATION_OF_INTRACELLULAR_SIGNAL_TRANSDUCTION							GOBP_REGULATION_OF_IMMUNE_SYSTEM_PROCESS					GOBP_POSITIVE_REGULATION_OF_MOLECULAR_FUNCTION	GOMF_TRANSCRIPTION_FACTOR_BINDING	GOBP_NEGATIVE_REGULATION_OF_TRANSCRIPTION_BY_RNA_POLYMERASE_II	GOBP_MORPHOGENESIS_OF_AN_EPITHELIUM
7490	WT1	WT1 transcription factor [Source:HGNC Symbol;Acc:HGNC:12796]	GOBP_POSITIVE_REGULATION_OF_NUCLEOBASE_CONTAINING_COMPOUND_METABOLIC_PROCESS	GOBP_POSITIVE_REGULATION_OF_RNA_METABOLIC_PROCESS		GOBP_TISSUE_DEVELOPMENT	GOBP_POSITIVE_REGULATION_OF_CELLULAR_BIOSYNTHETIC_PROCESS		GOMF_TRANSCRIPTION_REGULATOR_ACTIVITY	GOBP_CELLULAR_RESPONSE_TO_ENDOGENOUS_STIMULUS	GOBP_ANIMAL_ORGAN_MORPHOGENESIS	GOBP_TUBE_DEVELOPMENT	GOBP_EPITHELIUM_DEVELOPMENT		GOBP_POSITIVE_REGULATION_OF_TRANSCRIPTION_BY_RNA_POLYMERASE_II	GOBP_PROGRAMMED_CELL_DEATH	GOBP_RESPONSE_TO_ENDOGENOUS_STIMULUS	GOBP_REGULATION_OF_CELL_DEATH	GOBP_REGULATION_OF_CELL_POPULATION_PROLIFERATION	GOBP_NEGATIVE_REGULATION_OF_BIOSYNTHETIC_PROCESS		GOBP_REGULATION_OF_MULTICELLULAR_ORGANISMAL_DEVELOPMENT	GOBP_NEGATIVE_REGULATION_OF_NUCLEOBASE_CONTAINING_COMPOUND_METABOLIC_PROCESS	GOBP_TUBE_MORPHOGENESIS	GOBP_EMBRYO_DEVELOPMENT	GOMF_SEQUENCE_SPECIFIC_DNA_BINDING	GOBP_NEGATIVE_REGULATION_OF_DEVELOPMENTAL_PROCESS		GOBP_ANATOMICAL_STRUCTURE_FORMATION_INVOLVED_IN_MORPHOGENESIS	GOBP_TISSUE_MORPHOGENESIS	GOBP_CIRCULATORY_SYSTEM_DEVELOPMENT		GOBP_POSITIVE_REGULATION_OF_GENE_EXPRESSION		GOBP_POSITIVE_REGULATION_OF_DEVELOPMENTAL_PROCESS	GOBP_POSITIVE_REGULATION_OF_MULTICELLULAR_ORGANISMAL_PROCESS								GOBP_NEGATIVE_REGULATION_OF_CELL_DEATH				GOBP_NEGATIVE_REGULATION_OF_TRANSCRIPTION_BY_RNA_POLYMERASE_II	GOBP_MORPHOGENESIS_OF_AN_EPITHELIUM
4781	NFIB	nuclear factor I B [Source:HGNC Symbol;Acc:HGNC:7785]	GOBP_POSITIVE_REGULATION_OF_NUCLEOBASE_CONTAINING_COMPOUND_METABOLIC_PROCESS	GOBP_POSITIVE_REGULATION_OF_RNA_METABOLIC_PROCESS		GOBP_TISSUE_DEVELOPMENT	GOBP_POSITIVE_REGULATION_OF_CELLULAR_BIOSYNTHETIC_PROCESS		GOMF_TRANSCRIPTION_REGULATOR_ACTIVITY		GOBP_ANIMAL_ORGAN_MORPHOGENESIS	GOBP_TUBE_DEVELOPMENT	GOBP_EPITHELIUM_DEVELOPMENT	GOCC_CHROMOSOME	GOBP_POSITIVE_REGULATION_OF_TRANSCRIPTION_BY_RNA_POLYMERASE_II				GOBP_REGULATION_OF_CELL_POPULATION_PROLIFERATION	GOBP_NEGATIVE_REGULATION_OF_BIOSYNTHETIC_PROCESS	GOCC_CHROMATIN		GOBP_NEGATIVE_REGULATION_OF_NUCLEOBASE_CONTAINING_COMPOUND_METABOLIC_PROCESS	GOBP_TUBE_MORPHOGENESIS		GOMF_SEQUENCE_SPECIFIC_DNA_BINDING	GOBP_NEGATIVE_REGULATION_OF_DEVELOPMENTAL_PROCESS		GOBP_ANATOMICAL_STRUCTURE_FORMATION_INVOLVED_IN_MORPHOGENESIS
1999	ELF3	E74 like ETS transcription factor 3 [Source:HGNC Symbol;Acc:HGNC:3318]	GOBP_POSITIVE_REGULATION_OF_NUCLEOBASE_CONTAINING_COMPOUND_METABOLIC_PROCESS	GOBP_POSITIVE_REGULATION_OF_RNA_METABOLIC_PROCESS		GOBP_TISSUE_DEVELOPMENT	GOBP_POSITIVE_REGULATION_OF_CELLULAR_BIOSYNTHETIC_PROCESS		GOMF_TRANSCRIPTION_REGULATOR_ACTIVITY		GOBP_ANIMAL_ORGAN_MORPHOGENESIS		GOBP_EPITHELIUM_DEVELOPMENT	GOCC_CHROMOSOME	GOBP_POSITIVE_REGULATION_OF_TRANSCRIPTION_BY_RNA_POLYMERASE_II					GOBP_NEGATIVE_REGULATION_OF_BIOSYNTHETIC_PROCESS	GOCC_CHROMATIN		GOBP_NEGATIVE_REGULATION_OF_NUCLEOBASE_CONTAINING_COMPOUND_METABOLIC_PROCESS		GOBP_EMBRYO_DEVELOPMENT	GOMF_SEQUENCE_SPECIFIC_DNA_BINDING											GOBP_EMBRYO_DEVELOPMENT_ENDING_IN_BIRTH_OR_EGG_HATCHING
5079	PAX5	paired box 5 [Source:HGNC Symbol;Acc:HGNC:8619]	GOBP_POSITIVE_REGULATION_OF_NUCLEOBASE_CONTAINING_COMPOUND_METABOLIC_PROCESS	GOBP_POSITIVE_REGULATION_OF_RNA_METABOLIC_PROCESS		GOBP_TISSUE_DEVELOPMENT	GOBP_POSITIVE_REGULATION_OF_CELLULAR_BIOSYNTHETIC_PROCESS		GOMF_TRANSCRIPTION_REGULATOR_ACTIVITY		GOBP_ANIMAL_ORGAN_MORPHOGENESIS			GOCC_CHROMOSOME	GOBP_POSITIVE_REGULATION_OF_TRANSCRIPTION_BY_RNA_POLYMERASE_II					GOBP_NEGATIVE_REGULATION_OF_BIOSYNTHETIC_PROCESS	GOCC_CHROMATIN		GOBP_NEGATIVE_REGULATION_OF_NUCLEOBASE_CONTAINING_COMPOUND_METABOLIC_PROCESS		GOBP_EMBRYO_DEVELOPMENT	GOMF_SEQUENCE_SPECIFIC_DNA_BINDING											GOBP_EMBRYO_DEVELOPMENT_ENDING_IN_BIRTH_OR_EGG_HATCHING											GOBP_NEGATIVE_REGULATION_OF_TRANSCRIPTION_BY_RNA_POLYMERASE_II
84159	ARID5B	AT-rich interaction domain 5B [Source:HGNC Symbol;Acc:HGNC:17362]	GOBP_POSITIVE_REGULATION_OF_NUCLEOBASE_CONTAINING_COMPOUND_METABOLIC_PROCESS	GOBP_POSITIVE_REGULATION_OF_RNA_METABOLIC_PROCESS		GOBP_TISSUE_DEVELOPMENT	GOBP_POSITIVE_REGULATION_OF_CELLULAR_BIOSYNTHETIC_PROCESS		GOMF_TRANSCRIPTION_REGULATOR_ACTIVITY		GOBP_ANIMAL_ORGAN_MORPHOGENESIS									GOBP_NEGATIVE_REGULATION_OF_BIOSYNTHETIC_PROCESS			GOBP_NEGATIVE_REGULATION_OF_NUCLEOBASE_CONTAINING_COMPOUND_METABOLIC_PROCESS			GOMF_SEQUENCE_SPECIFIC_DNA_BINDING		GOBP_ENZYME_LINKED_RECEPTOR_PROTEIN_SIGNALING_PATHWAY																		GOBP_POSITIVE_REGULATION_OF_MOLECULAR_FUNCTION		GOBP_NEGATIVE_REGULATION_OF_TRANSCRIPTION_BY_RNA_POLYMERASE_II
57591	MRTFA	myocardin related transcription factor A [Source:HGNC Symbol;Acc:HGNC:14334]	GOBP_POSITIVE_REGULATION_OF_NUCLEOBASE_CONTAINING_COMPOUND_METABOLIC_PROCESS	GOBP_POSITIVE_REGULATION_OF_RNA_METABOLIC_PROCESS		GOBP_TISSUE_DEVELOPMENT	GOBP_POSITIVE_REGULATION_OF_CELLULAR_BIOSYNTHETIC_PROCESS		GOMF_TRANSCRIPTION_REGULATOR_ACTIVITY				GOBP_EPITHELIUM_DEVELOPMENT		GOBP_POSITIVE_REGULATION_OF_TRANSCRIPTION_BY_RNA_POLYMERASE_II															GOBP_TISSUE_MORPHOGENESIS																			GOBP_MORPHOGENESIS_OF_AN_EPITHELIUM
3131	HLF	HLF transcription factor, PAR bZIP family member [Source:HGNC Symbol;Acc:HGNC:4977]	GOBP_POSITIVE_REGULATION_OF_NUCLEOBASE_CONTAINING_COMPOUND_METABOLIC_PROCESS	GOBP_POSITIVE_REGULATION_OF_RNA_METABOLIC_PROCESS		GOBP_TISSUE_DEVELOPMENT	GOBP_POSITIVE_REGULATION_OF_CELLULAR_BIOSYNTHETIC_PROCESS		GOMF_TRANSCRIPTION_REGULATOR_ACTIVITY					GOCC_CHROMOSOME	GOBP_POSITIVE_REGULATION_OF_TRANSCRIPTION_BY_RNA_POLYMERASE_II						GOCC_CHROMATIN					GOMF_SEQUENCE_SPECIFIC_DNA_BINDING
79718	TBL1XR1	TBL1X receptor 1 [Source:HGNC Symbol;Acc:HGNC:29529]	GOBP_POSITIVE_REGULATION_OF_NUCLEOBASE_CONTAINING_COMPOUND_METABOLIC_PROCESS	GOBP_POSITIVE_REGULATION_OF_RNA_METABOLIC_PROCESS		GOBP_TISSUE_DEVELOPMENT	GOBP_POSITIVE_REGULATION_OF_CELLULAR_BIOSYNTHETIC_PROCESS		GOMF_TRANSCRIPTION_REGULATOR_ACTIVITY						GOBP_POSITIVE_REGULATION_OF_TRANSCRIPTION_BY_RNA_POLYMERASE_II					GOBP_NEGATIVE_REGULATION_OF_BIOSYNTHETIC_PROCESS			GOBP_NEGATIVE_REGULATION_OF_NUCLEOBASE_CONTAINING_COMPOUND_METABOLIC_PROCESS		GOBP_EMBRYO_DEVELOPMENT	GOMF_SEQUENCE_SPECIFIC_DNA_BINDING											GOBP_EMBRYO_DEVELOPMENT_ENDING_IN_BIRTH_OR_EGG_HATCHING						GOBP_POSITIVE_REGULATION_OF_SIGNALING					GOBP_NEGATIVE_REGULATION_OF_TRANSCRIPTION_BY_RNA_POLYMERASE_II
546	ATRX	ATRX chromatin remodeler [Source:HGNC Symbol;Acc:HGNC:886]	GOBP_POSITIVE_REGULATION_OF_NUCLEOBASE_CONTAINING_COMPOUND_METABOLIC_PROCESS	GOBP_POSITIVE_REGULATION_OF_RNA_METABOLIC_PROCESS		GOBP_TISSUE_DEVELOPMENT	GOBP_POSITIVE_REGULATION_OF_CELLULAR_BIOSYNTHETIC_PROCESS					GOBP_TUBE_DEVELOPMENT	GOBP_EPITHELIUM_DEVELOPMENT	GOCC_CHROMOSOME	GOBP_POSITIVE_REGULATION_OF_TRANSCRIPTION_BY_RNA_POLYMERASE_II					GOBP_NEGATIVE_REGULATION_OF_BIOSYNTHETIC_PROCESS	GOCC_CHROMATIN		GOBP_NEGATIVE_REGULATION_OF_NUCLEOBASE_CONTAINING_COMPOUND_METABOLIC_PROCESS															GOBP_CELLULAR_RESPONSE_TO_STRESS										GOBP_NEGATIVE_REGULATION_OF_TRANSCRIPTION_BY_RNA_POLYMERASE_II
4791	NFKB2	nuclear factor kappa B subunit 2 [Source:HGNC Symbol;Acc:HGNC:7795]	GOBP_POSITIVE_REGULATION_OF_NUCLEOBASE_CONTAINING_COMPOUND_METABOLIC_PROCESS	GOBP_POSITIVE_REGULATION_OF_RNA_METABOLIC_PROCESS			GOBP_POSITIVE_REGULATION_OF_CELLULAR_BIOSYNTHETIC_PROCESS	GOBP_IMMUNE_SYSTEM_DEVELOPMENT	GOMF_TRANSCRIPTION_REGULATOR_ACTIVITY					GOCC_CHROMOSOME	GOBP_POSITIVE_REGULATION_OF_TRANSCRIPTION_BY_RNA_POLYMERASE_II						GOCC_CHROMATIN					GOMF_SEQUENCE_SPECIFIC_DNA_BINDING			GOBP_ANATOMICAL_STRUCTURE_FORMATION_INVOLVED_IN_MORPHOGENESIS			GOBP_CELL_ACTIVATION
2122	MECOM	MDS1 and EVI1 complex locus [Source:HGNC Symbol;Acc:HGNC:3498]	GOBP_POSITIVE_REGULATION_OF_NUCLEOBASE_CONTAINING_COMPOUND_METABOLIC_PROCESS	GOBP_POSITIVE_REGULATION_OF_RNA_METABOLIC_PROCESS			GOBP_POSITIVE_REGULATION_OF_CELLULAR_BIOSYNTHETIC_PROCESS	GOBP_IMMUNE_SYSTEM_DEVELOPMENT	GOMF_TRANSCRIPTION_REGULATOR_ACTIVITY						GOBP_POSITIVE_REGULATION_OF_TRANSCRIPTION_BY_RNA_POLYMERASE_II	GOBP_PROGRAMMED_CELL_DEATH		GOBP_REGULATION_OF_CELL_DEATH		GOBP_NEGATIVE_REGULATION_OF_BIOSYNTHETIC_PROCESS			GOBP_NEGATIVE_REGULATION_OF_NUCLEOBASE_CONTAINING_COMPOUND_METABOLIC_PROCESS			GOMF_SEQUENCE_SPECIFIC_DNA_BINDING								GOBP_REGULATION_OF_INTRACELLULAR_SIGNAL_TRANSDUCTION				GOBP_CELLULAR_RESPONSE_TO_STRESS						GOBP_NEGATIVE_REGULATION_OF_CELL_DEATH
602	BCL3	BCL3 transcription coactivator [Source:HGNC Symbol;Acc:HGNC:998]	GOBP_POSITIVE_REGULATION_OF_NUCLEOBASE_CONTAINING_COMPOUND_METABOLIC_PROCESS	GOBP_POSITIVE_REGULATION_OF_RNA_METABOLIC_PROCESS			GOBP_POSITIVE_REGULATION_OF_CELLULAR_BIOSYNTHETIC_PROCESS	GOBP_IMMUNE_SYSTEM_DEVELOPMENT	GOMF_TRANSCRIPTION_REGULATOR_ACTIVITY						GOBP_POSITIVE_REGULATION_OF_TRANSCRIPTION_BY_RNA_POLYMERASE_II	GOBP_PROGRAMMED_CELL_DEATH		GOBP_REGULATION_OF_CELL_DEATH		GOBP_NEGATIVE_REGULATION_OF_BIOSYNTHETIC_PROCESS			GOBP_NEGATIVE_REGULATION_OF_NUCLEOBASE_CONTAINING_COMPOUND_METABOLIC_PROCESS						GOBP_ANATOMICAL_STRUCTURE_FORMATION_INVOLVED_IN_MORPHOGENESIS			GOBP_CELL_ACTIVATION	GOBP_POSITIVE_REGULATION_OF_GENE_EXPRESSION	GOBP_REGULATION_OF_INTRACELLULAR_SIGNAL_TRANSDUCTION		GOBP_POSITIVE_REGULATION_OF_MULTICELLULAR_ORGANISMAL_PROCESS		GOBP_CELLULAR_RESPONSE_TO_STRESS	GOBP_LEUKOCYTE_DIFFERENTIATION			GOBP_LYMPHOCYTE_ACTIVATION		GOBP_NEGATIVE_REGULATION_OF_CELL_DEATH			GOMF_TRANSCRIPTION_FACTOR_BINDING
5579	PRKCB	protein kinase C beta [Source:HGNC Symbol;Acc:HGNC:9395]	GOBP_POSITIVE_REGULATION_OF_NUCLEOBASE_CONTAINING_COMPOUND_METABOLIC_PROCESS	GOBP_POSITIVE_REGULATION_OF_RNA_METABOLIC_PROCESS			GOBP_POSITIVE_REGULATION_OF_CELLULAR_BIOSYNTHETIC_PROCESS		GOMF_TRANSCRIPTION_REGULATOR_ACTIVITY	GOBP_CELLULAR_RESPONSE_TO_ENDOGENOUS_STIMULUS		GOBP_TUBE_DEVELOPMENT				GOBP_PROGRAMMED_CELL_DEATH	GOBP_RESPONSE_TO_ENDOGENOUS_STIMULUS					GOBP_REGULATION_OF_MULTICELLULAR_ORGANISMAL_DEVELOPMENT		GOBP_TUBE_MORPHOGENESIS				GOBP_ENZYME_LINKED_RECEPTOR_PROTEIN_SIGNALING_PATHWAY	GOBP_ANATOMICAL_STRUCTURE_FORMATION_INVOLVED_IN_MORPHOGENESIS		GOBP_CIRCULATORY_SYSTEM_DEVELOPMENT	GOBP_CELL_ACTIVATION		GOBP_REGULATION_OF_INTRACELLULAR_SIGNAL_TRANSDUCTION	GOBP_POSITIVE_REGULATION_OF_DEVELOPMENTAL_PROCESS	GOBP_POSITIVE_REGULATION_OF_MULTICELLULAR_ORGANISMAL_PROCESS				GOBP_PHOSPHORYLATION	GOBP_REGULATION_OF_IMMUNE_SYSTEM_PROCESS	GOBP_LYMPHOCYTE_ACTIVATION	GOBP_POSITIVE_REGULATION_OF_SIGNALING			GOBP_POSITIVE_REGULATION_OF_MOLECULAR_FUNCTION	GOMF_TRANSCRIPTION_FACTOR_BINDING
63976	PRDM16	PR/SET domain 16 [Source:HGNC Symbol;Acc:HGNC:14000]	GOBP_POSITIVE_REGULATION_OF_NUCLEOBASE_CONTAINING_COMPOUND_METABOLIC_PROCESS	GOBP_POSITIVE_REGULATION_OF_RNA_METABOLIC_PROCESS			GOBP_POSITIVE_REGULATION_OF_CELLULAR_BIOSYNTHETIC_PROCESS		GOMF_TRANSCRIPTION_REGULATOR_ACTIVITY	GOBP_CELLULAR_RESPONSE_TO_ENDOGENOUS_STIMULUS					GOBP_POSITIVE_REGULATION_OF_TRANSCRIPTION_BY_RNA_POLYMERASE_II		GOBP_RESPONSE_TO_ENDOGENOUS_STIMULUS			GOBP_NEGATIVE_REGULATION_OF_BIOSYNTHETIC_PROCESS			GOBP_NEGATIVE_REGULATION_OF_NUCLEOBASE_CONTAINING_COMPOUND_METABOLIC_PROCESS			GOMF_SEQUENCE_SPECIFIC_DNA_BINDING		GOBP_ENZYME_LINKED_RECEPTOR_PROTEIN_SIGNALING_PATHWAY								GOBP_POSITIVE_REGULATION_OF_MULTICELLULAR_ORGANISMAL_PROCESS											GOMF_TRANSCRIPTION_FACTOR_BINDING	GOBP_NEGATIVE_REGULATION_OF_TRANSCRIPTION_BY_RNA_POLYMERASE_II
55809	TRERF1	transcriptional regulating factor 1 [Source:HGNC Symbol;Acc:HGNC:18273]	GOBP_POSITIVE_REGULATION_OF_NUCLEOBASE_CONTAINING_COMPOUND_METABOLIC_PROCESS	GOBP_POSITIVE_REGULATION_OF_RNA_METABOLIC_PROCESS			GOBP_POSITIVE_REGULATION_OF_CELLULAR_BIOSYNTHETIC_PROCESS		GOMF_TRANSCRIPTION_REGULATOR_ACTIVITY	GOBP_CELLULAR_RESPONSE_TO_ENDOGENOUS_STIMULUS					GOBP_POSITIVE_REGULATION_OF_TRANSCRIPTION_BY_RNA_POLYMERASE_II		GOBP_RESPONSE_TO_ENDOGENOUS_STIMULUS			GOBP_NEGATIVE_REGULATION_OF_BIOSYNTHETIC_PROCESS			GOBP_NEGATIVE_REGULATION_OF_NUCLEOBASE_CONTAINING_COMPOUND_METABOLIC_PROCESS																								GOMF_TRANSCRIPTION_FACTOR_BINDING
3198	HOXA1	homeobox A1 [Source:HGNC Symbol;Acc:HGNC:5099]	GOBP_POSITIVE_REGULATION_OF_NUCLEOBASE_CONTAINING_COMPOUND_METABOLIC_PROCESS	GOBP_POSITIVE_REGULATION_OF_RNA_METABOLIC_PROCESS			GOBP_POSITIVE_REGULATION_OF_CELLULAR_BIOSYNTHETIC_PROCESS		GOMF_TRANSCRIPTION_REGULATOR_ACTIVITY		GOBP_ANIMAL_ORGAN_MORPHOGENESIS	GOBP_TUBE_DEVELOPMENT		GOCC_CHROMOSOME	GOBP_POSITIVE_REGULATION_OF_TRANSCRIPTION_BY_RNA_POLYMERASE_II						GOCC_CHROMATIN			GOBP_TUBE_MORPHOGENESIS	GOBP_EMBRYO_DEVELOPMENT	GOMF_SEQUENCE_SPECIFIC_DNA_BINDING			GOBP_ANATOMICAL_STRUCTURE_FORMATION_INVOLVED_IN_MORPHOGENESIS		GOBP_CIRCULATORY_SYSTEM_DEVELOPMENT						GOBP_EMBRYO_DEVELOPMENT_ENDING_IN_BIRTH_OR_EGG_HATCHING
5077	PAX3	paired box 3 [Source:HGNC Symbol;Acc:HGNC:8617]	GOBP_POSITIVE_REGULATION_OF_NUCLEOBASE_CONTAINING_COMPOUND_METABOLIC_PROCESS	GOBP_POSITIVE_REGULATION_OF_RNA_METABOLIC_PROCESS			GOBP_POSITIVE_REGULATION_OF_CELLULAR_BIOSYNTHETIC_PROCESS		GOMF_TRANSCRIPTION_REGULATOR_ACTIVITY		GOBP_ANIMAL_ORGAN_MORPHOGENESIS			GOCC_CHROMOSOME	GOBP_POSITIVE_REGULATION_OF_TRANSCRIPTION_BY_RNA_POLYMERASE_II	GOBP_PROGRAMMED_CELL_DEATH					GOCC_CHROMATIN					GOMF_SEQUENCE_SPECIFIC_DNA_BINDING
6598	SMARCB1	SWI/SNF related, matrix associated, actin dependent regulator of chromatin, subfamily b, member 1 [Source:HGNC Symbol;Acc:HGNC:11103]	GOBP_POSITIVE_REGULATION_OF_NUCLEOBASE_CONTAINING_COMPOUND_METABOLIC_PROCESS	GOBP_POSITIVE_REGULATION_OF_RNA_METABOLIC_PROCESS			GOBP_POSITIVE_REGULATION_OF_CELLULAR_BIOSYNTHETIC_PROCESS		GOMF_TRANSCRIPTION_REGULATOR_ACTIVITY					GOCC_CHROMOSOME	GOBP_POSITIVE_REGULATION_OF_TRANSCRIPTION_BY_RNA_POLYMERASE_II				GOBP_REGULATION_OF_CELL_POPULATION_PROLIFERATION		GOCC_CHROMATIN				GOBP_EMBRYO_DEVELOPMENT	GOMF_SEQUENCE_SPECIFIC_DNA_BINDING											GOBP_EMBRYO_DEVELOPMENT_ENDING_IN_BIRTH_OR_EGG_HATCHING						GOBP_POSITIVE_REGULATION_OF_SIGNALING			GOBP_POSITIVE_REGULATION_OF_MOLECULAR_FUNCTION	GOMF_TRANSCRIPTION_FACTOR_BINDING
2005	ELK4	ETS transcription factor ELK4 [Source:HGNC Symbol;Acc:HGNC:3326]	GOBP_POSITIVE_REGULATION_OF_NUCLEOBASE_CONTAINING_COMPOUND_METABOLIC_PROCESS	GOBP_POSITIVE_REGULATION_OF_RNA_METABOLIC_PROCESS			GOBP_POSITIVE_REGULATION_OF_CELLULAR_BIOSYNTHETIC_PROCESS		GOMF_TRANSCRIPTION_REGULATOR_ACTIVITY					GOCC_CHROMOSOME	GOBP_POSITIVE_REGULATION_OF_TRANSCRIPTION_BY_RNA_POLYMERASE_II					GOBP_NEGATIVE_REGULATION_OF_BIOSYNTHETIC_PROCESS	GOCC_CHROMATIN		GOBP_NEGATIVE_REGULATION_OF_NUCLEOBASE_CONTAINING_COMPOUND_METABOLIC_PROCESS			GOMF_SEQUENCE_SPECIFIC_DNA_BINDING																						GOBP_NEGATIVE_REGULATION_OF_TRANSCRIPTION_BY_RNA_POLYMERASE_II
5452	POU2F2	POU class 2 homeobox 2 [Source:HGNC Symbol;Acc:HGNC:9213]	GOBP_POSITIVE_REGULATION_OF_NUCLEOBASE_CONTAINING_COMPOUND_METABOLIC_PROCESS	GOBP_POSITIVE_REGULATION_OF_RNA_METABOLIC_PROCESS			GOBP_POSITIVE_REGULATION_OF_CELLULAR_BIOSYNTHETIC_PROCESS		GOMF_TRANSCRIPTION_REGULATOR_ACTIVITY					GOCC_CHROMOSOME	GOBP_POSITIVE_REGULATION_OF_TRANSCRIPTION_BY_RNA_POLYMERASE_II						GOCC_CHROMATIN					GOMF_SEQUENCE_SPECIFIC_DNA_BINDING							GOBP_POSITIVE_REGULATION_OF_GENE_EXPRESSION			GOBP_POSITIVE_REGULATION_OF_MULTICELLULAR_ORGANISMAL_PROCESS
2078	ERG	ETS transcription factor ERG [Source:HGNC Symbol;Acc:HGNC:3446]	GOBP_POSITIVE_REGULATION_OF_NUCLEOBASE_CONTAINING_COMPOUND_METABOLIC_PROCESS	GOBP_POSITIVE_REGULATION_OF_RNA_METABOLIC_PROCESS			GOBP_POSITIVE_REGULATION_OF_CELLULAR_BIOSYNTHETIC_PROCESS		GOMF_TRANSCRIPTION_REGULATOR_ACTIVITY					GOCC_CHROMOSOME	GOBP_POSITIVE_REGULATION_OF_TRANSCRIPTION_BY_RNA_POLYMERASE_II						GOCC_CHROMATIN					GOMF_SEQUENCE_SPECIFIC_DNA_BINDING														GOBP_PHOSPHORYLATION
3195	TLX1	T cell leukemia homeobox 1 [Source:HGNC Symbol;Acc:HGNC:5056]	GOBP_POSITIVE_REGULATION_OF_NUCLEOBASE_CONTAINING_COMPOUND_METABOLIC_PROCESS	GOBP_POSITIVE_REGULATION_OF_RNA_METABOLIC_PROCESS			GOBP_POSITIVE_REGULATION_OF_CELLULAR_BIOSYNTHETIC_PROCESS		GOMF_TRANSCRIPTION_REGULATOR_ACTIVITY					GOCC_CHROMOSOME	GOBP_POSITIVE_REGULATION_OF_TRANSCRIPTION_BY_RNA_POLYMERASE_II						GOCC_CHROMATIN					GOMF_SEQUENCE_SPECIFIC_DNA_BINDING
253738	EBF3	EBF transcription factor 3 [Source:HGNC Symbol;Acc:HGNC:19087]	GOBP_POSITIVE_REGULATION_OF_NUCLEOBASE_CONTAINING_COMPOUND_METABOLIC_PROCESS	GOBP_POSITIVE_REGULATION_OF_RNA_METABOLIC_PROCESS			GOBP_POSITIVE_REGULATION_OF_CELLULAR_BIOSYNTHETIC_PROCESS		GOMF_TRANSCRIPTION_REGULATOR_ACTIVITY					GOCC_CHROMOSOME							GOCC_CHROMATIN					GOMF_SEQUENCE_SPECIFIC_DNA_BINDING
3068	HDGF	heparin binding growth factor [Source:HGNC Symbol;Acc:HGNC:4856]	GOBP_POSITIVE_REGULATION_OF_NUCLEOBASE_CONTAINING_COMPOUND_METABOLIC_PROCESS	GOBP_POSITIVE_REGULATION_OF_RNA_METABOLIC_PROCESS			GOBP_POSITIVE_REGULATION_OF_CELLULAR_BIOSYNTHETIC_PROCESS		GOMF_TRANSCRIPTION_REGULATOR_ACTIVITY						GOBP_POSITIVE_REGULATION_OF_TRANSCRIPTION_BY_RNA_POLYMERASE_II	GOBP_PROGRAMMED_CELL_DEATH		GOBP_REGULATION_OF_CELL_DEATH		GOBP_NEGATIVE_REGULATION_OF_BIOSYNTHETIC_PROCESS			GOBP_NEGATIVE_REGULATION_OF_NUCLEOBASE_CONTAINING_COMPOUND_METABOLIC_PROCESS			GOMF_SEQUENCE_SPECIFIC_DNA_BINDING																		GOBP_NEGATIVE_REGULATION_OF_CELL_DEATH			GOMF_TRANSCRIPTION_FACTOR_BINDING	GOBP_NEGATIVE_REGULATION_OF_TRANSCRIPTION_BY_RNA_POLYMERASE_II
9774	BCLAF1	BCL2 associated transcription factor 1 [Source:HGNC Symbol;Acc:HGNC:16863]	GOBP_POSITIVE_REGULATION_OF_NUCLEOBASE_CONTAINING_COMPOUND_METABOLIC_PROCESS	GOBP_POSITIVE_REGULATION_OF_RNA_METABOLIC_PROCESS			GOBP_POSITIVE_REGULATION_OF_CELLULAR_BIOSYNTHETIC_PROCESS		GOMF_TRANSCRIPTION_REGULATOR_ACTIVITY						GOBP_POSITIVE_REGULATION_OF_TRANSCRIPTION_BY_RNA_POLYMERASE_II	GOBP_PROGRAMMED_CELL_DEATH		GOBP_REGULATION_OF_CELL_DEATH		GOBP_NEGATIVE_REGULATION_OF_BIOSYNTHETIC_PROCESS			GOBP_NEGATIVE_REGULATION_OF_NUCLEOBASE_CONTAINING_COMPOUND_METABOLIC_PROCESS											GOBP_REGULATION_OF_INTRACELLULAR_SIGNAL_TRANSDUCTION				GOBP_CELLULAR_RESPONSE_TO_STRESS					GOBP_POSITIVE_REGULATION_OF_SIGNALING
1488	CTBP2	C-terminal binding protein 2 [Source:HGNC Symbol;Acc:HGNC:2495]	GOBP_POSITIVE_REGULATION_OF_NUCLEOBASE_CONTAINING_COMPOUND_METABOLIC_PROCESS	GOBP_POSITIVE_REGULATION_OF_RNA_METABOLIC_PROCESS			GOBP_POSITIVE_REGULATION_OF_CELLULAR_BIOSYNTHETIC_PROCESS		GOMF_TRANSCRIPTION_REGULATOR_ACTIVITY						GOBP_POSITIVE_REGULATION_OF_TRANSCRIPTION_BY_RNA_POLYMERASE_II				GOBP_REGULATION_OF_CELL_POPULATION_PROLIFERATION	GOBP_NEGATIVE_REGULATION_OF_BIOSYNTHETIC_PROCESS			GOBP_NEGATIVE_REGULATION_OF_NUCLEOBASE_CONTAINING_COMPOUND_METABOLIC_PROCESS																				GOBP_POSITIVE_REGULATION_OF_SIGNALING			GOBP_POSITIVE_REGULATION_OF_MOLECULAR_FUNCTION	GOMF_TRANSCRIPTION_FACTOR_BINDING	GOBP_NEGATIVE_REGULATION_OF_TRANSCRIPTION_BY_RNA_POLYMERASE_II
7799	PRDM2	PR/SET domain 2 [Source:HGNC Symbol;Acc:HGNC:9347]	GOBP_POSITIVE_REGULATION_OF_NUCLEOBASE_CONTAINING_COMPOUND_METABOLIC_PROCESS	GOBP_POSITIVE_REGULATION_OF_RNA_METABOLIC_PROCESS			GOBP_POSITIVE_REGULATION_OF_CELLULAR_BIOSYNTHETIC_PROCESS		GOMF_TRANSCRIPTION_REGULATOR_ACTIVITY						GOBP_POSITIVE_REGULATION_OF_TRANSCRIPTION_BY_RNA_POLYMERASE_II					GOBP_NEGATIVE_REGULATION_OF_BIOSYNTHETIC_PROCESS			GOBP_NEGATIVE_REGULATION_OF_NUCLEOBASE_CONTAINING_COMPOUND_METABOLIC_PROCESS			GOMF_SEQUENCE_SPECIFIC_DNA_BINDING																						GOBP_NEGATIVE_REGULATION_OF_TRANSCRIPTION_BY_RNA_POLYMERASE_II
58508	KMT2C	lysine methyltransferase 2C [Source:HGNC Symbol;Acc:HGNC:13726]	GOBP_POSITIVE_REGULATION_OF_NUCLEOBASE_CONTAINING_COMPOUND_METABOLIC_PROCESS	GOBP_POSITIVE_REGULATION_OF_RNA_METABOLIC_PROCESS			GOBP_POSITIVE_REGULATION_OF_CELLULAR_BIOSYNTHETIC_PROCESS		GOMF_TRANSCRIPTION_REGULATOR_ACTIVITY						GOBP_POSITIVE_REGULATION_OF_TRANSCRIPTION_BY_RNA_POLYMERASE_II
5927	KDM5A	lysine demethylase 5A [Source:HGNC Symbol;Acc:HGNC:9886]	GOBP_POSITIVE_REGULATION_OF_NUCLEOBASE_CONTAINING_COMPOUND_METABOLIC_PROCESS	GOBP_POSITIVE_REGULATION_OF_RNA_METABOLIC_PROCESS			GOBP_POSITIVE_REGULATION_OF_CELLULAR_BIOSYNTHETIC_PROCESS		GOMF_TRANSCRIPTION_REGULATOR_ACTIVITY											GOBP_NEGATIVE_REGULATION_OF_BIOSYNTHETIC_PROCESS			GOBP_NEGATIVE_REGULATION_OF_NUCLEOBASE_CONTAINING_COMPOUND_METABOLIC_PROCESS			GOMF_SEQUENCE_SPECIFIC_DNA_BINDING																						GOBP_NEGATIVE_REGULATION_OF_TRANSCRIPTION_BY_RNA_POLYMERASE_II
8148	TAF15	TATA-box binding protein associated factor 15 [Source:HGNC Symbol;Acc:HGNC:11547]	GOBP_POSITIVE_REGULATION_OF_NUCLEOBASE_CONTAINING_COMPOUND_METABOLIC_PROCESS	GOBP_POSITIVE_REGULATION_OF_RNA_METABOLIC_PROCESS			GOBP_POSITIVE_REGULATION_OF_CELLULAR_BIOSYNTHETIC_PROCESS		GOMF_TRANSCRIPTION_REGULATOR_ACTIVITY														GOBP_NEGATIVE_REGULATION_OF_NUCLEOBASE_CONTAINING_COMPOUND_METABOLIC_PROCESS										GOBP_POSITIVE_REGULATION_OF_GENE_EXPRESSION
7019	TFAM	transcription factor A, mitochondrial [Source:HGNC Symbol;Acc:HGNC:11741]	GOBP_POSITIVE_REGULATION_OF_NUCLEOBASE_CONTAINING_COMPOUND_METABOLIC_PROCESS	GOBP_POSITIVE_REGULATION_OF_RNA_METABOLIC_PROCESS			GOBP_POSITIVE_REGULATION_OF_CELLULAR_BIOSYNTHETIC_PROCESS		GOMF_TRANSCRIPTION_REGULATOR_ACTIVITY																	GOMF_SEQUENCE_SPECIFIC_DNA_BINDING																					GOMF_TRANSCRIPTION_FACTOR_BINDING
92565	FANK1	fibronectin type III and ankyrin repeat domains 1 [Source:HGNC Symbol;Acc:HGNC:23527]	GOBP_POSITIVE_REGULATION_OF_NUCLEOBASE_CONTAINING_COMPOUND_METABOLIC_PROCESS	GOBP_POSITIVE_REGULATION_OF_RNA_METABOLIC_PROCESS			GOBP_POSITIVE_REGULATION_OF_CELLULAR_BIOSYNTHETIC_PROCESS							GOCC_CHROMOSOME		GOBP_PROGRAMMED_CELL_DEATH		GOBP_REGULATION_OF_CELL_DEATH			GOCC_CHROMATIN																							GOBP_NEGATIVE_REGULATION_OF_CELL_DEATH		GOBP_POSITIVE_REGULATION_OF_MOLECULAR_FUNCTION
7913	DEK	DEK proto-oncogene [Source:HGNC Symbol;Acc:HGNC:2768]	GOBP_POSITIVE_REGULATION_OF_NUCLEOBASE_CONTAINING_COMPOUND_METABOLIC_PROCESS	GOBP_POSITIVE_REGULATION_OF_RNA_METABOLIC_PROCESS			GOBP_POSITIVE_REGULATION_OF_CELLULAR_BIOSYNTHETIC_PROCESS							GOCC_CHROMOSOME							GOCC_CHROMATIN																	GOBP_CELLULAR_RESPONSE_TO_STRESS
83596	BCL2L12	BCL2 like 12 [Source:HGNC Symbol;Acc:HGNC:13787]	GOBP_POSITIVE_REGULATION_OF_NUCLEOBASE_CONTAINING_COMPOUND_METABOLIC_PROCESS	GOBP_POSITIVE_REGULATION_OF_RNA_METABOLIC_PROCESS			GOBP_POSITIVE_REGULATION_OF_CELLULAR_BIOSYNTHETIC_PROCESS								GOBP_POSITIVE_REGULATION_OF_TRANSCRIPTION_BY_RNA_POLYMERASE_II	GOBP_PROGRAMMED_CELL_DEATH		GOBP_REGULATION_OF_CELL_DEATH																										GOBP_NEGATIVE_REGULATION_OF_CELL_DEATH
4004	LMO1	LIM domain only 1 [Source:HGNC Symbol;Acc:HGNC:6641]	GOBP_POSITIVE_REGULATION_OF_NUCLEOBASE_CONTAINING_COMPOUND_METABOLIC_PROCESS	GOBP_POSITIVE_REGULATION_OF_RNA_METABOLIC_PROCESS			GOBP_POSITIVE_REGULATION_OF_CELLULAR_BIOSYNTHETIC_PROCESS								GOBP_POSITIVE_REGULATION_OF_TRANSCRIPTION_BY_RNA_POLYMERASE_II				GOBP_REGULATION_OF_CELL_POPULATION_PROLIFERATION	GOBP_NEGATIVE_REGULATION_OF_BIOSYNTHETIC_PROCESS			GOBP_NEGATIVE_REGULATION_OF_NUCLEOBASE_CONTAINING_COMPOUND_METABOLIC_PROCESS									GOBP_CELL_ACTIVATION									GOBP_REGULATION_OF_IMMUNE_SYSTEM_PROCESS	GOBP_LYMPHOCYTE_ACTIVATION						GOBP_NEGATIVE_REGULATION_OF_TRANSCRIPTION_BY_RNA_POLYMERASE_II
64784	CRTC3	CREB regulated transcription coactivator 3 [Source:HGNC Symbol;Acc:HGNC:26148]	GOBP_POSITIVE_REGULATION_OF_NUCLEOBASE_CONTAINING_COMPOUND_METABOLIC_PROCESS	GOBP_POSITIVE_REGULATION_OF_RNA_METABOLIC_PROCESS			GOBP_POSITIVE_REGULATION_OF_CELLULAR_BIOSYNTHETIC_PROCESS								GOBP_POSITIVE_REGULATION_OF_TRANSCRIPTION_BY_RNA_POLYMERASE_II																	GOBP_CELL_ACTIVATION														GOBP_POSITIVE_REGULATION_OF_MOLECULAR_FUNCTION	GOMF_TRANSCRIPTION_FACTOR_BINDING
5609	MAP2K7	mitogen-activated protein kinase kinase 7 [Source:HGNC Symbol;Acc:HGNC:6847]	GOBP_POSITIVE_REGULATION_OF_NUCLEOBASE_CONTAINING_COMPOUND_METABOLIC_PROCESS	GOBP_POSITIVE_REGULATION_OF_RNA_METABOLIC_PROCESS			GOBP_POSITIVE_REGULATION_OF_CELLULAR_BIOSYNTHETIC_PROCESS									GOBP_PROGRAMMED_CELL_DEATH		GOBP_REGULATION_OF_CELL_DEATH																GOBP_REGULATION_OF_INTRACELLULAR_SIGNAL_TRANSDUCTION				GOBP_CELLULAR_RESPONSE_TO_STRESS		GOBP_PHOSPHORYLATION	GOBP_REGULATION_OF_IMMUNE_SYSTEM_PROCESS		GOBP_POSITIVE_REGULATION_OF_SIGNALING			GOBP_POSITIVE_REGULATION_OF_MOLECULAR_FUNCTION
5605	MAP2K2	mitogen-activated protein kinase kinase 2 [Source:HGNC Symbol;Acc:HGNC:6842]	GOBP_POSITIVE_REGULATION_OF_NUCLEOBASE_CONTAINING_COMPOUND_METABOLIC_PROCESS	GOBP_POSITIVE_REGULATION_OF_RNA_METABOLIC_PROCESS			GOBP_POSITIVE_REGULATION_OF_CELLULAR_BIOSYNTHETIC_PROCESS																										GOBP_POSITIVE_REGULATION_OF_GENE_EXPRESSION	GOBP_REGULATION_OF_INTRACELLULAR_SIGNAL_TRANSDUCTION				GOBP_CELLULAR_RESPONSE_TO_STRESS		GOBP_PHOSPHORYLATION			GOBP_POSITIVE_REGULATION_OF_SIGNALING			GOBP_POSITIVE_REGULATION_OF_MOLECULAR_FUNCTION
26058	GIGYF2	GRB10 interacting GYF protein 2 [Source:HGNC Symbol;Acc:HGNC:11960]	GOBP_POSITIVE_REGULATION_OF_NUCLEOBASE_CONTAINING_COMPOUND_METABOLIC_PROCESS	GOBP_POSITIVE_REGULATION_OF_RNA_METABOLIC_PROCESS																GOBP_NEGATIVE_REGULATION_OF_BIOSYNTHETIC_PROCESS								GOBP_ENZYME_LINKED_RECEPTOR_PROTEIN_SIGNALING_PATHWAY										GOBP_CELLULAR_RESPONSE_TO_STRESS
9567	GTPBP1	GTP binding protein 1 [Source:HGNC Symbol;Acc:HGNC:4669]	GOBP_POSITIVE_REGULATION_OF_NUCLEOBASE_CONTAINING_COMPOUND_METABOLIC_PROCESS	GOBP_POSITIVE_REGULATION_OF_RNA_METABOLIC_PROCESS
25913	POT1	protection of telomeres 1 [Source:HGNC Symbol;Acc:HGNC:17284]	GOBP_POSITIVE_REGULATION_OF_NUCLEOBASE_CONTAINING_COMPOUND_METABOLIC_PROCESS				GOBP_POSITIVE_REGULATION_OF_CELLULAR_BIOSYNTHETIC_PROCESS							GOCC_CHROMOSOME						GOBP_NEGATIVE_REGULATION_OF_BIOSYNTHETIC_PROCESS			GOBP_NEGATIVE_REGULATION_OF_NUCLEOBASE_CONTAINING_COMPOUND_METABOLIC_PROCESS			GOMF_SEQUENCE_SPECIFIC_DNA_BINDING												GOBP_CELLULAR_RESPONSE_TO_STRESS								GOBP_POSITIVE_REGULATION_OF_MOLECULAR_FUNCTION
3178	HNRNPA1	heterogeneous nuclear ribonucleoprotein A1 [Source:HGNC Symbol;Acc:HGNC:5031]	GOBP_POSITIVE_REGULATION_OF_NUCLEOBASE_CONTAINING_COMPOUND_METABOLIC_PROCESS				GOBP_POSITIVE_REGULATION_OF_CELLULAR_BIOSYNTHETIC_PROCESS													GOBP_NEGATIVE_REGULATION_OF_BIOSYNTHETIC_PROCESS			GOBP_NEGATIVE_REGULATION_OF_NUCLEOBASE_CONTAINING_COMPOUND_METABOLIC_PROCESS			GOMF_SEQUENCE_SPECIFIC_DNA_BINDING												GOBP_CELLULAR_RESPONSE_TO_STRESS
7468	NSD2	nuclear receptor binding SET domain protein 2 [Source:HGNC Symbol;Acc:HGNC:12766]	GOBP_POSITIVE_REGULATION_OF_NUCLEOBASE_CONTAINING_COMPOUND_METABOLIC_PROCESS					GOBP_IMMUNE_SYSTEM_DEVELOPMENT			GOBP_ANIMAL_ORGAN_MORPHOGENESIS			GOCC_CHROMOSOME						GOBP_NEGATIVE_REGULATION_OF_BIOSYNTHETIC_PROCESS	GOCC_CHROMATIN		GOBP_NEGATIVE_REGULATION_OF_NUCLEOBASE_CONTAINING_COMPOUND_METABOLIC_PROCESS			GOMF_SEQUENCE_SPECIFIC_DNA_BINDING					GOBP_CIRCULATORY_SYSTEM_DEVELOPMENT	GOBP_CELL_ACTIVATION	GOBP_POSITIVE_REGULATION_OF_GENE_EXPRESSION		GOBP_POSITIVE_REGULATION_OF_DEVELOPMENTAL_PROCESS	GOBP_POSITIVE_REGULATION_OF_MULTICELLULAR_ORGANISMAL_PROCESS		GOBP_CELLULAR_RESPONSE_TO_STRESS			GOBP_REGULATION_OF_IMMUNE_SYSTEM_PROCESS	GOBP_LYMPHOCYTE_ACTIVATION						GOBP_NEGATIVE_REGULATION_OF_TRANSCRIPTION_BY_RNA_POLYMERASE_II
4436	MSH2	mutS homolog 2 [Source:HGNC Symbol;Acc:HGNC:7325]	GOBP_POSITIVE_REGULATION_OF_NUCLEOBASE_CONTAINING_COMPOUND_METABOLIC_PROCESS					GOBP_IMMUNE_SYSTEM_DEVELOPMENT						GOCC_CHROMOSOME		GOBP_PROGRAMMED_CELL_DEATH		GOBP_REGULATION_OF_CELL_DEATH					GOBP_NEGATIVE_REGULATION_OF_NUCLEOBASE_CONTAINING_COMPOUND_METABOLIC_PROCESS		GOBP_EMBRYO_DEVELOPMENT	GOMF_SEQUENCE_SPECIFIC_DNA_BINDING						GOBP_CELL_ACTIVATION	GOBP_POSITIVE_REGULATION_OF_GENE_EXPRESSION		GOBP_POSITIVE_REGULATION_OF_DEVELOPMENTAL_PROCESS	GOBP_POSITIVE_REGULATION_OF_MULTICELLULAR_ORGANISMAL_PROCESS	GOBP_EMBRYO_DEVELOPMENT_ENDING_IN_BIRTH_OR_EGG_HATCHING	GOBP_CELLULAR_RESPONSE_TO_STRESS	GOBP_LEUKOCYTE_DIFFERENTIATION		GOBP_REGULATION_OF_IMMUNE_SYSTEM_PROCESS	GOBP_LYMPHOCYTE_ACTIVATION		GOBP_NEGATIVE_REGULATION_OF_CELL_DEATH		GOBP_POSITIVE_REGULATION_OF_MOLECULAR_FUNCTION
23654	PLXNB2	plexin B2 [Source:HGNC Symbol;Acc:HGNC:9104]			GOBP_REGULATION_OF_CELL_DIFFERENTIATION	GOBP_TISSUE_DEVELOPMENT	GOBP_POSITIVE_REGULATION_OF_CELLULAR_BIOSYNTHETIC_PROCESS					GOBP_TUBE_DEVELOPMENT	GOBP_EPITHELIUM_DEVELOPMENT									GOBP_REGULATION_OF_MULTICELLULAR_ORGANISMAL_DEVELOPMENT		GOBP_TUBE_MORPHOGENESIS	GOBP_EMBRYO_DEVELOPMENT				GOBP_ANATOMICAL_STRUCTURE_FORMATION_INVOLVED_IN_MORPHOGENESIS	GOBP_TISSUE_MORPHOGENESIS			GOBP_POSITIVE_REGULATION_OF_GENE_EXPRESSION		GOBP_POSITIVE_REGULATION_OF_DEVELOPMENTAL_PROCESS	GOBP_POSITIVE_REGULATION_OF_MULTICELLULAR_ORGANISMAL_PROCESS	GOBP_EMBRYO_DEVELOPMENT_ENDING_IN_BIRTH_OR_EGG_HATCHING			GOBP_PHOSPHORYLATION									GOBP_MORPHOGENESIS_OF_AN_EPITHELIUM
639	PRDM1	PR/SET domain 1 [Source:HGNC Symbol;Acc:HGNC:9346]			GOBP_REGULATION_OF_CELL_DIFFERENTIATION	GOBP_TISSUE_DEVELOPMENT		GOBP_IMMUNE_SYSTEM_DEVELOPMENT	GOMF_TRANSCRIPTION_REGULATOR_ACTIVITY		GOBP_ANIMAL_ORGAN_MORPHOGENESIS	GOBP_TUBE_DEVELOPMENT	GOBP_EPITHELIUM_DEVELOPMENT						GOBP_REGULATION_OF_CELL_POPULATION_PROLIFERATION	GOBP_NEGATIVE_REGULATION_OF_BIOSYNTHETIC_PROCESS		GOBP_REGULATION_OF_MULTICELLULAR_ORGANISMAL_DEVELOPMENT	GOBP_NEGATIVE_REGULATION_OF_NUCLEOBASE_CONTAINING_COMPOUND_METABOLIC_PROCESS	GOBP_TUBE_MORPHOGENESIS	GOBP_EMBRYO_DEVELOPMENT	GOMF_SEQUENCE_SPECIFIC_DNA_BINDING					GOBP_CIRCULATORY_SYSTEM_DEVELOPMENT	GOBP_CELL_ACTIVATION	GOBP_POSITIVE_REGULATION_OF_GENE_EXPRESSION				GOBP_EMBRYO_DEVELOPMENT_ENDING_IN_BIRTH_OR_EGG_HATCHING		GOBP_LEUKOCYTE_DIFFERENTIATION		GOBP_REGULATION_OF_IMMUNE_SYSTEM_PROCESS	GOBP_LYMPHOCYTE_ACTIVATION						GOBP_NEGATIVE_REGULATION_OF_TRANSCRIPTION_BY_RNA_POLYMERASE_II
4853	NOTCH2	notch receptor 2 [Source:HGNC Symbol;Acc:HGNC:7882]			GOBP_REGULATION_OF_CELL_DIFFERENTIATION	GOBP_TISSUE_DEVELOPMENT		GOBP_IMMUNE_SYSTEM_DEVELOPMENT		GOBP_CELLULAR_RESPONSE_TO_ENDOGENOUS_STIMULUS	GOBP_ANIMAL_ORGAN_MORPHOGENESIS	GOBP_TUBE_DEVELOPMENT	GOBP_EPITHELIUM_DEVELOPMENT			GOBP_PROGRAMMED_CELL_DEATH	GOBP_RESPONSE_TO_ENDOGENOUS_STIMULUS	GOBP_REGULATION_OF_CELL_DEATH	GOBP_REGULATION_OF_CELL_POPULATION_PROLIFERATION	GOBP_NEGATIVE_REGULATION_OF_BIOSYNTHETIC_PROCESS		GOBP_REGULATION_OF_MULTICELLULAR_ORGANISMAL_DEVELOPMENT	GOBP_NEGATIVE_REGULATION_OF_NUCLEOBASE_CONTAINING_COMPOUND_METABOLIC_PROCESS	GOBP_TUBE_MORPHOGENESIS	GOBP_EMBRYO_DEVELOPMENT			GOBP_ENZYME_LINKED_RECEPTOR_PROTEIN_SIGNALING_PATHWAY	GOBP_ANATOMICAL_STRUCTURE_FORMATION_INVOLVED_IN_MORPHOGENESIS	GOBP_TISSUE_MORPHOGENESIS	GOBP_CIRCULATORY_SYSTEM_DEVELOPMENT	GOBP_CELL_ACTIVATION		GOBP_REGULATION_OF_INTRACELLULAR_SIGNAL_TRANSDUCTION	GOBP_POSITIVE_REGULATION_OF_DEVELOPMENTAL_PROCESS	GOBP_POSITIVE_REGULATION_OF_MULTICELLULAR_ORGANISMAL_PROCESS	GOBP_EMBRYO_DEVELOPMENT_ENDING_IN_BIRTH_OR_EGG_HATCHING		GOBP_LEUKOCYTE_DIFFERENTIATION		GOBP_REGULATION_OF_IMMUNE_SYSTEM_PROCESS	GOBP_LYMPHOCYTE_ACTIVATION	GOBP_POSITIVE_REGULATION_OF_SIGNALING	GOBP_NEGATIVE_REGULATION_OF_CELL_DEATH			GOMF_TRANSCRIPTION_FACTOR_BINDING	GOBP_NEGATIVE_REGULATION_OF_TRANSCRIPTION_BY_RNA_POLYMERASE_II	GOBP_MORPHOGENESIS_OF_AN_EPITHELIUM
3791	KDR	kinase insert domain receptor [Source:HGNC Symbol;Acc:HGNC:6307]			GOBP_REGULATION_OF_CELL_DIFFERENTIATION	GOBP_TISSUE_DEVELOPMENT		GOBP_IMMUNE_SYSTEM_DEVELOPMENT		GOBP_CELLULAR_RESPONSE_TO_ENDOGENOUS_STIMULUS	GOBP_ANIMAL_ORGAN_MORPHOGENESIS	GOBP_TUBE_DEVELOPMENT	GOBP_EPITHELIUM_DEVELOPMENT			GOBP_PROGRAMMED_CELL_DEATH	GOBP_RESPONSE_TO_ENDOGENOUS_STIMULUS	GOBP_REGULATION_OF_CELL_DEATH	GOBP_REGULATION_OF_CELL_POPULATION_PROLIFERATION			GOBP_REGULATION_OF_MULTICELLULAR_ORGANISMAL_DEVELOPMENT		GOBP_TUBE_MORPHOGENESIS	GOBP_EMBRYO_DEVELOPMENT			GOBP_ENZYME_LINKED_RECEPTOR_PROTEIN_SIGNALING_PATHWAY	GOBP_ANATOMICAL_STRUCTURE_FORMATION_INVOLVED_IN_MORPHOGENESIS	GOBP_TISSUE_MORPHOGENESIS	GOBP_CIRCULATORY_SYSTEM_DEVELOPMENT			GOBP_REGULATION_OF_INTRACELLULAR_SIGNAL_TRANSDUCTION	GOBP_POSITIVE_REGULATION_OF_DEVELOPMENTAL_PROCESS	GOBP_POSITIVE_REGULATION_OF_MULTICELLULAR_ORGANISMAL_PROCESS				GOBP_PHOSPHORYLATION			GOBP_POSITIVE_REGULATION_OF_SIGNALING	GOBP_NEGATIVE_REGULATION_OF_CELL_DEATH		GOBP_POSITIVE_REGULATION_OF_MOLECULAR_FUNCTION			GOBP_MORPHOGENESIS_OF_AN_EPITHELIUM
91	ACVR1B	activin A receptor type 1B [Source:HGNC Symbol;Acc:HGNC:172]			GOBP_REGULATION_OF_CELL_DIFFERENTIATION	GOBP_TISSUE_DEVELOPMENT		GOBP_IMMUNE_SYSTEM_DEVELOPMENT					GOBP_EPITHELIUM_DEVELOPMENT			GOBP_PROGRAMMED_CELL_DEATH						GOBP_REGULATION_OF_MULTICELLULAR_ORGANISMAL_DEVELOPMENT			GOBP_EMBRYO_DEVELOPMENT			GOBP_ENZYME_LINKED_RECEPTOR_PROTEIN_SIGNALING_PATHWAY					GOBP_POSITIVE_REGULATION_OF_GENE_EXPRESSION		GOBP_POSITIVE_REGULATION_OF_DEVELOPMENTAL_PROCESS	GOBP_POSITIVE_REGULATION_OF_MULTICELLULAR_ORGANISMAL_PROCESS	GOBP_EMBRYO_DEVELOPMENT_ENDING_IN_BIRTH_OR_EGG_HATCHING			GOBP_PHOSPHORYLATION	GOBP_REGULATION_OF_IMMUNE_SYSTEM_PROCESS		GOBP_POSITIVE_REGULATION_OF_SIGNALING
6591	SNAI2	snail family transcriptional repressor 2 [Source:HGNC Symbol;Acc:HGNC:11094]			GOBP_REGULATION_OF_CELL_DIFFERENTIATION	GOBP_TISSUE_DEVELOPMENT			GOMF_TRANSCRIPTION_REGULATOR_ACTIVITY	GOBP_CELLULAR_RESPONSE_TO_ENDOGENOUS_STIMULUS	GOBP_ANIMAL_ORGAN_MORPHOGENESIS		GOBP_EPITHELIUM_DEVELOPMENT	GOCC_CHROMOSOME		GOBP_PROGRAMMED_CELL_DEATH	GOBP_RESPONSE_TO_ENDOGENOUS_STIMULUS	GOBP_REGULATION_OF_CELL_DEATH	GOBP_REGULATION_OF_CELL_POPULATION_PROLIFERATION	GOBP_NEGATIVE_REGULATION_OF_BIOSYNTHETIC_PROCESS	GOCC_CHROMATIN	GOBP_REGULATION_OF_MULTICELLULAR_ORGANISMAL_DEVELOPMENT	GOBP_NEGATIVE_REGULATION_OF_NUCLEOBASE_CONTAINING_COMPOUND_METABOLIC_PROCESS			GOMF_SEQUENCE_SPECIFIC_DNA_BINDING	GOBP_NEGATIVE_REGULATION_OF_DEVELOPMENTAL_PROCESS		GOBP_ANATOMICAL_STRUCTURE_FORMATION_INVOLVED_IN_MORPHOGENESIS	GOBP_TISSUE_MORPHOGENESIS	GOBP_CIRCULATORY_SYSTEM_DEVELOPMENT			GOBP_REGULATION_OF_INTRACELLULAR_SIGNAL_TRANSDUCTION	GOBP_POSITIVE_REGULATION_OF_DEVELOPMENTAL_PROCESS			GOBP_CELLULAR_RESPONSE_TO_STRESS						GOBP_NEGATIVE_REGULATION_OF_CELL_DEATH	GOBP_NEGATIVE_REGULATION_OF_CELL_DIFFERENTIATION			GOBP_NEGATIVE_REGULATION_OF_TRANSCRIPTION_BY_RNA_POLYMERASE_II	GOBP_MORPHOGENESIS_OF_AN_EPITHELIUM
694	BTG1	BTG anti-proliferation factor 1 [Source:HGNC Symbol;Acc:HGNC:1130]			GOBP_REGULATION_OF_CELL_DIFFERENTIATION	GOBP_TISSUE_DEVELOPMENT			GOMF_TRANSCRIPTION_REGULATOR_ACTIVITY			GOBP_TUBE_DEVELOPMENT	GOBP_EPITHELIUM_DEVELOPMENT			GOBP_PROGRAMMED_CELL_DEATH	GOBP_RESPONSE_TO_ENDOGENOUS_STIMULUS	GOBP_REGULATION_OF_CELL_DEATH	GOBP_REGULATION_OF_CELL_POPULATION_PROLIFERATION			GOBP_REGULATION_OF_MULTICELLULAR_ORGANISMAL_DEVELOPMENT		GOBP_TUBE_MORPHOGENESIS					GOBP_ANATOMICAL_STRUCTURE_FORMATION_INVOLVED_IN_MORPHOGENESIS		GOBP_CIRCULATORY_SYSTEM_DEVELOPMENT				GOBP_POSITIVE_REGULATION_OF_DEVELOPMENTAL_PROCESS	GOBP_POSITIVE_REGULATION_OF_MULTICELLULAR_ORGANISMAL_PROCESS
84667	HES7	hes family bHLH transcription factor 7 [Source:HGNC Symbol;Acc:HGNC:15977]			GOBP_REGULATION_OF_CELL_DIFFERENTIATION	GOBP_TISSUE_DEVELOPMENT			GOMF_TRANSCRIPTION_REGULATOR_ACTIVITY				GOBP_EPITHELIUM_DEVELOPMENT	GOCC_CHROMOSOME						GOBP_NEGATIVE_REGULATION_OF_BIOSYNTHETIC_PROCESS	GOCC_CHROMATIN	GOBP_REGULATION_OF_MULTICELLULAR_ORGANISMAL_DEVELOPMENT	GOBP_NEGATIVE_REGULATION_OF_NUCLEOBASE_CONTAINING_COMPOUND_METABOLIC_PROCESS		GOBP_EMBRYO_DEVELOPMENT	GOMF_SEQUENCE_SPECIFIC_DNA_BINDING			GOBP_ANATOMICAL_STRUCTURE_FORMATION_INVOLVED_IN_MORPHOGENESIS								GOBP_EMBRYO_DEVELOPMENT_ENDING_IN_BIRTH_OR_EGG_HATCHING											GOBP_NEGATIVE_REGULATION_OF_TRANSCRIPTION_BY_RNA_POLYMERASE_II
7227	TRPS1	transcriptional repressor GATA binding 1 [Source:HGNC Symbol;Acc:HGNC:12340]			GOBP_REGULATION_OF_CELL_DIFFERENTIATION	GOBP_TISSUE_DEVELOPMENT			GOMF_TRANSCRIPTION_REGULATOR_ACTIVITY					GOCC_CHROMOSOME						GOBP_NEGATIVE_REGULATION_OF_BIOSYNTHETIC_PROCESS	GOCC_CHROMATIN	GOBP_REGULATION_OF_MULTICELLULAR_ORGANISMAL_DEVELOPMENT	GOBP_NEGATIVE_REGULATION_OF_NUCLEOBASE_CONTAINING_COMPOUND_METABOLIC_PROCESS			GOMF_SEQUENCE_SPECIFIC_DNA_BINDING																						GOBP_NEGATIVE_REGULATION_OF_TRANSCRIPTION_BY_RNA_POLYMERASE_II
10253	SPRY2	sprouty RTK signaling antagonist 2 [Source:HGNC Symbol;Acc:HGNC:11270]			GOBP_REGULATION_OF_CELL_DIFFERENTIATION	GOBP_TISSUE_DEVELOPMENT				GOBP_CELLULAR_RESPONSE_TO_ENDOGENOUS_STIMULUS	GOBP_ANIMAL_ORGAN_MORPHOGENESIS	GOBP_TUBE_DEVELOPMENT	GOBP_EPITHELIUM_DEVELOPMENT			GOBP_PROGRAMMED_CELL_DEATH	GOBP_RESPONSE_TO_ENDOGENOUS_STIMULUS	GOBP_REGULATION_OF_CELL_DEATH	GOBP_REGULATION_OF_CELL_POPULATION_PROLIFERATION			GOBP_REGULATION_OF_MULTICELLULAR_ORGANISMAL_DEVELOPMENT		GOBP_TUBE_MORPHOGENESIS	GOBP_EMBRYO_DEVELOPMENT		GOBP_NEGATIVE_REGULATION_OF_DEVELOPMENTAL_PROCESS	GOBP_ENZYME_LINKED_RECEPTOR_PROTEIN_SIGNALING_PATHWAY	GOBP_ANATOMICAL_STRUCTURE_FORMATION_INVOLVED_IN_MORPHOGENESIS	GOBP_TISSUE_MORPHOGENESIS	GOBP_CIRCULATORY_SYSTEM_DEVELOPMENT		GOBP_POSITIVE_REGULATION_OF_GENE_EXPRESSION	GOBP_REGULATION_OF_INTRACELLULAR_SIGNAL_TRANSDUCTION						GOBP_PHOSPHORYLATION			GOBP_POSITIVE_REGULATION_OF_SIGNALING	GOBP_NEGATIVE_REGULATION_OF_CELL_DEATH	GOBP_NEGATIVE_REGULATION_OF_CELL_DIFFERENTIATION	GOBP_POSITIVE_REGULATION_OF_MOLECULAR_FUNCTION			GOBP_MORPHOGENESIS_OF_AN_EPITHELIUM
2316	FLNA	filamin A [Source:HGNC Symbol;Acc:HGNC:3754]			GOBP_REGULATION_OF_CELL_DIFFERENTIATION	GOBP_TISSUE_DEVELOPMENT				GOBP_CELLULAR_RESPONSE_TO_ENDOGENOUS_STIMULUS	GOBP_ANIMAL_ORGAN_MORPHOGENESIS	GOBP_TUBE_DEVELOPMENT	GOBP_EPITHELIUM_DEVELOPMENT			GOBP_PROGRAMMED_CELL_DEATH	GOBP_RESPONSE_TO_ENDOGENOUS_STIMULUS	GOBP_REGULATION_OF_CELL_DEATH		GOBP_NEGATIVE_REGULATION_OF_BIOSYNTHETIC_PROCESS			GOBP_NEGATIVE_REGULATION_OF_NUCLEOBASE_CONTAINING_COMPOUND_METABOLIC_PROCESS	GOBP_TUBE_MORPHOGENESIS					GOBP_ANATOMICAL_STRUCTURE_FORMATION_INVOLVED_IN_MORPHOGENESIS	GOBP_TISSUE_MORPHOGENESIS	GOBP_CIRCULATORY_SYSTEM_DEVELOPMENT	GOBP_CELL_ACTIVATION		GOBP_REGULATION_OF_INTRACELLULAR_SIGNAL_TRANSDUCTION	GOBP_POSITIVE_REGULATION_OF_DEVELOPMENTAL_PROCESS			GOBP_CELLULAR_RESPONSE_TO_STRESS					GOBP_POSITIVE_REGULATION_OF_SIGNALING	GOBP_NEGATIVE_REGULATION_OF_CELL_DEATH			GOMF_TRANSCRIPTION_FACTOR_BINDING		GOBP_MORPHOGENESIS_OF_AN_EPITHELIUM
54206	ERRFI1	ERBB receptor feedback inhibitor 1 [Source:HGNC Symbol;Acc:HGNC:18185]			GOBP_REGULATION_OF_CELL_DIFFERENTIATION	GOBP_TISSUE_DEVELOPMENT				GOBP_CELLULAR_RESPONSE_TO_ENDOGENOUS_STIMULUS	GOBP_ANIMAL_ORGAN_MORPHOGENESIS	GOBP_TUBE_DEVELOPMENT	GOBP_EPITHELIUM_DEVELOPMENT				GOBP_RESPONSE_TO_ENDOGENOUS_STIMULUS		GOBP_REGULATION_OF_CELL_POPULATION_PROLIFERATION	GOBP_NEGATIVE_REGULATION_OF_BIOSYNTHETIC_PROCESS		GOBP_REGULATION_OF_MULTICELLULAR_ORGANISMAL_DEVELOPMENT						GOBP_ENZYME_LINKED_RECEPTOR_PROTEIN_SIGNALING_PATHWAY			GOBP_CIRCULATORY_SYSTEM_DEVELOPMENT			GOBP_REGULATION_OF_INTRACELLULAR_SIGNAL_TRANSDUCTION				GOBP_CELLULAR_RESPONSE_TO_STRESS		GOBP_PHOSPHORYLATION
2260	FGFR1	fibroblast growth factor receptor 1 [Source:HGNC Symbol;Acc:HGNC:3688]			GOBP_REGULATION_OF_CELL_DIFFERENTIATION	GOBP_TISSUE_DEVELOPMENT				GOBP_CELLULAR_RESPONSE_TO_ENDOGENOUS_STIMULUS	GOBP_ANIMAL_ORGAN_MORPHOGENESIS					GOBP_PROGRAMMED_CELL_DEATH	GOBP_RESPONSE_TO_ENDOGENOUS_STIMULUS	GOBP_REGULATION_OF_CELL_DEATH	GOBP_REGULATION_OF_CELL_POPULATION_PROLIFERATION						GOBP_EMBRYO_DEVELOPMENT			GOBP_ENZYME_LINKED_RECEPTOR_PROTEIN_SIGNALING_PATHWAY						GOBP_REGULATION_OF_INTRACELLULAR_SIGNAL_TRANSDUCTION	GOBP_POSITIVE_REGULATION_OF_DEVELOPMENTAL_PROCESS		GOBP_EMBRYO_DEVELOPMENT_ENDING_IN_BIRTH_OR_EGG_HATCHING			GOBP_PHOSPHORYLATION			GOBP_POSITIVE_REGULATION_OF_SIGNALING			GOBP_POSITIVE_REGULATION_OF_MOLECULAR_FUNCTION
2932	GSK3B	glycogen synthase kinase 3 beta [Source:HGNC Symbol;Acc:HGNC:4617]			GOBP_REGULATION_OF_CELL_DIFFERENTIATION	GOBP_TISSUE_DEVELOPMENT				GOBP_CELLULAR_RESPONSE_TO_ENDOGENOUS_STIMULUS			GOBP_EPITHELIUM_DEVELOPMENT			GOBP_PROGRAMMED_CELL_DEATH	GOBP_RESPONSE_TO_ENDOGENOUS_STIMULUS	GOBP_REGULATION_OF_CELL_DEATH		GOBP_NEGATIVE_REGULATION_OF_BIOSYNTHETIC_PROCESS							GOBP_NEGATIVE_REGULATION_OF_DEVELOPMENTAL_PROCESS	GOBP_ENZYME_LINKED_RECEPTOR_PROTEIN_SIGNALING_PATHWAY					GOBP_POSITIVE_REGULATION_OF_GENE_EXPRESSION	GOBP_REGULATION_OF_INTRACELLULAR_SIGNAL_TRANSDUCTION	GOBP_POSITIVE_REGULATION_OF_DEVELOPMENTAL_PROCESS			GOBP_CELLULAR_RESPONSE_TO_STRESS		GOBP_PHOSPHORYLATION			GOBP_POSITIVE_REGULATION_OF_SIGNALING	GOBP_NEGATIVE_REGULATION_OF_CELL_DEATH	GOBP_NEGATIVE_REGULATION_OF_CELL_DIFFERENTIATION	GOBP_POSITIVE_REGULATION_OF_MOLECULAR_FUNCTION	GOMF_TRANSCRIPTION_FACTOR_BINDING
5728	PTEN	phosphatase and tensin homolog [Source:HGNC Symbol;Acc:HGNC:9588]			GOBP_REGULATION_OF_CELL_DIFFERENTIATION	GOBP_TISSUE_DEVELOPMENT					GOBP_ANIMAL_ORGAN_MORPHOGENESIS	GOBP_TUBE_DEVELOPMENT	GOBP_EPITHELIUM_DEVELOPMENT			GOBP_PROGRAMMED_CELL_DEATH		GOBP_REGULATION_OF_CELL_DEATH	GOBP_REGULATION_OF_CELL_POPULATION_PROLIFERATION			GOBP_REGULATION_OF_MULTICELLULAR_ORGANISMAL_DEVELOPMENT		GOBP_TUBE_MORPHOGENESIS			GOBP_NEGATIVE_REGULATION_OF_DEVELOPMENTAL_PROCESS		GOBP_ANATOMICAL_STRUCTURE_FORMATION_INVOLVED_IN_MORPHOGENESIS	GOBP_TISSUE_MORPHOGENESIS	GOBP_CIRCULATORY_SYSTEM_DEVELOPMENT			GOBP_REGULATION_OF_INTRACELLULAR_SIGNAL_TRANSDUCTION				GOBP_CELLULAR_RESPONSE_TO_STRESS		GOBP_PHOSPHORYLATION			GOBP_POSITIVE_REGULATION_OF_SIGNALING	GOBP_NEGATIVE_REGULATION_OF_CELL_DEATH	GOBP_NEGATIVE_REGULATION_OF_CELL_DIFFERENTIATION	GOBP_POSITIVE_REGULATION_OF_MOLECULAR_FUNCTION			GOBP_MORPHOGENESIS_OF_AN_EPITHELIUM
3845	KRAS	KRAS proto-oncogene, GTPase [Source:HGNC Symbol;Acc:HGNC:6407]			GOBP_REGULATION_OF_CELL_DIFFERENTIATION	GOBP_TISSUE_DEVELOPMENT					GOBP_ANIMAL_ORGAN_MORPHOGENESIS	GOBP_TUBE_DEVELOPMENT	GOBP_EPITHELIUM_DEVELOPMENT			GOBP_PROGRAMMED_CELL_DEATH		GOBP_REGULATION_OF_CELL_DEATH	GOBP_REGULATION_OF_CELL_POPULATION_PROLIFERATION					GOBP_TUBE_MORPHOGENESIS			GOBP_NEGATIVE_REGULATION_OF_DEVELOPMENTAL_PROCESS			GOBP_TISSUE_MORPHOGENESIS			GOBP_POSITIVE_REGULATION_OF_GENE_EXPRESSION	GOBP_REGULATION_OF_INTRACELLULAR_SIGNAL_TRANSDUCTION						GOBP_PHOSPHORYLATION			GOBP_POSITIVE_REGULATION_OF_SIGNALING	GOBP_NEGATIVE_REGULATION_OF_CELL_DEATH	GOBP_NEGATIVE_REGULATION_OF_CELL_DIFFERENTIATION				GOBP_MORPHOGENESIS_OF_AN_EPITHELIUM
57142	RTN4	reticulon 4 [Source:HGNC Symbol;Acc:HGNC:14085]			GOBP_REGULATION_OF_CELL_DIFFERENTIATION	GOBP_TISSUE_DEVELOPMENT					GOBP_ANIMAL_ORGAN_MORPHOGENESIS		GOBP_EPITHELIUM_DEVELOPMENT			GOBP_PROGRAMMED_CELL_DEATH		GOBP_REGULATION_OF_CELL_DEATH	GOBP_REGULATION_OF_CELL_POPULATION_PROLIFERATION			GOBP_REGULATION_OF_MULTICELLULAR_ORGANISMAL_DEVELOPMENT			GOBP_EMBRYO_DEVELOPMENT		GOBP_NEGATIVE_REGULATION_OF_DEVELOPMENTAL_PROCESS	GOBP_ENZYME_LINKED_RECEPTOR_PROTEIN_SIGNALING_PATHWAY	GOBP_ANATOMICAL_STRUCTURE_FORMATION_INVOLVED_IN_MORPHOGENESIS		GOBP_CIRCULATORY_SYSTEM_DEVELOPMENT			GOBP_REGULATION_OF_INTRACELLULAR_SIGNAL_TRANSDUCTION	GOBP_POSITIVE_REGULATION_OF_DEVELOPMENTAL_PROCESS	GOBP_POSITIVE_REGULATION_OF_MULTICELLULAR_ORGANISMAL_PROCESS	GOBP_EMBRYO_DEVELOPMENT_ENDING_IN_BIRTH_OR_EGG_HATCHING				GOBP_REGULATION_OF_IMMUNE_SYSTEM_PROCESS		GOBP_POSITIVE_REGULATION_OF_SIGNALING		GOBP_NEGATIVE_REGULATION_OF_CELL_DIFFERENTIATION
5879	RAC1	Rac family small GTPase 1 [Source:HGNC Symbol;Acc:HGNC:9801]			GOBP_REGULATION_OF_CELL_DIFFERENTIATION	GOBP_TISSUE_DEVELOPMENT					GOBP_ANIMAL_ORGAN_MORPHOGENESIS		GOBP_EPITHELIUM_DEVELOPMENT															GOBP_ENZYME_LINKED_RECEPTOR_PROTEIN_SIGNALING_PATHWAY		GOBP_TISSUE_MORPHOGENESIS				GOBP_REGULATION_OF_INTRACELLULAR_SIGNAL_TRANSDUCTION	GOBP_POSITIVE_REGULATION_OF_DEVELOPMENTAL_PROCESS					GOBP_PHOSPHORYLATION	GOBP_REGULATION_OF_IMMUNE_SYSTEM_PROCESS		GOBP_POSITIVE_REGULATION_OF_SIGNALING						GOBP_MORPHOGENESIS_OF_AN_EPITHELIUM
3572	IL6ST	interleukin 6 cytokine family signal transducer [Source:HGNC Symbol;Acc:HGNC:6021]			GOBP_REGULATION_OF_CELL_DIFFERENTIATION	GOBP_TISSUE_DEVELOPMENT						GOBP_TUBE_DEVELOPMENT	GOBP_EPITHELIUM_DEVELOPMENT			GOBP_PROGRAMMED_CELL_DEATH		GOBP_REGULATION_OF_CELL_DEATH	GOBP_REGULATION_OF_CELL_POPULATION_PROLIFERATION			GOBP_REGULATION_OF_MULTICELLULAR_ORGANISMAL_DEVELOPMENT						GOBP_ENZYME_LINKED_RECEPTOR_PROTEIN_SIGNALING_PATHWAY				GOBP_CELL_ACTIVATION	GOBP_POSITIVE_REGULATION_OF_GENE_EXPRESSION		GOBP_POSITIVE_REGULATION_OF_DEVELOPMENTAL_PROCESS	GOBP_POSITIVE_REGULATION_OF_MULTICELLULAR_ORGANISMAL_PROCESS				GOBP_PHOSPHORYLATION	GOBP_REGULATION_OF_IMMUNE_SYSTEM_PROCESS	GOBP_LYMPHOCYTE_ACTIVATION	GOBP_POSITIVE_REGULATION_OF_SIGNALING	GOBP_NEGATIVE_REGULATION_OF_CELL_DEATH
54715	RBFOX1	RNA binding fox-1 homolog 1 [Source:HGNC Symbol;Acc:HGNC:18222]			GOBP_REGULATION_OF_CELL_DIFFERENTIATION	GOBP_TISSUE_DEVELOPMENT
3205	HOXA9	homeobox A9 [Source:HGNC Symbol;Acc:HGNC:5109]			GOBP_REGULATION_OF_CELL_DIFFERENTIATION			GOBP_IMMUNE_SYSTEM_DEVELOPMENT	GOMF_TRANSCRIPTION_REGULATOR_ACTIVITY		GOBP_ANIMAL_ORGAN_MORPHOGENESIS			GOCC_CHROMOSOME							GOCC_CHROMATIN	GOBP_REGULATION_OF_MULTICELLULAR_ORGANISMAL_DEVELOPMENT			GOBP_EMBRYO_DEVELOPMENT	GOMF_SEQUENCE_SPECIFIC_DNA_BINDING	GOBP_NEGATIVE_REGULATION_OF_DEVELOPMENTAL_PROCESS					GOBP_CELL_ACTIVATION					GOBP_EMBRYO_DEVELOPMENT_ENDING_IN_BIRTH_OR_EGG_HATCHING				GOBP_REGULATION_OF_IMMUNE_SYSTEM_PROCESS				GOBP_NEGATIVE_REGULATION_OF_CELL_DIFFERENTIATION
10766	TOB2	transducer of ERBB2, 2 [Source:HGNC Symbol;Acc:HGNC:11980]			GOBP_REGULATION_OF_CELL_DIFFERENTIATION			GOBP_IMMUNE_SYSTEM_DEVELOPMENT	GOMF_TRANSCRIPTION_REGULATOR_ACTIVITY										GOBP_REGULATION_OF_CELL_POPULATION_PROLIFERATION	GOBP_NEGATIVE_REGULATION_OF_BIOSYNTHETIC_PROCESS		GOBP_REGULATION_OF_MULTICELLULAR_ORGANISMAL_DEVELOPMENT	GOBP_NEGATIVE_REGULATION_OF_NUCLEOBASE_CONTAINING_COMPOUND_METABOLIC_PROCESS				GOBP_NEGATIVE_REGULATION_OF_DEVELOPMENTAL_PROCESS									GOBP_POSITIVE_REGULATION_OF_MULTICELLULAR_ORGANISMAL_PROCESS			GOBP_LEUKOCYTE_DIFFERENTIATION		GOBP_REGULATION_OF_IMMUNE_SYSTEM_PROCESS				GOBP_NEGATIVE_REGULATION_OF_CELL_DIFFERENTIATION		GOMF_TRANSCRIPTION_FACTOR_BINDING
3815	KIT	KIT proto-oncogene, receptor tyrosine kinase [Source:HGNC Symbol;Acc:HGNC:6342]			GOBP_REGULATION_OF_CELL_DIFFERENTIATION			GOBP_IMMUNE_SYSTEM_DEVELOPMENT		GOBP_CELLULAR_RESPONSE_TO_ENDOGENOUS_STIMULUS		GOBP_TUBE_DEVELOPMENT				GOBP_PROGRAMMED_CELL_DEATH	GOBP_RESPONSE_TO_ENDOGENOUS_STIMULUS	GOBP_REGULATION_OF_CELL_DEATH	GOBP_REGULATION_OF_CELL_POPULATION_PROLIFERATION			GOBP_REGULATION_OF_MULTICELLULAR_ORGANISMAL_DEVELOPMENT			GOBP_EMBRYO_DEVELOPMENT			GOBP_ENZYME_LINKED_RECEPTOR_PROTEIN_SIGNALING_PATHWAY			GOBP_CIRCULATORY_SYSTEM_DEVELOPMENT	GOBP_CELL_ACTIVATION	GOBP_POSITIVE_REGULATION_OF_GENE_EXPRESSION	GOBP_REGULATION_OF_INTRACELLULAR_SIGNAL_TRANSDUCTION	GOBP_POSITIVE_REGULATION_OF_DEVELOPMENTAL_PROCESS	GOBP_POSITIVE_REGULATION_OF_MULTICELLULAR_ORGANISMAL_PROCESS			GOBP_LEUKOCYTE_DIFFERENTIATION	GOBP_PHOSPHORYLATION	GOBP_REGULATION_OF_IMMUNE_SYSTEM_PROCESS	GOBP_LYMPHOCYTE_ACTIVATION	GOBP_POSITIVE_REGULATION_OF_SIGNALING	GOBP_NEGATIVE_REGULATION_OF_CELL_DEATH		GOBP_POSITIVE_REGULATION_OF_MOLECULAR_FUNCTION
2213	FCGR2B	Fc fragment of IgG receptor IIb [Source:HGNC Symbol;Acc:HGNC:3618]			GOBP_REGULATION_OF_CELL_DIFFERENTIATION			GOBP_IMMUNE_SYSTEM_DEVELOPMENT		GOBP_CELLULAR_RESPONSE_TO_ENDOGENOUS_STIMULUS							GOBP_RESPONSE_TO_ENDOGENOUS_STIMULUS	GOBP_REGULATION_OF_CELL_DEATH	GOBP_REGULATION_OF_CELL_POPULATION_PROLIFERATION			GOBP_REGULATION_OF_MULTICELLULAR_ORGANISMAL_DEVELOPMENT					GOBP_NEGATIVE_REGULATION_OF_DEVELOPMENTAL_PROCESS					GOBP_CELL_ACTIVATION		GOBP_REGULATION_OF_INTRACELLULAR_SIGNAL_TRANSDUCTION				GOBP_CELLULAR_RESPONSE_TO_STRESS	GOBP_LEUKOCYTE_DIFFERENTIATION		GOBP_REGULATION_OF_IMMUNE_SYSTEM_PROCESS	GOBP_LYMPHOCYTE_ACTIVATION	GOBP_POSITIVE_REGULATION_OF_SIGNALING		GOBP_NEGATIVE_REGULATION_OF_CELL_DIFFERENTIATION
55294	FBXW7	F-box and WD repeat domain containing 7 [Source:HGNC Symbol;Acc:HGNC:16712]			GOBP_REGULATION_OF_CELL_DIFFERENTIATION			GOBP_IMMUNE_SYSTEM_DEVELOPMENT			GOBP_ANIMAL_ORGAN_MORPHOGENESIS	GOBP_TUBE_DEVELOPMENT		GOCC_CHROMOSOME		GOBP_PROGRAMMED_CELL_DEATH		GOBP_REGULATION_OF_CELL_DEATH	GOBP_REGULATION_OF_CELL_POPULATION_PROLIFERATION	GOBP_NEGATIVE_REGULATION_OF_BIOSYNTHETIC_PROCESS		GOBP_REGULATION_OF_MULTICELLULAR_ORGANISMAL_DEVELOPMENT		GOBP_TUBE_MORPHOGENESIS			GOBP_NEGATIVE_REGULATION_OF_DEVELOPMENTAL_PROCESS	GOBP_ENZYME_LINKED_RECEPTOR_PROTEIN_SIGNALING_PATHWAY	GOBP_ANATOMICAL_STRUCTURE_FORMATION_INVOLVED_IN_MORPHOGENESIS		GOBP_CIRCULATORY_SYSTEM_DEVELOPMENT			GOBP_REGULATION_OF_INTRACELLULAR_SIGNAL_TRANSDUCTION				GOBP_CELLULAR_RESPONSE_TO_STRESS	GOBP_LEUKOCYTE_DIFFERENTIATION	GOBP_PHOSPHORYLATION	GOBP_REGULATION_OF_IMMUNE_SYSTEM_PROCESS		GOBP_POSITIVE_REGULATION_OF_SIGNALING		GOBP_NEGATIVE_REGULATION_OF_CELL_DIFFERENTIATION	GOBP_POSITIVE_REGULATION_OF_MOLECULAR_FUNCTION
2177	FANCD2	FA complementation group D2 [Source:HGNC Symbol;Acc:HGNC:3585]			GOBP_REGULATION_OF_CELL_DIFFERENTIATION			GOBP_IMMUNE_SYSTEM_DEVELOPMENT			GOBP_ANIMAL_ORGAN_MORPHOGENESIS			GOCC_CHROMOSOME								GOBP_REGULATION_OF_MULTICELLULAR_ORGANISMAL_DEVELOPMENT										GOBP_CELL_ACTIVATION						GOBP_CELLULAR_RESPONSE_TO_STRESS	GOBP_LEUKOCYTE_DIFFERENTIATION		GOBP_REGULATION_OF_IMMUNE_SYSTEM_PROCESS	GOBP_LYMPHOCYTE_ACTIVATION
2175	FANCA	FA complementation group A [Source:HGNC Symbol;Acc:HGNC:3582]			GOBP_REGULATION_OF_CELL_DIFFERENTIATION			GOBP_IMMUNE_SYSTEM_DEVELOPMENT						GOCC_CHROMOSOME					GOBP_REGULATION_OF_CELL_POPULATION_PROLIFERATION		GOCC_CHROMATIN	GOBP_REGULATION_OF_MULTICELLULAR_ORGANISMAL_DEVELOPMENT										GOBP_CELL_ACTIVATION						GOBP_CELLULAR_RESPONSE_TO_STRESS	GOBP_LEUKOCYTE_DIFFERENTIATION		GOBP_REGULATION_OF_IMMUNE_SYSTEM_PROCESS	GOBP_LYMPHOCYTE_ACTIVATION
8294	H4C9	H4 clustered histone 9 [Source:HGNC Symbol;Acc:HGNC:4793]			GOBP_REGULATION_OF_CELL_DIFFERENTIATION			GOBP_IMMUNE_SYSTEM_DEVELOPMENT						GOCC_CHROMOSOME							GOCC_CHROMATIN	GOBP_REGULATION_OF_MULTICELLULAR_ORGANISMAL_DEVELOPMENT					GOBP_NEGATIVE_REGULATION_OF_DEVELOPMENTAL_PROCESS														GOBP_REGULATION_OF_IMMUNE_SYSTEM_PROCESS				GOBP_NEGATIVE_REGULATION_OF_CELL_DIFFERENTIATION
3575	IL7R	interleukin 7 receptor [Source:HGNC Symbol;Acc:HGNC:6024]			GOBP_REGULATION_OF_CELL_DIFFERENTIATION			GOBP_IMMUNE_SYSTEM_DEVELOPMENT								GOBP_PROGRAMMED_CELL_DEATH		GOBP_REGULATION_OF_CELL_DEATH	GOBP_REGULATION_OF_CELL_POPULATION_PROLIFERATION			GOBP_REGULATION_OF_MULTICELLULAR_ORGANISMAL_DEVELOPMENT										GOBP_CELL_ACTIVATION	GOBP_POSITIVE_REGULATION_OF_GENE_EXPRESSION		GOBP_POSITIVE_REGULATION_OF_DEVELOPMENTAL_PROCESS	GOBP_POSITIVE_REGULATION_OF_MULTICELLULAR_ORGANISMAL_PROCESS			GOBP_LEUKOCYTE_DIFFERENTIATION		GOBP_REGULATION_OF_IMMUNE_SYSTEM_PROCESS	GOBP_LYMPHOCYTE_ACTIVATION	GOBP_POSITIVE_REGULATION_OF_SIGNALING	GOBP_NEGATIVE_REGULATION_OF_CELL_DEATH
558	AXL	AXL receptor tyrosine kinase [Source:HGNC Symbol;Acc:HGNC:905]			GOBP_REGULATION_OF_CELL_DIFFERENTIATION			GOBP_IMMUNE_SYSTEM_DEVELOPMENT								GOBP_PROGRAMMED_CELL_DEATH		GOBP_REGULATION_OF_CELL_DEATH				GOBP_REGULATION_OF_MULTICELLULAR_ORGANISMAL_DEVELOPMENT						GOBP_ENZYME_LINKED_RECEPTOR_PROTEIN_SIGNALING_PATHWAY				GOBP_CELL_ACTIVATION		GOBP_REGULATION_OF_INTRACELLULAR_SIGNAL_TRANSDUCTION	GOBP_POSITIVE_REGULATION_OF_DEVELOPMENTAL_PROCESS	GOBP_POSITIVE_REGULATION_OF_MULTICELLULAR_ORGANISMAL_PROCESS		GOBP_CELLULAR_RESPONSE_TO_STRESS	GOBP_LEUKOCYTE_DIFFERENTIATION	GOBP_PHOSPHORYLATION	GOBP_REGULATION_OF_IMMUNE_SYSTEM_PROCESS	GOBP_LYMPHOCYTE_ACTIVATION	GOBP_POSITIVE_REGULATION_OF_SIGNALING	GOBP_NEGATIVE_REGULATION_OF_CELL_DEATH		GOBP_POSITIVE_REGULATION_OF_MOLECULAR_FUNCTION
567	B2M	beta-2-microglobulin [Source:HGNC Symbol;Acc:HGNC:914]			GOBP_REGULATION_OF_CELL_DIFFERENTIATION			GOBP_IMMUNE_SYSTEM_DEVELOPMENT											GOBP_REGULATION_OF_CELL_POPULATION_PROLIFERATION			GOBP_REGULATION_OF_MULTICELLULAR_ORGANISMAL_DEVELOPMENT					GOBP_NEGATIVE_REGULATION_OF_DEVELOPMENTAL_PROCESS					GOBP_CELL_ACTIVATION	GOBP_POSITIVE_REGULATION_OF_GENE_EXPRESSION		GOBP_POSITIVE_REGULATION_OF_DEVELOPMENTAL_PROCESS	GOBP_POSITIVE_REGULATION_OF_MULTICELLULAR_ORGANISMAL_PROCESS		GOBP_CELLULAR_RESPONSE_TO_STRESS	GOBP_LEUKOCYTE_DIFFERENTIATION		GOBP_REGULATION_OF_IMMUNE_SYSTEM_PROCESS	GOBP_LYMPHOCYTE_ACTIVATION			GOBP_NEGATIVE_REGULATION_OF_CELL_DIFFERENTIATION	GOBP_POSITIVE_REGULATION_OF_MOLECULAR_FUNCTION
10221	TRIB1	tribbles pseudokinase 1 [Source:HGNC Symbol;Acc:HGNC:16891]			GOBP_REGULATION_OF_CELL_DIFFERENTIATION			GOBP_IMMUNE_SYSTEM_DEVELOPMENT											GOBP_REGULATION_OF_CELL_POPULATION_PROLIFERATION			GOBP_REGULATION_OF_MULTICELLULAR_ORGANISMAL_DEVELOPMENT					GOBP_NEGATIVE_REGULATION_OF_DEVELOPMENTAL_PROCESS								GOBP_POSITIVE_REGULATION_OF_DEVELOPMENTAL_PROCESS	GOBP_POSITIVE_REGULATION_OF_MULTICELLULAR_ORGANISMAL_PROCESS		GOBP_CELLULAR_RESPONSE_TO_STRESS	GOBP_LEUKOCYTE_DIFFERENTIATION	GOBP_PHOSPHORYLATION	GOBP_REGULATION_OF_IMMUNE_SYSTEM_PROCESS				GOBP_NEGATIVE_REGULATION_OF_CELL_DIFFERENTIATION		GOMF_TRANSCRIPTION_FACTOR_BINDING
4352	MPL	MPL proto-oncogene, thrombopoietin receptor [Source:HGNC Symbol;Acc:HGNC:7217]			GOBP_REGULATION_OF_CELL_DIFFERENTIATION			GOBP_IMMUNE_SYSTEM_DEVELOPMENT											GOBP_REGULATION_OF_CELL_POPULATION_PROLIFERATION			GOBP_REGULATION_OF_MULTICELLULAR_ORGANISMAL_DEVELOPMENT							GOBP_ANATOMICAL_STRUCTURE_FORMATION_INVOLVED_IN_MORPHOGENESIS			GOBP_CELL_ACTIVATION			GOBP_POSITIVE_REGULATION_OF_DEVELOPMENTAL_PROCESS			GOBP_CELLULAR_RESPONSE_TO_STRESS			GOBP_REGULATION_OF_IMMUNE_SYSTEM_PROCESS	GOBP_LYMPHOCYTE_ACTIVATION
3106	HLA-B	major histocompatibility complex, class I, B [Source:HGNC Symbol;Acc:HGNC:4932]			GOBP_REGULATION_OF_CELL_DIFFERENTIATION			GOBP_IMMUNE_SYSTEM_DEVELOPMENT														GOBP_REGULATION_OF_MULTICELLULAR_ORGANISMAL_DEVELOPMENT																	GOBP_LEUKOCYTE_DIFFERENTIATION		GOBP_REGULATION_OF_IMMUNE_SYSTEM_PROCESS
23013	SPEN	spen family transcriptional repressor [Source:HGNC Symbol;Acc:HGNC:17575]			GOBP_REGULATION_OF_CELL_DIFFERENTIATION				GOMF_TRANSCRIPTION_REGULATOR_ACTIVITY											GOBP_NEGATIVE_REGULATION_OF_BIOSYNTHETIC_PROCESS		GOBP_REGULATION_OF_MULTICELLULAR_ORGANISMAL_DEVELOPMENT	GOBP_NEGATIVE_REGULATION_OF_NUCLEOBASE_CONTAINING_COMPOUND_METABOLIC_PROCESS												GOBP_POSITIVE_REGULATION_OF_DEVELOPMENTAL_PROCESS	GOBP_POSITIVE_REGULATION_OF_MULTICELLULAR_ORGANISMAL_PROCESS											GOMF_TRANSCRIPTION_FACTOR_BINDING	GOBP_NEGATIVE_REGULATION_OF_TRANSCRIPTION_BY_RNA_POLYMERASE_II
4916	NTRK3	neurotrophic receptor tyrosine kinase 3 [Source:HGNC Symbol;Acc:HGNC:8033]			GOBP_REGULATION_OF_CELL_DIFFERENTIATION					GOBP_CELLULAR_RESPONSE_TO_ENDOGENOUS_STIMULUS							GOBP_RESPONSE_TO_ENDOGENOUS_STIMULUS	GOBP_REGULATION_OF_CELL_DEATH	GOBP_REGULATION_OF_CELL_POPULATION_PROLIFERATION			GOBP_REGULATION_OF_MULTICELLULAR_ORGANISMAL_DEVELOPMENT					GOBP_NEGATIVE_REGULATION_OF_DEVELOPMENTAL_PROCESS	GOBP_ENZYME_LINKED_RECEPTOR_PROTEIN_SIGNALING_PATHWAY			GOBP_CIRCULATORY_SYSTEM_DEVELOPMENT		GOBP_POSITIVE_REGULATION_OF_GENE_EXPRESSION	GOBP_REGULATION_OF_INTRACELLULAR_SIGNAL_TRANSDUCTION						GOBP_PHOSPHORYLATION			GOBP_POSITIVE_REGULATION_OF_SIGNALING	GOBP_NEGATIVE_REGULATION_OF_CELL_DEATH	GOBP_NEGATIVE_REGULATION_OF_CELL_DIFFERENTIATION	GOBP_POSITIVE_REGULATION_OF_MOLECULAR_FUNCTION
26057	ANKRD17	ankyrin repeat domain 17 [Source:HGNC Symbol;Acc:HGNC:23575]			GOBP_REGULATION_OF_CELL_DIFFERENTIATION									GOCC_CHROMOSOME							GOCC_CHROMATIN						GOBP_NEGATIVE_REGULATION_OF_DEVELOPMENTAL_PROCESS				GOBP_CIRCULATORY_SYSTEM_DEVELOPMENT			GOBP_REGULATION_OF_INTRACELLULAR_SIGNAL_TRANSDUCTION							GOBP_REGULATION_OF_IMMUNE_SYSTEM_PROCESS		GOBP_POSITIVE_REGULATION_OF_SIGNALING		GOBP_NEGATIVE_REGULATION_OF_CELL_DIFFERENTIATION
1656	DDX6	DEAD-box helicase 6 [Source:HGNC Symbol;Acc:HGNC:2747]			GOBP_REGULATION_OF_CELL_DIFFERENTIATION															GOBP_NEGATIVE_REGULATION_OF_BIOSYNTHETIC_PROCESS							GOBP_NEGATIVE_REGULATION_OF_DEVELOPMENTAL_PROCESS																		GOBP_NEGATIVE_REGULATION_OF_CELL_DIFFERENTIATION
51199	NIN	ninein [Source:HGNC Symbol;Acc:HGNC:14906]			GOBP_REGULATION_OF_CELL_DIFFERENTIATION																	GOBP_REGULATION_OF_MULTICELLULAR_ORGANISMAL_DEVELOPMENT													GOBP_POSITIVE_REGULATION_OF_DEVELOPMENTAL_PROCESS	GOBP_POSITIVE_REGULATION_OF_MULTICELLULAR_ORGANISMAL_PROCESS
7431	VIM	vimentin [Source:HGNC Symbol;Acc:HGNC:12692]				GOBP_TISSUE_DEVELOPMENT	GOBP_POSITIVE_REGULATION_OF_CELLULAR_BIOSYNTHETIC_PROCESS			GOBP_CELLULAR_RESPONSE_TO_ENDOGENOUS_STIMULUS			GOBP_EPITHELIUM_DEVELOPMENT				GOBP_RESPONSE_TO_ENDOGENOUS_STIMULUS											GOBP_ENZYME_LINKED_RECEPTOR_PROTEIN_SIGNALING_PATHWAY					GOBP_POSITIVE_REGULATION_OF_GENE_EXPRESSION
84678	KDM2B	lysine demethylase 2B [Source:HGNC Symbol;Acc:HGNC:13610]				GOBP_TISSUE_DEVELOPMENT			GOMF_TRANSCRIPTION_REGULATOR_ACTIVITY		GOBP_ANIMAL_ORGAN_MORPHOGENESIS	GOBP_TUBE_DEVELOPMENT	GOBP_EPITHELIUM_DEVELOPMENT	GOCC_CHROMOSOME		GOBP_PROGRAMMED_CELL_DEATH		GOBP_REGULATION_OF_CELL_DEATH	GOBP_REGULATION_OF_CELL_POPULATION_PROLIFERATION	GOBP_NEGATIVE_REGULATION_OF_BIOSYNTHETIC_PROCESS			GOBP_NEGATIVE_REGULATION_OF_NUCLEOBASE_CONTAINING_COMPOUND_METABOLIC_PROCESS	GOBP_TUBE_MORPHOGENESIS	GOBP_EMBRYO_DEVELOPMENT	GOMF_SEQUENCE_SPECIFIC_DNA_BINDING			GOBP_ANATOMICAL_STRUCTURE_FORMATION_INVOLVED_IN_MORPHOGENESIS	GOBP_TISSUE_MORPHOGENESIS					GOBP_POSITIVE_REGULATION_OF_DEVELOPMENTAL_PROCESS	GOBP_POSITIVE_REGULATION_OF_MULTICELLULAR_ORGANISMAL_PROCESS	GOBP_EMBRYO_DEVELOPMENT_ENDING_IN_BIRTH_OR_EGG_HATCHING							GOBP_NEGATIVE_REGULATION_OF_CELL_DEATH				GOBP_NEGATIVE_REGULATION_OF_TRANSCRIPTION_BY_RNA_POLYMERASE_II	GOBP_MORPHOGENESIS_OF_AN_EPITHELIUM
6262	RYR2	ryanodine receptor 2 [Source:HGNC Symbol;Acc:HGNC:10484]				GOBP_TISSUE_DEVELOPMENT				GOBP_CELLULAR_RESPONSE_TO_ENDOGENOUS_STIMULUS	GOBP_ANIMAL_ORGAN_MORPHOGENESIS	GOBP_TUBE_DEVELOPMENT	GOBP_EPITHELIUM_DEVELOPMENT			GOBP_PROGRAMMED_CELL_DEATH	GOBP_RESPONSE_TO_ENDOGENOUS_STIMULUS							GOBP_TUBE_MORPHOGENESIS	GOBP_EMBRYO_DEVELOPMENT					GOBP_TISSUE_MORPHOGENESIS	GOBP_CIRCULATORY_SYSTEM_DEVELOPMENT					GOBP_POSITIVE_REGULATION_OF_MULTICELLULAR_ORGANISMAL_PROCESS										GOBP_POSITIVE_REGULATION_OF_MOLECULAR_FUNCTION			GOBP_MORPHOGENESIS_OF_AN_EPITHELIUM
2132	EXT2	exostosin glycosyltransferase 2 [Source:HGNC Symbol;Acc:HGNC:3513]				GOBP_TISSUE_DEVELOPMENT				GOBP_CELLULAR_RESPONSE_TO_ENDOGENOUS_STIMULUS	GOBP_ANIMAL_ORGAN_MORPHOGENESIS						GOBP_RESPONSE_TO_ENDOGENOUS_STIMULUS								GOBP_EMBRYO_DEVELOPMENT				GOBP_ANATOMICAL_STRUCTURE_FORMATION_INVOLVED_IN_MORPHOGENESIS	GOBP_TISSUE_MORPHOGENESIS
7249	TSC2	TSC complex subunit 2 [Source:HGNC Symbol;Acc:HGNC:12363]				GOBP_TISSUE_DEVELOPMENT				GOBP_CELLULAR_RESPONSE_TO_ENDOGENOUS_STIMULUS		GOBP_TUBE_DEVELOPMENT	GOBP_EPITHELIUM_DEVELOPMENT			GOBP_PROGRAMMED_CELL_DEATH	GOBP_RESPONSE_TO_ENDOGENOUS_STIMULUS		GOBP_REGULATION_OF_CELL_POPULATION_PROLIFERATION					GOBP_TUBE_MORPHOGENESIS	GOBP_EMBRYO_DEVELOPMENT			GOBP_ENZYME_LINKED_RECEPTOR_PROTEIN_SIGNALING_PATHWAY	GOBP_ANATOMICAL_STRUCTURE_FORMATION_INVOLVED_IN_MORPHOGENESIS	GOBP_TISSUE_MORPHOGENESIS	GOBP_CIRCULATORY_SYSTEM_DEVELOPMENT			GOBP_REGULATION_OF_INTRACELLULAR_SIGNAL_TRANSDUCTION			GOBP_EMBRYO_DEVELOPMENT_ENDING_IN_BIRTH_OR_EGG_HATCHING			GOBP_PHOSPHORYLATION						GOBP_POSITIVE_REGULATION_OF_MOLECULAR_FUNCTION			GOBP_MORPHOGENESIS_OF_AN_EPITHELIUM
1282	COL4A1	collagen type IV alpha 1 chain [Source:HGNC Symbol;Acc:HGNC:2202]				GOBP_TISSUE_DEVELOPMENT				GOBP_CELLULAR_RESPONSE_TO_ENDOGENOUS_STIMULUS		GOBP_TUBE_DEVELOPMENT	GOBP_EPITHELIUM_DEVELOPMENT				GOBP_RESPONSE_TO_ENDOGENOUS_STIMULUS							GOBP_TUBE_MORPHOGENESIS				GOBP_ENZYME_LINKED_RECEPTOR_PROTEIN_SIGNALING_PATHWAY	GOBP_ANATOMICAL_STRUCTURE_FORMATION_INVOLVED_IN_MORPHOGENESIS	GOBP_TISSUE_MORPHOGENESIS	GOBP_CIRCULATORY_SYSTEM_DEVELOPMENT																		GOBP_MORPHOGENESIS_OF_AN_EPITHELIUM
5290	PIK3CA	phosphatidylinositol-4,5-bisphosphate 3-kinase catalytic subunit alpha [Source:HGNC Symbol;Acc:HGNC:8975]				GOBP_TISSUE_DEVELOPMENT				GOBP_CELLULAR_RESPONSE_TO_ENDOGENOUS_STIMULUS		GOBP_TUBE_DEVELOPMENT				GOBP_PROGRAMMED_CELL_DEATH	GOBP_RESPONSE_TO_ENDOGENOUS_STIMULUS	GOBP_REGULATION_OF_CELL_DEATH	GOBP_REGULATION_OF_CELL_POPULATION_PROLIFERATION					GOBP_TUBE_MORPHOGENESIS				GOBP_ENZYME_LINKED_RECEPTOR_PROTEIN_SIGNALING_PATHWAY	GOBP_ANATOMICAL_STRUCTURE_FORMATION_INVOLVED_IN_MORPHOGENESIS		GOBP_CIRCULATORY_SYSTEM_DEVELOPMENT	GOBP_CELL_ACTIVATION		GOBP_REGULATION_OF_INTRACELLULAR_SIGNAL_TRANSDUCTION				GOBP_CELLULAR_RESPONSE_TO_STRESS		GOBP_PHOSPHORYLATION	GOBP_REGULATION_OF_IMMUNE_SYSTEM_PROCESS	GOBP_LYMPHOCYTE_ACTIVATION	GOBP_POSITIVE_REGULATION_OF_SIGNALING	GOBP_NEGATIVE_REGULATION_OF_CELL_DEATH		GOBP_POSITIVE_REGULATION_OF_MOLECULAR_FUNCTION
3675	ITGA3	integrin subunit alpha 3 [Source:HGNC Symbol;Acc:HGNC:6139]				GOBP_TISSUE_DEVELOPMENT				GOBP_CELLULAR_RESPONSE_TO_ENDOGENOUS_STIMULUS		GOBP_TUBE_DEVELOPMENT					GOBP_RESPONSE_TO_ENDOGENOUS_STIMULUS								GOBP_EMBRYO_DEVELOPMENT			GOBP_ENZYME_LINKED_RECEPTOR_PROTEIN_SIGNALING_PATHWAY	GOBP_ANATOMICAL_STRUCTURE_FORMATION_INVOLVED_IN_MORPHOGENESIS	GOBP_TISSUE_MORPHOGENESIS	GOBP_CIRCULATORY_SYSTEM_DEVELOPMENT		GOBP_POSITIVE_REGULATION_OF_GENE_EXPRESSION	GOBP_REGULATION_OF_INTRACELLULAR_SIGNAL_TRANSDUCTION
57493	HEG1	heart development protein with EGF like domains 1 [Source:HGNC Symbol;Acc:HGNC:29227]				GOBP_TISSUE_DEVELOPMENT					GOBP_ANIMAL_ORGAN_MORPHOGENESIS	GOBP_TUBE_DEVELOPMENT	GOBP_EPITHELIUM_DEVELOPMENT											GOBP_TUBE_MORPHOGENESIS	GOBP_EMBRYO_DEVELOPMENT					GOBP_TISSUE_MORPHOGENESIS	GOBP_CIRCULATORY_SYSTEM_DEVELOPMENT		GOBP_POSITIVE_REGULATION_OF_GENE_EXPRESSION	GOBP_REGULATION_OF_INTRACELLULAR_SIGNAL_TRANSDUCTION		GOBP_POSITIVE_REGULATION_OF_MULTICELLULAR_ORGANISMAL_PROCESS	GOBP_EMBRYO_DEVELOPMENT_ENDING_IN_BIRTH_OR_EGG_HATCHING			GOBP_PHOSPHORYLATION
55083	KIF26B	kinesin family member 26B [Source:HGNC Symbol;Acc:HGNC:25484]				GOBP_TISSUE_DEVELOPMENT					GOBP_ANIMAL_ORGAN_MORPHOGENESIS	GOBP_TUBE_DEVELOPMENT	GOBP_EPITHELIUM_DEVELOPMENT											GOBP_TUBE_MORPHOGENESIS					GOBP_ANATOMICAL_STRUCTURE_FORMATION_INVOLVED_IN_MORPHOGENESIS	GOBP_TISSUE_MORPHOGENESIS																			GOBP_MORPHOGENESIS_OF_AN_EPITHELIUM
64478	CSMD1	CUB and Sushi multiple domains 1 [Source:HGNC Symbol;Acc:HGNC:14026]				GOBP_TISSUE_DEVELOPMENT					GOBP_ANIMAL_ORGAN_MORPHOGENESIS	GOBP_TUBE_DEVELOPMENT	GOBP_EPITHELIUM_DEVELOPMENT											GOBP_TUBE_MORPHOGENESIS						GOBP_TISSUE_MORPHOGENESIS																			GOBP_MORPHOGENESIS_OF_AN_EPITHELIUM
2195	FAT1	FAT atypical cadherin 1 [Source:HGNC Symbol;Acc:HGNC:3595]				GOBP_TISSUE_DEVELOPMENT					GOBP_ANIMAL_ORGAN_MORPHOGENESIS		GOBP_EPITHELIUM_DEVELOPMENT																	GOBP_TISSUE_MORPHOGENESIS																			GOBP_MORPHOGENESIS_OF_AN_EPITHELIUM
7273	TTN	titin [Source:HGNC Symbol;Acc:HGNC:12403]				GOBP_TISSUE_DEVELOPMENT					GOBP_ANIMAL_ORGAN_MORPHOGENESIS			GOCC_CHROMOSOME															GOBP_ANATOMICAL_STRUCTURE_FORMATION_INVOLVED_IN_MORPHOGENESIS	GOBP_TISSUE_MORPHOGENESIS	GOBP_CIRCULATORY_SYSTEM_DEVELOPMENT		GOBP_POSITIVE_REGULATION_OF_GENE_EXPRESSION							GOBP_PHOSPHORYLATION
1301	COL11A1	collagen type XI alpha 1 chain [Source:HGNC Symbol;Acc:HGNC:2186]				GOBP_TISSUE_DEVELOPMENT					GOBP_ANIMAL_ORGAN_MORPHOGENESIS														GOBP_EMBRYO_DEVELOPMENT				GOBP_ANATOMICAL_STRUCTURE_FORMATION_INVOLVED_IN_MORPHOGENESIS	GOBP_TISSUE_MORPHOGENESIS	GOBP_CIRCULATORY_SYSTEM_DEVELOPMENT						GOBP_EMBRYO_DEVELOPMENT_ENDING_IN_BIRTH_OR_EGG_HATCHING
871	SERPINH1	serpin family H member 1 [Source:HGNC Symbol;Acc:HGNC:1546]				GOBP_TISSUE_DEVELOPMENT					GOBP_ANIMAL_ORGAN_MORPHOGENESIS
6046	BRD2	bromodomain containing 2 [Source:HGNC Symbol;Acc:HGNC:1103]				GOBP_TISSUE_DEVELOPMENT						GOBP_TUBE_DEVELOPMENT	GOBP_EPITHELIUM_DEVELOPMENT	GOCC_CHROMOSOME							GOCC_CHROMATIN			GOBP_TUBE_MORPHOGENESIS	GOBP_EMBRYO_DEVELOPMENT				GOBP_ANATOMICAL_STRUCTURE_FORMATION_INVOLVED_IN_MORPHOGENESIS	GOBP_TISSUE_MORPHOGENESIS							GOBP_EMBRYO_DEVELOPMENT_ENDING_IN_BIRTH_OR_EGG_HATCHING			GOBP_PHOSPHORYLATION									GOBP_MORPHOGENESIS_OF_AN_EPITHELIUM
6385	SDC4	syndecan 4 [Source:HGNC Symbol;Acc:HGNC:10661]				GOBP_TISSUE_DEVELOPMENT						GOBP_TUBE_DEVELOPMENT	GOBP_EPITHELIUM_DEVELOPMENT						GOBP_REGULATION_OF_CELL_POPULATION_PROLIFERATION					GOBP_TUBE_MORPHOGENESIS	GOBP_EMBRYO_DEVELOPMENT				GOBP_ANATOMICAL_STRUCTURE_FORMATION_INVOLVED_IN_MORPHOGENESIS	GOBP_TISSUE_MORPHOGENESIS		GOBP_CELL_ACTIVATION					GOBP_EMBRYO_DEVELOPMENT_ENDING_IN_BIRTH_OR_EGG_HATCHING			GOBP_PHOSPHORYLATION	GOBP_REGULATION_OF_IMMUNE_SYSTEM_PROCESS	GOBP_LYMPHOCYTE_ACTIVATION				GOBP_POSITIVE_REGULATION_OF_MOLECULAR_FUNCTION			GOBP_MORPHOGENESIS_OF_AN_EPITHELIUM
5216	PFN1	profilin 1 [Source:HGNC Symbol;Acc:HGNC:8881]				GOBP_TISSUE_DEVELOPMENT						GOBP_TUBE_DEVELOPMENT	GOBP_EPITHELIUM_DEVELOPMENT											GOBP_TUBE_MORPHOGENESIS	GOBP_EMBRYO_DEVELOPMENT				GOBP_ANATOMICAL_STRUCTURE_FORMATION_INVOLVED_IN_MORPHOGENESIS	GOBP_TISSUE_MORPHOGENESIS							GOBP_EMBRYO_DEVELOPMENT_ENDING_IN_BIRTH_OR_EGG_HATCHING									GOBP_POSITIVE_REGULATION_OF_MOLECULAR_FUNCTION			GOBP_MORPHOGENESIS_OF_AN_EPITHELIUM
7408	VASP	vasodilator stimulated phosphoprotein [Source:HGNC Symbol;Acc:HGNC:12652]				GOBP_TISSUE_DEVELOPMENT						GOBP_TUBE_DEVELOPMENT	GOBP_EPITHELIUM_DEVELOPMENT											GOBP_TUBE_MORPHOGENESIS	GOBP_EMBRYO_DEVELOPMENT				GOBP_ANATOMICAL_STRUCTURE_FORMATION_INVOLVED_IN_MORPHOGENESIS	GOBP_TISSUE_MORPHOGENESIS							GOBP_EMBRYO_DEVELOPMENT_ENDING_IN_BIRTH_OR_EGG_HATCHING												GOBP_MORPHOGENESIS_OF_AN_EPITHELIUM
4615	MYD88	MYD88 innate immune signal transduction adaptor [Source:HGNC Symbol;Acc:HGNC:7562]				GOBP_TISSUE_DEVELOPMENT							GOBP_EPITHELIUM_DEVELOPMENT			GOBP_PROGRAMMED_CELL_DEATH	GOBP_RESPONSE_TO_ENDOGENOUS_STIMULUS		GOBP_REGULATION_OF_CELL_POPULATION_PROLIFERATION				GOBP_NEGATIVE_REGULATION_OF_NUCLEOBASE_CONTAINING_COMPOUND_METABOLIC_PROCESS									GOBP_CELL_ACTIVATION	GOBP_POSITIVE_REGULATION_OF_GENE_EXPRESSION	GOBP_REGULATION_OF_INTRACELLULAR_SIGNAL_TRANSDUCTION		GOBP_POSITIVE_REGULATION_OF_MULTICELLULAR_ORGANISMAL_PROCESS		GOBP_CELLULAR_RESPONSE_TO_STRESS			GOBP_REGULATION_OF_IMMUNE_SYSTEM_PROCESS	GOBP_LYMPHOCYTE_ACTIVATION	GOBP_POSITIVE_REGULATION_OF_SIGNALING			GOBP_POSITIVE_REGULATION_OF_MOLECULAR_FUNCTION
5339	PLEC	plectin [Source:HGNC Symbol;Acc:HGNC:9069]				GOBP_TISSUE_DEVELOPMENT							GOBP_EPITHELIUM_DEVELOPMENT																GOBP_ANATOMICAL_STRUCTURE_FORMATION_INVOLVED_IN_MORPHOGENESIS		GOBP_CIRCULATORY_SYSTEM_DEVELOPMENT							GOBP_CELLULAR_RESPONSE_TO_STRESS		GOBP_PHOSPHORYLATION
3936	LCP1	lymphocyte cytosolic protein 1 [Source:HGNC Symbol;Acc:HGNC:6528]				GOBP_TISSUE_DEVELOPMENT							GOBP_EPITHELIUM_DEVELOPMENT																	GOBP_TISSUE_MORPHOGENESIS		GOBP_CELL_ACTIVATION										GOBP_LYMPHOCYTE_ACTIVATION							GOBP_MORPHOGENESIS_OF_AN_EPITHELIUM
94134	ARHGAP12	Rho GTPase activating protein 12 [Source:HGNC Symbol;Acc:HGNC:16348]				GOBP_TISSUE_DEVELOPMENT							GOBP_EPITHELIUM_DEVELOPMENT																	GOBP_TISSUE_MORPHOGENESIS				GOBP_REGULATION_OF_INTRACELLULAR_SIGNAL_TRANSDUCTION															GOBP_MORPHOGENESIS_OF_AN_EPITHELIUM
1374	CPT1A	carnitine palmitoyltransferase 1A [Source:HGNC Symbol;Acc:HGNC:2328]				GOBP_TISSUE_DEVELOPMENT							GOBP_EPITHELIUM_DEVELOPMENT
8407	TAGLN2	transgelin 2 [Source:HGNC Symbol;Acc:HGNC:11554]				GOBP_TISSUE_DEVELOPMENT							GOBP_EPITHELIUM_DEVELOPMENT
2065	ERBB3	erb-b2 receptor tyrosine kinase 3 [Source:HGNC Symbol;Acc:HGNC:3431]				GOBP_TISSUE_DEVELOPMENT										GOBP_PROGRAMMED_CELL_DEATH		GOBP_REGULATION_OF_CELL_DEATH	GOBP_REGULATION_OF_CELL_POPULATION_PROLIFERATION									GOBP_ENZYME_LINKED_RECEPTOR_PROTEIN_SIGNALING_PATHWAY			GOBP_CIRCULATORY_SYSTEM_DEVELOPMENT		GOBP_POSITIVE_REGULATION_OF_GENE_EXPRESSION	GOBP_REGULATION_OF_INTRACELLULAR_SIGNAL_TRANSDUCTION	GOBP_POSITIVE_REGULATION_OF_DEVELOPMENTAL_PROCESS	GOBP_POSITIVE_REGULATION_OF_MULTICELLULAR_ORGANISMAL_PROCESS				GOBP_PHOSPHORYLATION			GOBP_POSITIVE_REGULATION_OF_SIGNALING	GOBP_NEGATIVE_REGULATION_OF_CELL_DEATH		GOBP_POSITIVE_REGULATION_OF_MOLECULAR_FUNCTION
1756	DMD	dystrophin [Source:HGNC Symbol;Acc:HGNC:2928]				GOBP_TISSUE_DEVELOPMENT																																		GOBP_PHOSPHORYLATION						GOBP_POSITIVE_REGULATION_OF_MOLECULAR_FUNCTION
57561	ARRDC3	arrestin domain containing 3 [Source:HGNC Symbol;Acc:HGNC:29263]				GOBP_TISSUE_DEVELOPMENT																																								GOBP_POSITIVE_REGULATION_OF_MOLECULAR_FUNCTION
1938	EEF2	eukaryotic translation elongation factor 2 [Source:HGNC Symbol;Acc:HGNC:3214]					GOBP_POSITIVE_REGULATION_OF_CELLULAR_BIOSYNTHETIC_PROCESS	GOBP_IMMUNE_SYSTEM_DEVELOPMENT																									GOBP_POSITIVE_REGULATION_OF_GENE_EXPRESSION
23185	LARP4B	La ribonucleoprotein 4B [Source:HGNC Symbol;Acc:HGNC:28987]					GOBP_POSITIVE_REGULATION_OF_CELLULAR_BIOSYNTHETIC_PROCESS																GOBP_NEGATIVE_REGULATION_OF_NUCLEOBASE_CONTAINING_COMPOUND_METABOLIC_PROCESS										GOBP_POSITIVE_REGULATION_OF_GENE_EXPRESSION
51341	ZBTB7A	zinc finger and BTB domain containing 7A [Source:HGNC Symbol;Acc:HGNC:18078]						GOBP_IMMUNE_SYSTEM_DEVELOPMENT	GOMF_TRANSCRIPTION_REGULATOR_ACTIVITY	GOBP_CELLULAR_RESPONSE_TO_ENDOGENOUS_STIMULUS				GOCC_CHROMOSOME		GOBP_PROGRAMMED_CELL_DEATH	GOBP_RESPONSE_TO_ENDOGENOUS_STIMULUS	GOBP_REGULATION_OF_CELL_DEATH		GOBP_NEGATIVE_REGULATION_OF_BIOSYNTHETIC_PROCESS			GOBP_NEGATIVE_REGULATION_OF_NUCLEOBASE_CONTAINING_COMPOUND_METABOLIC_PROCESS			GOMF_SEQUENCE_SPECIFIC_DNA_BINDING		GOBP_ENZYME_LINKED_RECEPTOR_PROTEIN_SIGNALING_PATHWAY				GOBP_CELL_ACTIVATION						GOBP_CELLULAR_RESPONSE_TO_STRESS	GOBP_LEUKOCYTE_DIFFERENTIATION	GOBP_PHOSPHORYLATION		GOBP_LYMPHOCYTE_ACTIVATION				GOBP_POSITIVE_REGULATION_OF_MOLECULAR_FUNCTION	GOMF_TRANSCRIPTION_FACTOR_BINDING	GOBP_NEGATIVE_REGULATION_OF_TRANSCRIPTION_BY_RNA_POLYMERASE_II
10018	BCL2L11	BCL2 like 11 [Source:HGNC Symbol;Acc:HGNC:994]						GOBP_IMMUNE_SYSTEM_DEVELOPMENT		GOBP_CELLULAR_RESPONSE_TO_ENDOGENOUS_STIMULUS	GOBP_ANIMAL_ORGAN_MORPHOGENESIS	GOBP_TUBE_DEVELOPMENT				GOBP_PROGRAMMED_CELL_DEATH	GOBP_RESPONSE_TO_ENDOGENOUS_STIMULUS	GOBP_REGULATION_OF_CELL_DEATH						GOBP_TUBE_MORPHOGENESIS	GOBP_EMBRYO_DEVELOPMENT				GOBP_ANATOMICAL_STRUCTURE_FORMATION_INVOLVED_IN_MORPHOGENESIS					GOBP_REGULATION_OF_INTRACELLULAR_SIGNAL_TRANSDUCTION			GOBP_EMBRYO_DEVELOPMENT_ENDING_IN_BIRTH_OR_EGG_HATCHING	GOBP_CELLULAR_RESPONSE_TO_STRESS					GOBP_POSITIVE_REGULATION_OF_SIGNALING			GOBP_POSITIVE_REGULATION_OF_MOLECULAR_FUNCTION
2322	FLT3	fms related receptor tyrosine kinase 3 [Source:HGNC Symbol;Acc:HGNC:3765]						GOBP_IMMUNE_SYSTEM_DEVELOPMENT		GOBP_CELLULAR_RESPONSE_TO_ENDOGENOUS_STIMULUS						GOBP_PROGRAMMED_CELL_DEATH	GOBP_RESPONSE_TO_ENDOGENOUS_STIMULUS	GOBP_REGULATION_OF_CELL_DEATH	GOBP_REGULATION_OF_CELL_POPULATION_PROLIFERATION									GOBP_ENZYME_LINKED_RECEPTOR_PROTEIN_SIGNALING_PATHWAY				GOBP_CELL_ACTIVATION		GOBP_REGULATION_OF_INTRACELLULAR_SIGNAL_TRANSDUCTION					GOBP_LEUKOCYTE_DIFFERENTIATION	GOBP_PHOSPHORYLATION		GOBP_LYMPHOCYTE_ACTIVATION	GOBP_POSITIVE_REGULATION_OF_SIGNALING			GOBP_POSITIVE_REGULATION_OF_MOLECULAR_FUNCTION	GOMF_TRANSCRIPTION_FACTOR_BINDING
842	CASP9	caspase 9 [Source:HGNC Symbol;Acc:HGNC:1511]						GOBP_IMMUNE_SYSTEM_DEVELOPMENT		GOBP_CELLULAR_RESPONSE_TO_ENDOGENOUS_STIMULUS						GOBP_PROGRAMMED_CELL_DEATH	GOBP_RESPONSE_TO_ENDOGENOUS_STIMULUS	GOBP_REGULATION_OF_CELL_DEATH											GOBP_ANATOMICAL_STRUCTURE_FORMATION_INVOLVED_IN_MORPHOGENESIS									GOBP_CELLULAR_RESPONSE_TO_STRESS								GOBP_POSITIVE_REGULATION_OF_MOLECULAR_FUNCTION
2324	FLT4	fms related receptor tyrosine kinase 4 [Source:HGNC Symbol;Acc:HGNC:3767]						GOBP_IMMUNE_SYSTEM_DEVELOPMENT				GOBP_TUBE_DEVELOPMENT				GOBP_PROGRAMMED_CELL_DEATH		GOBP_REGULATION_OF_CELL_DEATH	GOBP_REGULATION_OF_CELL_POPULATION_PROLIFERATION					GOBP_TUBE_MORPHOGENESIS				GOBP_ENZYME_LINKED_RECEPTOR_PROTEIN_SIGNALING_PATHWAY	GOBP_ANATOMICAL_STRUCTURE_FORMATION_INVOLVED_IN_MORPHOGENESIS		GOBP_CIRCULATORY_SYSTEM_DEVELOPMENT		GOBP_POSITIVE_REGULATION_OF_GENE_EXPRESSION	GOBP_REGULATION_OF_INTRACELLULAR_SIGNAL_TRANSDUCTION		GOBP_POSITIVE_REGULATION_OF_MULTICELLULAR_ORGANISMAL_PROCESS		GOBP_CELLULAR_RESPONSE_TO_STRESS		GOBP_PHOSPHORYLATION			GOBP_POSITIVE_REGULATION_OF_SIGNALING	GOBP_NEGATIVE_REGULATION_OF_CELL_DEATH		GOBP_POSITIVE_REGULATION_OF_MOLECULAR_FUNCTION
3932	LCK	LCK proto-oncogene, Src family tyrosine kinase [Source:HGNC Symbol;Acc:HGNC:6524]						GOBP_IMMUNE_SYSTEM_DEVELOPMENT								GOBP_PROGRAMMED_CELL_DEATH		GOBP_REGULATION_OF_CELL_DEATH										GOBP_ENZYME_LINKED_RECEPTOR_PROTEIN_SIGNALING_PATHWAY				GOBP_CELL_ACTIVATION		GOBP_REGULATION_OF_INTRACELLULAR_SIGNAL_TRANSDUCTION					GOBP_LEUKOCYTE_DIFFERENTIATION	GOBP_PHOSPHORYLATION	GOBP_REGULATION_OF_IMMUNE_SYSTEM_PROCESS	GOBP_LYMPHOCYTE_ACTIVATION	GOBP_POSITIVE_REGULATION_OF_SIGNALING			GOBP_POSITIVE_REGULATION_OF_MOLECULAR_FUNCTION
6482	ST3GAL1	ST3 beta-galactoside alpha-2,3-sialyltransferase 1 [Source:HGNC Symbol;Acc:HGNC:10862]						GOBP_IMMUNE_SYSTEM_DEVELOPMENT								GOBP_PROGRAMMED_CELL_DEATH		GOBP_REGULATION_OF_CELL_DEATH														GOBP_CELL_ACTIVATION							GOBP_LEUKOCYTE_DIFFERENTIATION	GOBP_PHOSPHORYLATION		GOBP_LYMPHOCYTE_ACTIVATION		GOBP_NEGATIVE_REGULATION_OF_CELL_DEATH
6693	SPN	sialophorin [Source:HGNC Symbol;Acc:HGNC:11249]						GOBP_IMMUNE_SYSTEM_DEVELOPMENT											GOBP_REGULATION_OF_CELL_POPULATION_PROLIFERATION													GOBP_CELL_ACTIVATION	GOBP_POSITIVE_REGULATION_OF_GENE_EXPRESSION			GOBP_POSITIVE_REGULATION_OF_MULTICELLULAR_ORGANISMAL_PROCESS			GOBP_LEUKOCYTE_DIFFERENTIATION		GOBP_REGULATION_OF_IMMUNE_SYSTEM_PROCESS	GOBP_LYMPHOCYTE_ACTIVATION
775	CACNA1C	calcium voltage-gated channel subunit alpha1 C [Source:HGNC Symbol;Acc:HGNC:1390]						GOBP_IMMUNE_SYSTEM_DEVELOPMENT																	GOBP_EMBRYO_DEVELOPMENT						GOBP_CIRCULATORY_SYSTEM_DEVELOPMENT															GOBP_POSITIVE_REGULATION_OF_MOLECULAR_FUNCTION
3702	ITK	IL2 inducible T cell kinase [Source:HGNC Symbol;Acc:HGNC:6171]						GOBP_IMMUNE_SYSTEM_DEVELOPMENT																								GOBP_CELL_ACTIVATION	GOBP_POSITIVE_REGULATION_OF_GENE_EXPRESSION			GOBP_POSITIVE_REGULATION_OF_MULTICELLULAR_ORGANISMAL_PROCESS			GOBP_LEUKOCYTE_DIFFERENTIATION	GOBP_PHOSPHORYLATION	GOBP_REGULATION_OF_IMMUNE_SYSTEM_PROCESS	GOBP_LYMPHOCYTE_ACTIVATION				GOBP_POSITIVE_REGULATION_OF_MOLECULAR_FUNCTION
9258	MFHAS1	multifunctional ROCO family signaling regulator 1 [Source:HGNC Symbol;Acc:HGNC:16982]						GOBP_IMMUNE_SYSTEM_DEVELOPMENT																								GOBP_CELL_ACTIVATION		GOBP_REGULATION_OF_INTRACELLULAR_SIGNAL_TRANSDUCTION				GOBP_CELLULAR_RESPONSE_TO_STRESS			GOBP_REGULATION_OF_IMMUNE_SYSTEM_PROCESS		GOBP_POSITIVE_REGULATION_OF_SIGNALING
973	CD79A	CD79a molecule [Source:HGNC Symbol;Acc:HGNC:1698]						GOBP_IMMUNE_SYSTEM_DEVELOPMENT																								GOBP_CELL_ACTIVATION							GOBP_LEUKOCYTE_DIFFERENTIATION		GOBP_REGULATION_OF_IMMUNE_SYSTEM_PROCESS	GOBP_LYMPHOCYTE_ACTIVATION
5395	PMS2	PMS1 homolog 2, mismatch repair system component [Source:HGNC Symbol;Acc:HGNC:9122]						GOBP_IMMUNE_SYSTEM_DEVELOPMENT																														GOBP_CELLULAR_RESPONSE_TO_STRESS
1788	DNMT3A	DNA methyltransferase 3 alpha [Source:HGNC Symbol;Acc:HGNC:2978]							GOMF_TRANSCRIPTION_REGULATOR_ACTIVITY	GOBP_CELLULAR_RESPONSE_TO_ENDOGENOUS_STIMULUS				GOCC_CHROMOSOME		GOBP_PROGRAMMED_CELL_DEATH	GOBP_RESPONSE_TO_ENDOGENOUS_STIMULUS	GOBP_REGULATION_OF_CELL_DEATH		GOBP_NEGATIVE_REGULATION_OF_BIOSYNTHETIC_PROCESS	GOCC_CHROMATIN		GOBP_NEGATIVE_REGULATION_OF_NUCLEOBASE_CONTAINING_COMPOUND_METABOLIC_PROCESS		GOBP_EMBRYO_DEVELOPMENT	GOMF_SEQUENCE_SPECIFIC_DNA_BINDING												GOBP_CELLULAR_RESPONSE_TO_STRESS									GOMF_TRANSCRIPTION_FACTOR_BINDING	GOBP_NEGATIVE_REGULATION_OF_TRANSCRIPTION_BY_RNA_POLYMERASE_II
9611	NCOR1	nuclear receptor corepressor 1 [Source:HGNC Symbol;Acc:HGNC:7672]							GOMF_TRANSCRIPTION_REGULATOR_ACTIVITY	GOBP_CELLULAR_RESPONSE_TO_ENDOGENOUS_STIMULUS				GOCC_CHROMOSOME			GOBP_RESPONSE_TO_ENDOGENOUS_STIMULUS			GOBP_NEGATIVE_REGULATION_OF_BIOSYNTHETIC_PROCESS	GOCC_CHROMATIN		GOBP_NEGATIVE_REGULATION_OF_NUCLEOBASE_CONTAINING_COMPOUND_METABOLIC_PROCESS			GOMF_SEQUENCE_SPECIFIC_DNA_BINDING							GOBP_POSITIVE_REGULATION_OF_GENE_EXPRESSION	GOBP_REGULATION_OF_INTRACELLULAR_SIGNAL_TRANSDUCTION				GOBP_CELLULAR_RESPONSE_TO_STRESS		GOBP_PHOSPHORYLATION							GOMF_TRANSCRIPTION_FACTOR_BINDING	GOBP_NEGATIVE_REGULATION_OF_TRANSCRIPTION_BY_RNA_POLYMERASE_II
51274	KLF3	Kruppel like factor 3 [Source:HGNC Symbol;Acc:HGNC:16516]							GOMF_TRANSCRIPTION_REGULATOR_ACTIVITY	GOBP_CELLULAR_RESPONSE_TO_ENDOGENOUS_STIMULUS				GOCC_CHROMOSOME			GOBP_RESPONSE_TO_ENDOGENOUS_STIMULUS			GOBP_NEGATIVE_REGULATION_OF_BIOSYNTHETIC_PROCESS	GOCC_CHROMATIN		GOBP_NEGATIVE_REGULATION_OF_NUCLEOBASE_CONTAINING_COMPOUND_METABOLIC_PROCESS			GOMF_SEQUENCE_SPECIFIC_DNA_BINDING																						GOBP_NEGATIVE_REGULATION_OF_TRANSCRIPTION_BY_RNA_POLYMERASE_II
4306	NR3C2	nuclear receptor subfamily 3 group C member 2 [Source:HGNC Symbol;Acc:HGNC:7979]							GOMF_TRANSCRIPTION_REGULATOR_ACTIVITY	GOBP_CELLULAR_RESPONSE_TO_ENDOGENOUS_STIMULUS				GOCC_CHROMOSOME			GOBP_RESPONSE_TO_ENDOGENOUS_STIMULUS				GOCC_CHROMATIN					GOMF_SEQUENCE_SPECIFIC_DNA_BINDING								GOBP_REGULATION_OF_INTRACELLULAR_SIGNAL_TRANSDUCTION									GOBP_POSITIVE_REGULATION_OF_SIGNALING
7050	TGIF1	TGFB induced factor homeobox 1 [Source:HGNC Symbol;Acc:HGNC:11776]							GOMF_TRANSCRIPTION_REGULATOR_ACTIVITY					GOCC_CHROMOSOME						GOBP_NEGATIVE_REGULATION_OF_BIOSYNTHETIC_PROCESS	GOCC_CHROMATIN		GOBP_NEGATIVE_REGULATION_OF_NUCLEOBASE_CONTAINING_COMPOUND_METABOLIC_PROCESS			GOMF_SEQUENCE_SPECIFIC_DNA_BINDING																						GOBP_NEGATIVE_REGULATION_OF_TRANSCRIPTION_BY_RNA_POLYMERASE_II
79776	ZFHX4	zinc finger homeobox 4 [Source:HGNC Symbol;Acc:HGNC:30939]							GOMF_TRANSCRIPTION_REGULATOR_ACTIVITY					GOCC_CHROMOSOME							GOCC_CHROMATIN					GOMF_SEQUENCE_SPECIFIC_DNA_BINDING
283150	FOXR1	forkhead box R1 [Source:HGNC Symbol;Acc:HGNC:29980]							GOMF_TRANSCRIPTION_REGULATOR_ACTIVITY					GOCC_CHROMOSOME							GOCC_CHROMATIN					GOMF_SEQUENCE_SPECIFIC_DNA_BINDING
221037	JMJD1C	jumonji domain containing 1C [Source:HGNC Symbol;Acc:HGNC:12313]							GOMF_TRANSCRIPTION_REGULATOR_ACTIVITY					GOCC_CHROMOSOME							GOCC_CHROMATIN																										GOMF_TRANSCRIPTION_FACTOR_BINDING
1822	ATN1	atrophin 1 [Source:HGNC Symbol;Acc:HGNC:3033]							GOMF_TRANSCRIPTION_REGULATOR_ACTIVITY							GOBP_PROGRAMMED_CELL_DEATH				GOBP_NEGATIVE_REGULATION_OF_BIOSYNTHETIC_PROCESS			GOBP_NEGATIVE_REGULATION_OF_NUCLEOBASE_CONTAINING_COMPOUND_METABOLIC_PROCESS																									GOBP_NEGATIVE_REGULATION_OF_TRANSCRIPTION_BY_RNA_POLYMERASE_II
1789	DNMT3B	DNA methyltransferase 3 beta [Source:HGNC Symbol;Acc:HGNC:2979]							GOMF_TRANSCRIPTION_REGULATOR_ACTIVITY											GOBP_NEGATIVE_REGULATION_OF_BIOSYNTHETIC_PROCESS			GOBP_NEGATIVE_REGULATION_OF_NUCLEOBASE_CONTAINING_COMPOUND_METABOLIC_PROCESS										GOBP_POSITIVE_REGULATION_OF_GENE_EXPRESSION															GOBP_NEGATIVE_REGULATION_OF_TRANSCRIPTION_BY_RNA_POLYMERASE_II
23613	ZMYND8	zinc finger MYND-type containing 8 [Source:HGNC Symbol;Acc:HGNC:9397]							GOMF_TRANSCRIPTION_REGULATOR_ACTIVITY											GOBP_NEGATIVE_REGULATION_OF_BIOSYNTHETIC_PROCESS			GOBP_NEGATIVE_REGULATION_OF_NUCLEOBASE_CONTAINING_COMPOUND_METABOLIC_PROCESS																								GOMF_TRANSCRIPTION_FACTOR_BINDING
3899	AFF3	AF4/FMR2 family member 3 [Source:HGNC Symbol;Acc:HGNC:6473]							GOMF_TRANSCRIPTION_REGULATOR_ACTIVITY																GOBP_EMBRYO_DEVELOPMENT
90827	ZNF479	zinc finger protein 479 [Source:HGNC Symbol;Acc:HGNC:23258]							GOMF_TRANSCRIPTION_REGULATOR_ACTIVITY																	GOMF_SEQUENCE_SPECIFIC_DNA_BINDING
5335	PLCG1	phospholipase C gamma 1 [Source:HGNC Symbol;Acc:HGNC:9065]								GOBP_CELLULAR_RESPONSE_TO_ENDOGENOUS_STIMULUS		GOBP_TUBE_DEVELOPMENT				GOBP_PROGRAMMED_CELL_DEATH	GOBP_RESPONSE_TO_ENDOGENOUS_STIMULUS	GOBP_REGULATION_OF_CELL_DEATH	GOBP_REGULATION_OF_CELL_POPULATION_PROLIFERATION			GOBP_REGULATION_OF_MULTICELLULAR_ORGANISMAL_DEVELOPMENT		GOBP_TUBE_MORPHOGENESIS				GOBP_ENZYME_LINKED_RECEPTOR_PROTEIN_SIGNALING_PATHWAY	GOBP_ANATOMICAL_STRUCTURE_FORMATION_INVOLVED_IN_MORPHOGENESIS		GOBP_CIRCULATORY_SYSTEM_DEVELOPMENT				GOBP_POSITIVE_REGULATION_OF_DEVELOPMENTAL_PROCESS	GOBP_POSITIVE_REGULATION_OF_MULTICELLULAR_ORGANISMAL_PROCESS					GOBP_REGULATION_OF_IMMUNE_SYSTEM_PROCESS
4035	LRP1	LDL receptor related protein 1 [Source:HGNC Symbol;Acc:HGNC:6692]								GOBP_CELLULAR_RESPONSE_TO_ENDOGENOUS_STIMULUS		GOBP_TUBE_DEVELOPMENT					GOBP_RESPONSE_TO_ENDOGENOUS_STIMULUS	GOBP_REGULATION_OF_CELL_DEATH						GOBP_TUBE_MORPHOGENESIS				GOBP_ENZYME_LINKED_RECEPTOR_PROTEIN_SIGNALING_PATHWAY			GOBP_CIRCULATORY_SYSTEM_DEVELOPMENT	GOBP_CELL_ACTIVATION				GOBP_POSITIVE_REGULATION_OF_MULTICELLULAR_ORGANISMAL_PROCESS				GOBP_PHOSPHORYLATION						GOBP_POSITIVE_REGULATION_OF_MOLECULAR_FUNCTION
598	BCL2L1	BCL2 like 1 [Source:HGNC Symbol;Acc:HGNC:992]								GOBP_CELLULAR_RESPONSE_TO_ENDOGENOUS_STIMULUS						GOBP_PROGRAMMED_CELL_DEATH	GOBP_RESPONSE_TO_ENDOGENOUS_STIMULUS	GOBP_REGULATION_OF_CELL_DEATH	GOBP_REGULATION_OF_CELL_POPULATION_PROLIFERATION						GOBP_EMBRYO_DEVELOPMENT									GOBP_REGULATION_OF_INTRACELLULAR_SIGNAL_TRANSDUCTION			GOBP_EMBRYO_DEVELOPMENT_ENDING_IN_BIRTH_OR_EGG_HATCHING	GOBP_CELLULAR_RESPONSE_TO_STRESS						GOBP_NEGATIVE_REGULATION_OF_CELL_DEATH
64083	GOLPH3	golgi phosphoprotein 3 [Source:HGNC Symbol;Acc:HGNC:15452]								GOBP_CELLULAR_RESPONSE_TO_ENDOGENOUS_STIMULUS						GOBP_PROGRAMMED_CELL_DEATH	GOBP_RESPONSE_TO_ENDOGENOUS_STIMULUS	GOBP_REGULATION_OF_CELL_DEATH																GOBP_REGULATION_OF_INTRACELLULAR_SIGNAL_TRANSDUCTION									GOBP_POSITIVE_REGULATION_OF_SIGNALING	GOBP_NEGATIVE_REGULATION_OF_CELL_DEATH
7253	TSHR	thyroid stimulating hormone receptor [Source:HGNC Symbol;Acc:HGNC:12373]								GOBP_CELLULAR_RESPONSE_TO_ENDOGENOUS_STIMULUS							GOBP_RESPONSE_TO_ENDOGENOUS_STIMULUS		GOBP_REGULATION_OF_CELL_POPULATION_PROLIFERATION																	GOBP_POSITIVE_REGULATION_OF_MULTICELLULAR_ORGANISMAL_PROCESS
132864	CPEB2	cytoplasmic polyadenylation element binding protein 2 [Source:HGNC Symbol;Acc:HGNC:21745]								GOBP_CELLULAR_RESPONSE_TO_ENDOGENOUS_STIMULUS							GOBP_RESPONSE_TO_ENDOGENOUS_STIMULUS			GOBP_NEGATIVE_REGULATION_OF_BIOSYNTHETIC_PROCESS																		GOBP_CELLULAR_RESPONSE_TO_STRESS
9110	MTMR4	myotubularin related protein 4 [Source:HGNC Symbol;Acc:HGNC:7452]								GOBP_CELLULAR_RESPONSE_TO_ENDOGENOUS_STIMULUS							GOBP_RESPONSE_TO_ENDOGENOUS_STIMULUS											GOBP_ENZYME_LINKED_RECEPTOR_PROTEIN_SIGNALING_PATHWAY
23484	LEPROTL1	leptin receptor overlapping transcript like 1 [Source:HGNC Symbol;Acc:HGNC:6555]								GOBP_CELLULAR_RESPONSE_TO_ENDOGENOUS_STIMULUS							GOBP_RESPONSE_TO_ENDOGENOUS_STIMULUS											GOBP_ENZYME_LINKED_RECEPTOR_PROTEIN_SIGNALING_PATHWAY
8471	IRS4	insulin receptor substrate 4 [Source:HGNC Symbol;Acc:HGNC:6128]								GOBP_CELLULAR_RESPONSE_TO_ENDOGENOUS_STIMULUS							GOBP_RESPONSE_TO_ENDOGENOUS_STIMULUS											GOBP_ENZYME_LINKED_RECEPTOR_PROTEIN_SIGNALING_PATHWAY
2778	GNAS	GNAS complex locus [Source:HGNC Symbol;Acc:HGNC:4392]								GOBP_CELLULAR_RESPONSE_TO_ENDOGENOUS_STIMULUS							GOBP_RESPONSE_TO_ENDOGENOUS_STIMULUS															GOBP_CELL_ACTIVATION				GOBP_POSITIVE_REGULATION_OF_MULTICELLULAR_ORGANISMAL_PROCESS
27244	SESN1	sestrin 1 [Source:HGNC Symbol;Acc:HGNC:21595]								GOBP_CELLULAR_RESPONSE_TO_ENDOGENOUS_STIMULUS							GOBP_RESPONSE_TO_ENDOGENOUS_STIMULUS																	GOBP_REGULATION_OF_INTRACELLULAR_SIGNAL_TRANSDUCTION				GOBP_CELLULAR_RESPONSE_TO_STRESS
1915	EEF1A1	eukaryotic translation elongation factor 1 alpha 1 [Source:HGNC Symbol;Acc:HGNC:3189]								GOBP_CELLULAR_RESPONSE_TO_ENDOGENOUS_STIMULUS							GOBP_RESPONSE_TO_ENDOGENOUS_STIMULUS																							GOBP_PHOSPHORYLATION
9101	USP8	ubiquitin specific peptidase 8 [Source:HGNC Symbol;Acc:HGNC:12631]								GOBP_CELLULAR_RESPONSE_TO_ENDOGENOUS_STIMULUS							GOBP_RESPONSE_TO_ENDOGENOUS_STIMULUS																										GOBP_POSITIVE_REGULATION_OF_SIGNALING
83931	STK40	serine/threonine kinase 40 [Source:HGNC Symbol;Acc:HGNC:21373]									GOBP_ANIMAL_ORGAN_MORPHOGENESIS	GOBP_TUBE_DEVELOPMENT				GOBP_PROGRAMMED_CELL_DEATH		GOBP_REGULATION_OF_CELL_DEATH																GOBP_REGULATION_OF_INTRACELLULAR_SIGNAL_TRANSDUCTION						GOBP_PHOSPHORYLATION				GOBP_NEGATIVE_REGULATION_OF_CELL_DEATH
10000	AKT3	AKT serine/threonine kinase 3 [Source:HGNC Symbol;Acc:HGNC:393]									GOBP_ANIMAL_ORGAN_MORPHOGENESIS	GOBP_TUBE_DEVELOPMENT							GOBP_REGULATION_OF_CELL_POPULATION_PROLIFERATION			GOBP_REGULATION_OF_MULTICELLULAR_ORGANISMAL_DEVELOPMENT		GOBP_TUBE_MORPHOGENESIS			GOBP_NEGATIVE_REGULATION_OF_DEVELOPMENTAL_PROCESS		GOBP_ANATOMICAL_STRUCTURE_FORMATION_INVOLVED_IN_MORPHOGENESIS		GOBP_CIRCULATORY_SYSTEM_DEVELOPMENT			GOBP_REGULATION_OF_INTRACELLULAR_SIGNAL_TRANSDUCTION	GOBP_POSITIVE_REGULATION_OF_DEVELOPMENTAL_PROCESS	GOBP_POSITIVE_REGULATION_OF_MULTICELLULAR_ORGANISMAL_PROCESS		GOBP_CELLULAR_RESPONSE_TO_STRESS		GOBP_PHOSPHORYLATION			GOBP_POSITIVE_REGULATION_OF_SIGNALING
673	BRAF	B-Raf proto-oncogene, serine/threonine kinase [Source:HGNC Symbol;Acc:HGNC:1097]									GOBP_ANIMAL_ORGAN_MORPHOGENESIS					GOBP_PROGRAMMED_CELL_DEATH		GOBP_REGULATION_OF_CELL_DEATH										GOBP_ENZYME_LINKED_RECEPTOR_PROTEIN_SIGNALING_PATHWAY					GOBP_POSITIVE_REGULATION_OF_GENE_EXPRESSION	GOBP_REGULATION_OF_INTRACELLULAR_SIGNAL_TRANSDUCTION				GOBP_CELLULAR_RESPONSE_TO_STRESS		GOBP_PHOSPHORYLATION			GOBP_POSITIVE_REGULATION_OF_SIGNALING	GOBP_NEGATIVE_REGULATION_OF_CELL_DEATH
1496	CTNNA2	catenin alpha 2 [Source:HGNC Symbol;Acc:HGNC:2510]									GOBP_ANIMAL_ORGAN_MORPHOGENESIS
5291	PIK3CB	phosphatidylinositol-4,5-bisphosphate 3-kinase catalytic subunit beta [Source:HGNC Symbol;Acc:HGNC:8976]										GOBP_TUBE_DEVELOPMENT				GOBP_PROGRAMMED_CELL_DEATH		GOBP_REGULATION_OF_CELL_DEATH				GOBP_REGULATION_OF_MULTICELLULAR_ORGANISMAL_DEVELOPMENT		GOBP_TUBE_MORPHOGENESIS	GOBP_EMBRYO_DEVELOPMENT		GOBP_NEGATIVE_REGULATION_OF_DEVELOPMENTAL_PROCESS	GOBP_ENZYME_LINKED_RECEPTOR_PROTEIN_SIGNALING_PATHWAY	GOBP_ANATOMICAL_STRUCTURE_FORMATION_INVOLVED_IN_MORPHOGENESIS		GOBP_CIRCULATORY_SYSTEM_DEVELOPMENT	GOBP_CELL_ACTIVATION	GOBP_POSITIVE_REGULATION_OF_GENE_EXPRESSION	GOBP_REGULATION_OF_INTRACELLULAR_SIGNAL_TRANSDUCTION				GOBP_CELLULAR_RESPONSE_TO_STRESS		GOBP_PHOSPHORYLATION	GOBP_REGULATION_OF_IMMUNE_SYSTEM_PROCESS		GOBP_POSITIVE_REGULATION_OF_SIGNALING	GOBP_NEGATIVE_REGULATION_OF_CELL_DEATH		GOBP_POSITIVE_REGULATION_OF_MOLECULAR_FUNCTION
5921	RASA1	RAS p21 protein activator 1 [Source:HGNC Symbol;Acc:HGNC:9871]										GOBP_TUBE_DEVELOPMENT				GOBP_PROGRAMMED_CELL_DEATH		GOBP_REGULATION_OF_CELL_DEATH						GOBP_TUBE_MORPHOGENESIS				GOBP_ENZYME_LINKED_RECEPTOR_PROTEIN_SIGNALING_PATHWAY			GOBP_CIRCULATORY_SYSTEM_DEVELOPMENT			GOBP_REGULATION_OF_INTRACELLULAR_SIGNAL_TRANSDUCTION										GOBP_NEGATIVE_REGULATION_OF_CELL_DEATH		GOBP_POSITIVE_REGULATION_OF_MOLECULAR_FUNCTION
6461	SHB	SH2 domain containing adaptor protein B [Source:HGNC Symbol;Acc:HGNC:10838]										GOBP_TUBE_DEVELOPMENT				GOBP_PROGRAMMED_CELL_DEATH								GOBP_TUBE_MORPHOGENESIS					GOBP_ANATOMICAL_STRUCTURE_FORMATION_INVOLVED_IN_MORPHOGENESIS		GOBP_CIRCULATORY_SYSTEM_DEVELOPMENT
6678	SPARC	secreted protein acidic and cysteine rich [Source:HGNC Symbol;Acc:HGNC:11219]										GOBP_TUBE_DEVELOPMENT							GOBP_REGULATION_OF_CELL_POPULATION_PROLIFERATION			GOBP_REGULATION_OF_MULTICELLULAR_ORGANISMAL_DEVELOPMENT		GOBP_TUBE_MORPHOGENESIS			GOBP_NEGATIVE_REGULATION_OF_DEVELOPMENTAL_PROCESS		GOBP_ANATOMICAL_STRUCTURE_FORMATION_INVOLVED_IN_MORPHOGENESIS		GOBP_CIRCULATORY_SYSTEM_DEVELOPMENT
6558	SLC12A2	solute carrier family 12 member 2 [Source:HGNC Symbol;Acc:HGNC:10911]										GOBP_TUBE_DEVELOPMENT										GOBP_REGULATION_OF_MULTICELLULAR_ORGANISMAL_DEVELOPMENT		GOBP_TUBE_MORPHOGENESIS			GOBP_NEGATIVE_REGULATION_OF_DEVELOPMENTAL_PROCESS		GOBP_ANATOMICAL_STRUCTURE_FORMATION_INVOLVED_IN_MORPHOGENESIS		GOBP_CIRCULATORY_SYSTEM_DEVELOPMENT
10905	MAN1A2	mannosidase alpha class 1A member 2 [Source:HGNC Symbol;Acc:HGNC:6822]										GOBP_TUBE_DEVELOPMENT
4841	NONO	non-POU domain containing octamer binding [Source:HGNC Symbol;Acc:HGNC:7871]												GOCC_CHROMOSOME		GOBP_PROGRAMMED_CELL_DEATH		GOBP_REGULATION_OF_CELL_DEATH		GOBP_NEGATIVE_REGULATION_OF_BIOSYNTHETIC_PROCESS			GOBP_NEGATIVE_REGULATION_OF_NUCLEOBASE_CONTAINING_COMPOUND_METABOLIC_PROCESS											GOBP_REGULATION_OF_INTRACELLULAR_SIGNAL_TRANSDUCTION				GOBP_CELLULAR_RESPONSE_TO_STRESS			GOBP_REGULATION_OF_IMMUNE_SYSTEM_PROCESS			GOBP_NEGATIVE_REGULATION_OF_CELL_DEATH
5885	RAD21	RAD21 cohesin complex component [Source:HGNC Symbol;Acc:HGNC:9811]												GOCC_CHROMOSOME		GOBP_PROGRAMMED_CELL_DEATH					GOCC_CHROMATIN																	GOBP_CELLULAR_RESPONSE_TO_STRESS
55193	PBRM1	polybromo 1 [Source:HGNC Symbol;Acc:HGNC:30064]												GOCC_CHROMOSOME					GOBP_REGULATION_OF_CELL_POPULATION_PROLIFERATION		GOCC_CHROMATIN
8507	ENC1	ectodermal-neural cortex 1 [Source:HGNC Symbol;Acc:HGNC:3345]												GOCC_CHROMOSOME						GOBP_NEGATIVE_REGULATION_OF_BIOSYNTHETIC_PROCESS	GOCC_CHROMATIN
11176	BAZ2A	bromodomain adjacent to zinc finger domain 2A [Source:HGNC Symbol;Acc:HGNC:962]												GOCC_CHROMOSOME							GOCC_CHROMATIN					GOMF_SEQUENCE_SPECIFIC_DNA_BINDING																					GOMF_TRANSCRIPTION_FACTOR_BINDING
2188	FANCF	FA complementation group F [Source:HGNC Symbol;Acc:HGNC:3587]												GOCC_CHROMOSOME							GOCC_CHROMATIN																	GOBP_CELLULAR_RESPONSE_TO_STRESS
10274	STAG1	stromal antigen 1 [Source:HGNC Symbol;Acc:HGNC:11354]												GOCC_CHROMOSOME							GOCC_CHROMATIN
8358	H3C2	H3 clustered histone 2 [Source:HGNC Symbol;Acc:HGNC:4776]												GOCC_CHROMOSOME							GOCC_CHROMATIN
2178	FANCE	FA complementation group E [Source:HGNC Symbol;Acc:HGNC:3586]												GOCC_CHROMOSOME							GOCC_CHROMATIN
2271	FH	fumarate hydratase [Source:HGNC Symbol;Acc:HGNC:3700]												GOCC_CHROMOSOME																						GOBP_POSITIVE_REGULATION_OF_MULTICELLULAR_ORGANISMAL_PROCESS		GOBP_CELLULAR_RESPONSE_TO_STRESS
2237	FEN1	flap structure-specific endonuclease 1 [Source:HGNC Symbol;Acc:HGNC:3650]												GOCC_CHROMOSOME																								GOBP_CELLULAR_RESPONSE_TO_STRESS
56897	WRNIP1	WRN helicase interacting protein 1 [Source:HGNC Symbol;Acc:HGNC:20876]												GOCC_CHROMOSOME																								GOBP_CELLULAR_RESPONSE_TO_STRESS
5424	POLD1	DNA polymerase delta 1, catalytic subunit [Source:HGNC Symbol;Acc:HGNC:9175]												GOCC_CHROMOSOME																								GOBP_CELLULAR_RESPONSE_TO_STRESS
114785	MBD6	methyl-CpG binding domain protein 6 [Source:HGNC Symbol;Acc:HGNC:20445]												GOCC_CHROMOSOME
347902	AMIGO2	adhesion molecule with Ig like domain 2 [Source:HGNC Symbol;Acc:HGNC:24073]														GOBP_PROGRAMMED_CELL_DEATH		GOBP_REGULATION_OF_CELL_DEATH				GOBP_REGULATION_OF_MULTICELLULAR_ORGANISMAL_DEVELOPMENT													GOBP_POSITIVE_REGULATION_OF_DEVELOPMENTAL_PROCESS	GOBP_POSITIVE_REGULATION_OF_MULTICELLULAR_ORGANISMAL_PROCESS								GOBP_NEGATIVE_REGULATION_OF_CELL_DEATH
580	BARD1	BRCA1 associated RING domain 1 [Source:HGNC Symbol;Acc:HGNC:952]														GOBP_PROGRAMMED_CELL_DEATH		GOBP_REGULATION_OF_CELL_DEATH					GOBP_NEGATIVE_REGULATION_OF_NUCLEOBASE_CONTAINING_COMPOUND_METABOLIC_PROCESS															GOBP_CELLULAR_RESPONSE_TO_STRESS		GOBP_PHOSPHORYLATION				GOBP_NEGATIVE_REGULATION_OF_CELL_DEATH
3092	HIP1	huntingtin interacting protein 1 [Source:HGNC Symbol;Acc:HGNC:4913]														GOBP_PROGRAMMED_CELL_DEATH		GOBP_REGULATION_OF_CELL_DEATH										GOBP_ENZYME_LINKED_RECEPTOR_PROTEIN_SIGNALING_PATHWAY						GOBP_REGULATION_OF_INTRACELLULAR_SIGNAL_TRANSDUCTION									GOBP_POSITIVE_REGULATION_OF_SIGNALING			GOBP_POSITIVE_REGULATION_OF_MOLECULAR_FUNCTION
84231	TRAF7	TNF receptor associated factor 7 [Source:HGNC Symbol;Acc:HGNC:20456]														GOBP_PROGRAMMED_CELL_DEATH		GOBP_REGULATION_OF_CELL_DEATH																GOBP_REGULATION_OF_INTRACELLULAR_SIGNAL_TRANSDUCTION									GOBP_POSITIVE_REGULATION_OF_SIGNALING
817	CAMK2D	calcium/calmodulin dependent protein kinase II delta [Source:HGNC Symbol;Acc:HGNC:1462]														GOBP_PROGRAMMED_CELL_DEATH		GOBP_REGULATION_OF_CELL_DEATH																		GOBP_POSITIVE_REGULATION_OF_MULTICELLULAR_ORGANISMAL_PROCESS				GOBP_PHOSPHORYLATION
9135	RABEP1	rabaptin, RAB GTPase binding effector protein 1 [Source:HGNC Symbol;Acc:HGNC:17677]														GOBP_PROGRAMMED_CELL_DEATH
3105	HLA-A	major histocompatibility complex, class I, A [Source:HGNC Symbol;Acc:HGNC:4931]																	GOBP_REGULATION_OF_CELL_POPULATION_PROLIFERATION													GOBP_CELL_ACTIVATION	GOBP_POSITIVE_REGULATION_OF_GENE_EXPRESSION			GOBP_POSITIVE_REGULATION_OF_MULTICELLULAR_ORGANISMAL_PROCESS					GOBP_REGULATION_OF_IMMUNE_SYSTEM_PROCESS	GOBP_LYMPHOCYTE_ACTIVATION
30835	CD209	CD209 molecule [Source:HGNC Symbol;Acc:HGNC:1641]																	GOBP_REGULATION_OF_CELL_POPULATION_PROLIFERATION													GOBP_CELL_ACTIVATION									GOBP_REGULATION_OF_IMMUNE_SYSTEM_PROCESS	GOBP_LYMPHOCYTE_ACTIVATION
55654	TMEM127	transmembrane protein 127 [Source:HGNC Symbol;Acc:HGNC:26038]																	GOBP_REGULATION_OF_CELL_POPULATION_PROLIFERATION															GOBP_REGULATION_OF_INTRACELLULAR_SIGNAL_TRANSDUCTION
1031	CDKN2C	cyclin dependent kinase inhibitor 2C [Source:HGNC Symbol;Acc:HGNC:1789]																	GOBP_REGULATION_OF_CELL_POPULATION_PROLIFERATION																					GOBP_PHOSPHORYLATION
51123	ZNF706	zinc finger protein 706 [Source:HGNC Symbol;Acc:HGNC:24992]																		GOBP_NEGATIVE_REGULATION_OF_BIOSYNTHETIC_PROCESS			GOBP_NEGATIVE_REGULATION_OF_NUCLEOBASE_CONTAINING_COMPOUND_METABOLIC_PROCESS				GOBP_NEGATIVE_REGULATION_OF_DEVELOPMENTAL_PROCESS
23211	ZC3H4	zinc finger CCCH-type containing 4 [Source:HGNC Symbol;Acc:HGNC:17808]																		GOBP_NEGATIVE_REGULATION_OF_BIOSYNTHETIC_PROCESS			GOBP_NEGATIVE_REGULATION_OF_NUCLEOBASE_CONTAINING_COMPOUND_METABOLIC_PROCESS
1213	CLTC	clathrin heavy chain [Source:HGNC Symbol;Acc:HGNC:2092]																		GOBP_NEGATIVE_REGULATION_OF_BIOSYNTHETIC_PROCESS
7507	XPA	XPA, DNA damage recognition and repair factor [Source:HGNC Symbol;Acc:HGNC:12814]																								GOMF_SEQUENCE_SPECIFIC_DNA_BINDING												GOBP_CELLULAR_RESPONSE_TO_STRESS
1106	CHD2	chromodomain helicase DNA binding protein 2 [Source:HGNC Symbol;Acc:HGNC:1917]																								GOMF_SEQUENCE_SPECIFIC_DNA_BINDING
50615	IL21R	interleukin 21 receptor [Source:HGNC Symbol;Acc:HGNC:6006]																														GOBP_CELL_ACTIVATION										GOBP_LYMPHOCYTE_ACTIVATION
10627	MYL12A	myosin light chain 12A [Source:HGNC Symbol;Acc:HGNC:16701]																														GOBP_CELL_ACTIVATION
8880	FUBP1	far upstream element binding protein 1 [Source:HGNC Symbol;Acc:HGNC:4004]																															GOBP_POSITIVE_REGULATION_OF_GENE_EXPRESSION
1849	DUSP7	dual specificity phosphatase 7 [Source:HGNC Symbol;Acc:HGNC:3073]																																GOBP_REGULATION_OF_INTRACELLULAR_SIGNAL_TRANSDUCTION						GOBP_PHOSPHORYLATION
286530	P2RY8	P2Y receptor family member 8 [Source:HGNC Symbol;Acc:HGNC:15524]																																GOBP_REGULATION_OF_INTRACELLULAR_SIGNAL_TRANSDUCTION									GOBP_POSITIVE_REGULATION_OF_SIGNALING
10342	TFG	trafficking from ER to golgi regulator [Source:HGNC Symbol;Acc:HGNC:11758]																																GOBP_REGULATION_OF_INTRACELLULAR_SIGNAL_TRANSDUCTION									GOBP_POSITIVE_REGULATION_OF_SIGNALING
9639	ARHGEF10	Rho guanine nucleotide exchange factor 10 [Source:HGNC Symbol;Acc:HGNC:14103]																																GOBP_REGULATION_OF_INTRACELLULAR_SIGNAL_TRANSDUCTION												GOBP_POSITIVE_REGULATION_OF_MOLECULAR_FUNCTION
80243	PREX2	phosphatidylinositol-3,4,5-trisphosphate dependent Rac exchange factor 2 [Source:HGNC Symbol;Acc:HGNC:22950]																																GOBP_REGULATION_OF_INTRACELLULAR_SIGNAL_TRANSDUCTION
23092	ARHGAP26	Rho GTPase activating protein 26 [Source:HGNC Symbol;Acc:HGNC:17073]																																GOBP_REGULATION_OF_INTRACELLULAR_SIGNAL_TRANSDUCTION
9699	RIMS2	regulating synaptic membrane exocytosis 2 [Source:HGNC Symbol;Acc:HGNC:17283]																																	GOBP_POSITIVE_REGULATION_OF_DEVELOPMENTAL_PROCESS	GOBP_POSITIVE_REGULATION_OF_MULTICELLULAR_ORGANISMAL_PROCESS							GOBP_POSITIVE_REGULATION_OF_SIGNALING
23198	PSME4	proteasome activator subunit 4 [Source:HGNC Symbol;Acc:HGNC:20635]																																				GOBP_CELLULAR_RESPONSE_TO_STRESS								GOBP_POSITIVE_REGULATION_OF_MOLECULAR_FUNCTION
7531	YWHAE	tyrosine 3-monooxygenase/tryptophan 5-monooxygenase activation protein epsilon [Source:HGNC Symbol;Acc:HGNC:12851]																																				GOBP_CELLULAR_RESPONSE_TO_STRESS
4121	MAN1A1	mannosidase alpha class 1A member 1 [Source:HGNC Symbol;Acc:HGNC:6821]																																				GOBP_CELLULAR_RESPONSE_TO_STRESS
5378	PMS1	PMS1 homolog 1, mismatch repair system component [Source:HGNC Symbol;Acc:HGNC:9121]																																				GOBP_CELLULAR_RESPONSE_TO_STRESS
2776	GNAQ	G protein subunit alpha q [Source:HGNC Symbol;Acc:HGNC:4390]																																						GOBP_PHOSPHORYLATION						GOBP_POSITIVE_REGULATION_OF_MOLECULAR_FUNCTION
8613	PLPP3	phospholipid phosphatase 3 [Source:HGNC Symbol;Acc:HGNC:9229]																																						GOBP_PHOSPHORYLATION						GOBP_POSITIVE_REGULATION_OF_MOLECULAR_FUNCTION
4515	MTCP1	mature T cell proliferation 1 [Source:HGNC Symbol;Acc:HGNC:7423]																																						GOBP_PHOSPHORYLATION						GOBP_POSITIVE_REGULATION_OF_MOLECULAR_FUNCTION
5900	RALGDS	ral guanine nucleotide dissociation stimulator [Source:HGNC Symbol;Acc:HGNC:9842]																																												GOBP_POSITIVE_REGULATION_OF_MOLECULAR_FUNCTION
5049	PAFAH1B2	platelet activating factor acetylhydrolase 1b catalytic subunit 2 [Source:HGNC Symbol;Acc:HGNC:8575]
996	CDC27	cell division cycle 27 [Source:HGNC Symbol;Acc:HGNC:1728]
4439	MSH5	mutS homolog 5 [Source:HGNC Symbol;Acc:HGNC:7328]
23338	JADE2	jade family PHD finger 2 [Source:HGNC Symbol;Acc:HGNC:22984]
257364	SNX33	sorting nexin 33 [Source:HGNC Symbol;Acc:HGNC:28468]
5546	PRCC	proline rich mitotic checkpoint control factor [Source:HGNC Symbol;Acc:HGNC:9343]
6642	SNX1	sorting nexin 1 [Source:HGNC Symbol;Acc:HGNC:11172]
2483	FRG1	FSHD region gene 1 [Source:HGNC Symbol;Acc:HGNC:3954]
7169	TPM2	tropomyosin 2 [Source:HGNC Symbol;Acc:HGNC:12011]
286	ANK1	ankyrin 1 [Source:HGNC Symbol;Acc:HGNC:492]
151963	MB21D2	Mab-21 domain containing 2 [Source:HGNC Symbol;Acc:HGNC:30438]
1008	CDH10	cadherin 10 [Source:HGNC Symbol;Acc:HGNC:1749]
120114	FAT3	FAT atypical cadherin 3 [Source:HGNC Symbol;Acc:HGNC:23112]
94025	MUC16	mucin 16, cell surface associated [Source:HGNC Symbol;Acc:HGNC:15582]
10602	CDC42EP3	CDC42 effector protein 3 [Source:HGNC Symbol;Acc:HGNC:16943]
55596	ZCCHC8	zinc finger CCHC-type containing 8 [Source:HGNC Symbol;Acc:HGNC:25265]
51747	LUC7L3	LUC7 like 3 pre-mRNA splicing factor [Source:HGNC Symbol;Acc:HGNC:24309]
4144	MAT2A	methionine adenosyltransferase 2A [Source:HGNC Symbol;Acc:HGNC:6904]
9950	GOLGA5	golgin A5 [Source:HGNC Symbol;Acc:HGNC:4428]
23048	FNBP1	formin binding protein 1 [Source:HGNC Symbol;Acc:HGNC:17069]
7328	UBE2H	ubiquitin conjugating enzyme E2 H [Source:HGNC Symbol;Acc:HGNC:12484]
8833	GMPS	guanine monophosphate synthase [Source:HGNC Symbol;Acc:HGNC:4378]
10123	ARL4C	ADP ribosylation factor like GTPase 4C [Source:HGNC Symbol;Acc:HGNC:698]
9203	ZMYM3	zinc finger MYM-type containing 3 [Source:HGNC Symbol;Acc:HGNC:13054]
3107	HLA-C	major histocompatibility complex, class I, C [Source:HGNC Symbol;Acc:HGNC:4933]
83417	FCRL4	Fc receptor like 4 [Source:HGNC Symbol;Acc:HGNC:18507]
4666	NACA	nascent polypeptide associated complex subunit alpha [Source:HGNC Symbol;Acc:HGNC:7629]
79026	AHNAK	AHNAK nucleoprotein [Source:HGNC Symbol;Acc:HGNC:347]
777	CACNA1E	calcium voltage-gated channel subunit alpha1 E [Source:HGNC Symbol;Acc:HGNC:1392]
4794	NFKBIE	NFKB inhibitor epsilon [Source:HGNC Symbol;Acc:HGNC:7799]
364	AQP7	aquaporin 7 [Source:HGNC Symbol;Acc:HGNC:640]
11273	ATXN2L	ataxin 2 like [Source:HGNC Symbol;Acc:HGNC:31326]
7750	ZMYM2	zinc finger MYM-type containing 2 [Source:HGNC Symbol;Acc:HGNC:12989]
4519	MT-CYB	mitochondrially encoded cytochrome b [Source:HGNC Symbol;Acc:HGNC:7427]
10618	TGOLN2	trans-golgi network protein 2 [Source:HGNC Symbol;Acc:HGNC:15450]
9955	HS3ST3A1	heparan sulfate-glucosamine 3-sulfotransferase 3A1 [Source:HGNC Symbol;Acc:HGNC:5196]
54877	ZCCHC2	zinc finger CCHC-type containing 2 [Source:HGNC Symbol;Acc:HGNC:22916]
3418	IDH2	isocitrate dehydrogenase (NADP(+)) 2 [Source:HGNC Symbol;Acc:HGNC:5383]
23199	GSE1	Gse1 coiled-coil protein [Source:HGNC Symbol;Acc:HGNC:28979]
6757	SSX2	SSX family member 2 [Source:HGNC Symbol;Acc:HGNC:11336]
[truncated: 53 more columns]

## Sheet: Enrichr_GO_Molecular_Function
Term	Overlap	P-value	Adjusted P-value	Old P-value	Old Adjusted P-value	Odds Ratio	Combined Score	Genes
DNA binding (GO:0003677)	56/811	9.48517e-22	3.9648e-19	0	0	5.6649	274.222	FOXA1;KDM5A;FEN1;SMARCB1;HNRNPU;PRDM2;CHD2;ELK4;MECOM;ZMYM3;MYC;EP300;HOXA1;SOX9;TP63;MEN1;HES7;KDM2B;DNMT3A;PAX3;ARID5B;ZEB2;PAX8;MSH2;TFAM;ERG;TP53;FOXC1;HLF;LEF1;XPA;HIF1A;EGFR;BCLAF1;POLD1;PRDM16;NKX2-1;ABL1;PMS2;HNRNPA1;ZBTB7A;PMS1;SMAD2;MBD6;ZBTB16;POU2F2;PBX1;TBX3;MAFB;WT1;NFIB;FUBP1;SNAI2;HDGF;TCF4;NFE2L2
sequence-specific double-stranded DNA binding (GO:1990837)	48/712	2.95432e-18	6.17454e-16	0	0	5.37425	216.922	FOXA1;KDM5A;FOXC1;HLF;LEF1;XPA;HNRNPU;PRDM1;NR3C2;ELK4;HOXA9;HEY1;PRDM16;NKX2-1;ABL1;HOXA1;KAT7;SOX9;ZBTB7A;MEN1;HES7;TGIF1;BCL11B;NONO;PAX3;ARID5B;SOX11;POU2F2;ESR1;KLF3;PBX1;TBX3;RUNX1;NFKB2;FOXR1;NCOR1;PAX8;ELF3;WT1;NFIB;TBL1XR1;RARA;TFAM;SNAI2;TCF4;ERG;TP53;NFE2L2
sequence-specific DNA binding (GO:0043565)	43/707	7.95084e-15	1.10782e-12	0	0	4.7222	153.309	FOXA1;FOXC1;HLF;LEF1;XPA;HNRNPU;PRDM2;PRDM1;HIF1A;NR3C2;ELK4;HOXA9;HEY1;PRDM16;ABL1;HOXA1;SOX9;ZBTB7A;HES7;TGIF1;BCL11B;KDM2B;PAX3;POU2F2;ESR1;KLF3;PBX1;TBX3;NFKB2;FOXR1;ZEB2;MAFB;PAX8;ELF3;WT1;NFIB;RARA;TFAM;SNAI2;POT1;TCF4;ERG;NFE2L2
RNA polymerase II cis-regulatory region sequence-specific DNA binding (GO:0000978)	55/1149	2.55086e-14	2.13252e-12	0	0	3.75583	117.557	FOXA1;HNRNPU;PRDM1;CHD2;NR3C2;ELK4;HOXA9;MECOM;HEY1;MYC;HOXA1;SOX9;TP63;HES7;TGIF1;DNMT3A;PAX3;SOX11;EBF3;PAX5;RUNX1;ZEB2;ZEB1;PAX8;RARA;ZNF479;ERG;TP53;FOXC1;HLF;PLAG1;LEF1;HIF1A;PRDM16;NKX2-1;ZBTB7A;SMAD2;ZFHX3;BCL11B;ZBTB16;POU2F2;ESR1;ZFHX4;KLF3;PBX1;TBX3;NFKB2;KLF7;MAFB;WT1;NFIB;TLX1;SNAI2;TCF4;NFE2L2
cis-regulatory region sequence-specific DNA binding (GO:0000987)	55/1149	2.55086e-14	2.13252e-12	0	0	3.75583	117.557	FOXA1;HNRNPU;PRDM1;CHD2;NR3C2;ELK4;HOXA9;MECOM;HEY1;MYC;HOXA1;SOX9;TP63;HES7;TGIF1;DNMT3A;PAX3;SOX11;EBF3;PAX5;RUNX1;ZEB2;ZEB1;PAX8;RARA;ZNF479;ERG;TP53;FOXC1;HLF;PLAG1;LEF1;HIF1A;PRDM16;NKX2-1;ZBTB7A;SMAD2;ZFHX3;BCL11B;ZBTB16;POU2F2;ESR1;ZFHX4;KLF3;PBX1;TBX3;NFKB2;KLF7;MAFB;WT1;NFIB;TLX1;SNAI2;TCF4;NFE2L2
double-stranded DNA binding (GO:0003690)	39/651	2.5816e-13	1.79851e-11	0	0	4.5892	133.019	FOXA1;FEN1;HLF;LEF1;XPA;HNRNPU;PRDM1;EGFR;NR3C2;ELK4;HOXA9;HEY1;ABL1;HOXA1;SOX9;ZBTB7A;MEN1;HES7;SMAD2;TGIF1;BCL11B;PAX3;POU2F2;ESR1;KLF3;PBX1;TBX3;NFKB2;FOXR1;PAX8;MSH2;ELF3;WT1;NFIB;RARA;SNAI2;HDGF;TCF4;ERG
RNA polymerase II transcription regulatory region sequence-specific DNA binding (GO:0000977)	58/1359	5.92103e-13	3.5357e-11	0	0	3.33361	93.8582	RB1;FOXA1;HNRNPU;PRDM2;PRDM1;CHD2;NR3C2;ELK4;HOXA9;MECOM;HEY1;MYC;TRPS1;HOXA1;SOX9;TP63;HES7;TGIF1;DNMT3A;PAX3;SOX11;EBF3;PAX5;RUNX1;ZEB2;ZEB1;PAX8;RARA;ZNF479;ERG;TP53;FOXC1;HLF;PLAG1;LEF1;HIF1A;PRDM16;NKX2-1;ZBTB7A;SMAD2;ZFHX3;BCL11B;ZBTB16;POU2F2;ESR1;ZFHX4;KLF3;PBX1;TBX3;NFKB2;KLF7;MAFB;WT1;NFIB;TLX1;SNAI2;TCF4;NFE2L2
DNA-binding transcription activator activity, RNA polymerase II-specific (GO:0001228)	26/333	9.84358e-12	5.14327e-10	0	0	5.90671	149.701	FOXA1;FOXC1;HLF;PLAG1;LEF1;PRDM2;HIF1A;ELK4;MECOM;MYC;PRDM16;HOXA1;SOX9;SMAD2;ZBTB16;SOX11;ESR1;RUNX1;NFKB2;KLF7;ELF3;WT1;NFIB;TCF4;ERG;TP53
kinase binding (GO:0019900)	28/461	5.44885e-10	2.53069e-08	0	0	4.5132	96.2687	RB1;ERRFI1;GSK3B;BTG1;CTBP2;CLTC;HIF1A;EGFR;TTN;CASP9;FLNA;PLCG1;RAC1;JAK2;MAP2K7;BARD1;SLC12A2;CDKN2C;EEF2;ESR1;EEF1A1;MSH2;LCK;MTCP1;CTNNB1;SPRY2;TP53;BCL2L1
transcription regulatory region nucleic acid binding (GO:0001067)	19/212	6.59052e-10	2.75484e-08	0	0	6.73679	142.417	FOXA1;KDM5A;FOXC1;NONO;ARID5B;SOX11;POU2F2;PBX1;RUNX1;NCOR1;PAX8;WT1;TBL1XR1;PRDM16;NKX2-1;TFAM;TP53;MEN1;NFE2L2
protein tyrosine kinase activity (GO:0004713)	14/108	1.01124e-09	3.52447e-08	0	0	10.0671	208.51	ITK;FLT3;FLT4;NTRK3;EGFR;TTN;ERBB3;LCK;AXL;KIT;KDR;ABL1;JAK2;FGFR1
protein kinase binding (GO:0019901)	29/506	1.01181e-09	3.52447e-08	0	0	4.24891	88.0014	ERRFI1;RYR2;GSK3B;CTBP2;CLTC;HIF1A;TTN;CASP9;ABL1;SOX9;PLCG1;RAC1;JAK2;MAP2K7;SLC12A2;CDKN2C;PRKCB;EEF2;ESR1;DUSP7;EEF1A1;MSH2;LCK;RARA;MTCP1;SPRY2;TRIB1;TP53;BCL2L1
transcription cis-regulatory region binding (GO:0000976)	29/549	6.4081e-09	2.06045e-07	0	0	3.88884	73.3657	RB1;FOXA1;KDM5A;FOXC1;LEF1;PRDM2;HIF1A;MYC;TRPS1;PRDM16;NKX2-1;SOX9;MEN1;SMAD2;NONO;ARID5B;SOX11;POU2F2;PBX1;RUNX1;NCOR1;PAX8;WT1;TBL1XR1;RARA;TFAM;SNAI2;TP53;NFE2L2
transmembrane receptor protein kinase activity (GO:0019199)	10/60	2.18745e-08	6.53109e-07	0	0	13.3646	235.725	ERBB3;FLT3;AXL;FLT4;NTRK3;KIT;KDR;ACVR1B;EGFR;FGFR1
cadherin binding (GO:0045296)	20/322	1.20786e-07	3.36591e-06	0	0	4.52243	72.0389	VASP;YWHAE;USP8;DDX6;AHNAK;EEF2;GIGYF2;EGFR;RTN4;ATXN2L;SNX1;CDH10;KDR;FLNA;CTNNB1;TAGLN2;CTNNA2;PFN1;MB21D2;PLEC
DNA-binding transcription factor binding (GO:0140297)	16/208	1.29082e-07	3.37228e-06	0	0	5.64352	89.5221	RB1;SMAD2;SPEN;GSK3B;CRTC3;ZMYND8;ATN1;TBX3;NCOR1;MYC;PRDM16;CTNNB1;EP300;TP53;ZBTB7A;NFE2L2
phosphatase binding (GO:0019902)	12/114	1.69822e-07	4.17562e-06	0	0	7.89444	123.063	SMAD2;LCK;FLT4;CDC27;TSC2;CTNNB1;PIK3R1;MTMR4;MAP2K7;ANK1;TP53;EGFR
protein phosphorylated amino acid binding (GO:0045309)	8/42	1.95772e-07	4.54627e-06	0	0	15.6296	241.419	YWHAE;FBXW7;LCK;RASA1;ABL1;PIK3R1;SHB;PFN1
transmembrane receptor protein tyrosine kinase activity (GO:0004714)	9/60	2.88242e-07	6.34133e-06	0	0	11.7517	176.975	ERBB3;FLT3;AXL;FLT4;NTRK3;KIT;KDR;EGFR;FGFR1
protein heterodimerization activity (GO:0046982)	14/188	1.17391e-06	2.45347e-05	0	0	5.41633	73.9609	BARD1;YWHAE;HIP1;ITGA3;TPM2;PDGFB;HIF1A;EXT2;SNX1;ERBB3;TCF4;TP53;PAFAH1B2;BCL2L1
nuclear receptor binding (GO:0016922)	11/120	2.22968e-06	4.43813e-05	0	0	6.74631	87.7942	NCOR1;PRKCB;LEF1;JMJD1C;EP300;CTNNB1;BAZ2A;HIF1A;ZBTB7A;ESR1;TRERF1
protein phosphatase binding (GO:0019903)	11/123	2.8435e-06	5.40265e-05	0	0	6.5646	83.8331	MFHAS1;LCK;FLT4;CDC27;CTNNB1;PIK3R1;MTMR4;MAP2K7;ANK1;TP53;EGFR
RNA polymerase II-specific DNA-binding transcription factor binding (GO:0061629)	13/190	7.18501e-06	0.00013058	0	0	4.92646	58.3466	RB1;SPEN;GSK3B;SMARCB1;ATN1;BAZ2A;HIF1A;TBX3;NCOR1;EP300;CTNNB1;TP53;NFE2L2
phosphotyrosine residue binding (GO:0001784)	6/37	1.83523e-05	0.000319635	0	0	12.7722	139.291	LCK;RASA1;ABL1;PIK3R1;SHB;PFN1
RNA binding (GO:0003723)	42/1406	2.04169e-05	0.00034137	0	0	2.15449	23.2666	ANKRD17;ZCCHC8;YWHAE;DDX6;AHNAK;LRP1;ZC3H4;CLTC;HNRNPU;BAZ2A;CHD2;GIGYF2;RTN4;ZFP36L2;ZFP36L1;BCLAF1;SERPINH1;FLNA;HNRNPA1;DDX17;BARD1;SPEN;RBFOX1;TAF15;NONO;HLA-A;LARP4B;DEK;EEF2;GTPBP1;ATXN2L;EEF1A1;FUBP1;FRG1;TFAM;LUC7L3;HDGF;VIM;PFN1;CDK13;CPEB2;PLEC
ubiquitin protein ligase binding (GO:0031625)	14/265	5.85178e-05	0.000940786	0	0	3.73994	36.4501	RB1;SMAD2;YWHAE;GSK3B;FBXW7;ACVR1B;HIF1A;EGFR;RTN4;PML;MFHAS1;ERBB3;TRIB1;TP53
transcription corepressor binding (GO:0001222)	5/29	6.91033e-05	0.00106982	0	0	13.7068	131.31	CTBP2;ZBTB16;HDGF;ZBTB7A;ESR1
ubiquitin-like protein ligase binding (GO:0044389)	14/282	0.000113441	0.00167659	0	0	3.49964	31.7915	RB1;SMAD2;YWHAE;GSK3B;FBXW7;ACVR1B;HIF1A;EGFR;RTN4;PML;MFHAS1;ERBB3;TRIB1;TP53
vascular endothelial growth factor-activated receptor activity (GO:0005021)	3/7	0.000116318	0.00167659	0	0	49.0664	444.502	FLT3;FLT4;KDR
transcription coregulator binding (GO:0001221)	6/53	0.000147818	0.00205959	0	0	8.41739	74.2375	CTBP2;ZBTB16;CTNNB1;HDGF;ZBTB7A;ESR1
DNA-binding transcription repressor activity, RNA polymerase II-specific (GO:0001227)	13/256	0.000158719	0.00214015	0	0	3.57627	31.2866	TGIF1;ZFHX3;ZBTB16;PRDM2;PRDM1;TBX3;ZEB2;ZEB1;HEY1;MYC;TRPS1;PRDM16;SNAI2
acetylation-dependent protein binding (GO:0140033)	4/21	0.000255351	0.00323445	0	0	15.4345	127.688	BRD2;ZMYND8;PSME4;BAZ2A
lysine-acetylated histone binding (GO:0070577)	4/21	0.000255351	0.00323445	0	0	15.4345	127.688	BRD2;ZMYND8;PSME4;BAZ2A
disordered domain specific binding (GO:0097718)	4/23	0.000368861	0.00453482	0	0	13.8084	109.157	RB1;SMAD2;CLTC;TP53
platelet-derived growth factor binding (GO:0048407)	3/11	0.000524113	0.00625941	0	0	24.5282	185.281	COL1A1;COL4A1;PDGFB
protein homodimerization activity (GO:0042803)	21/636	0.000773517	0.00898139	0	0	2.30228	16.4949	BARD1;CAMK2D;HIP1;TPM2;ZBTB16;FLT4;PDGFB;XPA;TSC2;PML;EXT2;SNX1;GOLGA5;RABEP1;MSH2;KIT;FLNA;B2M;PAFAH1B2;FGFR1;BCL2L1
protein serine/threonine kinase activity (GO:0004674)	14/344	0.000842802	0.00951963	0	0	2.83306	20.0546	BRD2;GSK3B;MAP2K1;CAMK2D;PRKCB;BRAF;ACVR1B;EGFR;TGFBR1;TTN;AKT3;PIM1;CDK12;CDK13
I-SMAD binding (GO:0070411)	3/13	0.000888195	0.00951963	0	0	19.6206	137.861	SMAD2;CTNNB1;TGFBR1
protein kinase A catalytic subunit binding (GO:0034236)	3/13	0.000888195	0.00951963	0	0	19.6206	137.861	GSK3B;RYR2;SOX9
translation elongation factor activity (GO:0003746)	3/14	0.00111776	0.0116806	0	0	17.836	121.221	EEF1A1;EEF2;GTPBP1
MAP kinase kinase activity (GO:0004708)	3/15	0.00138156	0.0140852	0	0	16.3488	107.65	MAP2K1;MAP2K2;MAP2K7
DNA binding, bending (GO:0008301)	3/16	0.00168136	0.0167335	0	0	15.0905	96.4002	FOXC1;LEF1;TFAM
mRNA 3'-UTR binding (GO:0003730)	6/85	0.00187826	0.0179564	0	0	4.99966	31.3849	HNRNPU;LARP4B;TP53;CPEB2;ZFP36L2;ZFP36L1
Hsp90 protein binding (GO:0051879)	4/35	0.00189015	0.0179564	0	0	8.45806	53.0413	SLC12A2;KDR;TSC2;HIF1A
four-way junction DNA binding (GO:0000400)	3/17	0.00201882	0.0186771	0	0	14.0119	86.947	MSH2;ABL1;MEN1
protease binding (GO:0002020)	7/118	0.00219214	0.0186771	0	0	4.15855	25.4623	COL1A1;GSK3B;ITGA3;CLTC;PTEN;TP53;TTN
RNA polymerase II general transcription initiation factor binding (GO:0001091)	2/5	0.0022341	0.0186771	0	0	43.4724	265.352	TCF4;ESR1
activin receptor activity, type I (GO:0016361)	2/5	0.0022341	0.0186771	0	0	43.4724	265.352	ACVR1B;TGFBR1
DNA insertion or deletion binding (GO:0032135)	2/5	0.0022341	0.0186771	0	0	43.4724	265.352	MSH2;PMS2
ErbB-3 class receptor binding (GO:0043125)	2/5	0.0022341	0.0186771	0	0	43.4724	265.352	ERBB3;PIK3R1
core promoter sequence-specific DNA binding (GO:0001046)	4/37	0.00232815	0.0187148	0	0	7.94465	48.1659	SMARCB1;MYC;BAZ2A;TP53
protein serine/threonine kinase activator activity (GO:0043539)	4/37	0.00232815	0.0187148	0	0	7.94465	48.1659	MAP2K1;MAP2K2;MTCP1;SPRY2
protein kinase activator activity (GO:0030295)	5/63	0.00268621	0.0211855	0	0	5.66198	33.5168	MAP2K1;MAP2K2;ERBB3;MTCP1;SPRY2
DNA-methyltransferase activity (GO:0009008)	2/6	0.00331755	0.0247631	0	0	32.6026	186.113	DNMT3A;DNMT3B
neurotrophin TRK receptor binding (GO:0005167)	2/6	0.00331755	0.0247631	0	0	32.6026	186.113	PIK3R1;PLCG1
neurotrophin TRKA receptor binding (GO:0005168)	2/6	0.00331755	0.0247631	0	0	32.6026	186.113	PIK3R1;PLCG1
E-box binding (GO:0070888)	4/41	0.00340434	0.0249651	0	0	7.08432	40.2581	ZEB1;MYC;SNAI2;TCF4
single-stranded DNA binding (GO:0003697)	6/97	0.00364937	0.0263006	0	0	4.33771	24.3484	MSH2;FUBP1;HNRNPU;POT1;PMS2;HNRNPA1
actinin binding (GO:0042805)	3/21	0.00377525	0.0263009	0	0	10.8959	60.7914	RARA;CACNA1C;TTN
histone acetyltransferase binding (GO:0035035)	3/21	0.00377525	0.0263009	0	0	10.8959	60.7914	HIF1A;TP53;ZBTB7A
mRNA 3'-UTR AU-rich region binding (GO:0035925)	3/22	0.00432265	0.0291209	0	0	10.3219	56.1913	CPEB2;ZFP36L2;ZFP36L1
damaged DNA binding (GO:0003684)	4/44	0.00440411	0.0291209	0	0	6.552	35.546	FEN1;POLD1;XPA;EP300
1-phosphatidylinositol-4-phosphate 3-kinase activity (GO:0035005)	2/7	0.00459804	0.0291209	0	0	26.0808	140.37	PIK3CA;PIK3CB
clathrin light chain binding (GO:0032051)	2/7	0.00459804	0.0291209	0	0	26.0808	140.37	HIP1;CLTC
mannosyl-oligosaccharide 1,2-alpha-mannosidase activity (GO:0004571)	2/7	0.00459804	0.0291209	0	0	26.0808	140.37	MAN1A2;MAN1A1
mannosyl-oligosaccharide mannosidase activity (GO:0015924)	2/7	0.00459804	0.0291209	0	0	26.0808	140.37	MAN1A2;MAN1A1
growth factor receptor binding (GO:0070851)	6/105	0.00537618	0.0335409	0	0	3.98556	20.8277	SNX1;HIP1;PDGFB;IL6ST;JAK2;IL2
alpha-actinin binding (GO:0051393)	3/24	0.00555549	0.0341499	0	0	9.33792	48.4915	RARA;CACNA1C;TTN
RNA polymerase I core promoter sequence-specific DNA binding (GO:0001164)	2/8	0.00606939	0.0362429	0	0	21.7329	110.935	SMARCB1;BAZ2A
RNA polymerase I transcription regulatory region sequence-specific DNA binding (GO:0001163)	2/8	0.00606939	0.0362429	0	0	21.7329	110.935	SMARCB1;BAZ2A
activin-activated receptor activity (GO:0017002)	2/9	0.00772553	0.0450747	0	0	18.6272	90.5885	ACVR1B;TGFBR1
androgen receptor binding (GO:0050681)	3/27	0.00776407	0.0450747	0	0	8.16944	39.6892	PRKCB;EP300;ZBTB7A
histone demethylase activity (GO:0032452)	3/28	0.00859935	0.0485747	0	0	7.84226	37.2983	KDM5A;KDM2B;JMJD1C
protein serine/threonine/tyrosine kinase activity (GO:0004712)	3/28	0.00859935	0.0485747	0	0	7.84226	37.2983	MAP2K1;MAP2K2;MAP2K7
1-phosphatidylinositol-3-kinase activity (GO:0016303)	2/10	0.00956055	0.0512347	0	0	16.298	75.7876	PIK3CA;PIK3CB
G-rich strand telomeric DNA binding (GO:0098505)	2/10	0.00956055	0.0512347	0	0	16.298	75.7876	POT1;HNRNPA1
histone methyltransferase activity (H3-K9 specific) (GO:0046974)	2/10	0.00956055	0.0512347	0	0	16.298	75.7876	MECOM;PRDM16
oxidized purine DNA binding (GO:0032357)	2/10	0.00956055	0.0512347	0	0	16.298	75.7876	MSH2;POT1
cytokine receptor activity (GO:0004896)	5/88	0.0110286	0.0583539	0	0	3.95153	17.8106	FLT3;MPL;IL21R;IL6ST;IL7R
MAP-kinase scaffold activity (GO:0005078)	2/11	0.0115687	0.0604462	0	0	14.4864	64.6014	MAP2K1;MAP2K2
SH2 domain binding (GO:0042169)	3/32	0.012453	0.0642636	0	0	6.75919	29.6444	LCK;ABL1;JAK2
DNA secondary structure binding (GO:0000217)	3/33	0.013547	0.0653994	0	0	6.53355	28.1047	MSH2;ABL1;MEN1
RNA polymerase II CTD heptapeptide repeat kinase activity (GO:0008353)	2/12	0.0137442	0.0653994	0	0	13.0371	55.8918	CDK12;CDK13
single-stranded telomeric DNA binding (GO:0043047)	2/12	0.0137442	0.0653994	0	0	13.0371	55.8918	POT1;HNRNPA1
C2H2 zinc finger domain binding (GO:0070742)	2/12	0.0137442	0.0653994	0	0	13.0371	55.8918	WT1;LEF1
exodeoxyribonuclease activity, producing 5'-phosphomonoesters (GO:0016895)	2/12	0.0137442	0.0653994	0	0	13.0371	55.8918	FEN1;POLD1
phosphatidylinositol 3-kinase activity (GO:0035004)	2/12	0.0137442	0.0653994	0	0	13.0371	55.8918	PIK3CA;PIK3CB
histone deacetylase binding (GO:0042826)	5/93	0.0137683	0.0653994	0	0	3.72606	15.9676	YWHAE;NCOR1;LEF1;PRDM1;TP53
estrogen receptor binding (GO:0030331)	3/35	0.0158945	0.0738209	0	0	6.12458	25.3667	LEF1;CTNNB1;ESR1
non-membrane spanning protein tyrosine kinase activity (GO:0004715)	3/35	0.0158945	0.0738209	0	0	6.12458	25.3667	ITK;LCK;ABL1
phosphatidylinositol phosphate kinase activity (GO:0016307)	2/13	0.0160817	0.0738696	0	0	11.8513	48.9467	PIK3CA;PIK3CB
insulin-like growth factor receptor binding (GO:0005159)	2/14	0.0185756	0.0843981	0	0	10.8631	43.2994	GNAS;PIK3R1
transition metal ion binding (GO:0046914)	13/445	0.0191631	0.0861311	0	0	1.99211	7.87833	KDM5A;FEN1;KDM2B;ZMYND8;PRDM2;TRAF7;KLF7;ZMYM2;ZEB1;WT1;PIM1;ABL1;TP53
mRNA binding (GO:0003729)	9/263	0.0196305	0.0872933	0	0	2.33522	9.17897	DDX6;RBFOX1;FUBP1;HNRNPU;LUC7L3;LARP4B;TP53;CPEB2;ZFP36L1
phosphatidylinositol kinase activity (GO:0052742)	2/15	0.0212209	0.0923993	0	0	10.027	38.6317	PIK3CA;PIK3CB
phosphatidylinositol-3-phosphatase activity (GO:0004438)	2/15	0.0212209	0.0923993	0	0	10.027	38.6317	PTEN;MTMR4
tau protein binding (GO:0048156)	3/40	0.0227027	0.0978321	0	0	5.29559	20.0453	SMAD2;GSK3B;EP300
purine ribonucleoside triphosphate binding (GO:0035639)	13/460	0.0243197	0.103731	0	0	1.92376	7.14959	HNRNPU;ACVR1B;TGFBR1;EEF1A1;ARL4C;MFHAS1;MSH2;AKT3;PIM1;ABL1;KRAS;RAC1;TRIB1
ATPase binding (GO:0051117)	4/73	0.0251192	0.106059	0	0	3.79266	13.9726	LCK;ANK1;ESR1;EGFR
GTPase regulator activity (GO:0030695)	8/233	0.0265267	0.108297	0	0	2.33886	8.48913	PREX2;ERRFI1;GNAQ;RASA1;TSC2;ARHGAP26;RALGDS;CPEB2
ribosomal small subunit binding (GO:0043024)	2/17	0.0269447	0.108297	0	0	8.68918	31.4024	PIM1;CPEB2
adrenergic receptor binding (GO:0031690)	2/17	0.0269447	0.108297	0	0	8.68918	31.4024	ARRDC3;GNAS
glutamate receptor binding (GO:0035254)	2/17	0.0269447	0.108297	0	0	8.68918	31.4024	HIP1;GNAS
phosphatidylinositol monophosphate phosphatase activity (GO:0052744)	2/17	0.0269447	0.108297	0	0	8.68918	31.4024	PTEN;MTMR4
transforming growth factor beta receptor binding (GO:0005160)	2/18	0.0300134	0.118355	0	0	8.1457	28.5597	SMAD2;TGFBR1
transmembrane receptor protein serine/threonine kinase activity (GO:0004675)	2/18	0.0300134	0.118355	0	0	8.1457	28.5597	ACVR1B;TGFBR1
histone-lysine N-methyltransferase activity (GO:0018024)	3/45	0.0308592	0.120553	0	0	4.66398	16.2228	MECOM;PRDM16;MEN1
R-SMAD binding (GO:0070412)	2/19	0.0332135	0.128258	0	0	7.66615	26.1017	SMAD2;MEN1
zinc ion binding (GO:0008270)	10/336	0.0334452	0.128258	0	0	2.02099	6.86702	KDM5A;TRAF7;KLF7;ZMYM2;ZEB1;KDM2B;WT1;ZMYND8;PRDM2;TP53
GTPase binding (GO:0051020)	7/201	0.0343969	0.130708	0	0	2.36929	7.98402	GOLGA5;TMEM127;RASA1;FLNA;TSC2;BRAF;LCP1
manganese ion binding (GO:0030145)	3/48	0.0363953	0.137056	0	0	4.35238	14.4208	FEN1;ABL1;PIM1
ubiquitin-specific protease binding (GO:1990381)	2/21	0.0399892	0.149245	0	0	6.85849	22.0785	CLTC;PTEN
potassium channel regulator activity (GO:0015459)	3/50	0.0403497	0.149258	0	0	4.16675	13.376	YWHAE;RASA1;FLNA
nuclear receptor coactivator activity (GO:0030374)	3/53	0.0466703	0.169901	0	0	3.91615	12.0016	ZMIZ1;PRKCB;TRERF1
cyclin-dependent protein kinase activity (GO:0097472)	2/23	0.0472359	0.169901	0	0	6.20467	18.9404	CDK12;CDK13
cyclin-dependent protein serine/threonine kinase activity (GO:0004693)	2/23	0.0472359	0.169901	0	0	6.20467	18.9404	CDK12;CDK13
GTPase activity (GO:0003924)	7/216	0.047556	0.169901	0	0	2.19756	6.69343	EEF1A1;GNAQ;GNAS;KRAS;RAC1;EEF2;GTPBP1
protein phosphatase 2A binding (GO:0051721)	2/24	0.051025	0.18075	0	0	5.92234	17.6216	MFHAS1;TP53
actin binding (GO:0003779)	6/177	0.0537428	0.188777	0	0	2.29895	6.72109	TPM2;ABL1;HNRNPU;DMD;LCP1;PFN1
actin monomer binding (GO:0003785)	2/25	0.0549191	0.189721	0	0	5.66456	16.4379	ABL1;PFN1
NF-kappaB binding (GO:0051059)	2/25	0.0549191	0.189721	0	0	5.66456	16.4379	GSK3B;EP300
epidermal growth factor receptor binding (GO:0005154)	2/26	0.0589141	0.201853	0	0	5.42826	15.3711	SNX1;HIP1
ATP binding (GO:0005524)	8/278	0.0628877	0.208241	0	0	1.94454	5.3794	MSH2;AKT3;PIM1;ABL1;HNRNPU;TRIB1;ACVR1B;TGFBR1
thyroid hormone receptor binding (GO:0046966)	2/28	0.0671913	0.208241	0	0	5.01019	13.5286	NCOR1;JMJD1C
lipoprotein particle receptor binding (GO:0070325)	2/28	0.0671913	0.208241	0	0	5.01019	13.5286	LRP1;CLTC
SH3 domain binding (GO:0017124)	3/62	0.0683217	0.208241	0	0	3.31725	8.90193	CASP9;VASP;ABL1
methylation-dependent protein binding (GO:0140034)	3/63	0.0709653	0.208241	0	0	3.26179	8.62929	KDM5A;ZMYND8;ATRX
mitogen-activated protein kinase binding (GO:0051019)	2/29	0.0714658	0.208241	0	0	4.82438	12.7293	ABL1;DUSP7
pre-mRNA binding (GO:0036002)	2/29	0.0714658	0.208241	0	0	4.82438	12.7293	HNRNPU;HNRNPA1
magnesium ion binding (GO:0000287)	5/146	0.0723713	0.208241	0	0	2.3192	6.09008	FEN1;MSH2;IDH2;ABL1;MAP2K7
RNA-DNA hybrid ribonuclease activity (GO:0004523)	1/5	0.0737313	0.208241	0	0	16.2475	42.3626	FEN1
sequence-specific single stranded DNA binding (GO:0098847)	1/5	0.0737313	0.208241	0	0	16.2475	42.3626	POT1
transforming growth factor beta receptor activity, type I (GO:0005025)	1/5	0.0737313	0.208241	0	0	16.2475	42.3626	TGFBR1
beta-2 adrenergic receptor binding (GO:0031698)	1/5	0.0737313	0.208241	0	0	16.2475	42.3626	GNAS
voltage-gated calcium channel activity involved in cardiac muscle cell action potential (GO:0086007)	1/5	0.0737313	0.208241	0	0	16.2475	42.3626	CACNA1C
Y-form DNA binding (GO:0000403)	1/5	0.0737313	0.208241	0	0	16.2475	42.3626	MEN1
D-loop DNA binding (GO:0062037)	1/5	0.0737313	0.208241	0	0	16.2475	42.3626	POT1
fibroblast growth factor-activated receptor activity (GO:0005007)	1/5	0.0737313	0.208241	0	0	16.2475	42.3626	FGFR1
glycerol channel activity (GO:0015254)	1/5	0.0737313	0.208241	0	0	16.2475	42.3626	AQP7
histone demethylase activity (H3-trimethyl-K4 specific) (GO:0034647)	1/5	0.0737313	0.208241	0	0	16.2475	42.3626	KDM5A
IgG binding (GO:0019864)	1/5	0.0737313	0.208241	0	0	16.2475	42.3626	FCGR2B
intronic transcription regulatory region sequence-specific DNA binding (GO:0001161)	1/5	0.0737313	0.208241	0	0	16.2475	42.3626	NKX2-1
isocitrate dehydrogenase activity (GO:0004448)	1/5	0.0737313	0.208241	0	0	16.2475	42.3626	IDH2
lysine N-acetyltransferase activity, acting on acetyl phosphate as donor (GO:0004468)	1/5	0.0737313	0.208241	0	0	16.2475	42.3626	EP300
neuregulin binding (GO:0038132)	1/5	0.0737313	0.208241	0	0	16.2475	42.3626	ERBB3
opioid receptor binding (GO:0031628)	1/5	0.0737313	0.208241	0	0	16.2475	42.3626	GNAS
phosphatidylinositol trisphosphate phosphatase activity (GO:0034594)	1/5	0.0737313	0.208241	0	0	16.2475	42.3626	PTEN
phosphatidylinositol-3,5-bisphosphate 3-phosphatase activity (GO:0052629)	1/5	0.0737313	0.208241	0	0	16.2475	42.3626	MTMR4
protein serine/threonine kinase inhibitor activity (GO:0030291)	2/30	0.0758261	0.212543	0	0	4.65184	11.9986	CDKN2C;SPRY2
cytokine receptor binding (GO:0005126)	4/105	0.0762715	0.212543	0	0	2.5868	6.65701	SMAD2;IL6ST;JAK2;IL2
histone acetyltransferase activity (GO:0004402)	2/31	0.0802684	0.21849	0	0	4.49121	11.3285	EP300;KAT7
acetyltransferase activity (GO:0016407)	2/32	0.0847895	0.21849	0	0	4.34128	10.7125	EP300;PAFAH1B2
methylated histone binding (GO:0035064)	3/68	0.0848524	0.21849	0	0	3.01012	7.42549	KDM5A;ZMYND8;ATRX
STAT family protein binding (GO:0097677)	1/6	0.0878141	0.21849	0	0	12.9974	31.6165	EP300
supercoiled DNA binding (GO:0097100)	1/6	0.0878141	0.21849	0	0	12.9974	31.6165	ABL1
BH domain binding (GO:0051400)	1/6	0.0878141	0.21849	0	0	12.9974	31.6165	BCL2L1
BH3 domain binding (GO:0051434)	1/6	0.0878141	0.21849	0	0	12.9974	31.6165	BCL2L1
urea transmembrane transporter activity (GO:0015204)	1/6	0.0878141	0.21849	0	0	12.9974	31.6165	AQP7
carnitine O-acyltransferase activity (GO:0016406)	1/6	0.0878141	0.21849	0	0	12.9974	31.6165	CPT1A
chromo shadow domain binding (GO:0070087)	1/6	0.0878141	0.21849	0	0	12.9974	31.6165	ATRX
dopamine receptor binding (GO:0050780)	1/6	0.0878141	0.21849	0	0	12.9974	31.6165	GNAS
double-stranded methylated DNA binding (GO:0010385)	1/6	0.0878141	0.21849	0	0	12.9974	31.6165	WT1
G protein-coupled serotonin receptor binding (GO:0031821)	1/6	0.0878141	0.21849	0	0	12.9974	31.6165	GNAQ
interleukin-12 receptor binding (GO:0005143)	1/6	0.0878141	0.21849	0	0	12.9974	31.6165	JAK2
keratin filament binding (GO:1990254)	1/6	0.0878141	0.21849	0	0	12.9974	31.6165	VIM
leukemia inhibitory factor receptor activity (GO:0004923)	1/6	0.0878141	0.21849	0	0	12.9974	31.6165	IL6ST
mismatched DNA binding (GO:0030983)	1/6	0.0878141	0.21849	0	0	12.9974	31.6165	MSH2
oncostatin-M receptor activity (GO:0004924)	1/6	0.0878141	0.21849	0	0	12.9974	31.6165	IL6ST
kinase activity (GO:0016301)	4/112	0.0915024	0.22632	0	0	2.41827	5.78303	GSK3B;PIK3CA;ABL1;PIK3CB
adenyl ribonucleotide binding (GO:0032559)	8/306	0.0963328	0.228514	0	0	1.7593	4.11666	MSH2;AKT3;PIM1;ABL1;HNRNPU;TRIB1;ACVR1B;TGFBR1
metal ion binding (GO:0046872)	12/517	0.0975158	0.228514	0	0	1.56173	3.63529	RYR2;FEN1;SPARC;MSH2;LRP1;CDH10;IDH2;ABL1;BRAF;LCP1;MAP2K7;TTN
double-stranded RNA binding (GO:0003725)	3/73	0.0997949	0.228514	0	0	2.7944	6.44008	CLTC;HNRNPU;VIM
1-alkyl-2-acetylglycerophosphocholine esterase activity (GO:0003847)	1/7	0.101683	0.228514	0	0	10.8306	24.7575	PAFAH1B2
[heparan sulfate]-glucosamine 3-sulfotransferase 1 activity (GO:0008467)	1/7	0.101683	0.228514	0	0	10.8306	24.7575	HS3ST3A1
S-methyltransferase activity (GO:0008172)	1/7	0.101683	0.228514	0	0	10.8306	24.7575	DNMT3A
telethonin binding (GO:0031433)	1/7	0.101683	0.228514	0	0	10.8306	24.7575	TTN
ubiquitin-protein transferase activator activity (GO:0097027)	1/7	0.101683	0.228514	0	0	10.8306	24.7575	FBXW7
DEAD/H-box RNA helicase binding (GO:0017151)	1/7	0.101683	0.228514	0	0	10.8306	24.7575	POT1
glycerol transmembrane transporter activity (GO:0015168)	1/7	0.101683	0.228514	0	0	10.8306	24.7575	AQP7
histone threonine kinase activity (GO:0035184)	1/7	0.101683	0.228514	0	0	10.8306	24.7575	PRKCB
interleukin-6 receptor binding (GO:0005138)	1/7	0.101683	0.228514	0	0	10.8306	24.7575	IL6ST
leucine binding (GO:0070728)	1/7	0.101683	0.228514	0	0	10.8306	24.7575	SESN1
MutLalpha complex binding (GO:0032405)	1/7	0.101683	0.228514	0	0	10.8306	24.7575	MSH2
MutSalpha complex binding (GO:0032407)	1/7	0.101683	0.228514	0	0	10.8306	24.7575	PMS2
nitric-oxide synthase binding (GO:0050998)	1/7	0.101683	0.228514	0	0	10.8306	24.7575	DMD
phosphatidylinositol-3,5-bisphosphate phosphatase activity (GO:0106018)	1/7	0.101683	0.228514	0	0	10.8306	24.7575	MTMR4
voltage-gated calcium channel activity (GO:0005245)	2/37	0.108458	0.236339	0	0	3.72015	8.2639	CACNA1C;CACNA1E
ion channel inhibitor activity (GO:0008200)	2/37	0.108458	0.236339	0	0	3.72015	8.2639	CAMK2D;RASA1
RNA polymerase II C-terminal domain binding (GO:0099122)	1/8	0.115343	0.236339	0	0	9.28289	20.0496	HNRNPU
5'-flap endonuclease activity (GO:0017108)	1/8	0.115343	0.236339	0	0	9.28289	20.0496	FEN1
sodium channel inhibitor activity (GO:0019871)	1/8	0.115343	0.236339	0	0	9.28289	20.0496	CAMK2D
superoxide-generating NADPH oxidase activator activity (GO:0016176)	1/8	0.115343	0.236339	0	0	9.28289	20.0496	PDGFB
bubble DNA binding (GO:0000405)	1/8	0.115343	0.236339	0	0	9.28289	20.0496	ABL1
type II transforming growth factor beta receptor binding (GO:0005114)	1/8	0.115343	0.236339	0	0	9.28289	20.0496	TGFBR1
unmethylated CpG binding (GO:0045322)	1/8	0.115343	0.236339	0	0	9.28289	20.0496	KDM2B
carbon-nitrogen ligase activity, with glutamine as amido-N-donor (GO:0016884)	1/8	0.115343	0.236339	0	0	9.28289	20.0496	GMPS
CD4 receptor binding (GO:0042609)	1/8	0.115343	0.236339	0	0	9.28289	20.0496	LCK
ciliary neurotrophic factor receptor activity (GO:0004897)	1/8	0.115343	0.236339	0	0	9.28289	20.0496	IL6ST
interleukin-17 receptor activity (GO:0030368)	1/8	0.115343	0.236339	0	0	9.28289	20.0496	IL6ST
mitogen-activated protein kinase kinase binding (GO:0031434)	1/8	0.115343	0.236339	0	0	9.28289	20.0496	TRIB1
neurotrophin binding (GO:0043121)	1/8	0.115343	0.236339	0	0	9.28289	20.0496	NTRK3
oxidized DNA binding (GO:0032356)	1/8	0.115343	0.236339	0	0	9.28289	20.0496	MSH2
poly(G) binding (GO:0034046)	1/8	0.115343	0.236339	0	0	9.28289	20.0496	HNRNPU
protein kinase B binding (GO:0043422)	1/8	0.115343	0.236339	0	0	9.28289	20.0496	RARA
sodium:chloride symporter activity (GO:0015378)	1/9	0.128795	0.24588	0	0	8.12211	16.6466	SLC12A2
armadillo repeat domain binding (GO:0070016)	1/9	0.128795	0.24588	0	0	8.12211	16.6466	LEF1
type I transforming growth factor beta receptor binding (GO:0034713)	1/9	0.128795	0.24588	0	0	8.12211	16.6466	SMAD2
cAMP response element binding protein binding (GO:0008140)	1/9	0.128795	0.24588	0	0	8.12211	16.6466	CRTC3
ciliary neurotrophic factor receptor binding (GO:0005127)	1/9	0.128795	0.24588	0	0	8.12211	16.6466	IL6ST
clathrin heavy chain binding (GO:0032050)	1/9	0.128795	0.24588	0	0	8.12211	16.6466	LRP1
flap endonuclease activity (GO:0048256)	1/9	0.128795	0.24588	0	0	8.12211	16.6466	FEN1
growth hormone receptor binding (GO:0005131)	1/9	0.128795	0.24588	0	0	8.12211	16.6466	JAK2
H3 histone acetyltransferase activity (GO:0010484)	1/9	0.128795	0.24588	0	0	8.12211	16.6466	EP300
histone demethylase activity (H3-K4 specific) (GO:0032453)	1/9	0.128795	0.24588	0	0	8.12211	16.6466	KDM5A
mannosidase activity (GO:0015923)	1/9	0.128795	0.24588	0	0	8.12211	16.6466	MAN1A1
phosphoserine residue binding (GO:0050815)	1/9	0.128795	0.24588	0	0	8.12211	16.6466	YWHAE
potassium channel inhibitor activity (GO:0019870)	1/9	0.128795	0.24588	0	0	8.12211	16.6466	RASA1
potassium:chloride symporter activity (GO:0015379)	1/9	0.128795	0.24588	0	0	8.12211	16.6466	SLC12A2
small GTPase binding (GO:0031267)	5/175	0.128822	0.24588	0	0	1.92072	3.93616	GOLGA5;TMEM127;TSC2;FLNA;BRAF
nucleoside-triphosphatase activity (GO:0017111)	7/278	0.132452	0.249471	0	0	1.6894	3.41519	EEF1A1;GNAQ;GNAS;KRAS;RAC1;EEF2;GTPBP1
calcium channel activity (GO:0005262)	3/84	0.135954	0.249471	0	0	2.41356	4.81611	RYR2;CACNA1C;CACNA1E
S-adenosylmethionine-dependent methyltransferase activity (GO:0008757)	2/43	0.138798	0.249471	0	0	3.17477	6.26932	DNMT3A;DNMT3B
protein kinase inhibitor activity (GO:0004860)	2/43	0.138798	0.249471	0	0	3.17477	6.26932	SPRY2;TRIB1
activin receptor binding (GO:0070697)	1/10	0.142043	0.249471	0	0	7.21929	14.0893	INHBA
ammonium transmembrane transporter activity (GO:0008519)	1/10	0.142043	0.249471	0	0	7.21929	14.0893	SLC12A2
Tat protein binding (GO:0030957)	1/10	0.142043	0.249471	0	0	7.21929	14.0893	SMARCB1
ubiquitination-like modification-dependent protein binding (GO:0140035)	1/10	0.142043	0.249471	0	0	7.21929	14.0893	PML
cation:chloride symporter activity (GO:0015377)	1/10	0.142043	0.249471	0	0	7.21929	14.0893	SLC12A2
co-SMAD binding (GO:0070410)	1/10	0.142043	0.249471	0	0	7.21929	14.0893	SMAD2
cyclin-dependent protein serine/threonine kinase inhibitor activity (GO:0004861)	1/10	0.142043	0.249471	0	0	7.21929	14.0893	CDKN2C
cysteine-type endopeptidase activity involved in apoptotic signaling pathway (GO:0097199)	1/10	0.142043	0.249471	0	0	7.21929	14.0893	CASP9
G-quadruplex DNA binding (GO:0051880)	1/10	0.142043	0.249471	0	0	7.21929	14.0893	POT1
H4 histone acetyltransferase activity (GO:0010485)	1/10	0.142043	0.249471	0	0	7.21929	14.0893	EP300
high voltage-gated calcium channel activity (GO:0008331)	1/10	0.142043	0.249471	0	0	7.21929	14.0893	CACNA1C
histone demethylase activity (H3-K36 specific) (GO:0051864)	1/10	0.142043	0.249471	0	0	7.21929	14.0893	KDM2B
ionotropic glutamate receptor binding (GO:0035255)	1/10	0.142043	0.249471	0	0	7.21929	14.0893	GNAS
MAP kinase tyrosine/serine/threonine phosphatase activity (GO:0017017)	1/10	0.142043	0.249471	0	0	7.21929	14.0893	DUSP7
protein tyrosine/threonine phosphatase activity (GO:0008330)	1/10	0.142043	0.249471	0	0	7.21929	14.0893	DUSP7
growth factor activity (GO:0008083)	3/87	0.146503	0.255228	0	0	2.32701	4.4695	PDGFB;INHBA;IL2
single-stranded RNA binding (GO:0003727)	2/45	0.149284	0.255228	0	0	3.0268	5.75667	HNRNPU;HNRNPA1
protein kinase C binding (GO:0005080)	2/45	0.149284	0.255228	0	0	3.0268	5.75667	PRKCB;ABL1
3'-5'-exodeoxyribonuclease activity (GO:0008296)	1/11	0.15509	0.255228	0	0	6.49703	12.1088	POLD1
semaphorin receptor activity (GO:0017154)	1/11	0.15509	0.255228	0	0	6.49703	12.1088	PLXNB2
adenyl nucleotide binding (GO:0030554)	1/11	0.15509	0.255228	0	0	6.49703	12.1088	PFN1
adenyl-nucleotide exchange factor activity (GO:0000774)	1/11	0.15509	0.255228	0	0	6.49703	12.1088	PFN1
thioesterase binding (GO:0031996)	1/11	0.15509	0.255228	0	0	6.49703	12.1088	RAC1
Toll-like receptor binding (GO:0035325)	1/11	0.15509	0.255228	0	0	6.49703	12.1088	MYD88
transferrin receptor binding (GO:1990459)	1/11	0.15509	0.255228	0	0	6.49703	12.1088	SNX1
vinculin binding (GO:0017166)	1/11	0.15509	0.255228	0	0	6.49703	12.1088	DMD
death domain binding (GO:0070513)	1/11	0.15509	0.255228	0	0	6.49703	12.1088	BCL2L1
histone methyltransferase binding (GO:1990226)	1/11	0.15509	0.255228	0	0	6.49703	12.1088	CTNNB1
intracellular ligand-gated ion channel activity (GO:0005217)	1/11	0.15509	0.255228	0	0	6.49703	12.1088	RYR2
MAP kinase kinase kinase activity (GO:0004709)	1/11	0.15509	0.255228	0	0	6.49703	12.1088	EGFR
phospholipase activator activity (GO:0016004)	1/11	0.15509	0.255228	0	0	6.49703	12.1088	LCK
GTP binding (GO:0005525)	5/189	0.161567	0.264843	0	0	1.7733	3.23244	EEF1A1;ARL4C;MFHAS1;KRAS;RAC1
ribosome binding (GO:0043022)	2/48	0.165294	0.267935	0	0	2.82897	5.09222	EEF2;CPEB2
ribosomal large subunit binding (GO:0043023)	1/12	0.16794	0.267935	0	0	5.90609	10.5373	CPEB2
transforming growth factor beta-activated receptor activity (GO:0005024)	1/12	0.16794	0.267935	0	0	5.90609	10.5373	TGFBR1
transmembrane receptor protein tyrosine kinase adaptor activity (GO:0005068)	1/12	0.16794	0.267935	0	0	5.90609	10.5373	PIK3R1
dynactin binding (GO:0034452)	1/12	0.16794	0.267935	0	0	5.90609	10.5373	GSK3B
lipase activator activity (GO:0060229)	1/12	0.16794	0.267935	0	0	5.90609	10.5373	LCK
MAP kinase phosphatase activity (GO:0033549)	1/12	0.16794	0.267935	0	0	5.90609	10.5373	DUSP7
SUMO binding (GO:0032183)	1/13	0.180595	0.280627	0	0	5.41364	9.26544	PML
titin binding (GO:0031432)	1/13	0.180595	0.280627	0	0	5.41364	9.26544	CAMK2D
water channel activity (GO:0015250)	1/13	0.180595	0.280627	0	0	5.41364	9.26544	AQP7
cysteine-type endopeptidase activity involved in execution phase of apoptosis (GO:0097200)	1/13	0.180595	0.280627	0	0	5.41364	9.26544	CASP9
GTPase inhibitor activity (GO:0005095)	1/13	0.180595	0.280627	0	0	5.41364	9.26544	CPEB2
histone demethylase activity (H3-K9 specific) (GO:0032454)	1/13	0.180595	0.280627	0	0	5.41364	9.26544	JMJD1C
platelet-derived growth factor receptor binding (GO:0005161)	1/13	0.180595	0.280627	0	0	5.41364	9.26544	PDGFB
5'-3' exonuclease activity (GO:0008409)	1/14	0.193058	0.295598	0	0	4.99695	8.21881	FEN1
endodeoxyribonuclease activity, producing 5'-phosphomonoesters (GO:0016888)	1/14	0.193058	0.295598	0	0	4.99695	8.21881	FEN1
phospholipase binding (GO:0043274)	1/14	0.193058	0.295598	0	0	4.99695	8.21881	LCK
protein kinase C activity (GO:0004697)	1/14	0.193058	0.295598	0	0	4.99695	8.21881	PRKCB
water transmembrane transporter activity (GO:0005372)	1/15	0.205332	0.306532	0	0	4.63979	7.34538	AQP7
clathrin adaptor activity (GO:0035615)	1/15	0.205332	0.306532	0	0	4.63979	7.34538	HIP1
cysteine-type endopeptidase activity involved in apoptotic process (GO:0097153)	1/15	0.205332	0.306532	0	0	4.63979	7.34538	CASP9
death receptor binding (GO:0005123)	1/15	0.205332	0.306532	0	0	4.63979	7.34538	MYD88
heparan sulfate sulfotransferase activity (GO:0034483)	1/15	0.205332	0.306532	0	0	4.63979	7.34538	HS3ST3A1
mannose binding (GO:0005537)	1/15	0.205332	0.306532	0	0	4.63979	7.34538	CD209
muscle alpha-actinin binding (GO:0051371)	1/15	0.205332	0.306532	0	0	4.63979	7.34538	TTN
receptor tyrosine kinase binding (GO:0030971)	2/56	0.209209	0.311208	0	0	2.40888	3.7685	PIK3R1;TP53
1-phosphatidylinositol-3-kinase regulator activity (GO:0046935)	1/16	0.21742	0.321137	0	0	4.33025	6.60763	PIK3R1
voltage-gated ion channel activity (GO:0005244)	1/16	0.21742	0.321137	0	0	4.33025	6.60763	CACNA1E
guanyl ribonucleotide binding (GO:0032561)	5/214	0.227064	0.334199	0	0	1.55918	2.31153	EEF1A1;ARL4C;MFHAS1;KRAS;RAC1
calcium-release channel activity (GO:0015278)	1/17	0.229325	0.335167	0	0	4.05941	5.97794	RYR2
MHC class II protein complex binding (GO:0023026)	1/17	0.229325	0.335167	0	0	4.05941	5.97794	YWHAE
DNA polymerase binding (GO:0070182)	1/18	0.241049	0.351075	0	0	3.82042	5.43552	FANCD2
protein serine/threonine phosphatase activity (GO:0004722)	2/62	0.24285	0.35247	0	0	2.16733	3.06744	LCK;PTEN
PDZ domain binding (GO:0030165)	2/63	0.248486	0.357915	0	0	2.13169	2.9681	MAP2K2;PTEN
GTPase activator activity (GO:0005096)	7/336	0.251464	0.357915	0	0	1.38742	1.91527	PREX2;ERRFI1;ARHGEF10;GNAQ;RASA1;TSC2;ARHGAP26
single-stranded DNA helicase activity (GO:0017116)	1/19	0.252596	0.357915	0	0	3.60799	4.96448	WRNIP1
ankyrin binding (GO:0030506)	1/19	0.252596	0.357915	0	0	3.60799	4.96448	PLEC
ligand-gated calcium channel activity (GO:0099604)	1/19	0.252596	0.357915	0	0	3.60799	4.96448	RYR2
phosphatidylinositol 3-kinase regulator activity (GO:0035014)	1/19	0.252596	0.357915	0	0	3.60799	4.96448	PIK3R1
protein tyrosine kinase activator activity (GO:0030296)	1/19	0.252596	0.357915	0	0	3.60799	4.96448	ERBB3
tau-protein kinase activity (GO:0050321)	1/20	0.263967	0.370262	0	0	3.41793	4.55244	GSK3B
transcription coactivator binding (GO:0001223)	1/20	0.263967	0.370262	0	0	3.41793	4.55244	ESR1
endodeoxyribonuclease activity (GO:0004520)	1/20	0.263967	0.370262	0	0	3.41793	4.55244	FEN1
sialyltransferase activity (GO:0008373)	1/21	0.275166	0.378353	0	0	3.24686	4.18969	ST3GAL1
DNA-directed DNA polymerase activity (GO:0003887)	1/21	0.275166	0.378353	0	0	3.24686	4.18969	POLD1
ephrin receptor binding (GO:0046875)	1/21	0.275166	0.378353	0	0	3.24686	4.18969	ABL1
fibroblast growth factor binding (GO:0017134)	1/21	0.275166	0.378353	0	0	3.24686	4.18969	FGFR1
hormone receptor binding (GO:0051427)	1/21	0.275166	0.378353	0	0	3.24686	4.18969	JAK2
N-acetyltransferase activity (GO:0008080)	1/21	0.275166	0.378353	0	0	3.24686	4.18969	EP300
calcium ion binding (GO:0005509)	7/348	0.279435	0.380985	0	0	1.33777	1.70563	RYR2;SPARC;LRP1;CDH10;BRAF;LCP1;TTN
adenylyltransferase activity (GO:0070566)	1/22	0.286195	0.380985	0	0	3.09209	3.86847	ABL1
TBP-class protein binding (GO:0017025)	1/22	0.286195	0.380985	0	0	3.09209	3.86847	ESR1
telomerase RNA binding (GO:0070034)	1/22	0.286195	0.380985	0	0	3.09209	3.86847	HNRNPU
DNA polymerase activity (GO:0034061)	1/22	0.286195	0.380985	0	0	3.09209	3.86847	POLD1
peptidase activator activity (GO:0016504)	1/22	0.286195	0.380985	0	0	3.09209	3.86847	PSME4
poly(A) binding (GO:0008143)	1/22	0.286195	0.380985	0	0	3.09209	3.86847	HNRNPU
protein kinase A regulatory subunit binding (GO:0034237)	1/22	0.286195	0.380985	0	0	3.09209	3.86847	RYR2
protein tyrosine/serine/threonine phosphatase activity (GO:0008138)	1/22	0.286195	0.380985	0	0	3.09209	3.86847	DUSP7
retinoic acid binding (GO:0001972)	1/22	0.286195	0.380985	0	0	3.09209	3.86847	RARA
DNA replication origin binding (GO:0003688)	1/23	0.297057	0.391702	0	0	2.9514	3.5825	KAT7
low-density lipoprotein particle receptor binding (GO:0050750)	1/23	0.297057	0.391702	0	0	2.9514	3.5825	CLTC
phosphatidylinositol phospholipase C activity (GO:0004435)	1/23	0.297057	0.391702	0	0	2.9514	3.5825	PLCG1
transforming growth factor beta binding (GO:0050431)	1/24	0.307754	0.402003	0	0	2.82293	3.3267	TGFBR1
calmodulin-dependent protein kinase activity (GO:0004683)	1/24	0.307754	0.402003	0	0	2.82293	3.3267	CAMK2D
phosphatidylinositol-3,5-bisphosphate binding (GO:0080025)	1/24	0.307754	0.402003	0	0	2.82293	3.3267	HIP1
phosphatidylinositol-4,5-bisphosphate binding (GO:0005546)	2/75	0.316059	0.410287	0	0	1.78019	2.05047	HIP1;PFN1
phosphotransferase activity, alcohol group as acceptor (GO:0016773)	2/75	0.316059	0.410287	0	0	1.78019	2.05047	PIK3CA;PIK3CB
phospholipase C activity (GO:0004629)	1/25	0.318288	0.410631	0	0	2.70517	3.09687	PLCG1
poly-pyrimidine tract binding (GO:0008187)	1/25	0.318288	0.410631	0	0	2.70517	3.09687	HNRNPU
general transcription initiation factor binding (GO:0140296)	1/26	0.328663	0.420126	0	0	2.59683	2.88955	ESR1
phosphatidylinositol-3,4-bisphosphate binding (GO:0043325)	1/26	0.328663	0.420126	0	0	2.59683	2.88955	HIP1
phosphatidylinositol-4-phosphate binding (GO:0070273)	1/26	0.328663	0.420126	0	0	2.59683	2.88955	GOLPH3
ADP binding (GO:0043531)	1/27	0.338881	0.430554	0	0	2.49683	2.70183	MSH2
metal ion transmembrane transporter activity (GO:0046873)	1/27	0.338881	0.430554	0	0	2.49683	2.70183	SLC12A2
amyloid-beta binding (GO:0001540)	2/80	0.343886	0.435588	0	0	1.66565	1.77799	LRP1;FCGR2B
tumor necrosis factor receptor superfamily binding (GO:0032813)	1/28	0.348944	0.438013	0	0	2.40423	2.53128	MYD88
endoribonuclease activity, producing 5'-phosphomonoesters (GO:0016891)	1/28	0.348944	0.438013	0	0	2.40423	2.53128	FEN1
poly-purine tract binding (GO:0070717)	1/28	0.348944	0.438013	0	0	2.40423	2.53128	HNRNPU
ubiquitin conjugating enzyme binding (GO:0031624)	1/29	0.358853	0.447763	0	0	2.31825	2.37583	ZMYM2
kinesin binding (GO:0019894)	1/29	0.358853	0.447763	0	0	2.31825	2.37583	ARHGEF10
WW domain binding (GO:0050699)	1/30	0.368613	0.457211	0	0	2.23819	2.23373	TP63
miRNA binding (GO:0035198)	1/30	0.368613	0.457211	0	0	2.23819	2.23373	HNRNPA1
G protein-coupled receptor binding (GO:0001664)	3/143	0.370705	0.458446	0	0	1.39222	1.38156	GNAQ;GNAS;FLNA
alpha-tubulin binding (GO:0043014)	1/31	0.378224	0.460927	0	0	2.16348	2.10348	ARL4C
glucuronosyltransferase activity (GO:0015020)	1/31	0.378224	0.460927	0	0	2.16348	2.10348	EXT2
Hsp70 protein binding (GO:0030544)	1/31	0.378224	0.460927	0	0	2.16348	2.10348	SPN
kinase activator activity (GO:0019209)	1/31	0.378224	0.460927	0	0	2.16348	2.10348	IL2
monocarboxylic acid binding (GO:0033293)	1/31	0.378224	0.460927	0	0	2.16348	2.10348	RARA
RNA polymerase II complex binding (GO:0000993)	1/32	0.38769	0.467016	0	0	2.09358	1.98377	HNRNPU
chemoattractant activity (GO:0042056)	1/32	0.38769	0.467016	0	0	2.09358	1.98377	PDGFB
histone methyltransferase activity (GO:0042054)	1/32	0.38769	0.467016	0	0	2.09358	1.98377	MEN1
potassium ion transmembrane transporter activity (GO:0015079)	1/32	0.38769	0.467016	0	0	2.09358	1.98377	SLC12A2
2-oxoglutarate-dependent dioxygenase activity (GO:0016706)	1/33	0.397012	0.470116	0	0	2.02805	1.87349	KDM2B
RNA polymerase core enzyme binding (GO:0043175)	1/33	0.397012	0.470116	0	0	2.02805	1.87349	HNRNPU
telomeric DNA binding (GO:0042162)	1/33	0.397012	0.470116	0	0	2.02805	1.87349	POT1
basal RNA polymerase II transcription machinery binding (GO:0001099)	1/33	0.397012	0.470116	0	0	2.02805	1.87349	HNRNPU
kinase inhibitor activity (GO:0019210)	1/33	0.397012	0.470116	0	0	2.02805	1.87349	TRIB1
nucleosomal DNA binding (GO:0031492)	1/33	0.397012	0.470116	0	0	2.02805	1.87349	SMARCB1
retinoid binding (GO:0005501)	1/34	0.406193	0.479629	0	0	1.9665	1.77167	RARA
phosphatidylinositol binding (GO:0035091)	2/92	0.408974	0.481552	0	0	1.44268	1.2899	SNX1;HIP1
ubiquitin conjugating enzyme activity (GO:0061631)	1/35	0.415234	0.484826	0	0	1.90856	1.67746	UBE2H
ubiquitin-like protein conjugating enzyme binding (GO:0044390)	1/35	0.415234	0.484826	0	0	1.90856	1.67746	ZMYM2
protein-lysine N-methyltransferase activity (GO:0016279)	1/35	0.415234	0.484826	0	0	1.90856	1.67746	MEN1
phosphatidylinositol bisphosphate binding (GO:1902936)	2/94	0.419527	0.488474	0	0	1.41117	1.22578	HIP1;PFN1
sodium channel regulator activity (GO:0017080)	1/37	0.432907	0.499876	0	0	1.80235	1.50898	CAMK2D
calcium channel regulator activity (GO:0005246)	1/37	0.432907	0.499876	0	0	1.80235	1.50898	YWHAE
hydrolase activity, hydrolyzing O-glycosyl compounds (GO:0004553)	1/37	0.432907	0.499876	0	0	1.80235	1.50898	MAN1A1
voltage-gated cation channel activity (GO:0022843)	2/97	0.435175	0.50111	0	0	1.3664	1.13686	CACNA1C;CACNA1E
cation channel activity (GO:0005261)	2/98	0.44034	0.502901	0	0	1.3521	1.109	RYR2;CACNA1E
cysteine-type peptidase activity (GO:0008234)	2/98	0.44034	0.502901	0	0	1.3521	1.109	CASP9;USP8
ATPase regulator activity (GO:0060590)	1/38	0.441543	0.502901	0	0	1.75355	1.43349	PFN1
ubiquitin-like protein conjugating enzyme activity (GO:0061650)	1/38	0.441543	0.502901	0	0	1.75355	1.43349	UBE2H
signaling receptor complex adaptor activity (GO:0030159)	1/39	0.450047	0.508432	0	0	1.70731	1.36312	PIK3R1
N-acyltransferase activity (GO:0016410)	1/39	0.450047	0.508432	0	0	1.70731	1.36312	EP300
phosphatidylinositol-3-phosphate binding (GO:0032266)	1/39	0.450047	0.508432	0	0	1.70731	1.36312	HIP1
sulfotransferase activity (GO:0008146)	1/40	0.458423	0.51511	0	0	1.66345	1.29743	HS3ST3A1
regulatory RNA binding (GO:0061980)	1/40	0.458423	0.51511	0	0	1.66345	1.29743	HNRNPA1
phosphatidylinositol phosphate binding (GO:1901981)	2/102	0.460738	0.516323	0	0	1.29775	1.00566	GOLPH3;HIP1
carboxylic acid binding (GO:0031406)	1/41	0.466671	0.521574	0	0	1.62178	1.23601	SESN1
cysteine-type endopeptidase activity (GO:0004197)	2/105	0.47575	0.530303	0	0	1.25976	0.935826	CASP9;USP8
snRNA binding (GO:0017069)	1/43	0.482794	0.536724	0	0	1.5444	1.12458	HNRNPU
cyclin-dependent protein serine/threonine kinase regulator activity (GO:0016538)	1/44	0.490673	0.544035	0	0	1.5084	1.07395	CDKN2C
copper ion binding (GO:0005507)	1/45	0.498432	0.551176	0	0	1.47405	1.02636	TP53
channel activity (GO:0015267)	1/46	0.506073	0.558149	0	0	1.44122	0.981577	AQP7
3'-5' exonuclease activity (GO:0008408)	1/48	0.521008	0.571605	0	0	1.37975	0.899581	POLD1
acetylglucosaminyltransferase activity (GO:0008375)	1/48	0.521008	0.571605	0	0	1.37975	0.899581	EXT2
tRNA binding (GO:0000049)	1/49	0.528307	0.576585	0	0	1.35094	0.862003	EEF1A1
exonuclease activity (GO:0004527)	1/49	0.528307	0.576585	0	0	1.35094	0.862003	FEN1
methyltransferase activity (GO:0008168)	1/50	0.535494	0.582907	0	0	1.3233	0.826486	DNMT3B
endonuclease activity (GO:0004519)	1/51	0.542572	0.587552	0	0	1.29677	0.792887	FEN1
inorganic cation transmembrane transporter activity (GO:0022890)	1/51	0.542572	0.587552	0	0	1.29677	0.792887	SLC12A2
calcium ion transmembrane transporter activity (GO:0015085)	1/55	0.569826	0.613885	0	0	1.20046	0.675171	RYR2
hydro-lyase activity (GO:0016836)	1/55	0.569826	0.613885	0	0	1.20046	0.675171	FH
microtubule motor activity (GO:0003777)	1/56	0.576382	0.617764	0	0	1.17858	0.649377	KIF26B
myosin binding (GO:0017022)	1/56	0.576382	0.617764	0	0	1.17858	0.649377	DMD
serine-type endopeptidase inhibitor activity (GO:0004867)	1/60	0.601628	0.641532	0	0	1.09845	0.55814	SERPINH1
nuclease activity (GO:0004518)	1/60	0.601628	0.641532	0	0	1.09845	0.55814	FEN1
syntaxin binding (GO:0019905)	1/62	0.613683	0.652721	0	0	1.06233	0.518711	ABL1
motor activity (GO:0003774)	1/66	0.636712	0.675496	0	0	0.99675	0.449971	KIF26B
GDP binding (GO:0019003)	1/67	0.642252	0.679649	0	0	0.981598	0.434626	KRAS
guanyl-nucleotide exchange factor activity (GO:0005085)	2/149	0.66433	0.701237	0	0	0.880705	0.360188	PREX2;ARHGEF10
protein tyrosine kinase binding (GO:1990782)	1/72	0.668715	0.704088	0	0	0.912239	0.367082	TP53
ubiquitin binding (GO:0043130)	1/74	0.678746	0.711067	0	0	0.887156	0.34378	FBXW7
protein tyrosine phosphatase activity (GO:0004725)	1/74	0.678746	0.711067	0	0	0.887156	0.34378	PTEN
acyltransferase activity, transferring groups other than amino-acyl groups (GO:0016747)	1/76	0.688474	0.719455	0	0	0.86341	0.322292	EP300
hormone activity (GO:0005179)	1/78	0.697908	0.727495	0	0	0.840898	0.302444	INHBA
G protein-coupled peptide receptor activity (GO:0008528)	1/82	0.71593	0.744425	0	0	0.79921	0.267074	TSHR
UDP-glycosyltransferase activity (GO:0008194)	1/84	0.724536	0.751504	0	0	0.779872	0.251294	EXT2
cytokine activity (GO:0005125)	2/173	0.741976	0.767688	0	0	0.756167	0.22567	INHBA;IL2
heme binding (GO:0020037)	1/91	0.752659	0.776818	0	0	0.718959	0.204287	JAK2
carboxylic ester hydrolase activity (GO:0052689)	1/96	0.770976	0.793764	0	0	0.680945	0.177112	PAFAH1B2
protein kinase regulator activity (GO:0019887)	1/98	0.777919	0.798944	0	0	0.666837	0.167465	TRIB1
thiol-dependent deubiquitinase (GO:0004843)	1/106	0.803654	0.823351	0	0	0.615779	0.134601	USP8
G protein-coupled receptor activity (GO:0004930)	3/283	0.807091	0.824851	0	0	0.691125	0.148121	P2RY8;PAX8;TSHR
deubiquitinase activity (GO:0101005)	1/112	0.820984	0.837003	0	0	0.582315	0.114863	USP8
omega peptidase activity (GO:0008242)	1/113	0.82372	0.83775	0	0	0.577086	0.111911	USP8
endopeptidase inhibitor activity (GO:0004866)	1/115	0.829068	0.841142	0	0	0.566904	0.106268	SERPINH1
hexosyltransferase activity (GO:0016758)	1/119	0.839285	0.849445	0	0	0.547575	0.0959381	EXT2
receptor ligand activity (GO:0048018)	3/307	0.848468	0.855888	0	0	0.635775	0.104472	PDGFB;INHBA;IL2
ubiquitin-protein transferase activity (GO:0004842)	4/392	0.849746	0.855888	0	0	0.663505	0.108031	BARD1;TRAF7;UBE2H;PML
tubulin binding (GO:0015631)	2/307	0.94914	0.953703	0	0	0.42104	0.0219778	ARL4C;KIF26B
endopeptidase activity (GO:0004175)	2/315	0.954108	0.956396	0	0	0.410109	0.0192662	CASP9;USP8
microtubule binding (GO:0008017)	1/232	0.971963	0.971963	0	0	0.278099	0.00790833	KIF26B

## Sheet: Enrichr_GO_Biological_Process
Term	Overlap	P-value	Adjusted P-value	Old P-value	Old Adjusted P-value	Odds Ratio	Combined Score	Genes
positive regulation of transcription, DNA-templated (GO:0045893)	75/1183	5.79458e-27	1.20275e-23	0	0	5.49438	331.931	FANK1;FOXA1;KDM5A;SMARCB1;CRTC3;HNRNPU;PRDM2;ELK4;MECOM;HEY1;ZMIZ1;MYC;EP300;HOXA1;KAT7;SOX9;TP63;MEN1;DDX17;LMO1;MAP2K1;MAP2K2;ATRX;PAX3;SOX11;EBF3;TGFBR1;RUNX1;ZEB2;PAX8;ELF3;TBL1XR1;RARA;TFAM;ERG;TP53;FOXC1;HLF;CTBP2;PLAG1;LEF1;PDGFB;PIK3R1;HIF1A;EGFR;FSTL3;BCL2L12;BCLAF1;PRDM16;NKX2-1;ABL1;VHL;MAP2K7;SMAD2;ZFHX3;TAF15;BCL11B;ZBTB16;INHBA;POU2F2;TRERF1;ESR1;PBX1;TBX3;PML;NFKB2;COL1A1;KLF7;MAFB…
regulation of transcription, DNA-templated (GO:0006355)	104/2244	8.67787e-27	1.20275e-23	0	0	4.26594	255.995	RB1;FOXA1;SMARCB1;JMJD1C;PRDM2;PRDM1;NR3C2;ELK4;HOXA9;ZMIZ1;MYC;EP300;HOXA1;KAT7;SOX9;SSX2;TP63;MEN1;HES7;DDX17;MAP2K1;MAP2K2;KDM2B;PRKCB;ARID5B;SOX11;EBF3;RUNX1;TBL1XR1;TFAM;ERG;TP53;CTBP2;PDGFB;BAZ2A;HIF1A;ZNF706;RAD21;PRDM16;NKX2-1;ABL1;MAP2K7;ZBTB7A;SMAD2;ZFHX3;BCL11B;ZBTB16;NONO;INHBA;POU2F2;TRERF1;ESR1;ZFHX4;PBX1;NFKB2;COL1A1;MAFB;TLX1;BCL3;SNAI2;TCF4;NFE2L2;FANK1;KDM5A;BTG1;CHD2;MECOM;HEY1…
regulation of transcription by RNA polymerase II (GO:0006357)	96/2206	1.79722e-22	1.66063e-19	0	0	3.84674	192.609	RB1;FOXA1;SMARCB1;CRTC3;ATN1;PTEN;HNRNPU;JMJD1C;PRDM2;PRDM1;CHD2;NR3C2;ELK4;HOXA9;MECOM;HEY1;ZMIZ1;MYC;TRPS1;DNMT3B;EP300;HOXA1;KAT7;SOX9;TP63;MEN1;HES7;DDX17;LMO1;TGIF1;BRD2;KDM2B;PRKCB;DNMT3A;ATRX;PAX3;ARID5B;SOX11;EBF3;PAX5;RUNX1;ZEB2;NCOR1;ZEB1;PAX8;ELF3;TBL1XR1;KIT;RARA;ERG;TP53;FOXC1;CAMK2D;HLF;CTBP2;PLAG1;LEF1;PIK3R1;HIF1A;EGFR;FSTL3;BCL2L12;BCLAF1;RAD21;PRDM16;NKX2-1;ABL1;VHL;ZBTB7A;SMAD2…
positive regulation of transcription by RNA polymerase II (GO:0045944)	60/908	2.44076e-22	1.69144e-19	0	0	5.46551	271.989	FOXA1;SMARCB1;CRTC3;HNRNPU;PRDM2;ELK4;HEY1;ZMIZ1;MYC;EP300;HOXA1;KAT7;SOX9;TP63;MEN1;DDX17;LMO1;ATRX;PAX3;SOX11;RUNX1;ZEB2;PAX8;ELF3;TBL1XR1;RARA;ERG;TP53;FOXC1;HLF;CTBP2;PLAG1;LEF1;PDGFB;PIK3R1;HIF1A;EGFR;FSTL3;BCL2L12;BCLAF1;NKX2-1;ABL1;SMAD2;ZFHX3;BCL11B;INHBA;POU2F2;TRERF1;ESR1;PBX1;TBX3;NFKB2;KLF7;WT1;NFIB;CTNNB1;TCF4;CDK12;CDK13;NFE2L2
positive regulation of nucleic acid-templated transcription (GO:1903508)	45/511	1.08963e-21	6.04089e-19	0	0	7.16978	346.074	FANK1;KDM5A;FOXC1;LEF1;PDGFB;HIF1A;EGFR;MECOM;HEY1;ZMIZ1;MYC;PRDM16;NKX2-1;EP300;SOX9;VHL;MAP2K7;TP63;SMAD2;MAP2K1;ZFHX3;MAP2K2;TAF15;ZBTB16;PAX3;SOX11;EBF3;INHBA;TRERF1;ESR1;TGFBR1;PML;RUNX1;COL1A1;MAFB;PAX8;WT1;NFIB;TBL1XR1;BCL3;RARA;TFAM;CTNNB1;TCF4;TP53
negative regulation of transcription, DNA-templated (GO:0045892)	55/948	6.55322e-18	3.02759e-15	0	0	4.65092	184.021	RB1;ATN1;HNRNPU;PRDM2;PRDM1;ELK4;MECOM;HEY1;MYC;TRPS1;DNMT3B;EP300;KAT7;SOX9;TP63;MEN1;TGIF1;KDM2B;DNMT3A;ARID5B;SOX11;RUNX1;ZEB2;NCOR1;ZEB1;ELF3;TBL1XR1;RARA;TP53;FOXC1;CTBP2;LEF1;PDGFB;BCLAF1;ZNF706;PRDM16;NKX2-1;FLNA;VHL;ZBTB7A;SMAD2;SPEN;ZFHX3;ZBTB16;NONO;TRERF1;ESR1;TBX3;PML;KLF7;WT1;BCL3;SNAI2;CTNNB1;HDGF
regulation of gene expression (GO:0010468)	57/1079	1.0453e-16	4.13938e-14	0	0	4.21662	155.159	RB1;GSK3B;BTG1;JMJD1C;PRDM2;PRDM1;PIK3CB;AFF3;RIMS2;HEY1;MYC;KDR;DNMT3B;EP300;KAT7;SOX9;SSX2;MAP2K1;MAP2K2;FBXW7;ATRX;SOX11;TGFBR1;RUNX1;ZNF479;TP53;NOTCH2;FOXC1;AHNAK;PLAG1;LEF1;PDGFB;BAZ2A;TOB2;ACVR1B;HIF1A;ZFP36L1;TTN;NKX2-1;ABL1;VHL;ZFHX3;NONO;NTRK3;BRAF;INHBA;ESR1;PML;NFKB2;MAFB;WT1;FUBP1;SNAI2;SPRY2;KRAS;MYD88;NFE2L2
negative regulation of transcription by RNA polymerase II (GO:0000122)	44/684	4.92493e-16	1.70649e-13	0	0	5.03885	177.604	RB1;FOXC1;CTBP2;PDGFB;ATN1;HNRNPU;PRDM2;PRDM1;ELK4;HEY1;MYC;TRPS1;PRDM16;NKX2-1;DNMT3B;EP300;SOX9;VHL;ZBTB7A;MEN1;SMAD2;TGIF1;SPEN;ZFHX3;KDM2B;ZBTB16;DNMT3A;ATRX;ARID5B;SOX11;ESR1;TBX3;RUNX1;KLF7;ZEB2;NCOR1;ZEB1;WT1;NFIB;TBL1XR1;RARA;SNAI2;HDGF;TP53
positive regulation of gene expression (GO:0010628)	36/482	3.09884e-15	9.54442e-13	0	0	5.7978	193.692	ITK;GSK3B;LEF1;PDGFB;PIK3R1;PIK3CB;HIF1A;EGFR;TTN;RIMS2;HEY1;MYC;NKX2-1;DNMT3B;EP300;SOX9;MAP2K1;MAP2K2;NTRK3;SOX11;BRAF;LARP4B;INHBA;DEK;EEF2;TGFBR1;WT1;FUBP1;BCL3;PLXNB2;SPRY2;KRAS;VIM;TP53;MYD88;NFE2L2
negative regulation of apoptotic process (GO:0043066)	35/485	2.16351e-14	5.8901e-12	0	0	5.56473	175.091	RB1;FANK1;NOTCH2;YWHAE;GSK3B;FLT4;LEF1;PIK3R1;EGFR;ERBB3;MYC;KDR;PIM1;FLNA;SOX9;VHL;BARD1;KDM2B;BRAF;IL2;TBX3;GOLPH3;MSH2;PIK3CA;WT1;AXL;RASA1;BCL3;SNAI2;CTNNB1;SPRY2;IL6ST;TP53;MYD88;BCL2L1
MAPK cascade (GO:0000165)	28/303	2.33734e-14	5.8901e-12	0	0	7.16453	224.874	YWHAE;FLT3;PDGFB;PIK3R1;PIK3CB;EGFR;ZFP36L2;ZFP36L1;ERBB3;MYC;KDR;SOX9;JAK2;MAP2K7;RALGDS;MEN1;MAP2K1;MAP2K2;BRAF;IL2;DUSP7;PIK3CA;RASA1;PSME4;KIT;KRAS;BCL2L1;FGFR1
positive regulation of intracellular signal transduction (GO:1902533)	37/546	2.62722e-14	6.06887e-12	0	0	5.22372	163.347	ANKRD17;HIP1;FLT3;FLT4;PDGFB;PIK3R1;PIK3CB;EGFR;RTN4;NR3C2;BCLAF1;BCL2L11;TFG;ERBB3;KDR;FLNA;EP300;SOX9;RAC1;JAK2;PRKCB;NTRK3;SOX11;ESR1;TGFBR1;MFHAS1;TRAF7;GOLPH3;PIK3CA;AXL;LCK;KIT;SPRY2;TP53;MYD88;FGFR1;BCL2L1
negative regulation of programmed cell death (GO:0043069)	30/381	1.85112e-13	3.94715e-11	0	0	6.03438	176.915	FANK1;NOTCH2;GSK3B;FLT4;AMIGO2;LEF1;PIK3R1;EGFR;MECOM;MYC;KDR;PIM1;FLNA;SOX9;VHL;BARD1;BRAF;IL2;TBX3;GOLPH3;WT1;AXL;RASA1;BCL3;CTNNB1;SPRY2;IL6ST;TP53;MYD88;BCL2L1
negative regulation of cellular macromolecule biosynthetic process (GO:2000113)	35/547	7.33969e-13	1.45326e-10	0	0	4.87512	136.212	RB1;DDX6;GSK3B;CTBP2;LEF1;PDGFB;GIGYF2;BCLAF1;ZNF706;MECOM;HEY1;PRDM16;ENC1;NKX2-1;KAT7;SOX9;ZBTB7A;TP63;MEN1;SMAD2;SPEN;ZBTB16;NONO;ARID5B;TRERF1;TBX3;PML;NCOR1;ZEB1;ELF3;WT1;BCL3;RARA;CTNNB1;TP53
regulation of apoptotic process (GO:0042981)	40/742	3.53387e-12	6.53059e-10	0	0	4.09954	108.099	FANK1;FOXA1;NOTCH2;GSK3B;HIP1;FLT3;FLT4;LEF1;PIK3R1;EGFR;RTN4;CASP9;BCLAF1;BCL2L11;MYC;KDR;PIM1;ABL1;FLNA;SOX9;VHL;JAK2;ZBTB7A;TP63;BARD1;BRAF;IL2;TBX3;GOLPH3;PAX8;WT1;AXL;RASA1;BCL3;CTNNB1;SPRY2;IL6ST;TP53;MYD88;BCL2L1
negative regulation of nucleic acid-templated transcription (GO:1903507)	31/464	5.44186e-12	9.42803e-10	0	0	5.05167	131.025	RB1;CTBP2;LEF1;PDGFB;BCLAF1;ZNF706;MECOM;HEY1;PRDM16;NKX2-1;KAT7;SOX9;ZBTB7A;TP63;MEN1;SMAD2;SPEN;ZBTB16;NONO;ARID5B;TRERF1;TBX3;PML;NCOR1;ZEB1;ELF3;WT1;BCL3;RARA;CTNNB1;TP53
regulation of protein kinase B signaling (GO:0051896)	21/207	7.68888e-12	1.25374e-09	0	0	7.78354	199.19	HIP1;FLT3;NTRK3;PDGFB;PTEN;TSC2;PIK3R1;PIK3CB;ESR1;EGFR;RTN4;TGFBR1;MFHAS1;PIK3CA;ERBB3;AXL;LCK;KIT;SPRY2;RAC1;FGFR1
regulation of cell population proliferation (GO:0042127)	40/764	8.74665e-12	1.34698e-09	0	0	3.97037	101.095	BTG1;CTBP2;FLT3;FLT4;LEF1;PDGFB;PTEN;EGFR;ZFP36L1;ERBB3;TMEM127;MYC;KDR;SOX9;VHL;JAK2;MEN1;PBRM1;MAP2K1;CDKN2C;NTRK3;TSC2;SOX11;INHBA;IL2;TGFBR1;TSHR;TBX3;PML;RUNX1;WT1;KIT;RARA;CTNNB1;KRAS;CDK13;IL6ST;IL7R;TP53;FGFR1
hemopoiesis (GO:0030097)	15/94	1.19522e-11	1.74376e-09	0	0	12.8884	324.145	NOTCH2;FLT3;FLT4;ZBTB16;PDGFB;INHBA;ZFP36L2;RUNX1;FSTL3;MECOM;LCK;KIT;KDR;CDK13;TP53
positive regulation of protein kinase B signaling (GO:0051897)	18/161	4.93413e-11	6.8387e-09	0	0	8.60565	204.232	HIP1;FLT3;PDGFB;PIK3R1;PIK3CB;ESR1;RTN4;TGFBR1;EGFR;MFHAS1;PIK3CA;ERBB3;LCK;AXL;KIT;SPRY2;RAC1;FGFR1
regulation of phosphatidylinositol 3-kinase signaling (GO:0014066)	15/106	7.07895e-11	9.34422e-09	0	0	11.182	261.338	FLT3;NTRK3;PDGFB;PTEN;TSC2;PIK3R1;PIK3CB;EGFR;PIK3CA;ERBB3;KIT;KDR;SOX9;JAK2;FGFR1
epithelial to mesenchymal transition (GO:0001837)	11/47	8.94409e-11	1.12696e-08	0	0	20.5025	474.375	DDX17;GSK3B;HEY1;LEF1;CTNNB1;SNAI2;SOX9;HIF1A;TBX3;TGFBR1;FGFR1
regulation of nucleic acid-templated transcription (GO:1903506)	28/430	1.11178e-10	1.33994e-08	0	0	4.86906	111.598	RB1;FOXC1;BTG1;PLAG1;JMJD1C;BAZ2A;PRDM2;ACVR1B;HIF1A;ZMIZ1;ABL1;EP300;KAT7;VHL;SSX2;ZFHX3;NONO;ATRX;SOX11;ESR1;TGFBR1;PML;NFKB2;MAFB;WT1;SNAI2;ZNF479;TP53
positive regulation of cell differentiation (GO:0045597)	21/258	4.83823e-10	5.58816e-08	0	0	6.09263	130.683	SMAD2;FOXC1;BTG1;ZBTB16;LEF1;SOX11;TGFBR1;ZFP36L1;COL1A1;ZEB1;PAX8;KDR;ABL1;CTNNB1;TCF4;SOX9;CTNNA2;VHL;IL6ST;TP63;FGFR1
regulation of cellular macromolecule biosynthetic process (GO:2000112)	28/468	7.65185e-10	8.48437e-08	0	0	4.43979	93.1952	RB1;ANKRD17;FOXC1;BTG1;PLAG1;JMJD1C;BAZ2A;PRDM2;ACVR1B;HIF1A;ABL1;EP300;KAT7;VHL;SSX2;ZFHX3;NONO;ATRX;SOX11;ESR1;TGFBR1;PML;NFKB2;MAFB;WT1;SNAI2;ZNF479;TP53
circulatory system development (GO:0072359)	15/126	8.55384e-10	9.11971e-08	0	0	9.15786	191.211	FOXC1;FBXW7;FLT4;HEG1;NTRK3;PDGFB;PTEN;TSC2;CACNA1C;TGFBR1;HEY1;PIK3CA;ERBB3;WT1;SOX9
positive regulation of macromolecule metabolic process (GO:0010604)	25/384	1.16175e-09	1.19273e-07	0	0	4.82648	99.2968	GSK3B;LEF1;PDGFB;PIK3CB;HIF1A;TTN;RIMS2;HEY1;MYC;NKX2-1;DNMT3B;SOX9;MAP2K1;NTRK3;SOX11;BRAF;INHBA;TGFBR1;WT1;FUBP1;SPRY2;KRAS;TP53;MYD88;NFE2L2
regulation of kinase activity (GO:0043549)	13/94	1.79126e-09	1.77334e-07	0	0	10.8182	217.882	RB1;FLT3;FLT4;NTRK3;HNRNPU;EGFR;TTN;EEF1A1;ERBB3;AXL;KIT;KDR;FGFR1
positive regulation of phosphatidylinositol 3-kinase signaling (GO:0014068)	12/77	1.86394e-09	1.78167e-07	0	0	12.4116	249.48	PIK3CA;ERBB3;FLT3;NTRK3;KIT;KDR;PDGFB;PIK3CB;SOX9;PIK3R1;JAK2;FGFR1
cellular response to growth factor stimulus (GO:0071363)	16/158	2.58434e-09	2.38793e-07	0	0	7.65023	151.274	FOXC1;FLT4;NTRK3;PDGFB;ACVR1B;ZFP36L2;TGFBR1;EGFR;ZFP36L1;EEF1A1;KDR;SNAI2;CTNNB1;SPRY2;SOX9;PLCG1
apoptotic process (GO:0006915)	19/231	2.78578e-09	2.49103e-07	0	0	6.12704	120.695	NOTCH2;HIP1;ZBTB16;ATN1;PAX3;TSC2;RTN4;CASP9;TRAF7;BCLAF1;BCL2L11;PIK3CA;ERBB3;MYC;EP300;JAK2;TP63;MYD88;BCL2L1
transmembrane receptor protein tyrosine kinase signaling pathway (GO:0007169)	25/404	3.27672e-09	2.83846e-07	0	0	4.56706	89.2239	GSK3B;FOXC1;FLT3;FLT4;PDGFB;IRS4;PIK3R1;PIK3CB;SHB;GIGYF2;EGFR;ERBB3;KDR;RAC1;JAK2;HNRNPA1;NTRK3;TSC2;COL1A1;PIK3CA;AXL;LCK;RASA1;KIT;FGFR1
mesenchymal cell differentiation (GO:0048762)	10/51	4.18293e-09	3.51366e-07	0	0	16.3058	314.575	DDX17;GSK3B;FOXC1;LEF1;CTNNB1;SNAI2;SOX9;HIF1A;TGFBR1;FGFR1
regulation of cell cycle (GO:0051726)	21/296	5.75564e-09	4.69254e-07	0	0	5.24049	99.4282	RB1;BARD1;ANKRD17;NOTCH2;MAP2K1;CDKN2C;PRCC;HNRNPU;TSC2;INHBA;TGFBR1;PML;TBX3;MECOM;MYC;RARA;ABL1;EP300;SOX9;TP53;MEN1
cellular response to epidermal growth factor stimulus (GO:0071364)	8/28	6.20166e-09	4.91171e-07	0	0	26.5892	502.494	EEF1A1;FOXC1;SNAI2;PLCG1;SOX9;EGFR;ZFP36L2;ZFP36L1
cellular response to cytokine stimulus (GO:0071345)	27/482	6.39916e-09	4.92735e-07	0	0	4.12193	77.7688	GSK3B;FOXC1;FLT3;LEF1;HNRNPU;PIK3R1;PIK3CB;HIF1A;ZFP36L2;ZFP36L1;BCL2L11;MYC;PIM1;SOX9;JAK2;SLC12A2;IL2;ZEB1;PIK3CA;AXL;LCK;KIT;VIM;IL6ST;TP53;BCL2L1;NFE2L2
peptidyl-tyrosine phosphorylation (GO:0018108)	11/69	6.96068e-09	5.21487e-07	0	0	12.7114	238.759	ITK;FLT3;LCK;FLT4;KIT;KDR;PDGFB;ABL1;JAK2;EGFR;FGFR1
positive regulation of transferase activity (GO:0051347)	15/148	8.09624e-09	5.84325e-07	0	0	7.63444	142.244	FBXW7;FLT3;FLT4;NTRK3;ARRDC3;EGFR;ERBB3;AXL;MYC;KIT;KDR;POT1;CTNNB1;MAP2K7;FGFR1
positive regulation of cellular process (GO:0048522)	31/625	8.22102e-09	5.84325e-07	0	0	3.65167	67.9816	ANKRD17;RYR2;LRP1;FLT3;FLT4;LEF1;PDGFB;PTEN;EGFR;ZFP36L1;BCLAF1;ERBB3;MYC;KDR;SOX9;RAC1;VHL;ZFHX3;NTRK3;SOX11;IL2;TGFBR1;TSHR;TBX3;RARA;KRAS;CDK13;IL6ST;IL7R;FCGR2B;FGFR1
peptidyl-tyrosine modification (GO:0018212)	10/56	1.09002e-08	7.55381e-07	0	0	14.5297	266.395	FLT3;LCK;FLT4;KIT;KDR;PDGFB;ABL1;JAK2;EGFR;FGFR1
positive regulation of signal transduction (GO:0009967)	19/252	1.16562e-08	7.8807e-07	0	0	5.56881	101.728	SMARCB1;CTBP2;PRKCB;NTRK3;PTEN;PIK3R1;HIF1A;TGFBR1;RIMS2;TRAF7;ELF3;ZMIZ1;AXL;FLNA;EP300;JAK2;IL6ST;IL7R;TP63
positive regulation of multicellular organismal process (GO:0051240)	22/345	1.73422e-08	1.14458e-06	0	0	4.67916	83.6172	SMAD2;ITK;FH;FOXC1;LRP1;ZBTB16;LEF1;PDGFB;SOX11;INHBA;ACVR1B;RTN4;IL2;TGFBR1;TSHR;COL1A1;PAX8;PRDM16;GNAS;CTNNB1;SOX9;JAK2
negative regulation of cell population proliferation (GO:0008285)	23/379	2.04859e-08	1.32063e-06	0	0	4.4466	78.7205	PBRM1;MAP2K1;BTG1;CDKN2C;CTBP2;KDM2B;PTEN;TSC2;SOX11;INHBA;TBX3;PML;WT1;TMEM127;MYC;CTNNB1;SOX9;VHL;TRIB1;JAK2;B2M;TP53;MEN1
protein autophosphorylation (GO:0046777)	15/159	2.15277e-08	1.35625e-06	0	0	7.04729	124.412	GSK3B;ITK;CAMK2D;MAP2K2;FLT3;FLT4;ACVR1B;EGFR;KIT;KDR;PIM1;ABL1;CDK12;JAK2;FGFR1
cytokine-mediated signaling pathway (GO:0019221)	30/621	2.62304e-08	1.61579e-06	0	0	3.5394	61.7851	FOXC1;CAMK2D;FLT3;PDGFB;PIK3R1;PIK3CB;HIF1A;BCL2L11;MYC;PIM1;IL21R;JAK2;B2M;HLA-B;HLA-C;HLA-A;IL2;PML;ZEB1;PIK3CA;LCK;PSME4;KIT;LCP1;VIM;IL6ST;IL7R;TP53;MYD88;BCL2L1
enzyme linked receptor protein signaling pathway (GO:0007167)	14/140	3.0483e-08	1.83693e-06	0	0	7.49808	129.763	FLT3;FLT4;NTRK3;PIK3CB;ACVR1B;EGFR;ERBB3;LCK;AXL;KIT;KDR;IL6ST;JAK2;FGFR1
ERK1 and ERK2 cascade (GO:0070371)	7/23	3.48119e-08	2.01043e-06	0	0	28.9899	497.852	MAP2K1;MAP2K2;MYC;KDR;SOX9;ZFP36L2;ZFP36L1
response to UV (GO:0009411)	12/99	3.48127e-08	2.01043e-06	0	0	9.26264	159.07	CASP9;FEN1;MSH2;MYC;POLD1;BCL3;XPA;EP300;MAP2K7;TP53;EGFR;MEN1
regulation of transforming growth factor beta receptor signaling pathway (GO:0017015)	12/100	3.90284e-08	2.18448e-06	0	0	9.15691	156.208	SMAD2;ZEB2;ITGA3;PRDM16;NKX2-1;EP300;SPRY2;SOX11;MTMR4;ZBTB7A;TGFBR1;MEN1
negative regulation of cell differentiation (GO:0045596)	16/191	3.94027e-08	2.18448e-06	0	0	6.19714	105.658	FOXA1;RB1;ZBTB16;PTEN;HNRNPU;ZFP36L2;TGFBR1;EGFR;TBX3;HOXA9;HEY1;NKX2-1;SNAI2;SPRY2;SOX9;MEN1
protein phosphorylation (GO:0006468)	26/496	4.71141e-08	2.56079e-06	0	0	3.82578	64.5435	GSK3B;CAMK2D;FLT3;FLT4;PDGFB;ACVR1B;EGFR;AKT3;KDR;PIM1;ABL1;JAK2;SMAD2;BRD2;MAP2K1;PRKCB;BRAF;TGFBR1;LCK;KIT;RARA;CDK12;ERG;TRIB1;CDK13;FGFR1
regulation of phospholipase C activity (GO:1900274)	6/15	5.23556e-08	2.79096e-06	0	0	44.0425	738.382	NTRK3;KIT;ABL1;PLCG1;ESR1;FGFR1
intrinsic apoptotic signaling pathway in response to DNA damage (GO:0008630)	9/51	6.68663e-08	3.49723e-06	0	0	14.2765	235.856	CASP9;BCL2L11;MSH2;BCL3;ABL1;EP300;TP53;PML;BCL2L1
positive regulation of endothelial cell migration (GO:0010595)	11/86	7.42536e-08	3.81168e-06	0	0	9.82166	161.23	SPARC;FLT4;AKT3;KDR;PDGFB;ABL1;PIK3CB;RAC1;PLCG1;HIF1A;FGFR1
negative regulation of gene expression (GO:0010629)	20/322	1.20786e-07	6.08762e-06	0	0	4.52243	72.0389	RB1;NOTCH2;DDX6;MAP2K1;MAP2K2;FBXW7;DNMT3A;PDGFB;SOX11;HIF1A;ESR1;GIGYF2;ZFP36L2;RUNX1;NCOR1;ENC1;KDR;DNMT3B;VHL;FCGR2B
regulation of production of miRNAs involved in gene silencing by miRNA (GO:1903798)	6/18	1.86864e-07	9.15029e-06	0	0	33.0268	511.681	MAP2K1;MAP2K2;NCOR1;ESR1;TP53;EGFR
positive regulation of epithelial cell migration (GO:0010634)	11/94	1.88155e-07	9.15029e-06	0	0	8.87138	137.382	SPARC;FLT4;KDR;ABL1;PIK3CB;RAC1;SOX9;PLCG1;PFN1;HIF1A;RTN4
regulation of epithelial to mesenchymal transition (GO:0010717)	10/76	2.23497e-07	1.06816e-05	0	0	10.1165	154.922	FOXA1;SMAD2;COL1A1;FOXC1;LEF1;PTEN;NKX2-1;CTNNB1;SPRY2;TGFBR1
phosphorylation (GO:0016310)	22/400	2.33102e-07	1.09518e-05	0	0	3.98698	60.8883	BRD2;GSK3B;MAP2K1;CAMK2D;PRKCB;PDGFB;BRAF;PIK3CB;ACVR1B;TGFBR1;PIK3CA;LCK;AKT3;RARA;PIM1;ABL1;CDK12;ERG;TRIB1;CDK13;JAK2;FGFR1
positive regulation of phospholipase C activity (GO:0010863)	8/43	2.37369e-07	1.09665e-05	0	0	15.1822	231.585	ITK;NTRK3;GNAQ;KIT;PLCG1;ESR1;EGFR;FGFR1
chromatin organization (GO:0006325)	13/142	2.69815e-07	1.22611e-05	0	0	6.77618	102.493	FOXA1;RB1;KDM5A;PBRM1;SMARCB1;ATRX;BAZ2A;ESR1;MECOM;MYC;PRDM16;SOX9;ZBTB7A
positive regulation of cell population proliferation (GO:0008284)	24/474	2.97379e-07	1.31931e-05	0	0	3.6659	55.0922	FLT3;FLT4;NTRK3;LEF1;PDGFB;PTEN;HNRNPU;SOX11;EGFR;IL2;TGFBR1;TSHR;TBX3;ERBB3;MYC;KDR;RARA;PIM1;KRAS;SOX9;CDK13;IL6ST;IL7R;FGFR1
regulation of programmed cell death (GO:0043067)	15/194	2.99843e-07	1.31931e-05	0	0	5.65918	85.0009	FANK1;HIP1;FLT3;AMIGO2;RTN4;BCL2L11;MECOM;PAX8;BCL3;ABL1;SOX9;JAK2;TP53;ZBTB7A;TP63
positive regulation of epithelial cell proliferation (GO:0050679)	12/123	3.91621e-07	1.69621e-05	0	0	7.25102	106.974	NOTCH2;MYC;FLT4;AKT3;KDR;PDGFB;SOX11;SOX9;HIF1A;RTN4;TGFBR1;EGFR
hematopoietic progenitor cell differentiation (GO:0002244)	7/32	4.25041e-07	1.81264e-05	0	0	18.5451	272.076	FLT3;FLT4;KIT;KDR;INHBA;TP53;FSTL3
chromatin remodeling (GO:0006338)	11/103	4.8155e-07	2.02251e-05	0	0	7.99985	116.368	FOXA1;RB1;KDM5A;PBRM1;SMARCB1;MYC;ATRX;BAZ2A;SOX9;ZBTB7A;ESR1
lymphocyte differentiation (GO:0030098)	10/84	5.8082e-07	2.40304e-05	0	0	9.01912	129.504	CD79A;MSH2;FLT3;LCK;AXL;KIT;KAT7;ZBTB7A;IL2;PBX1
negative regulation of cellular process (GO:0048523)	26/566	6.09726e-07	2.48553e-05	0	0	3.31772	47.4774	RB1;BTG1;CTBP2;PTEN;ACVR1B;RTN4;SPN;ERBB3;TMEM127;MYC;VHL;JAK2;MEN1;PBRM1;MAP2K1;CDKN2C;TSC2;SOX11;INHBA;PML;WT1;RASA1;CTNNB1;PLXNB2;FCGR2B;TP53
response to muscle stretch (GO:0035994)	5/15	2.08074e-06	8.35913e-05	0	0	32.9197	430.682	RYR2;PIK3CA;CTNNB1;DMD;TTN
regulation of MAP kinase activity (GO:0043405)	10/97	2.22338e-06	8.80459e-05	0	0	7.66635	99.789	FLT3;KIT;PDGFB;SPRY2;CDK12;PIK3CB;TRIB1;EGFR;FGFR1;DUSP7
positive regulation of apoptotic signaling pathway (GO:2001235)	8/59	2.94008e-06	0.000114787	0	0	10.4107	132.602	TRAF7;BCLAF1;BCL2L11;LCK;TP53;TGFBR1;PML;BCL2L1
DNA repair (GO:0006281)	17/298	3.45758e-06	0.000132579	0	0	4.09259	51.4641	BARD1;FEN1;XPA;FANCA;WRNIP1;FANCE;FANCF;MSH2;FANCD2;RAD21;POLD1;PSME4;ABL1;PMS2;TP53;PMS1;MEN1
antigen processing and presentation of exogenous peptide antigen via MHC class I, TAP-independent (GO:0002480)	4/8	3.49143e-06	0.000132579	0	0	65.64	824.78	HLA-B;HLA-C;HLA-A;B2M
positive regulation of cell migration (GO:0030335)	16/269	3.94809e-06	0.000147893	0	0	4.26943	53.1215	NTRK3;LEF1;PDGFB;ACVR1B;HIF1A;EGFR;RTN4;TGFBR1;COL1A1;KIT;KDR;SNAI2;SPRY2;SOX9;PLCG1;PFN1
branching morphogenesis of an epithelial tube (GO:0048754)	7/44	4.13958e-06	0.000149522	0	0	12.5228	155.219	PAX8;COL4A1;WT1;MYC;KDR;NKX2-1;CTNNB1
mismatch repair (GO:0006298)	6/29	4.1534e-06	0.000149522	0	0	17.2218	213.405	MSH2;POLD1;MSH5;ABL1;PMS2;PMS1
negative regulation of transferase activity (GO:0051348)	6/29	4.1534e-06	0.000149522	0	0	17.2218	213.405	GSK3B;ABL1;HNRNPU;POT1;TP53;MEN1
positive regulation of macromolecule biosynthetic process (GO:0010557)	11/129	4.52848e-06	0.000160935	0	0	6.2289	76.6474	MYC;BCL3;KDR;PDGFB;PLXNB2;KAT7;LARP4B;VIM;EEF2;JAK2;EGFR
regulation of Notch signaling pathway (GO:0008593)	9/83	4.72155e-06	0.000165672	0	0	8.08969	99.2069	HEY1;ELF3;ZMIZ1;FBXW7;EP300;IL6ST;ZBTB7A;TP63;EGFR
regulation of cell differentiation (GO:0045595)	12/156	4.90119e-06	0.000169826	0	0	5.57991	68.2202	DDX17;ZFHX3;MAFB;HEY1;PRKCB;TRPS1;SNAI2;VHL;TGFBR1;RUNX1;ZFP36L1;FGFR1
positive regulation of MAPK cascade (GO:0043410)	16/274	4.99425e-06	0.000170914	0	0	4.18562	51.0947	NOTCH2;MAP2K1;FBXW7;FLT3;FLT4;NTRK3;PDGFB;BRAF;EGFR;MFHAS1;TRAF7;KIT;KDR;SPRY2;MAP2K7;FGFR1
negative regulation of multicellular organismal process (GO:0051241)	14/214	5.37958e-06	0.000181856	0	0	4.70593	57.0966	RB1;FOXA1;GSK3B;ARRDC3;PTEN;EGFR;KLF7;ZNF706;HEY1;NFIB;NKX2-1;SPRY2;SOX9;FCGR2B
vascular endothelial growth factor receptor signaling pathway (GO:0048010)	8/67	7.78425e-06	0.000259975	0	0	8.99542	105.817	PIK3CA;AXL;FLT4;KDR;PIK3CB;RAC1;PIK3R1;SHB
granulocyte differentiation (GO:0030851)	5/20	1.00923e-05	0.000333046	0	0	21.9409	252.403	LEF1;RARA;EP300;DEK;PML
phosphatidylinositol 3-kinase signaling (GO:0014065)	6/34	1.10315e-05	0.000356988	0	0	14.1429	161.437	ERBB3;PIK3CA;PTEN;PIK3CB;PIK3R1;ZFP36L1
positive regulation of transmembrane receptor protein serine/threonine kinase signaling pathway (GO:0090100)	9/92	1.10754e-05	0.000356988	0	0	7.20919	82.2625	SMAD2;ZEB2;EP300;SOX11;INHBA;JAK2;ACVR1B;TGFBR1;MEN1
intrinsic apoptotic signaling pathway in response to DNA damage by p53 class mediator (GO:0042771)	5/21	1.30819e-05	0.000416817	0	0	20.5686	231.279	MSH2;BCL3;EP300;TP53;PML
positive regulation of ERK1 and ERK2 cascade (GO:0070374)	12/172	1.32874e-05	0.000418552	0	0	5.01781	56.3435	NOTCH2;MFHAS1;MAP2K1;FBXW7;FLT4;NTRK3;KDR;PDGFB;SPRY2;BRAF;MAP2K7;EGFR
negative regulation of signal transduction (GO:0009968)	15/267	1.56192e-05	0.000486477	0	0	4.00478	44.3209	RB1;LRP1;PRKCB;FBXW7;PTEN;TSC2;PIK3CB;EGFR;FSTL3;HEY1;ERBB3;SNAI2;SPRY2;TRIB1;ZBTB7A
positive regulation of production of miRNAs involved in gene silencing by miRNA (GO:1903800)	4/11	1.58756e-05	0.000488969	0	0	37.5029	414.434	MAP2K1;MAP2K2;TP53;EGFR
central nervous system development (GO:0007417)	15/268	1.63221e-05	0.000497196	0	0	3.98874	43.9679	ZFHX3;ZBTB16;AMIGO2;ATN1;PTEN;SOX11;PBX1;TBX3;PAX8;NFIB;COL4A1;NKX2-1;PLXNB2;SOX9;PAFAH1B2
epithelium development (GO:0060429)	10/122	1.74501e-05	0.00052578	0	0	5.94752	65.162	ERRFI1;CPT1A;PAX8;WT1;KDR;SNAI2;SOX11;TAGLN2;SOX9;JAK2
regulation of ERK1 and ERK2 cascade (GO:0070372)	14/238	1.79946e-05	0.000536356	0	0	4.19655	45.8492	NOTCH2;MAP2K1;FBXW7;FLT4;NTRK3;PDGFB;PTEN;BRAF;EGFR;MFHAS1;TRAF7;KDR;SPRY2;MAP2K7
blood vessel morphogenesis (GO:0048514)	7/56	2.14384e-05	0.000632206	0	0	9.45022	101.593	COL4A1;WT1;FLT4;RASA1;KDR;HOXA1;TGFBR1
positive regulation of endothelial cell proliferation (GO:0001938)	8/77	2.20224e-05	0.00064259	0	0	7.68782	82.4399	FLT4;AKT3;KDR;PDGFB;PLCG1;HIF1A;TGFBR1;FGFR1
negative regulation of growth (GO:0045926)	10/126	2.31261e-05	0.000667768	0	0	5.74126	61.2854	RB1;NOTCH2;BTG1;CDKN2C;WT1;INHBA;ACVR1B;TP53;RTN4;PML
regulation of sister chromatid cohesion (GO:0007063)	4/12	2.35287e-05	0.000672386	0	0	32.8133	349.701	RB1;FEN1;RAD21;CTNNB1
negative regulation of protein serine/threonine kinase activity (GO:0071901)	8/78	2.42193e-05	0.00068506	0	0	7.57761	80.5375	RB1;HEG1;PTEN;ABL1;SPRY2;PIK3CB;MEN1;DUSP7
regulation of T cell differentiation (GO:0045580)	6/39	2.51068e-05	0.000702991	0	0	11.9969	127.076	ZMIZ1;ABL1;FANCA;PRDM1;IL2;RUNX1
positive regulation of DNA-binding transcription factor activity (GO:0051091)	14/246	2.59838e-05	0.000720271	0	0	4.05018	42.7619	FANK1;FOXA1;SMARCB1;CRTC3;PRKCB;PTEN;ARID5B;ESR1;NFKB2;KIT;CTNNB1;EP300;ZBTB7A;MYD88
positive regulation of phospholipase activity (GO:0010518)	5/24	2.63217e-05	0.000722414	0	0	17.3183	182.623	NTRK3;KIT;PLCG1;ESR1;FGFR1
cellular response to DNA damage stimulus (GO:0006974)	17/350	2.81193e-05	0.000764183	0	0	3.44426	36.0925	BARD1;FEN1;XPA;FANCA;PML;FANCF;CASP9;BCL2L11;MSH2;MYC;POLD1;PSME4;BCL3;ABL1;TP53;MEN1;BCL2L1
regulation of cell growth (GO:0001558)	13/217	2.95995e-05	0.000796601	0	0	4.26851	44.511	RB1;CAMK2D;BTG1;CDKN2C;INHBA;ACVR1B;EGFR;RTN4;IL2;TGFBR1;PML;WT1;TP53
Notch signaling pathway (GO:0007219)	7/60	3.38968e-05	0.000903481	0	0	8.73521	89.9045	NOTCH2;TRAF7;HEY1;MYC;EP300;SNAI2;PBX1
positive regulation of phosphorylation (GO:0042327)	14/253	3.53788e-05	0.000934001	0	0	3.93014	40.2816	FLT3;FLT4;NTRK3;HIF1A;EGFR;ERBB3;AXL;KIT;KDR;ABL1;KRAS;SOX9;RAC1;FGFR1
positive regulation of epithelial to mesenchymal transition (GO:0010718)	6/42	3.88527e-05	0.00101604	0	0	10.9955	111.668	SMAD2;COL1A1;FOXC1;LEF1;CTNNB1;TGFBR1
regulation of chondrocyte differentiation (GO:0032330)	5/26	3.97336e-05	0.00102936	0	0	15.6673	158.762	TRPS1;ZBTB16;SNAI2;SOX9;TGFBR1
heart development (GO:0007507)	11/164	4.36965e-05	0.00111484	0	0	4.7954	48.1374	FOXC1;ERBB3;WT1;HEG1;NTRK3;PDGFB;PTEN;TSC2;SOX9;CACNA1C;TGFBR1
negative regulation of macromolecule metabolic process (GO:0010605)	12/194	4.38375e-05	0.00111484	0	0	4.40629	44.2172	RB1;NOTCH2;MAP2K1;MAP2K2;FBXW7;KDR;PDGFB;SOX11;VHL;HIF1A;ESR1;RUNX1
vascular endothelial growth factor signaling pathway (GO:0038084)	4/14	4.64497e-05	0.00116645	0	0	26.248	261.88	FOXC1;PIK3CA;FLT4;KDR
positive regulation of DNA metabolic process (GO:0051054)	7/63	4.67087e-05	0.00116645	0	0	8.26599	82.425	WT1;MYC;ATRX;PDGFB;POT1;EGFR;PML
positive regulation of gene silencing by miRNA (GO:2000637)	5/27	4.81606e-05	0.00119197	0	0	14.9544	148.661	DDX6;MAP2K1;MAP2K2;TP53;EGFR
regulation of MAPK cascade (GO:0043408)	11/166	4.88152e-05	0.00119749	0	0	4.73304	46.9871	TRAF7;MAP2K1;MAP2K2;FLT3;FLT4;NTRK3;KIT;KDR;PDGFB;EGFR;FGFR1
Fc receptor signaling pathway (GO:0038093)	9/112	5.37541e-05	0.00130707	0	0	5.80342	57.054	ITK;PIK3CA;PSME4;KIT;PIK3R1;PLCG1;PIK3CB;RAC1;MAP2K7
regulation of pri-miRNA transcription by RNA polymerase II (GO:1902893)	6/45	5.80636e-05	0.00139959	0	0	10.1482	98.9849	NFIB;WT1;PDGFB;SOX9;HIF1A;TP53
positive regulation of kinase activity (GO:0033674)	9/114	6.17575e-05	0.00147019	0	0	5.6923	55.1715	ERBB3;FLT3;AXL;FLT4;NTRK3;KIT;KDR;EGFR;FGFR1
peptidyl-tyrosine autophosphorylation (GO:0038083)	4/15	6.2584e-05	0.00147019	0	0	23.8606	230.947	ITK;ABL1;KDR;EGFR
positive regulation of chromosome organization (GO:2001252)	4/15	6.2584e-05	0.00147019	0	0	23.8606	230.947	FEN1;RAD21;ATRX;PML
ERBB signaling pathway (GO:0038127)	7/66	6.32427e-05	0.00147318	0	0	7.84449	75.8447	PIK3CA;ERBB3;BRAF;SOX9;PIK3R1;PLCG1;EGFR
regulation of telomerase activity (GO:0051972)	6/46	6.59282e-05	0.00152294	0	0	9.89396	95.2486	MYC;CTNNB1;POT1;MAP2K7;TP53;MEN1
beta-catenin-TCF complex assembly (GO:1904837)	5/29	6.91033e-05	0.00157012	0	0	13.7068	131.31	MYC;LEF1;EP300;CTNNB1;MEN1
negative regulation of myeloid leukocyte differentiation (GO:0002762)	5/29	6.91033e-05	0.00157012	0	0	13.7068	131.31	MAFB;MYC;RARA;INHBA;FSTL3
epidermal growth factor receptor signaling pathway (GO:0007173)	6/47	7.462e-05	0.00168168	0	0	9.65215	91.7254	PIK3CA;BRAF;PIK3R1;PLCG1;SOX9;EGFR
interferon-gamma-mediated signaling pathway (GO:0060333)	7/68	7.67137e-05	0.0017012	0	0	7.58652	71.8856	CAMK2D;HLA-B;HLA-C;HLA-A;JAK2;B2M;PML
negative regulation of transforming growth factor beta receptor signaling pathway (GO:0030512)	7/68	7.67137e-05	0.0017012	0	0	7.58652	71.8856	SMAD2;PRDM16;NKX2-1;SPRY2;MTMR4;ZBTB7A;TGFBR1
cellular response to corticosteroid stimulus (GO:0071384)	4/16	8.24492e-05	0.00181388	0	0	21.8711	205.661	BCL2L11;HNRNPU;ZFP36L2;ZFP36L1
negative regulation of mitotic cell cycle (GO:0045930)	6/48	8.42014e-05	0.00182349	0	0	9.42186	88.3987	FOXC1;BTG1;PRCC;CTNNB1;ZFP36L2;ZFP36L1
positive regulation of blood vessel endothelial cell migration (GO:0043536)	6/48	8.42014e-05	0.00182349	0	0	9.42186	88.3987	AKT3;PDGFB;KDR;PLCG1;HIF1A;FGFR1
cellular protein modification process (GO:0006464)	32/1025	9.55321e-05	0.00205283	0	0	2.21586	20.5101	GSK3B;CAMK2D;PDGFB;PTEN;MTMR4;ACVR1B;HIF1A;FSTL3;TGOLN2;AKT3;PIM1;ABL1;VHL;JAK2;ST3GAL1;MEN1;BRD2;MAP2K1;PRKCB;FBXW7;ZBTB16;BRAF;TGFBR1;DUSP7;LCK;PSME4;RARA;CDK12;ERG;TRIB1;CDK13;FGFR1
Fc-gamma receptor signaling pathway involved in phagocytosis (GO:0038096)	7/71	0.000101231	0.00209417	0	0	7.2298	66.5004	PIK3CA;ABL1;PIK3CB;RAC1;PIK3R1;PLCG1;FCGR2B
gland development (GO:0048732)	7/71	0.000101231	0.00209417	0	0	7.2298	66.5004	PAX8;WT1;NKX2-1;ARID5B;SOX9;TGFBR1;TBX3
myeloid leukocyte differentiation (GO:0002573)	7/71	0.000101231	0.00209417	0	0	7.2298	66.5004	KIT;LEF1;RARA;EP300;DEK;PML;RUNX1
phosphatidylinositol-mediated signaling (GO:0048015)	7/71	0.000101231	0.00209417	0	0	7.2298	66.5004	PIK3CA;ERBB3;PTEN;PIK3CB;PIK3R1;ZFP36L1;FGFR1
positive regulation of cellular biosynthetic process (GO:0031328)	11/180	0.000101315	0.00209417	0	0	4.33784	39.8964	ZEB2;MYC;BCL3;PDGFB;PLXNB2;KAT7;LARP4B;VIM;EEF2;HIF1A;EGFR
brain development (GO:0007420)	10/150	0.000101989	0.00209417	0	0	4.75121	43.6667	ZFHX3;COL4A1;NFIB;AMIGO2;NKX2-1;PTEN;PLXNB2;CTNNA2;PBX1;PAFAH1B2
regulation of cardiac muscle contraction by regulation of the release of sequestered calcium ion (GO:0010881)	4/17	0.000106532	0.00215552	0	0	20.1877	184.658	RYR2;CAMK2D;DMD;CACNA1C
vasculature development (GO:0001944)	4/17	0.000106532	0.00215552	0	0	20.1877	184.658	ERRFI1;PIK3CA;FBXW7;FLT4
extrinsic apoptotic signaling pathway (GO:0097191)	7/72	0.000110692	0.00220748	0	0	7.11821	64.838	CASP9;GSK3B;ERBB3;INHBA;JAK2;ACVR1B;BCL2L1
Fc-gamma receptor signaling pathway (GO:0038094)	7/72	0.000110692	0.00220748	0	0	7.11821	64.838	PIK3CA;ABL1;PIK3CB;RAC1;PIK3R1;PLCG1;FCGR2B
negative regulation of DNA biosynthetic process (GO:2000279)	5/32	0.00011289	0.00220845	0	0	12.182	110.723	HNRNPU;POT1;HNRNPA1;TP53;MEN1
negative regulation of protein phosphorylation (GO:0001933)	10/152	0.000113846	0.00220845	0	0	4.68382	42.5322	RB1;ERRFI1;GNAQ;NTRK3;PTEN;TSC2;SPRY2;DMD;TRIB1;MEN1
antigen processing and presentation of endogenous peptide antigen via MHC class I via ER pathway (GO:0002484)	3/7	0.000116318	0.00220845	0	0	49.0664	444.502	HLA-B;HLA-C;HLA-A
antigen processing and presentation of endogenous peptide antigen via MHC class I via ER pathway, TAP-independent (GO:0002486)	3/7	0.000116318	0.00220845	0	0	49.0664	444.502	HLA-B;HLA-C;HLA-A
regulation of oxidative stress-induced neuron intrinsic apoptotic signaling pathway (GO:1903376)	3/7	0.000116318	0.00220845	0	0	49.0664	444.502	FBXW7;NONO;HIF1A
negative regulation of cell cycle phase transition (GO:1901988)	3/7	0.000116318	0.00220845	0	0	49.0664	444.502	PTEN;ZFP36L2;ZFP36L1
positive regulation of fibroblast apoptotic process (GO:2000271)	3/7	0.000116318	0.00220845	0	0	49.0664	444.502	BCL2L11;BTG1;TP63
regulation of phosphorylation (GO:0042325)	9/125	0.000125982	0.00237567	0	0	5.14962	46.2403	BARD1;CDKN2C;EP300;PLXNB2;INHBA;HIF1A;ZBTB7A;EGFR;PML
Fc receptor mediated stimulatory signaling pathway (GO:0002431)	7/74	0.000131773	0.00246807	0	0	6.90502	61.6924	PIK3CA;ABL1;PIK3CB;RAC1;PIK3R1;PLCG1;FCGR2B
myeloid cell differentiation (GO:0030099)	6/52	0.000132761	0.00246988	0	0	8.60082	76.7792	MFHAS1;ZBTB16;KIT;INHBA;JAK2;RUNX1
negative regulation of cell growth (GO:0030308)	9/126	0.000133894	0.00247437	0	0	5.10535	45.5318	RB1;BTG1;CDKN2C;WT1;INHBA;ACVR1B;TP53;RTN4;PML
cellular response to glucocorticoid stimulus (GO:0071385)	4/18	0.000135336	0.00248444	0	0	18.7448	166.974	BCL2L11;HNRNPU;ZFP36L2;ZFP36L1
heart morphogenesis (GO:0003007)	6/53	0.000147818	0.00269573	0	0	8.41739	74.2375	RYR2;HEY1;SOX9;TGFBR1;TBX3;TTN
cardiac muscle contraction (GO:0060048)	5/34	0.00015216	0.00272121	0	0	11.3407	99.6911	RYR2;CAMK2D;PIK3CA;DMD;TTN
cellular response to vascular endothelial growth factor stimulus (GO:0035924)	5/34	0.00015216	0.00272121	0	0	11.3407	99.6911	FOXC1;PIK3CA;FLT4;KDR;SPRY2
protein localization to chromosome (GO:0034502)	5/34	0.00015216	0.00272121	0	0	11.3407	99.6911	RB1;MSH2;RAD21;ATRX;ESR1
activin receptor signaling pathway (GO:0032924)	4/19	0.000169382	0.00297168	0	0	17.4942	151.909	SMAD2;INHBA;ACVR1B;TGFBR1
DNA alkylation (GO:0006305)	4/19	0.000169382	0.00297168	0	0	17.4942	151.909	ATRX;DNMT3A;DNMT3B;BAZ2A
DNA methylation or demethylation (GO:0044728)	4/19	0.000169382	0.00297168	0	0	17.4942	151.909	ATRX;DNMT3A;DNMT3B;BAZ2A
regulation of blood vessel endothelial cell migration (GO:0043535)	6/55	0.000181973	0.00316826	0	0	8.073	69.5219	AKT3;KDR;PDGFB;PLCG1;HIF1A;FGFR1
regulation of cell migration (GO:0030334)	17/408	0.000183235	0.00316826	0	0	2.92456	25.1651	ZMYND8;NTRK3;LEF1;PDGFB;PTEN;EGFR;TGFBR1;COL1A1;KIT;KDR;NKX2-1;SNAI2;FLNA;PLXNB2;SPRY2;RAC1;CTNNA2
natural killer cell differentiation (GO:0001779)	3/8	0.000184015	0.00316826	0	0	39.2512	337.579	AXL;KAT7;PBX1
positive regulation of protein phosphorylation (GO:0001934)	16/371	0.000191944	0.00328438	0	0	3.02676	25.9039	FLT4;NTRK3;PDGFB;BRAF;INHBA;EGFR;TGFBR1;KDR;ABL1;MTCP1;SPRY2;KRAS;SOX9;RAC1;JAK2;TP53
intrinsic apoptotic signaling pathway by p53 class mediator (GO:0072332)	5/36	0.000201096	0.00341987	0	0	10.6079	90.2919	MSH2;BCL3;EP300;TP53;PML
cardiac epithelial to mesenchymal transition (GO:0060317)	4/20	0.000209204	0.00349346	0	0	16.4	138.944	HEY1;SNAI2;TBX3;TGFBR1
regulation of lymphocyte differentiation (GO:0045619)	4/20	0.000209204	0.00349346	0	0	16.4	138.944	ABL1;PRDM1;ZFP36L2;ZFP36L1
maintenance of protein location in nucleus (GO:0051457)	4/20	0.000209204	0.00349346	0	0	16.4	138.944	BARD1;BCL3;HNRNPU;PML
positive regulation of peptidyl-tyrosine phosphorylation (GO:0050731)	9/134	0.000213447	0.00354142	0	0	4.77665	40.3728	ERBB3;FLT3;KIT;PDGFB;ABL1;IL6ST;JAK2;TP53;IL2
positive regulation of protein serine/threonine kinase activity (GO:0071902)	8/106	0.000215909	0.00354142	0	0	5.40485	45.6205	MAP2K1;MAP2K2;FLT3;KIT;PDGFB;MTCP1;EGFR;FGFR1
protein localization to nucleus (GO:0034504)	8/106	0.000215909	0.00354142	0	0	5.40485	45.6205	COL1A1;YWHAE;BCL3;XPA;HNRNPU;TSC2;ZBTB7A;PML
cellular response to peptide (GO:1901653)	6/57	0.000222075	0.00362112	0	0	7.75563	65.2442	GSK3B;LRP1;VIM;FCGR2B;TP53;ZFP36L1
regulation of erythrocyte differentiation (GO:0045646)	5/37	0.00022965	0.00372275	0	0	10.2759	86.1014	MAFB;INHBA;ACVR1B;HIF1A;ZFP36L1
regulation of protein phosphorylation (GO:0001932)	13/266	0.000231005	0.00372294	0	0	3.43315	28.746	FLT4;NTRK3;PTEN;EGFR;PML;TTN;KDR;ABL1;PLXNB2;KRAS;SOX9;RAC1;MEN1
negative regulation of transmembrane receptor protein serine/threonine kinase signaling pathway (GO:0090101)	8/108	0.000245527	0.00393411	0	0	5.29622	44.0227	SMAD2;PRDM16;NKX2-1;SPRY2;MTMR4;ZBTB7A;TGFBR1;FSTL3
regulation of cardiac muscle contraction by calcium ion signaling (GO:0010882)	4/21	0.000255351	0.00404476	0	0	15.4345	127.688	RYR2;CAMK2D;DMD;CACNA1C
extrinsic apoptotic signaling pathway in absence of ligand (GO:0097192)	4/21	0.000255351	0.00404476	0	0	15.4345	127.688	CASP9;GSK3B;ERBB3;BCL2L1
regulation of fibroblast apoptotic process (GO:2000269)	3/9	0.000272918	0.00427418	0	0	32.7076	268.41	BCL2L11;BTG1;TP63
regulation of helicase activity (GO:0051095)	3/9	0.000272918	0.00427418	0	0	32.7076	268.41	MSH2;POT1;TP53
regulation of angiogenesis (GO:0045765)	11/203	0.000289937	0.00451519	0	0	3.81371	31.0659	FOXC1;SPARC;BTG1;PRKCB;KDR;CTNNB1;SPRY2;PLCG1;HIF1A;PML;RUNX1
regulation of protein serine/threonine kinase activity (GO:0071900)	8/111	0.000296124	0.0045603	0	0	5.14117	41.7706	RB1;MAP2K1;MAP2K2;CDKN2C;ABL1;MTCP1;CDK12;TRIB1
Fc-epsilon receptor signaling pathway (GO:0038095)	8/111	0.000296124	0.0045603	0	0	5.14117	41.7706	ITK;PIK3CA;PSME4;PIK3R1;PLCG1;PIK3CB;RAC1;MAP2K7
negative regulation of myeloid cell differentiation (GO:0045638)	4/22	0.000308381	0.00472282	0	0	14.5763	117.837	HOXA9;MAFB;ZBTB16;ZFP36L1
regulation of DNA-templated transcription, initiation (GO:2000142)	6/61	0.000322982	0.00489239	0	0	7.19012	57.7935	BCLAF1;LEF1;PTEN;CTNNB1;SOX9;TP53
positive regulation of DNA biosynthetic process (GO:2000573)	6/61	0.000322982	0.00489239	0	0	7.19012	57.7935	MYC;PDGFB;POT1;CTNNB1;HNRNPA1;MAP2K7
positive regulation of intrinsic apoptotic signaling pathway (GO:2001244)	5/40	0.00033401	0.00503193	0	0	9.39369	75.1903	BCLAF1;BCL2L11;LCK;TP53;BCL2L1
negative regulation of phosphorylation (GO:0042326)	7/86	0.000336995	0.00504947	0	0	5.85258	46.7939	NCOR1;CDKN2C;NTRK3;PTEN;HNRNPU;INHBA;MEN1
regulation of neurogenesis (GO:0050767)	6/62	0.000353081	0.00526205	0	0	7.06136	56.1294	HES7;SPEN;HEY1;CTNNB1;SOX11;B2M
negative regulation of angiogenesis (GO:0016525)	7/87	0.000361789	0.00535332	0	0	5.77912	45.7964	SLC12A2;FOXC1;SPARC;CTNNB1;SPRY2;PIK3CB;PML
regulation of B cell receptor signaling pathway (GO:0050855)	4/23	0.000368861	0.00535332	0	0	13.8084	109.157	PRKCB;PAX5;FCGR2B;RUNX1
DNA methylation (GO:0006306)	4/23	0.000368861	0.00535332	0	0	13.8084	109.157	ATRX;DNMT3A;DNMT3B;BAZ2A
regulation of protein export from nucleus (GO:0046825)	4/23	0.000368861	0.00535332	0	0	13.8084	109.157	BARD1;YWHAE;GSK3B;TP53
regulation of release of sequestered calcium ion into cytosol by sarcoplasmic reticulum (GO:0010880)	4/23	0.000368861	0.00535332	0	0	13.8084	109.157	RYR2;CAMK2D;DMD;CACNA1C
regulation of response to DNA damage stimulus (GO:2001020)	5/41	0.000375715	0.00536847	0	0	9.13229	72.0235	CASP9;BCLAF1;MYC;ABL1;WRNIP1
response to growth factor (GO:0070848)	5/41	0.000375715	0.00536847	0	0	9.13229	72.0235	MYC;PDGFB;CTNNB1;ACVR1B;TGFBR1
T cell differentiation (GO:0030217)	5/41	0.000375715	0.00536847	0	0	9.13229	72.0235	LCK;KIT;ZFP36L2;IL2;ZFP36L1
anterior/posterior pattern specification (GO:0009952)	6/63	0.000385331	0.00542443	0	0	6.93712	54.5356	HES7;SMAD2;HOXA9;HEY1;WT1;TGFBR1
regulation of granulocyte differentiation (GO:0030852)	3/10	0.000385502	0.00542443	0	0	28.0337	220.372	LEF1;RARA;RUNX1
negative regulation of telomerase activity (GO:0051974)	3/10	0.000385502	0.00542443	0	0	28.0337	220.372	POT1;TP53;MEN1
positive regulation of ATPase activity (GO:0032781)	5/42	0.000421238	0.00589733	0	0	8.88502	69.0572	RYR2;MSH2;HNRNPU;POT1;PFN1
protein stabilization (GO:0050821)	10/179	0.000427483	0.00594308	0	0	3.93008	30.488	HIP1;FBXW7;GNAQ;PTEN;EP300;FLNA;PIK3R1;VHL;PFN1;RTN4
endocrine system development (GO:0035270)	4/24	0.00043737	0.00594308	0	0	13.1173	101.459	PAX8;WT1;NKX2-1;TGFBR1
response to gamma radiation (GO:0010332)	4/24	0.00043737	0.00594308	0	0	13.1173	101.459	FANCD2;MYC;TP53;MEN1
negative regulation of neuron differentiation (GO:0045665)	4/24	0.00043737	0.00594308	0	0	13.1173	101.459	GSK3B;HEY1;SOX9;B2M
positive regulation of cell-substrate junction organization (GO:0150117)	4/24	0.00043737	0.00594308	0	0	13.1173	101.459	ABL1;KDR;PIK3R1;RAC1
protein kinase B signaling (GO:0043491)	4/24	0.00043737	0.00594308	0	0	13.1173	101.459	PTEN;KDR;TSC2;ZFP36L1
development of primary male sexual characteristics (GO:0046546)	5/43	0.000470798	0.0063046	0	0	8.65077	66.2742	MSH2;WT1;KIT;SOX9;INHBA
male gonad development (GO:0008584)	5/43	0.000470798	0.0063046	0	0	8.65077	66.2742	MSH2;WT1;KIT;SOX9;INHBA
natural killer cell activation (GO:0030101)	5/43	0.000470798	0.0063046	0	0	8.65077	66.2742	AXL;IL21R;KAT7;IL2;PBX1
response to cytokine (GO:0034097)	9/150	0.000491622	0.00655181	0	0	4.23116	32.2321	FLT3;LEF1;IL6ST;MAP2K7;AFF3;JAK2;MYD88;PML;BCL2L1
positive regulation of cell cycle (GO:0045787)	6/66	0.000496056	0.00657927	0	0	6.58926	50.1365	FOXA1;ANKRD17;RARA;PDGFB;EGFR;TBX3
regulation of endothelial cell proliferation (GO:0001936)	7/92	0.000508574	0.00671317	0	0	5.43779	41.2397	SPARC;FLT4;AKT3;KDR;PDGFB;HIF1A;TGFBR1
regulation of epidermal cell differentiation (GO:0045604)	4/25	0.000514489	0.00675907	0	0	12.4921	94.5941	ERRFI1;KLF7;ZFP36L1;RUNX1
insulin-like growth factor receptor signaling pathway (GO:0048009)	3/11	0.000524113	0.00679558	0	0	24.5282	185.281	TSC2;PIK3R1;GIGYF2
Notch signaling involved in heart development (GO:0061314)	3/11	0.000524113	0.00679558	0	0	24.5282	185.281	NOTCH2;HEY1;SNAI2
intracellular steroid hormone receptor signaling pathway (GO:0030518)	5/44	0.000524623	0.00679558	0	0	8.42852	63.6592	DDX17;ZMIZ1;ESR1;TRERF1;NR3C2
antigen receptor-mediated signaling pathway (GO:0050851)	10/185	0.000553666	0.00713843	0	0	3.79417	28.4523	CD79A;ITK;PIK3CA;PRKCB;LCK;PSME4;HLA-A;PIK3R1;PLCG1;PIK3CB
regulation of myeloid cell differentiation (GO:0045637)	6/68	0.000582631	0.00737862	0	0	6.37606	47.4886	HOXA9;MAFB;PRKCB;ZBTB16;EP300;RUNX1
regulation of DNA repair (GO:0006282)	5/45	0.000582943	0.00737862	0	0	8.21739	61.1984	KAT7;WRNIP1;DEK;EGFR;PML
positive regulation of Notch signaling pathway (GO:0045747)	5/45	0.000582943	0.00737862	0	0	8.21739	61.1984	ELF3;ZMIZ1;EP300;IL6ST;TP63
positive regulation of RNA metabolic process (GO:0051254)	5/45	0.000582943	0.00737862	0	0	8.21739	61.1984	MAP2K1;MAP2K2;PIK3R1;TP53;EGFR
positive regulation of nucleocytoplasmic transport (GO:0046824)	5/46	0.000645994	0.00813952	0	0	8.01656	58.8794	YWHAE;GSK3B;FLNA;PIK3R1;TP53
positive regulation of cell-substrate adhesion (GO:0010811)	6/70	0.000680499	0.00853549	0	0	6.17617	45.0409	GSK3B;PDGFB;ABL1;FLNA;RAC1;JAK2
regulation of hemopoiesis (GO:1903706)	3/12	0.000690975	0.00862441	0	0	21.8018	158.66	MAFB;PRKCB;RUNX1
regulation of transcription regulatory region DNA binding (GO:2000677)	4/27	0.000696922	0.00862441	0	0	11.4046	82.8985	RB1;HEY1;SOX11;ZBTB7A
response to glucocorticoid (GO:0051384)	4/27	0.000696922	0.00862441	0	0	11.4046	82.8985	BCL2L11;HNRNPU;ZFP36L2;ZFP36L1
regulation of DNA binding (GO:0051101)	5/47	0.000714015	0.00877435	0	0	7.82529	56.6912	FOXC1;LEF1;BCL3;JAK2;ZBTB7A
skeletal system development (GO:0001501)	9/158	0.000715369	0.00877435	0	0	4.00234	28.9878	COL1A1;ZBTB16;TRPS1;GNAS;SOX11;SOX9;TGFBR1;TBX3;FGFR1
negative regulation of neuron apoptotic process (GO:0043524)	6/71	0.00073397	0.00896284	0	0	6.08085	43.8857	KDM2B;MSH2;ERBB3;RASA1;NONO;HIF1A
regulation of peptidyl-serine phosphorylation (GO:0033135)	7/98	0.000743461	0.00903893	0	0	5.0777	36.5807	NTRK3;PTEN;MTCP1;SPRY2;BRAF;DMD;EGFR
negative regulation of epithelial cell proliferation (GO:0050680)	6/72	0.000790632	0.00957045	0	0	5.98841	42.7733	SPARC;FBXW7;NFIB;SNAI2;SOX9;B2M
regulation of extrinsic apoptotic signaling pathway in absence of ligand (GO:2001239)	4/28	0.000803425	0.0096411	0	0	10.9289	77.8861	SNAI2;INHBA;BCL2L1;FGFR1
regulation of plasma membrane bounded cell projection organization (GO:0120035)	4/28	0.000803425	0.0096411	0	0	10.9289	77.8861	GSK3B;PTEN;CTNNA2;FCGR2B
protein-containing complex assembly (GO:0065003)	12/267	0.000837455	0.0099632	0	0	3.13312	22.1986	GSK3B;TFG;MYC;LEF1;FANCA;CTNNB1;EP300;DMD;SOX9;TP53;PML;MEN1
protein deubiquitination (GO:0016579)	12/267	0.000837455	0.0099632	0	0	3.13312	22.1986	BARD1;SMAD2;USP8;MBD6;MYC;PSME4;PTEN;EP300;TP53;HIF1A;ESR1;TGFBR1
positive regulation of vascular endothelial cell proliferation (GO:1905564)	3/13	0.000888195	0.0104905	0	0	19.6206	137.861	AKT3;PLCG1;FGFR1
positive regulation of protein localization to membrane (GO:1905477)	7/101	0.000889346	0.0104905	0	0	4.91489	34.5272	YWHAE;LRP1;ITGA3;PIK3R1;TP53;TP63;EGFR
cellular response to hypoxia (GO:0071456)	8/131	0.000894017	0.0105009	0	0	4.30081	30.1908	MYC;PSME4;EP300;VHL;TP53;HIF1A;CPEB2;ZFP36L1
regulation of stress fiber assembly (GO:0051492)	6/74	0.000914039	0.0105925	0	0	5.81169	40.6681	ARHGEF10;ABL1;RAC1;PIK3R1;PFN1;TGFBR1
regulation of calcium ion transmembrane transporter activity (GO:1901019)	4/29	0.000920918	0.0105925	0	0	10.4912	73.335	YWHAE;CAMK2D;AHNAK;DMD
glial cell differentiation (GO:0010001)	4/29	0.000920918	0.0105925	0	0	10.4912	73.335	ERBB3;NFIB;SOX11;SOX9
lamellipodium organization (GO:0097581)	4/29	0.000920918	0.0105925	0	0	10.4912	73.335	SNX1;GOLPH3;KIT;RAC1
negative regulation of epithelial to mesenchymal transition (GO:0010719)	4/29	0.000920918	0.0105925	0	0	10.4912	73.335	FOXA1;PTEN;NKX2-1;SPRY2
positive regulation of apoptotic process (GO:0043065)	13/310	0.000976368	0.0111839	0	0	2.91792	20.2261	BARD1;FANK1;FOXA1;BTG1;TGFBR1;CASP9;TRAF7;BCLAF1;BCL2L11;ABL1;CTNNB1;TP53;TP63
regulation of macromolecule metabolic process (GO:0060255)	10/200	0.00100883	0.0115081	0	0	3.49194	24.0908	MYC;FUBP1;RASA1;PRDM2;PRDM1;MTMR4;AFF3;TOB2;HIF1A;ZFP36L1
regulation of epithelial cell migration (GO:0010632)	5/51	0.00104072	0.0117271	0	0	7.14338	49.0596	SOX9;PLCG1;PFN1;HIF1A;RTN4
gonad development (GO:0008406)	5/51	0.00104072	0.0117271	0	0	7.14338	49.0596	MSH2;WT1;KIT;SOX9;INHBA
positive regulation of actin filament bundle assembly (GO:0032233)	5/51	0.00104072	0.0117271	0	0	7.14338	49.0596	ARHGEF10;ABL1;RAC1;PFN1;TGFBR1
negative regulation of Notch signaling pathway (GO:0045746)	4/30	0.00105	0.0117838	0	0	10.0872	69.1876	HEY1;FBXW7;ZBTB7A;EGFR
cellular macromolecule biosynthetic process (GO:0034645)	13/314	0.00109677	0.0121723	0	0	2.87855	19.6184	BARD1;FEN1;BAZ2A;INHBA;EEF2;GTPBP1;EEF1A1;EXT2;GOLPH3;PAX8;POLD1;BCL3;KAT7
protein modification by small protein removal (GO:0070646)	12/276	0.00111453	0.0121723	0	0	3.02491	20.5673	BARD1;SMAD2;USP8;MBD6;MYC;PSME4;PTEN;EP300;TP53;HIF1A;ESR1;TGFBR1
branching involved in blood vessel morphogenesis (GO:0001569)	3/14	0.00111776	0.0121723	0	0	17.836	121.221	COL4A1;KDR;CTNNB1
negative regulation of cartilage development (GO:0061037)	3/14	0.00111776	0.0121723	0	0	17.836	121.221	SNAI2;SOX9;TGFBR1
negative regulation of pri-miRNA transcription by RNA polymerase II (GO:1902894)	3/14	0.00111776	0.0121723	0	0	17.836	121.221	NFIB;PDGFB;SOX9
regulation of JNK cascade (GO:0046328)	7/105	0.00111796	0.0121723	0	0	4.71332	32.0329	MFHAS1;NCOR1;MECOM;FLT4;FCGR2B;EGFR;MEN1
cellular response to UV (GO:0034644)	6/77	0.00112633	0.0121723	0	0	5.56527	37.7815	CASP9;MYC;POLD1;XPA;EP300;TP53
negative regulation of developmental process (GO:0051093)	6/77	0.00112633	0.0121723	0	0	5.56527	37.7815	KLF7;FOXC1;HEY1;ZNF706;NFIB;SOX9
axon guidance (GO:0007411)	10/203	0.00112914	0.0121723	0	0	3.43714	23.3254	VASP;NOTCH2;KLF7;PIK3CA;NFIB;PLXNB2;PIK3R1;PLCG1;RAC1;PIK3CB
regulation of intrinsic apoptotic signaling pathway (GO:2001242)	5/52	0.00113731	0.0121723	0	0	6.99103	47.3928	BCLAF1;BCL2L11;LCK;TP53;BCL2L1
regulation of telomere maintenance via telomerase (GO:0032210)	5/52	0.00113731	0.0121723	0	0	6.99103	47.3928	HNRNPU;POT1;CTNNB1;HNRNPA1;MAP2K7
signal transduction in response to DNA damage (GO:0042770)	5/52	0.00113731	0.0121723	0	0	6.99103	47.3928	CASP9;ATRX;BCL3;ABL1;TP53
regulation of transmembrane receptor protein serine/threonine kinase signaling pathway (GO:0090092)	4/31	0.00119127	0.0126521	0	0	9.71309	65.3957	SMAD2;ITGA3;SOX11;FSTL3
negative regulation of DNA binding (GO:0043392)	4/31	0.00119127	0.0126521	0	0	9.71309	65.3957	HEY1;LEF1;SOX11;JAK2
regulation of neuron differentiation (GO:0045664)	6/79	0.00128756	0.0136226	0	0	5.41225	36.0185	ZFHX3;ZEB1;HEY1;SOX11;TCF4;FGFR1
activation of phospholipase C activity (GO:0007202)	4/32	0.00134532	0.0140705	0	0	9.36571	61.9179	ITK;GNAQ;PLCG1;EGFR
aortic valve morphogenesis (GO:0003180)	4/32	0.00134532	0.0140705	0	0	9.36571	61.9179	RB1;HEY1;SNAI2;SOX9
ERBB2 signaling pathway (GO:0038128)	4/32	0.00134532	0.0140705	0	0	9.36571	61.9179	ERBB3;PIK3CA;PIK3R1;EGFR
regulation of alternative mRNA splicing, via spliceosome (GO:0000381)	5/54	0.0013502	0.0140705	0	0	6.705	44.3033	DDX17;RBFOX1;HNRNPU;HNRNPA1;ZBTB7A
regulation of protein localization to plasma membrane (GO:1903076)	6/80	0.0013745	0.0141317	0	0	5.33884	35.1811	LRP1;ITGA3;CLTC;PIK3R1;EGFR;BCL2L1
negative regulation of cell cycle (GO:0045786)	6/80	0.0013745	0.0141317	0	0	5.33884	35.1811	RB1;FOXC1;BTG1;PTEN;INHBA;MEN1
regulation of extracellular matrix organization (GO:1903053)	3/15	0.00138156	0.0141317	0	0	16.3488	107.65	RB1;LRP1;RUNX1
negative regulation of chondrocyte differentiation (GO:0032331)	3/15	0.00138156	0.0141317	0	0	16.3488	107.65	SNAI2;SOX9;TGFBR1
positive regulation of protein export from nucleus (GO:0046827)	3/15	0.00138156	0.0141317	0	0	16.3488	107.65	YWHAE;GSK3B;TP53
negative regulation of protein modification process (GO:0031400)	6/81	0.00146585	0.0148959	0	0	5.26738	34.3713	GSK3B;MFHAS1;NTRK3;PTEN;DMD;MEN1
interstrand cross-link repair (GO:0036297)	5/55	0.00146702	0.0148959	0	0	6.57057	42.8698	FANCD2;XPA;FANCA;FANCE;FANCF
antigen processing and presentation of peptide antigen via MHC class I (GO:0002474)	4/33	0.00151276	0.0152486	0	0	9.0423	58.7191	HLA-B;HLA-C;HLA-A;B2M
positive regulation of telomere maintenance via telomerase (GO:0032212)	4/33	0.00151276	0.0152486	0	0	9.0423	58.7191	CTNNB1;POT1;HNRNPA1;MAP2K7
regulation of Wnt signaling pathway (GO:0030111)	7/111	0.00154465	0.0155136	0	0	4.44004	28.7402	LRP1;ITGA3;GNAQ;TSC2;CTNNB1;ESR1;RUNX1
positive regulation of developmental process (GO:0051094)	9/177	0.00158897	0.0159011	0	0	3.54625	22.8544	WT1;ZBTB16;KDR;PDGFB;SOX9;VHL;ACVR1B;RTN4;FGFR1
regulation of osteoblast differentiation (GO:0045667)	6/83	0.00166236	0.0164204	0	0	5.13004	32.8298	SNAI2;SOX11;SOX9;IL6ST;TP63;MEN1
positive regulation by host of viral transcription (GO:0043923)	3/16	0.00168136	0.0164204	0	0	15.0905	96.4002	SMARCB1;LEF1;EP300
B cell receptor signaling pathway (GO:0050853)	4/34	0.00169417	0.0164204	0	0	8.74044	55.7689	ITK;CD79A;PRKCB;LCK
regulation of keratinocyte differentiation (GO:0045616)	4/34	0.00169417	0.0164204	0	0	8.74044	55.7689	ERRFI1;FOXC1;ZFP36L1;RUNX1
regulation of myoblast differentiation (GO:0045661)	4/34	0.00169417	0.0164204	0	0	8.74044	55.7689	BTG1;SOX9;TBX3;ZFP36L1
neural tube closure (GO:0001843)	4/34	0.00169417	0.0164204	0	0	8.74044	55.7689	VASP;KDM2B;TSC2;PLXNB2
positive regulation of mitochondrial outer membrane permeabilization involved in apoptotic signaling pathway (GO:1901030)	4/34	0.00169417	0.0164204	0	0	8.74044	55.7689	YWHAE;GSK3B;TP53;TP63
positive regulation of pri-miRNA transcription by RNA polymerase II (GO:1902895)	4/34	0.00169417	0.0164204	0	0	8.74044	55.7689	WT1;PDGFB;HIF1A;TP53
positive regulation of telomerase activity (GO:0051973)	4/34	0.00169417	0.0164204	0	0	8.74044	55.7689	MYC;CTNNB1;POT1;MAP2K7
regulation of canonical Wnt signaling pathway (GO:0060828)	11/253	0.00177477	0.0171417	0	0	3.018	19.1162	COL1A1;USP8;GSK3B;ZEB2;TBL1XR1;GNAQ;PSME4;SNAI2;CTNNB1;SOX9;EGFR
response to lipid (GO:0033993)	7/114	0.00180076	0.0173323	0	0	4.31489	27.2682	FOXA1;RARA;CTNNB1;SOX9;TRIB1;JAK2;ESR1
fat cell differentiation (GO:0045444)	5/58	0.00186221	0.0178002	0	0	6.1977	38.9587	MAFB;CTBP2;PRDM16;EP300;ZBTB7A
positive regulation of protein binding (GO:0032092)	5/58	0.00186221	0.0178002	0	0	6.1977	38.9587	GSK3B;LRP1;ABL1;B2M;MEN1
B cell activation (GO:0042113)	6/85	0.00187826	0.0178823	0	0	4.99966	31.3849	CD79A;MSH2;FLT3;PRKCB;KIT;ZBTB7A
regulation of phosphatidylinositol 3-kinase activity (GO:0043551)	4/35	0.00189015	0.0178823	0	0	8.45806	53.0413	FLT3;KIT;PDGFB;PIK3R1
lung development (GO:0030324)	4/35	0.00189015	0.0178823	0	0	8.45806	53.0413	ERRFI1;ITGA3;NKX2-1;SOX11
positive regulation of cytokine production (GO:0001819)	13/335	0.0019512	0.018397	0	0	2.6879	16.7707	ITK;FLT4;HLA-A;POU2F2;HIF1A;IL2;RUNX1;NFKB2;RARA;CTNNB1;EP300;IL6ST;MYD88
positive regulation of tyrosine phosphorylation of STAT protein (GO:0042531)	5/59	0.00200975	0.0187163	0	0	6.08262	37.7715	FLT3;KIT;JAK2;IL6ST;IL2
cell surface receptor signaling pathway involved in heart development (GO:0061311)	3/17	0.00201882	0.0187163	0	0	14.0119	86.947	NOTCH2;HEY1;SNAI2
regulation of stem cell proliferation (GO:0072091)	3/17	0.00201882	0.0187163	0	0	14.0119	86.947	HNRNPU;SOX11;ZFP36L1
mesenchyme morphogenesis (GO:0072132)	3/17	0.00201882	0.0187163	0	0	14.0119	86.947	SMAD2;HEY1;SOX9
positive regulation of stem cell proliferation (GO:2000648)	3/17	0.00201882	0.0187163	0	0	14.0119	86.947	HNRNPU;SOX11;KAT7
aortic valve development (GO:0003176)	4/36	0.00210129	0.0191604	0	0	8.19333	50.5136	RB1;HEY1;SNAI2;SOX9
embryonic limb morphogenesis (GO:0030326)	4/36	0.00210129	0.0191604	0	0	8.19333	50.5136	CTNNB1;CACNA1C;AFF3;TBX3
negative regulation of cellular protein localization (GO:1903828)	4/36	0.00210129	0.0191604	0	0	8.19333	50.5136	GSK3B;MFHAS1;LEPROTL1;SNX33
platelet aggregation (GO:0070527)	4/36	0.00210129	0.0191604	0	0	8.19333	50.5136	GNAS;FLNA;PIK3CB;MYL12A
positive regulation of telomere maintenance via telomere lengthening (GO:1904358)	4/36	0.00210129	0.0191604	0	0	8.19333	50.5136	CTNNB1;POT1;HNRNPA1;MAP2K7
regulation of transcription from RNA polymerase II promoter in response to stress (GO:0043618)	6/87	0.00211475	0.0192165	0	0	4.87571	30.0286	PSME4;EP300;VHL;TP53;HIF1A;NFE2L2
positive regulation of cell motility (GO:2000147)	10/221	0.0021213	0.0192165	0	0	3.14102	19.3352	COL1A1;NTRK3;KIT;LEF1;KDR;PDGFB;SNAI2;SPRY2;EGFR;TGFBR1
peptidyl-threonine phosphorylation (GO:0018107)	5/60	0.00216564	0.0195361	0	0	5.97172	36.6368	GSK3B;MAP2K1;CAMK2D;ACVR1B;TGFBR1
positive regulation of protein-containing complex assembly (GO:0031334)	7/118	0.00219214	0.0195361	0	0	4.15855	25.4623	GSK3B;BCL2L11;XPA;LCP1;TP53;ESR1;MYD88
regulation of histone H3-K9 trimethylation (GO:1900112)	2/5	0.0022341	0.0195361	0	0	43.4724	265.352	SMARCB1;ATRX
regulation of natural killer cell differentiation (GO:0032823)	2/5	0.0022341	0.0195361	0	0	43.4724	265.352	AXL;PRDM1
regulation of platelet-derived growth factor receptor-beta signaling pathway (GO:2000586)	2/5	0.0022341	0.0195361	0	0	43.4724	265.352	HIP1;LRP1
lung morphogenesis (GO:0060425)	2/5	0.0022341	0.0195361	0	0	43.4724	265.352	NKX2-1;SOX11
metanephric epithelium development (GO:0072207)	2/5	0.0022341	0.0195361	0	0	43.4724	265.352	PAX8;WT1
metanephric nephron tubule morphogenesis (GO:0072282)	2/5	0.0022341	0.0195361	0	0	43.4724	265.352	PAX8;SOX9
negative regulation of oxidative stress-induced neuron intrinsic apoptotic signaling pathway (GO:1903377)	2/5	0.0022341	0.0195361	0	0	43.4724	265.352	NONO;HIF1A
nephron tubule formation (GO:0072079)	2/5	0.0022341	0.0195361	0	0	43.4724	265.352	PAX8;SOX9
positive regulation of transcription from RNA polymerase II promoter in response to hypoxia (GO:0061419)	2/5	0.0022341	0.0195361	0	0	43.4724	265.352	HIF1A;NFE2L2
cellular component assembly (GO:0022607)	11/261	0.00226327	0.0197289	0	0	2.92022	17.7869	VASP;RAD21;FANCA;POT1;FLNA;SOX9;RAC1;LCP1;TP53;RTN4;PML
actin filament organization (GO:0007015)	8/152	0.00230588	0.0200373	0	0	3.66967	22.2833	HIP1;TPM2;FAT1;FLNA;RAC1;LCP1;ARHGAP12;TTN
negative regulation of stress-activated MAPK cascade (GO:0032873)	4/37	0.00232815	0.0200597	0	0	7.94465	48.1659	NCOR1;MECOM;MYC;MEN1
B cell differentiation (GO:0030183)	5/61	0.00233017	0.0200597	0	0	5.86479	35.5513	CD79A;MSH2;FLT3;KIT;ZBTB7A
regulation of endocytosis (GO:0030100)	5/61	0.00233017	0.0200597	0	0	5.86479	35.5513	HIP1;LRP1;ABL1;TSC2;SNX33
regulation of endothelial cell migration (GO:0010594)	6/89	0.00237305	0.0202451	0	0	4.75774	28.7538	SPARC;FLT4;KDR;ABL1;PIK3CB;RAC1
collagen fibril organization (GO:0030199)	6/89	0.00237305	0.0202451	0	0	4.75774	28.7538	COL1A1;COL4A1;COL11A1;SERPINH1;TGFBR1;PLEC
regulation of B cell differentiation (GO:0045577)	3/18	0.00239552	0.0202451	0	0	13.0771	78.9091	INHBA;ZFP36L2;ZFP36L1
regulation of cartilage development (GO:0061035)	3/18	0.00239552	0.0202451	0	0	13.0771	78.9091	ZBTB16;TRPS1;SOX9
regulation of vascular endothelial cell proliferation (GO:1905562)	3/18	0.00239552	0.0202451	0	0	13.0771	78.9091	AKT3;PLCG1;FGFR1
positive regulation of response to endoplasmic reticulum stress (GO:1905898)	3/18	0.00239552	0.0202451	0	0	13.0771	78.9091	BCL2L11;PIK3R1;FCGR2B
negative regulation of kinase activity (GO:0033673)	5/62	0.0025036	0.0210267	0	0	5.7616	34.5122	RB1;GNAQ;HNRNPU;TSC2;TRIB1
positive regulation of autophagy (GO:0010508)	6/90	0.00251077	0.0210267	0	0	4.70086	28.1448	GSK3B;SESN1;KDR;TSC2;PIK3CB;PAFAH1B2
positive regulation of binding (GO:0051099)	6/90	0.00251077	0.0210267	0	0	4.70086	28.1448	GSK3B;FOXC1;LRP1;RARA;B2M;MEN1
cellular response to interferon-gamma (GO:0071346)	7/121	0.00252646	0.0210944	0	0	4.0485	24.2138	CAMK2D;HLA-B;HLA-C;HLA-A;JAK2;B2M;PML
actin-myosin filament sliding (GO:0033275)	4/38	0.00257132	0.0212134	0	0	7.71059	45.9808	TPM2;DMD;VIM;TTN
regulation of apoptotic signaling pathway (GO:2001233)	4/38	0.00257132	0.0212134	0	0	7.71059	45.9808	RB1;BCL2L12;TRAF7;TGFBR1
response to estradiol (GO:0032355)	4/38	0.00257132	0.0212134	0	0	7.71059	45.9808	FOXA1;CTNNB1;ESR1;EGFR
muscle filament sliding (GO:0030049)	4/38	0.00257132	0.0212134	0	0	7.71059	45.9808	TPM2;DMD;VIM;TTN
regulation of stem cell differentiation (GO:2000736)	6/91	0.0026544	0.0217692	0	0	4.64532	27.5539	LMO1;PSME4;ABL1;HNRNPU;ZFP36L2;RUNX1
sensory perception of sound (GO:0007605)	6/91	0.0026544	0.0217692	0	0	4.64532	27.5539	COL1A1;COL11A1;KIT;PAX3;SNAI2;HOXA1
cell cycle G1/S phase transition (GO:0044843)	5/63	0.00268621	0.0219005	0	0	5.66198	33.5168	RB1;CDKN2C;MYC;INHBA;ACVR1B
positive regulation of Ras protein signal transduction (GO:0046579)	5/63	0.00268621	0.0219005	0	0	5.66198	33.5168	NOTCH2;P2RY8;PIK3CB;RAC1;JAK2
negative regulation of mitotic cell cycle phase transition (GO:1901991)	6/92	0.00280411	0.0224064	0	0	4.59107	26.9802	RB1;CDKN2C;PSME4;PTEN;ZFP36L2;ZFP36L1
branching involved in ureteric bud morphogenesis (GO:0001658)	3/19	0.00281292	0.0224064	0	0	12.2591	72.0044	PAX8;WT1;MYC
cardiac muscle cell contraction (GO:0086003)	3/19	0.00281292	0.0224064	0	0	12.2591	72.0044	CAMK2D;PIK3CA;CACNA1C
maintenance of protein localization in organelle (GO:0072595)	3/19	0.00281292	0.0224064	0	0	12.2591	72.0044	BCL3;HNRNPU;PML
mesenchymal cell development (GO:0014031)	3/19	0.00281292	0.0224064	0	0	12.2591	72.0044	FOXC1;SNAI2;SOX11
ureteric bud morphogenesis (GO:0060675)	3/19	0.00281292	0.0224064	0	0	12.2591	72.0044	PAX8;WT1;MYC
negative regulation of oxidative stress-induced intrinsic apoptotic signaling pathway (GO:1902176)	3/19	0.00281292	0.0224064	0	0	12.2591	72.0044	NONO;HIF1A;NFE2L2
positive regulation of focal adhesion assembly (GO:0051894)	3/19	0.00281292	0.0224064	0	0	12.2591	72.0044	ABL1;KDR;RAC1
regulation of receptor-mediated endocytosis (GO:0048259)	4/39	0.00283137	0.0224245	0	0	7.4899	43.9432	HIP1;PIK3CB;RAC1;B2M
negative regulation of lymphocyte proliferation (GO:0050672)	4/39	0.00283137	0.0224245	0	0	7.4899	43.9432	SPN;SDC4;SOX11;FCGR2B
regulation of transcription initiation from RNA polymerase II promoter (GO:0060260)	5/64	0.00287827	0.022731	0	0	5.56573	32.5627	LEF1;PTEN;CTNNB1;SOX9;TP53
supramolecular fiber organization (GO:0097435)	13/351	0.00292035	0.0229978	0	0	2.55855	14.9318	HIP1;COL11A1;TPM2;TGFBR1;ARHGAP12;COL1A1;COL4A1;SERPINH1;FAT1;RAC1;VIM;B2M;PLEC
T cell receptor signaling pathway (GO:0050852)	8/158	0.00292919	0.023002	0	0	3.5218	20.5428	ITK;PIK3CA;LCK;PSME4;HLA-A;PIK3R1;PLCG1;PIK3CB
regulation of intracellular signal transduction (GO:1902531)	15/437	0.00297086	0.0232633	0	0	2.37057	13.7941	BARD1;TAF15;NTRK3;PTEN;PRDM1;ARHGAP26;EGFR;PML;ARHGAP12;TMEM127;BCL3;EP300;RAC1;TP53;TP63
regulation of protein modification by small protein conjugation or removal (GO:1903320)	3/20	0.0032724	0.0245889	0	0	11.5374	66.0198	ZMIZ1;HIF1A;TGFBR1
regulation of smooth muscle cell migration (GO:0014910)	3/20	0.0032724	0.0245889	0	0	11.5374	66.0198	LRP1;PDGFB;TRIB1
regulation of tissue remodeling (GO:0034103)	3/20	0.0032724	0.0245889	0	0	11.5374	66.0198	FLT4;IL2;RUNX1
mesoderm development (GO:0007498)	3/20	0.0032724	0.0245889	0	0	11.5374	66.0198	HES7;JAK2;TBX3
negative regulation of osteoclast differentiation (GO:0045671)	3/20	0.0032724	0.0245889	0	0	11.5374	66.0198	MAFB;FBXW7;FSTL3
negative regulation of telomere maintenance via telomerase (GO:0032211)	3/20	0.0032724	0.0245889	0	0	11.5374	66.0198	HNRNPU;POT1;HNRNPA1
protein-DNA complex subunit organization (GO:0071824)	2/6	0.00331755	0.0245889	0	0	32.6026	186.113	MYC;TCF4
regulation of DNA-dependent DNA replication initiation (GO:0030174)	2/6	0.00331755	0.0245889	0	0	32.6026	186.113	KAT7;WRNIP1
regulation of hyaluronan biosynthetic process (GO:1900125)	2/6	0.00331755	0.0245889	0	0	32.6026	186.113	CLTC;PDGFB
response to gonadotropin (GO:0034698)	2/6	0.00331755	0.0245889	0	0	32.6026	186.113	PAX8;WT1
striated muscle hypertrophy (GO:0014897)	2/6	0.00331755	0.0245889	0	0	32.6026	186.113	RYR2;TTN
negative regulation of erythrocyte differentiation (GO:0045647)	2/6	0.00331755	0.0245889	0	0	32.6026	186.113	MAFB;ZFP36L1
negative regulation of histone H3-K9 methylation (GO:0051573)	2/6	0.00331755	0.0245889	0	0	32.6026	186.113	SMARCB1;DNMT3B
positive regulation of activin receptor signaling pathway (GO:0032927)	2/6	0.00331755	0.0245889	0	0	32.6026	186.113	SMAD2;ACVR1B
positive regulation of gonad development (GO:1905941)	2/6	0.00331755	0.0245889	0	0	32.6026	186.113	WT1;SOX9
positive regulation of granulocyte differentiation (GO:0030854)	2/6	0.00331755	0.0245889	0	0	32.6026	186.113	LEF1;RUNX1
positive regulation of kidney development (GO:0090184)	2/6	0.00331755	0.0245889	0	0	32.6026	186.113	MYC;SOX9
positive regulation of male gonad development (GO:2000020)	2/6	0.00331755	0.0245889	0	0	32.6026	186.113	WT1;SOX9
prepulse inhibition (GO:0060134)	2/6	0.00331755	0.0245889	0	0	32.6026	186.113	PTEN;CTNNA2
protection from natural killer cell mediated cytotoxicity (GO:0042270)	2/6	0.00331755	0.0245889	0	0	32.6026	186.113	HLA-B;HLA-A
regulation of cell development (GO:0060284)	4/41	0.00340434	0.0250313	0	0	7.08432	40.2581	NOTCH2;HES7;HEY1;CTNNB1
epithelial cell migration (GO:0010631)	4/41	0.00340434	0.0250313	0	0	7.08432	40.2581	ZEB2;PIK3CA;KIT;ABL1
heart contraction (GO:0060047)	4/41	0.00340434	0.0250313	0	0	7.08432	40.2581	RYR2;PIK3CA;DMD;TTN
regulation of vesicle-mediated transport (GO:0060627)	6/96	0.00346689	0.0254238	0	0	4.38613	24.8452	RIMS2;MAP2K1;HIP1;MAP2K2;ABL1;TSC2
peptidyl-threonine modification (GO:0018210)	5/67	0.00351396	0.0257011	0	0	5.29561	29.9255	GSK3B;MAP2K1;CAMK2D;ACVR1B;TGFBR1
DNA metabolic process (GO:0006259)	11/277	0.00356718	0.0260216	0	0	2.74231	15.4556	BARD1;FEN1;SMARCB1;MSH2;RAD21;POLD1;PSME4;XPA;FANCA;POT1;MEN1
nervous system development (GO:0007399)	15/447	0.00366613	0.0266733	0	0	2.31449	12.9811	NOTCH2;RBFOX1;ZBTB16;ATN1;PTEN;INHBA;ARHGAP26;ACVR1B;TGFBR1;TBX3;ZEB2;PAX8;ERBB3;AXL;EP300
skeletal system morphogenesis (GO:0048705)	4/42	0.00371835	0.0269823	0	0	6.89754	38.5881	HOXA9;SOX11;TGFBR1;FGFR1
regulation of tyrosine phosphorylation of STAT protein (GO:0042509)	5/68	0.00374661	0.0270289	0	0	5.21129	29.115	FLT3;KIT;JAK2;IL6ST;IL2
regulation of cardiac muscle cell proliferation (GO:0060043)	3/21	0.00377525	0.0270289	0	0	10.8959	60.7914	PIM1;TGFBR1;RUNX1
positive regulation of transcription from RNA polymerase II promoter involved in cellular response to chemical stimulus (GO:1901522)	3/21	0.00377525	0.0270289	0	0	10.8959	60.7914	EP300;HIF1A;NFE2L2
positive regulation of transcription regulatory region DNA binding (GO:2000679)	3/21	0.00377525	0.0270289	0	0	10.8959	60.7914	RB1;FOXC1;EP300
protein localization to chromatin (GO:0071168)	3/21	0.00377525	0.0270289	0	0	10.8959	60.7914	MSH2;RAD21;ESR1
transcription by RNA polymerase II (GO:0006366)	12/320	0.00378326	0.0270289	0	0	2.58691	14.4276	NOTCH2;NCOR1;TAF15;TBL1XR1;RARA;CDK12;PAX5;DEK;CDK13;POU2F2;ESR1;NR3C2
generation of neurons (GO:0048699)	9/202	0.00386223	0.0275221	0	0	3.08294	17.1304	HES7;MAP2K1;HEY1;CTNNB1;PLXNB2;SOX11;RAC1;RUNX1;FGFR1
cellular response to decreased oxygen levels (GO:0036294)	5/69	0.00399009	0.0282878	0	0	5.1296	28.3356	MYC;TP53;HIF1A;CPEB2;ZFP36L1
positive regulation of MAP kinase activity (GO:0043406)	5/69	0.00399009	0.0282878	0	0	5.1296	28.3356	FLT3;KIT;PDGFB;EGFR;FGFR1
regulation of cell-substrate adhesion (GO:0010810)	4/43	0.00405143	0.0285765	0	0	6.72034	37.0202	PDGFB;PIK3CB;RAC1;JAK2
positive regulation of neuron differentiation (GO:0045666)	4/43	0.00405143	0.0285765	0	0	6.72034	37.0202	ZEB1;SOX11;TCF4;FGFR1
cellular response to light stimulus (GO:0071482)	5/70	0.00424467	0.0297612	0	0	5.05042	27.5859	CASP9;MYC;POLD1;EP300;TP53
kidney development (GO:0001822)	5/70	0.00424467	0.0297612	0	0	5.05042	27.5859	FOXC1;PAX8;WT1;ZBTB16;TGFBR1
DNA-templated transcription, initiation (GO:0006352)	8/168	0.0042516	0.0297612	0	0	3.3	18.0195	NOTCH2;NCOR1;TAF15;TBL1XR1;RARA;TFAM;ESR1;NR3C2
negative regulation of phosphate metabolic process (GO:0045936)	3/22	0.00432265	0.030031	0	0	10.3219	56.1913	CDKN2C;INHBA;TP53
negative regulation of protein dephosphorylation (GO:0035308)	3/22	0.00432265	0.030031	0	0	10.3219	56.1913	YWHAE;GSK3B;MFHAS1
proteasomal ubiquitin-independent protein catabolic process (GO:0010499)	3/22	0.00432265	0.030031	0	0	10.3219	56.1913	ENC1;PSME4;NFE2L2
homotypic cell-cell adhesion (GO:0034109)	4/44	0.00440411	0.0302933	0	0	6.552	35.546	GNAS;FLNA;PIK3CB;MYL12A
positive regulation of cell-matrix adhesion (GO:0001954)	4/44	0.00440411	0.0302933	0	0	6.552	35.546	GSK3B;ABL1;KDR;RAC1
positive regulation of mRNA catabolic process (GO:0061014)	4/44	0.00440411	0.0302933	0	0	6.552	35.546	GTPBP1;GIGYF2;ZFP36L2;ZFP36L1
positive regulation of stress fiber assembly (GO:0051496)	4/44	0.00440411	0.0302933	0	0	6.552	35.546	ARHGEF10;ABL1;RAC1;TGFBR1
regulation of G1/S transition of mitotic cell cycle (GO:2000045)	5/71	0.00451063	0.0305654	0	0	4.97365	26.8643	RB1;ANKRD17;CDKN2C;PTEN;EGFR
regulation of hematopoietic stem cell differentiation (GO:1902036)	5/71	0.00451063	0.0305654	0	0	4.97365	26.8643	LMO1;FOXC1;PSME4;ABL1;RUNX1
cellular response to gonadotropin stimulus (GO:0071371)	2/7	0.00459804	0.0305654	0	0	26.0808	140.37	PAX8;WT1
regulation of histone deacetylase activity (GO:1901725)	2/7	0.00459804	0.0305654	0	0	26.0808	140.37	KDM5A;CAMK2D
regulation of male gonad development (GO:2000018)	2/7	0.00459804	0.0305654	0	0	26.0808	140.37	WT1;SOX9
detection of muscle stretch (GO:0035995)	2/7	0.00459804	0.0305654	0	0	26.0808	140.37	CTNNB1;TTN
regulation of vascular associated smooth muscle cell differentiation (GO:1905063)	2/7	0.00459804	0.0305654	0	0	26.0808	140.37	KIT;PDGFB
skin morphogenesis (GO:0043589)	2/7	0.00459804	0.0305654	0	0	26.0808	140.37	COL1A1;ERRFI1
sphingosine-1-phosphate receptor signaling pathway (GO:0003376)	2/7	0.00459804	0.0305654	0	0	26.0808	140.37	PIK3CB;RAC1
nodal signaling pathway (GO:0038092)	2/7	0.00459804	0.0305654	0	0	26.0808	140.37	SMAD2;ACVR1B
positive regulation of helicase activity (GO:0051096)	2/7	0.00459804	0.0305654	0	0	26.0808	140.37	MSH2;POT1
positive regulation of histone H4 acetylation (GO:0090240)	2/7	0.00459804	0.0305654	0	0	26.0808	140.37	SMARCB1;KAT7
positive regulation of hormone metabolic process (GO:0032352)	2/7	0.00459804	0.0305654	0	0	26.0808	140.37	PAX8;HIF1A
positive regulation of RNA polymerase II transcription preinitiation complex assembly (GO:0045899)	2/7	0.00459804	0.0305654	0	0	26.0808	140.37	ESR1;TP53
intrinsic apoptotic signaling pathway (GO:0097193)	6/102	0.00467056	0.0308257	0	0	4.11074	22.0602	CASP9;BCL2L11;ABL1;TP53;PML;BCL2L1
positive regulation of cellular protein metabolic process (GO:0032270)	6/102	0.00467056	0.0308257	0	0	4.11074	22.0602	BCL3;PLXNB2;LARP4B;INHBA;VIM;EEF2
positive regulation of vasculature development (GO:1904018)	6/102	0.00467056	0.0308257	0	0	4.11074	22.0602	BTG1;PRKCB;KDR;PLCG1;HIF1A;RUNX1
regulation of receptor signaling pathway via JAK-STAT (GO:0046425)	4/45	0.00477691	0.0313782	0	0	6.39187	34.1579	BCL3;KIT;VHL;JAK2
protein deacetylation (GO:0006476)	4/45	0.00477691	0.0313782	0	0	6.39187	34.1579	TBL1XR1;FLNA;BAZ2A;TRERF1
response to ionizing radiation (GO:0010212)	5/72	0.00478825	0.0313783	0	0	4.89917	26.1693	MSH2;FANCD2;MYC;TP53;MEN1
cellular response to organonitrogen compound (GO:0071417)	6/103	0.0048977	0.0320199	0	0	4.06815	21.6385	GOLPH3;WT1;CTNNB1;SOX9;TSHR;ZFP36L1
antigen processing and presentation of exogenous peptide antigen via MHC class I, TAP-dependent (GO:0002479)	5/73	0.00507778	0.0329639	0	0	4.82687	25.4998	PSME4;HLA-B;HLA-C;HLA-A;B2M
regulation of Rho protein signal transduction (GO:0035023)	5/73	0.00507778	0.0329639	0	0	4.82687	25.4998	P2RY8;ITGA3;HEG1;ABL1;RAC1
negative regulation of cell adhesion (GO:0007162)	5/73	0.00507778	0.0329639	0	0	4.82687	25.4998	SPN;ERBB3;RASA1;PLXNB2;SNAI2
regulation of DNA metabolic process (GO:0051052)	4/46	0.00517033	0.0332533	0	0	6.23937	32.8491	MYC;KAT7;WRNIP1;IL7R
regulation of fibroblast proliferation (GO:0048145)	4/46	0.00517033	0.0332533	0	0	6.23937	32.8491	MYC;PDGFB;CTNNB1;TP53
erythrocyte differentiation (GO:0030218)	4/46	0.00517033	0.0332533	0	0	6.23937	32.8491	MFHAS1;KIT;INHBA;JAK2
positive regulation of response to stimulus (GO:0048584)	4/46	0.00517033	0.0332533	0	0	6.23937	32.8491	BCLAF1;MYC;FCGR2B;B2M
neuron differentiation (GO:0030182)	8/174	0.005241	0.0336297	0	0	3.17975	16.6976	FOXA1;MAP2K1;CTNNB1;SOX11;INHBA;PBX1;TGFBR1;RUNX1
DNA damage response, signal transduction by p53 class mediator (GO:0030330)	5/74	0.0053795	0.0344387	0	0	4.75668	24.8544	ATRX;BCL3;EP300;TP53;PML
regulation of cellular response to transforming growth factor beta stimulus (GO:1903844)	3/24	0.00555549	0.0349996	0	0	9.33792	48.4915	SMAD2;ITGA3;SOX11
regulation of keratinocyte proliferation (GO:0010837)	3/24	0.00555549	0.0349996	0	0	9.33792	48.4915	NOTCH2;SNAI2;ZFP36L1
inner ear morphogenesis (GO:0042472)	3/24	0.00555549	0.0349996	0	0	9.33792	48.4915	PAX8;HOXA1;SOX9
positive regulation of cellular response to transforming growth factor beta stimulus (GO:1903846)	3/24	0.00555549	0.0349996	0	0	9.33792	48.4915	ZEB2;EP300;MEN1
positive regulation of lamellipodium assembly (GO:0010592)	3/24	0.00555549	0.0349996	0	0	9.33792	48.4915	PIK3CA;PIK3R1;RAC1
positive regulation of transcription from RNA polymerase II promoter in response to stress (GO:0036003)	3/24	0.00555549	0.0349996	0	0	9.33792	48.4915	HIF1A;TP53;NFE2L2
positive regulation of transforming growth factor beta receptor signaling pathway (GO:0030511)	3/24	0.00555549	0.0349996	0	0	9.33792	48.4915	ZEB2;EP300;MEN1
histone deacetylation (GO:0016575)	4/47	0.00558487	0.0351049	0	0	6.09395	31.6136	ELK4;TBL1XR1;BAZ2A;TRERF1
small GTPase mediated signal transduction (GO:0007264)	6/106	0.00562785	0.0352855	0	0	3.9455	20.4378	RB1;USP8;KRAS;RAC1;TP53;RALGDS
transcription initiation from RNA polymerase II promoter (GO:0006367)	7/140	0.00563906	0.0352855	0	0	3.46677	17.9511	NOTCH2;NCOR1;TAF15;TBL1XR1;RARA;ESR1;NR3C2
regulation of hematopoietic progenitor cell differentiation (GO:1901532)	5/75	0.00569368	0.0353876	0	0	4.68849	24.232	LMO1;FOXC1;PSME4;ABL1;RUNX1
regulation of transcription from RNA polymerase II promoter in response to hypoxia (GO:0061418)	5/75	0.00569368	0.0353876	0	0	4.68849	24.232	PSME4;EP300;VHL;HIF1A;NFE2L2
positive regulation of T cell activation (GO:0050870)	5/75	0.00569368	0.0353876	0	0	4.68849	24.232	ZMIZ1;LCK;CD209;HLA-A;IL6ST
regulation of mitotic cell cycle (GO:0007346)	8/178	0.00599239	0.0364164	0	0	3.10429	15.8855	FOXA1;RB1;FOXC1;BTG1;CDC27;PSME4;HNRNPU;CDK13
regulation of translation (GO:0006417)	8/178	0.00599239	0.0364164	0	0	3.10429	15.8855	DDX6;BCL3;ENC1;PLXNB2;LARP4B;VIM;EEF2;GIGYF2
regulation of mitochondrion organization (GO:0010821)	4/48	0.00602102	0.0364164	0	0	5.95515	30.4457	GSK3B;GOLPH3;FBXW7;EP300
positive regulation of endocytosis (GO:0045807)	4/48	0.00602102	0.0364164	0	0	5.95515	30.4457	HIP1;LRP1;AXL;B2M
antigen processing and presentation of endogenous peptide antigen via MHC class I (GO:0019885)	2/8	0.00606939	0.0364164	0	0	21.7329	110.935	HLA-A;B2M
cardiac muscle hypertrophy (GO:0003300)	2/8	0.00606939	0.0364164	0	0	21.7329	110.935	RYR2;TTN
regulation of extent of cell growth (GO:0061387)	2/8	0.00606939	0.0364164	0	0	21.7329	110.935	GSK3B;ABL1
regulation of nitric oxide metabolic process (GO:0080164)	2/8	0.00606939	0.0364164	0	0	21.7329	110.935	RAC1;JAK2
regulation of osteoclast development (GO:2001204)	2/8	0.00606939	0.0364164	0	0	21.7329	110.935	NOTCH2;FBXW7
regulation of positive chemotaxis (GO:0050926)	2/8	0.00606939	0.0364164	0	0	21.7329	110.935	NTRK3;KDR
ER overload response (GO:0006983)	2/8	0.00606939	0.0364164	0	0	21.7329	110.935	GSK3B;TP53
excitatory synapse assembly (GO:1904861)	2/8	0.00606939	0.0364164	0	0	21.7329	110.935	PTEN;PLXNB2
internal protein amino acid acetylation (GO:0006475)	2/8	0.00606939	0.0364164	0	0	21.7329	110.935	EP300;KAT7
kidney epithelium development (GO:0072073)	2/8	0.00606939	0.0364164	0	0	21.7329	110.935	PAX8;WT1
thyroid gland development (GO:0030878)	2/8	0.00606939	0.0364164	0	0	21.7329	110.935	PAX8;NKX2-1
phosphatidylinositol-3-phosphate biosynthetic process (GO:0036092)	2/8	0.00606939	0.0364164	0	0	21.7329	110.935	PIK3CA;PIK3CB
Ras protein signal transduction (GO:0007265)	7/142	0.00608446	0.0364279	0	0	3.41506	17.4237	RB1;USP8;CDC42EP3;KRAS;RAC1;TP53;RALGDS
regulation of cardiac muscle cell action potential (GO:0098901)	3/25	0.0062429	0.0371359	0	0	8.91302	45.2452	RYR2;CAMK2D;CACNA1C
positive regulation of DNA-templated transcription, elongation (GO:0032786)	3/25	0.0062429	0.0371359	0	0	8.91302	45.2452	KAT7;CDK12;CDK13
positive regulation of vascular endothelial growth factor production (GO:0010575)	3/25	0.0062429	0.0371359	0	0	8.91302	45.2452	FLT4;IL6ST;HIF1A
negative regulation of DNA-binding transcription factor activity (GO:0043433)	7/143	0.00631675	0.0374947	0	0	3.38978	17.1677	RB1;PIM1;FLNA;TRIB1;NFKBIE;ESR1;MEN1
extracellular matrix organization (GO:0030198)	11/300	0.00642867	0.0380775	0	0	2.52107	12.7238	COL1A1;SPARC;COL4A1;ITGA3;COL11A1;KDR;PDGFB;SERPINH1;LCP1;TGFBR1;PLEC
regulation of stress-activated MAPK cascade (GO:0032872)	4/49	0.00647925	0.0382953	0	0	5.82252	29.3405	MAP2K1;MAP2K2;MYC;EGFR
antigen processing and presentation of exogenous peptide antigen via MHC class I (GO:0042590)	5/78	0.00671357	0.0394726	0	0	4.49512	22.4919	PSME4;HLA-B;HLA-C;HLA-A;B2M
negative regulation of blood vessel morphogenesis (GO:2000181)	5/78	0.00671357	0.0394726	0	0	4.49512	22.4919	FOXC1;SPARC;CTNNB1;SPRY2;PML
response to tumor necrosis factor (GO:0034612)	6/110	0.00672116	0.0394726	0	0	3.79298	18.9744	MAP2K7;AFF3;JAK2;ZFP36L2;ZFP36L1;NFE2L2
regulation of cellular component movement (GO:0051270)	4/50	0.00696003	0.0401355	0	0	5.69565	28.2936	ERBB3;ABL1;TGFBR1;EGFR
regulation of generation of precursor metabolites and energy (GO:0043467)	4/50	0.00696003	0.0401355	0	0	5.69565	28.2936	PRDM16;EP300;HIF1A;ZBTB7A
regulation of protein insertion into mitochondrial membrane involved in apoptotic signaling pathway (GO:1900739)	3/26	0.00697883	0.0401355	0	0	8.52506	42.3259	YWHAE;TP53;TP63
regulation of regulatory T cell differentiation (GO:0045589)	3/26	0.00697883	0.0401355	0	0	8.52506	42.3259	FANCA;IL2;RUNX1
regulation of telomere maintenance (GO:0032204)	3/26	0.00697883	0.0401355	0	0	8.52506	42.3259	MYC;ATRX;PML
histone lysine demethylation (GO:0070076)	3/26	0.00697883	0.0401355	0	0	8.52506	42.3259	KDM5A;KDM2B;JMJD1C
lamellipodium assembly (GO:0030032)	3/26	0.00697883	0.0401355	0	0	8.52506	42.3259	GOLPH3;KIT;RAC1
negative regulation of cell development (GO:0010721)	3/26	0.00697883	0.0401355	0	0	8.52506	42.3259	GSK3B;FBXW7;B2M
negative regulation of telomere maintenance via telomere lengthening (GO:1904357)	3/26	0.00697883	0.0401355	0	0	8.52506	42.3259	HNRNPU;POT1;HNRNPA1
positive regulation of protein insertion into mitochondrial membrane involved in apoptotic signaling pathway (GO:1900740)	3/26	0.00697883	0.0401355	0	0	8.52506	42.3259	YWHAE;TP53;TP63
regulation of mRNA stability (GO:0043488)	7/146	0.00705337	0.0404802	0	0	3.31611	16.4288	TAF15;PSME4;HNRNPU;VIM;GIGYF2;ZFP36L2;ZFP36L1
phosphatidylinositol metabolic process (GO:0046488)	6/112	0.00732207	0.0419355	0	0	3.72103	18.2958	PIK3CA;PTEN;PIK3R1;PLCG1;PIK3CB;MTMR4
positive regulation of cell adhesion (GO:0045785)	5/80	0.00746058	0.0423101	0	0	4.3748	21.4283	ZFHX3;PDGFB;RAC1;JAK2;FSTL3
regulation of axonogenesis (GO:0050770)	4/51	0.0074638	0.0423101	0	0	5.57418	27.3006	GSK3B;PTEN;PLXNB2;RTN4
inositol lipid-mediated signaling (GO:0048017)	4/51	0.0074638	0.0423101	0	0	5.57418	27.3006	PIK3CA;PIK3CB;PIK3R1;FGFR1
negative regulation of transport (GO:0051051)	4/51	0.0074638	0.0423101	0	0	5.57418	27.3006	ERBB3;PTEN;SNX33;FCGR2B
positive regulation of fat cell differentiation (GO:0045600)	4/51	0.0074638	0.0423101	0	0	5.57418	27.3006	ZBTB16;PIM1;HNRNPU;ZFP36L1
positive regulation of intracellular protein transport (GO:0090316)	7/148	0.00757864	0.0424497	0	0	3.26874	15.9594	YWHAE;GSK3B;FBXW7;FLNA;PIK3R1;TP53;TP63
actin-mediated cell contraction (GO:0070252)	2/9	0.00772553	0.0424497	0	0	18.6272	90.5885	CAMK2D;PIK3CA
anoikis (GO:0043276)	2/9	0.00772553	0.0424497	0	0	18.6272	90.5885	PIK3CA;TSC2
regulation of endothelial cell differentiation (GO:0045601)	2/9	0.00772553	0.0424497	0	0	18.6272	90.5885	BTG1;ZEB1
regulation of histone H4 acetylation (GO:0090239)	2/9	0.00772553	0.0424497	0	0	18.6272	90.5885	SMARCB1;KAT7
regulation of interleukin-23 production (GO:0032667)	2/9	0.00772553	0.0424497	0	0	18.6272	90.5885	RAC1;MYD88
detection of mechanical stimulus involved in sensory perception of sound (GO:0050910)	2/9	0.00772553	0.0424497	0	0	18.6272	90.5885	COL11A1;KIT
regulation of nephron tubule epithelial cell differentiation (GO:0072182)	2/9	0.00772553	0.0424497	0	0	18.6272	90.5885	PAX8;CTNNB1
embryonic forelimb morphogenesis (GO:0035115)	2/9	0.00772553	0.0424497	0	0	18.6272	90.5885	CACNA1C;TBX3
negative regulation of biomineralization (GO:0110150)	2/9	0.00772553	0.0424497	0	0	18.6272	90.5885	HEY1;SOX9
phosphorylation of RNA polymerase II C-terminal domain (GO:0070816)	2/9	0.00772553	0.0424497	0	0	18.6272	90.5885	CDK12;CDK13
positive regulation of CD8-positive, alpha-beta T cell activation (GO:2001187)	2/9	0.00772553	0.0424497	0	0	18.6272	90.5885	HLA-A;RUNX1
regulation of cardiac muscle cell contraction (GO:0086004)	3/27	0.00776407	0.0424497	0	0	8.16944	39.6892	RYR2;CAMK2D;CACNA1C
cellular senescence (GO:0090398)	3/27	0.00776407	0.0424497	0	0	8.16944	39.6892	MAP2K1;PML;TBX3
regulation of transcription elongation from RNA polymerase II promoter (GO:0034243)	3/27	0.00776407	0.0424497	0	0	8.16944	39.6892	HNRNPU;CDK12;CDK13
regulation of vascular endothelial growth factor production (GO:0010574)	3/27	0.00776407	0.0424497	0	0	8.16944	39.6892	FLT4;IL6ST;HIF1A
positive regulation of erythrocyte differentiation (GO:0045648)	3/27	0.00776407	0.0424497	0	0	8.16944	39.6892	INHBA;ACVR1B;HIF1A
positive regulation of muscle cell differentiation (GO:0051149)	3/27	0.00776407	0.0424497	0	0	8.16944	39.6892	ABL1;CTNNB1;CTNNA2
positive regulation of cellular amide metabolic process (GO:0034250)	5/81	0.00785497	0.0428621	0	0	4.31702	20.9229	BCL3;PLXNB2;LARP4B;VIM;EEF2
cellular response to transforming growth factor beta stimulus (GO:0071560)	6/114	0.00796088	0.0431795	0	0	3.65175	17.6497	SMAD2;ZMIZ1;SOX9;ZFP36L2;TGFBR1;ZFP36L1
positive regulation of cellular component organization (GO:0051130)	6/114	0.00796088	0.0431795	0	0	3.65175	17.6497	RB1;GSK3B;BCL2L11;LRP1;TGFBR1;RUNX1
cartilage development (GO:0051216)	4/52	0.00799101	0.0431795	0	0	5.45778	26.358	NFIB;ZBTB16;SOX9;RUNX1
positive regulation of protein localization to cell periphery (GO:1904377)	4/52	0.00799101	0.0431795	0	0	5.45778	26.358	LRP1;ITGA3;PIK3R1;EGFR
positive regulation of protein localization to plasma membrane (GO:1903078)	4/52	0.00799101	0.0431795	0	0	5.45778	26.358	LRP1;ITGA3;PIK3R1;EGFR
cellular response to organic cyclic compound (GO:0071407)	7/150	0.0081323	0.0438575	0	0	3.22269	15.5073	GOLPH3;WT1;PDGFB;CTNNB1;ESR1;EGFR;ZFP36L1
regulation of cyclin-dependent protein serine/threonine kinase activity (GO:0000079)	5/82	0.00826362	0.0443929	0	0	4.26074	20.434	CDKN2C;PTEN;PDGFB;EGFR;MEN1
positive regulation of cytoskeleton organization (GO:0051495)	5/82	0.00826362	0.0443929	0	0	4.26074	20.434	VASP;NTRK3;CDC42EP3;ABL1;PFN1
positive regulation of macroautophagy (GO:0016239)	4/53	0.00854208	0.0458001	0	0	5.34612	25.4622	SESN1;KDR;TSC2;PAFAH1B2
regulation of B cell activation (GO:0050864)	3/28	0.00859935	0.0458411	0	0	7.84226	37.2983	FCGR2B;ZFP36L2;ZFP36L1
ventricular septum morphogenesis (GO:0060412)	3/28	0.00859935	0.0458411	0	0	7.84226	37.2983	HEY1;SOX11;TGFBR1
positive regulation of phosphatidylinositol 3-kinase activity (GO:0043552)	3/28	0.00859935	0.0458411	0	0	7.84226	37.2983	FLT3;KIT;PDGFB
positive regulation of angiogenesis (GO:0045766)	6/116	0.00863884	0.0459633	0	0	3.58499	17.034	BTG1;PRKCB;KDR;PLCG1;HIF1A;RUNX1
positive regulation of plasma membrane bounded cell projection assembly (GO:0120034)	5/83	0.00868678	0.0461298	0	0	4.2059	19.961	PIK3CA;CDC42EP3;RAC1;PIK3R1;PFN1
regulation of focal adhesion assembly (GO:0051893)	4/54	0.00911744	0.0482319	0	0	5.23893	24.6102	PTEN;KDR;ABL1;RAC1
striated muscle contraction (GO:0006941)	4/54	0.00911744	0.0482319	0	0	5.23893	24.6102	RYR2;PIK3CA;DMD;TTN
regulation of cellular response to stress (GO:0080135)	6/118	0.00935724	0.0490741	0	0	3.52061	16.4469	YWHAE;CASP9;GSK3B;CAMK2D;ABL1;EP300
regulation of DNA biosynthetic process (GO:2000278)	3/29	0.00948532	0.0490741	0	0	7.54025	35.1226	MYC;PDGFB;POT1
regulation of ubiquitin-protein transferase activity (GO:0051438)	3/29	0.00948532	0.0490741	0	0	7.54025	35.1226	FBXW7;ARRDC3;ABL1
negative regulation of interferon-gamma production (GO:0032689)	3/29	0.00948532	0.0490741	0	0	7.54025	35.1226	AXL;RARA;INHBA
regulation of DNA methylation (GO:0044030)	2/10	0.00956055	0.0490741	0	0	16.298	75.7876	WT1;MYC
regulation of RNA polymerase II transcription preinitiation complex assembly (GO:0045898)	2/10	0.00956055	0.0490741	0	0	16.298	75.7876	ESR1;TP53
forelimb morphogenesis (GO:0035136)	2/10	0.00956055	0.0490741	0	0	16.298	75.7876	CACNA1C;TBX3
lipoprotein transport (GO:0042953)	2/10	0.00956055	0.0490741	0	0	16.298	75.7876	LRP1;PRKCB
mesenchymal to epithelial transition (GO:0060231)	2/10	0.00956055	0.0490741	0	0	16.298	75.7876	PAX8;WT1
UV protection (GO:0009650)	2/10	0.00956055	0.0490741	0	0	16.298	75.7876	FEN1;XPA
morphogenesis of an epithelial sheet (GO:0002011)	2/10	0.00956055	0.0490741	0	0	16.298	75.7876	SOX11;ARHGAP12
negative regulation of phosphatidylinositol 3-kinase signaling (GO:0014067)	2/10	0.00956055	0.0490741	0	0	16.298	75.7876	PTEN;TSC2
negative regulation of vascular endothelial growth factor signaling pathway (GO:1900747)	2/10	0.00956055	0.0490741	0	0	16.298	75.7876	SPRY2;PIK3CB
peptidyl-lysine acetylation (GO:0018394)	2/10	0.00956055	0.0490741	0	0	16.298	75.7876	EP300;KAT7
positive regulation of mesenchymal cell proliferation (GO:0002053)	2/10	0.00956055	0.0490741	0	0	16.298	75.7876	MYC;SOX9
positive regulation of vascular endothelial growth factor receptor signaling pathway (GO:0030949)	2/10	0.00956055	0.0490741	0	0	16.298	75.7876	PRKCB;HIF1A
G1/S transition of mitotic cell cycle (GO:0000082)	5/85	0.00957759	0.0490741	0	0	4.10033	19.0597	RB1;CDKN2C;MYC;INHBA;ACVR1B
glycoprotein metabolic process (GO:0009100)	4/55	0.00971747	0.0496989	0	0	5.13595	23.7991	GOLPH3;MAN1A2;MAN1A1;HIF1A
regulation of signal transduction by p53 class mediator (GO:1901796)	7/156	0.00997228	0.0508146	0	0	3.09197	14.2476	BARD1;TAF15;EP300;PRDM1;TP53;TP63;PML
peptidyl-serine phosphorylation (GO:0018105)	7/156	0.00997228	0.0508146	0	0	3.09197	14.2476	GSK3B;CAMK2D;MAP2K2;PRKCB;AKT3;PDGFB;TGFBR1
sensory organ development (GO:0007423)	4/56	0.0103426	0.0523395	0	0	5.03692	23.0262	FOXC1;MAFB;PAX8;PBX1
positive regulation of establishment of protein localization to mitochondrion (GO:1903749)	4/56	0.0103426	0.0523395	0	0	5.03692	23.0262	YWHAE;FBXW7;TP53;TP63
artery morphogenesis (GO:0048844)	3/30	0.0104226	0.0523395	0	0	7.26061	33.1358	LRP1;HOXA1;TGFBR1
cardiac muscle cell action potential (GO:0086001)	3/30	0.0104226	0.0523395	0	0	7.26061	33.1358	YWHAE;DMD;CACNA1C
morphogenesis of an epithelium (GO:0002009)	3/30	0.0104226	0.0523395	0	0	7.26061	33.1358	KDM2B;SOX9;ARHGAP12
plasma membrane invagination (GO:0099024)	3/30	0.0104226	0.0523395	0	0	7.26061	33.1358	SNX33;FCGR2B;ARHGAP12
positive regulation of lipid kinase activity (GO:0090218)	3/30	0.0104226	0.0523395	0	0	7.26061	33.1358	FLT3;KIT;PDGFB
primary neural tube formation (GO:0014020)	3/30	0.0104226	0.0523395	0	0	7.26061	33.1358	VASP;TSC2;PLXNB2
renal system development (GO:0072001)	4/57	0.0109931	0.0551048	0	0	4.94164	22.2892	FOXC1;PAX8;WT1;TGFBR1
sensory perception of mechanical stimulus (GO:0050954)	5/88	0.0110286	0.0551829	0	0	3.95153	17.8106	COL1A1;COL11A1;PAX3;SNAI2;HOXA1
cellular response to organic substance (GO:0071310)	6/123	0.0113382	0.0552902	0	0	3.3693	15.093	FLT3;LEF1;PDGFB;CTNNB1;ACVR1B;TGFBR1
embryonic skeletal system morphogenesis (GO:0048704)	3/31	0.0114117	0.0552902	0	0	7.00095	31.3161	HOXA9;SOX11;TGFBR1
tube closure (GO:0060606)	3/31	0.0114117	0.0552902	0	0	7.00095	31.3161	VASP;TSC2;PLXNB2
positive regulation of ubiquitin-protein transferase activity (GO:0051443)	3/31	0.0114117	0.0552902	0	0	7.00095	31.3161	FBXW7;ARRDC3;PTEN
axonogenesis (GO:0007409)	9/240	0.0114434	0.0552902	0	0	2.57077	11.4922	VASP;NOTCH2;KLF7;PIK3CA;PTEN;PIK3R1;PLCG1;CTNNA2;PIK3CB
B cell mediated immunity (GO:0019724)	2/11	0.0115687	0.0552902	0	0	14.4864	64.6014	MSH2;FCGR2B
regulation of cytoplasmic transport (GO:1903649)	2/11	0.0115687	0.0552902	0	0	14.4864	64.6014	MAP2K1;MAP2K2
regulation of histone exchange (GO:1900049)	2/11	0.0115687	0.0552902	0	0	14.4864	64.6014	ATRX;POT1
regulation of lipid kinase activity (GO:0043550)	2/11	0.0115687	0.0552902	0	0	14.4864	64.6014	RB1;PIK3R1
regulation of mesenchymal cell proliferation (GO:0010464)	2/11	0.0115687	0.0552902	0	0	14.4864	64.6014	MYC;SOX9
regulation of mRNA 3'-end processing (GO:0031440)	2/11	0.0115687	0.0552902	0	0	14.4864	64.6014	BARD1;ZFP36L1
regulation of phospholipase activity (GO:0010517)	2/11	0.0115687	0.0552902	0	0	14.4864	64.6014	LRP1;FGFR1
regulation of stress-activated protein kinase signaling cascade (GO:0070302)	2/11	0.0115687	0.0552902	0	0	14.4864	64.6014	MAP2K1;MAP2K2
hematopoietic stem cell proliferation (GO:0071425)	2/11	0.0115687	0.0552902	0	0	14.4864	64.6014	MECOM;RUNX1
response to hydroxyurea (GO:0072710)	2/11	0.0115687	0.0552902	0	0	14.4864	64.6014	ATRX;KAT7
response to sterol (GO:0036314)	2/11	0.0115687	0.0552902	0	0	14.4864	64.6014	SMAD2;TGFBR1
interleukin-35-mediated signaling pathway (GO:0070757)	2/11	0.0115687	0.0552902	0	0	14.4864	64.6014	IL6ST;JAK2
lipoprotein localization (GO:0044872)	2/11	0.0115687	0.0552902	0	0	14.4864	64.6014	LRP1;PRKCB
mesonephros development (GO:0001823)	2/11	0.0115687	0.0552902	0	0	14.4864	64.6014	PAX8;ZBTB16
negative regulation of oxidative stress-induced neuron death (GO:1903204)	2/11	0.0115687	0.0552902	0	0	14.4864	64.6014	NONO;HIF1A
negative regulation of protein localization to cell surface (GO:2000009)	2/11	0.0115687	0.0552902	0	0	14.4864	64.6014	LEPROTL1;SNX33
negative regulation of receptor signaling pathway via STAT (GO:1904893)	2/11	0.0115687	0.0552902	0	0	14.4864	64.6014	BCL3;VHL
positive regulation of chondrocyte differentiation (GO:0032332)	2/11	0.0115687	0.0552902	0	0	14.4864	64.6014	ZBTB16;SOX9
positive regulation of histone exchange (GO:1900051)	2/11	0.0115687	0.0552902	0	0	14.4864	64.6014	ATRX;POT1
positive regulation of nitric-oxide synthase biosynthetic process (GO:0051770)	2/11	0.0115687	0.0552902	0	0	14.4864	64.6014	KDR;JAK2
positive regulation of transcription elongation from RNA polymerase II promoter (GO:0032968)	2/11	0.0115687	0.0552902	0	0	14.4864	64.6014	CDK12;CDK13
eye development (GO:0001654)	4/58	0.0116695	0.0554851	0	0	4.84988	21.5857	FOXC1;WT1;CACNA1C;PBX1
positive regulation of mitochondrion organization (GO:0010822)	4/58	0.0116695	0.0554851	0	0	4.84988	21.5857	GSK3B;BCL2L11;KDR;TP53
positive regulation of mitotic cell cycle phase transition (GO:1901992)	4/58	0.0116695	0.0554851	0	0	4.84988	21.5857	RB1;ANKRD17;CDC27;EGFR
non-canonical Wnt signaling pathway (GO:0035567)	6/124	0.0117673	0.0558546	0	0	3.34058	14.8403	PSME4;CLTC;LEF1;CTNNB1;RAC1;PFN1
regulation of mRNA splicing, via spliceosome (GO:0048024)	5/90	0.0120752	0.0571201	0	0	3.85815	17.0399	DDX17;RBFOX1;HNRNPU;HNRNPA1;ZBTB7A
negative regulation of protein kinase activity (GO:0006469)	5/90	0.0120752	0.0571201	0	0	3.85815	17.0399	RB1;GNAQ;ABL1;TSC2;TRIB1
cellular response to oxidative stress (GO:0034599)	6/125	0.0122078	0.0576491	0	0	3.31233	14.5931	ABL1;TP53;HIF1A;CPEB2;EGFR;NFE2L2
regulation of intracellular estrogen receptor signaling pathway (GO:0033146)	3/32	0.012453	0.0583103	0	0	6.75919	29.6444	FOXA1;ESR1;RUNX1
chondrocyte differentiation (GO:0002062)	3/32	0.012453	0.0583103	0	0	6.75919	29.6444	NFIB;SOX9;RUNX1
modulation by host of symbiont process (GO:0051851)	3/32	0.012453	0.0583103	0	0	6.75919	29.6444	SMARCB1;LEF1;EP300
positive regulation of lamellipodium organization (GO:1902745)	3/32	0.012453	0.0583103	0	0	6.75919	29.6444	PIK3CA;PIK3R1;RAC1
positive regulation of telomere maintenance (GO:0032206)	3/32	0.012453	0.0583103	0	0	6.75919	29.6444	ATRX;MAP2K7;PML
regulation of actin cytoskeleton organization (GO:0032956)	5/91	0.0126229	0.0589069	0	0	3.8131	16.6718	NOTCH2;PIK3CA;LRP1;ABL1;RAC1
positive regulation of supramolecular fiber organization (GO:1902905)	5/91	0.0126229	0.0589069	0	0	3.8131	16.6718	RB1;VASP;CDC42EP3;RAC1;PFN1
regulation of peptidyl-tyrosine phosphorylation (GO:0050730)	5/92	0.0131872	0.0613337	0	0	3.76908	16.3145	PDGFB;ABL1;JAK2;TP53;EGFR
T cell activation (GO:0042110)	5/92	0.0131872	0.0613337	0	0	3.76908	16.3145	ITK;LCK;KIT;LCP1;IL2
apoptotic cell clearance (GO:0043277)	3/33	0.013547	0.0613596	0	0	6.53355	28.1047	LRP1;RARA;RAC1
regulation of protein localization to cell surface (GO:2000008)	3/33	0.013547	0.0613596	0	0	6.53355	28.1047	LEPROTL1;CTNNB1;SNX33
signal transduction by p53 class mediator (GO:0072331)	3/33	0.013547	0.0613596	0	0	6.53355	28.1047	ATRX;BCL3;TP53
vasculogenesis (GO:0001570)	3/33	0.013547	0.0613596	0	0	6.53355	28.1047	WT1;RASA1;KDR
negative regulation of JNK cascade (GO:0046329)	3/33	0.013547	0.0613596	0	0	6.53355	28.1047	NCOR1;MECOM;MEN1
positive regulation of cytokine production involved in immune response (GO:0002720)	3/33	0.013547	0.0613596	0	0	6.53355	28.1047	KIT;HLA-A;B2M
actin crosslink formation (GO:0051764)	2/12	0.0137442	0.0613596	0	0	13.0371	55.8918	FLNA;LCP1
brain morphogenesis (GO:0048854)	2/12	0.0137442	0.0613596	0	0	13.0371	55.8918	PTEN;CTNNA2
regulation of dendritic cell differentiation (GO:2001198)	2/12	0.0137442	0.0613596	0	0	13.0371	55.8918	HLA-B;FCGR2B
regulation of DNA-dependent DNA replication (GO:0090329)	2/12	0.0137442	0.0613596	0	0	13.0371	55.8918	KAT7;WRNIP1
cellular response to growth hormone stimulus (GO:0071378)	2/12	0.0137442	0.0613596	0	0	13.0371	55.8918	PIK3R1;JAK2
regulation of histone H3-K9 methylation (GO:0051570)	2/12	0.0137442	0.0613596	0	0	13.0371	55.8918	ATRX;DNMT3B
cochlea morphogenesis (GO:0090103)	2/12	0.0137442	0.0613596	0	0	13.0371	55.8918	HOXA1;SOX9
regulation of ventricular cardiac muscle cell action potential (GO:0098911)	2/12	0.0137442	0.0613596	0	0	13.0371	55.8918	RYR2;CACNA1C
mesoderm morphogenesis (GO:0048332)	2/12	0.0137442	0.0613596	0	0	13.0371	55.8918	SMAD2;TBX3
urogenital system development (GO:0001655)	2/12	0.0137442	0.0613596	0	0	13.0371	55.8918	PAX8;SOX9
negative regulation of cellular response to vascular endothelial growth factor stimulus (GO:1902548)	2/12	0.0137442	0.0613596	0	0	13.0371	55.8918	SPRY2;PIK3CB
negative regulation of gene silencing by miRNA (GO:0060965)	2/12	0.0137442	0.0613596	0	0	13.0371	55.8918	NCOR1;ESR1
negative regulation of production of miRNAs involved in gene silencing by miRNA (GO:1903799)	2/12	0.0137442	0.0613596	0	0	13.0371	55.8918	NCOR1;ESR1
positive regulation of branching involved in ureteric bud morphogenesis (GO:0090190)	2/12	0.0137442	0.0613596	0	0	13.0371	55.8918	PAX8;SOX9
positive regulation of endoplasmic reticulum unfolded protein response (GO:1900103)	2/12	0.0137442	0.0613596	0	0	13.0371	55.8918	BCL2L11;PIK3R1
positive regulation of metaphase/anaphase transition of cell cycle (GO:1902101)	2/12	0.0137442	0.0613596	0	0	13.0371	55.8918	RB1;CDC27
positive regulation of mitotic metaphase/anaphase transition (GO:0045842)	2/12	0.0137442	0.0613596	0	0	13.0371	55.8918	RB1;CDC27
positive regulation of mitotic sister chromatid separation (GO:1901970)	2/12	0.0137442	0.0613596	0	0	13.0371	55.8918	RB1;CDC27
regulation of epithelial cell proliferation (GO:0050678)	5/93	0.0137683	0.0613596	0	0	3.72606	15.9676	MYC;SOX9;B2M;EGFR;ZFP36L1
positive regulation of peptidyl-serine phosphorylation (GO:0033138)	5/93	0.0137683	0.0613596	0	0	3.72606	15.9676	NTRK3;MTCP1;SPRY2;BRAF;EGFR
negative regulation of response to stimulus (GO:0048585)	4/61	0.0138569	0.0616554	0	0	4.59392	19.6572	KLF7;ERBB3;AKT3;FCGR2B
negative regulation of MAPK cascade (GO:0043409)	5/94	0.0143664	0.0638198	0	0	3.684	15.6307	MYC;PTEN;SPRY2;PIK3CB;DUSP7
positive regulation of canonical Wnt signaling pathway (GO:0090263)	6/130	0.0145851	0.0646877	0	0	3.17796	13.4356	COL1A1;USP8;ZEB2;TBL1XR1;PSME4;EGFR
regulation of lamellipodium assembly (GO:0010591)	3/34	0.0146941	0.0649633	0	0	6.32247	26.6828	PIK3CA;PIK3R1;RAC1
epithelial tube morphogenesis (GO:0060562)	3/34	0.0146941	0.0649633	0	0	6.32247	26.6828	RYR2;COL4A1;CTNNB1
cellular response to amyloid-beta (GO:1904646)	3/35	0.0158945	0.0689001	0	0	6.12458	25.3667	GSK3B;LRP1;FCGR2B
regulation of muscle cell differentiation (GO:0051147)	3/35	0.0158945	0.0689001	0	0	6.12458	25.3667	ABL1;CTNNB1;CTNNA2
embryonic skeletal system development (GO:0048706)	3/35	0.0158945	0.0689001	0	0	6.12458	25.3667	COL1A1;HOXA9;SOX11
regulation of protein polymerization (GO:0032271)	3/35	0.0158945	0.0689001	0	0	6.12458	25.3667	RASA1;ABL1;PFN1
respiratory system development (GO:0060541)	3/35	0.0158945	0.0689001	0	0	6.12458	25.3667	ITGA3;WT1;NKX2-1
response to estrogen (GO:0043627)	3/35	0.0158945	0.0689001	0	0	6.12458	25.3667	RARA;EP300;ESR1
semaphorin-plexin signaling pathway (GO:0071526)	3/35	0.0158945	0.0689001	0	0	6.12458	25.3667	FLNA;PLXNB2;RAC1
negative regulation of cell cycle G1/S phase transition (GO:1902807)	3/35	0.0158945	0.0689001	0	0	6.12458	25.3667	RB1;CDKN2C;PTEN
negative regulation of neurogenesis (GO:0050768)	3/35	0.0158945	0.0689001	0	0	6.12458	25.3667	PTEN;B2M;RTN4
negative regulation of Ras protein signal transduction (GO:0046580)	3/35	0.0158945	0.0689001	0	0	6.12458	25.3667	ITGA3;HEG1;SPRY2
regulation of antigen receptor-mediated signaling pathway (GO:0050854)	2/13	0.0160817	0.0689001	0	0	11.8513	48.9467	PAX5;RUNX1
regulation of interleukin-5 production (GO:0032674)	2/13	0.0160817	0.0689001	0	0	11.8513	48.9467	LEF1;RARA
cytoplasmic sequestering of protein (GO:0051220)	2/13	0.0160817	0.0689001	0	0	11.8513	48.9467	FLNA;NFKBIE
embryonic hemopoiesis (GO:0035162)	2/13	0.0160817	0.0689001	0	0	11.8513	48.9467	KIT;KDR
regulation of receptor signaling pathway via STAT (GO:1904892)	2/13	0.0160817	0.0689001	0	0	11.8513	48.9467	IL7R;JAK2
relaxation of cardiac muscle (GO:0055119)	2/13	0.0160817	0.0689001	0	0	11.8513	48.9467	CAMK2D;PIK3CA
response to iron ion (GO:0010039)	2/13	0.0160817	0.0689001	0	0	11.8513	48.9467	HIF1A;B2M
mature B cell differentiation involved in immune response (GO:0002313)	2/13	0.0160817	0.0689001	0	0	11.8513	48.9467	NOTCH2;FCGR2B
negative regulation of myoblast differentiation (GO:0045662)	2/13	0.0160817	0.0689001	0	0	11.8513	48.9467	SOX9;TBX3
negative regulation of stem cell differentiation (GO:2000737)	2/13	0.0160817	0.0689001	0	0	11.8513	48.9467	HNRNPU;ZFP36L2
regulation of cell adhesion (GO:0030155)	6/133	0.0161565	0.0690074	0	0	3.10242	12.7988	SPN;ZFHX3;ERBB3;RASA1;ABL1;PLXNB2
regulation of cell motility (GO:2000145)	6/133	0.0161565	0.0690074	0	0	3.10242	12.7988	ERBB3;ABL1;PLXNB2;FLNA;RAC1;EGFR
positive regulation of cold-induced thermogenesis (GO:0120162)	5/97	0.0162646	0.0693573	0	0	3.56333	14.6765	FH;PRDM16;GNAS;JAK2;TSHR
regulation of extrinsic apoptotic signaling pathway (GO:2001236)	4/64	0.0162885	0.0693573	0	0	4.36356	17.9661	BCL2L12;TGFBR1;PML;FGFR1
positive regulation of protein modification process (GO:0031401)	8/214	0.0169299	0.0717232	0	0	2.55707	10.4295	FLT4;NTRK3;KDR;ABL1;KRAS;SOX9;RAC1;EGFR
regulation of neuron apoptotic process (GO:0043523)	5/98	0.0169327	0.0717232	0	0	3.52483	14.3761	KDM2B;MSH2;ERBB3;RASA1;CTNNB1
negative regulation of neuron death (GO:1901215)	5/98	0.0169327	0.0717232	0	0	3.52483	14.3761	GSK3B;KDM2B;MSH2;ERBB3;RASA1
regulation of androgen receptor signaling pathway (GO:0060765)	3/36	0.0171484	0.0717232	0	0	5.93869	24.1458	NCOR1;EP300;ZBTB7A
dendrite morphogenesis (GO:0048813)	3/36	0.0171484	0.0717232	0	0	5.93869	24.1458	KLF7;PTEN;CTNNA2
regulation of ossification (GO:0030278)	3/36	0.0171484	0.0717232	0	0	5.93869	24.1458	ZBTB16;SOX11;SOX9
positive regulation of mitotic nuclear division (GO:0045840)	3/36	0.0171484	0.0717232	0	0	5.93869	24.1458	RB1;CDC27;PDGFB
positive regulation of myeloid leukocyte differentiation (GO:0002763)	3/36	0.0171484	0.0717232	0	0	5.93869	24.1458	LEF1;ZFP36L1;RUNX1
positive regulation of substrate adhesion-dependent cell spreading (GO:1900026)	3/36	0.0171484	0.0717232	0	0	5.93869	24.1458	ABL1;FLNA;RAC1
positive regulation of T cell mediated immunity (GO:0002711)	3/36	0.0171484	0.0717232	0	0	5.93869	24.1458	HLA-B;HLA-A;B2M
cellular response to type I interferon (GO:0071357)	4/65	0.0171546	0.0717232	0	0	4.2918	17.4483	HLA-B;HLA-C;HLA-A;MYD88
type I interferon signaling pathway (GO:0060337)	4/65	0.0171546	0.0717232	0	0	4.2918	17.4483	HLA-B;HLA-C;HLA-A;MYD88
extracellular structure organization (GO:0043062)	8/216	0.0177997	0.0743082	0	0	2.53222	10.2013	COL1A1;SPARC;COL4A1;ITGA3;COL11A1;KDR;PDGFB;TGFBR1
embryonic organ development (GO:0048568)	4/66	0.0180489	0.0750608	0	0	4.22237	16.9514	HEY1;KIT;KDR;PBX1
positive regulation of translation (GO:0045727)	5/100	0.0183228	0.0750608	0	0	3.45027	13.7997	BCL3;PLXNB2;LARP4B;VIM;EEF2
regulation of actin cytoskeleton reorganization (GO:2000249)	3/37	0.0184561	0.0750608	0	0	5.76373	23.0109	NOTCH2;NTRK3;ABL1
regulation of intracellular steroid hormone receptor signaling pathway (GO:0033143)	3/37	0.0184561	0.0750608	0	0	5.76373	23.0109	EP300;ESR1;RUNX1
negative regulation of G1/S transition of mitotic cell cycle (GO:2000134)	3/37	0.0184561	0.0750608	0	0	5.76373	23.0109	RB1;CDKN2C;PTEN
phagocytosis, engulfment (GO:0006911)	3/37	0.0184561	0.0750608	0	0	5.76373	23.0109	RAC1;FCGR2B;ARHGAP12
positive regulation of myeloid cell differentiation (GO:0045639)	3/37	0.0184561	0.0750608	0	0	5.76373	23.0109	INHBA;ACVR1B;HIF1A
positive regulation of signaling receptor activity (GO:2000273)	3/37	0.0184561	0.0750608	0	0	5.76373	23.0109	FBXW7;JAK2;HIF1A
antigen processing and presentation of endogenous peptide antigen (GO:0002483)	2/14	0.0185756	0.0750608	0	0	10.8631	43.2994	HLA-A;B2M
detection of bacterium (GO:0016045)	2/14	0.0185756	0.0750608	0	0	10.8631	43.2994	HLA-B;HLA-A
regulation of nitric-oxide synthase biosynthetic process (GO:0051769)	2/14	0.0185756	0.0750608	0	0	10.8631	43.2994	KDR;JAK2
genitalia development (GO:0048806)	2/14	0.0185756	0.0750608	0	0	10.8631	43.2994	WT1;TBX3
regulation of vasculogenesis (GO:2001212)	2/14	0.0185756	0.0750608	0	0	10.8631	43.2994	HEY1;KDR
relaxation of muscle (GO:0090075)	2/14	0.0185756	0.0750608	0	0	10.8631	43.2994	CAMK2D;PIK3CA
response to chemokine (GO:1990868)	2/14	0.0185756	0.0750608	0	0	10.8631	43.2994	SLC12A2;FOXC1
heterochromatin organization (GO:0070828)	2/14	0.0185756	0.0750608	0	0	10.8631	43.2994	MECOM;PRDM16
secondary palate development (GO:0062009)	2/14	0.0185756	0.0750608	0	0	10.8631	43.2994	SMAD2;LEF1
T cell differentiation in thymus (GO:0033077)	2/14	0.0185756	0.0750608	0	0	10.8631	43.2994	ZFP36L2;ZFP36L1
negative regulation of smooth muscle cell migration (GO:0014912)	2/14	0.0185756	0.0750608	0	0	10.8631	43.2994	LRP1;TRIB1
ovarian follicle development (GO:0001541)	2/14	0.0185756	0.0750608	0	0	10.8631	43.2994	KIT;INHBA
positive regulation of brown fat cell differentiation (GO:0090336)	2/14	0.0185756	0.0750608	0	0	10.8631	43.2994	PIM1;HNRNPU
positive regulation of SMAD protein signal transduction (GO:0060391)	2/14	0.0185756	0.0750608	0	0	10.8631	43.2994	JAK2;TGFBR1
regulation of epidermal growth factor receptor signaling pathway (GO:0042058)	4/67	0.0189718	0.07655	0	0	4.15513	16.4743	ERRFI1;HIP1;SPRY2;EGFR
calcium-mediated signaling (GO:0019722)	5/102	0.0197863	0.0791562	0	0	3.37879	13.2542	RYR2;KDR;CACNA1C;PLCG1;EGFR
regulation of protein catabolic process (GO:0042176)	5/102	0.0197863	0.0791562	0	0	3.37879	13.2542	EEF1A1;BARD1;GSK3B;FLNA;EGFR
regulation of axon extension (GO:0030516)	3/38	0.0198176	0.0791562	0	0	5.59877	21.9538	GSK3B;ABL1;RTN4
connective tissue development (GO:0061448)	3/38	0.0198176	0.0791562	0	0	5.59877	21.9538	ZBTB16;ARID5B;SOX9
ventricular septum development (GO:0003281)	3/38	0.0198176	0.0791562	0	0	5.59877	21.9538	HEY1;SOX11;TGFBR1
mRNA destabilization (GO:0061157)	3/38	0.0198176	0.0791562	0	0	5.59877	21.9538	GIGYF2;ZFP36L2;ZFP36L1
negative regulation of TOR signaling (GO:0032007)	3/38	0.0198176	0.0791562	0	0	5.59877	21.9538	TMEM127;SESN1;TSC2
regulation of immune response (GO:0050776)	7/179	0.0198782	0.0791701	0	0	2.67536	10.4824	COL1A1;SPN;HLA-B;HLA-C;HLA-A;FCGR2B;B2M
RNA processing (GO:0006396)	7/179	0.0198782	0.0791701	0	0	2.67536	10.4824	DDX17;ZCCHC8;WT1;NONO;HNRNPU;LUC7L3;CDK12
canonical Wnt signaling pathway (GO:0060070)	4/68	0.0199234	0.0792362	0	0	4.09	16.0159	GSK3B;LEF1;PTEN;CTNNB1
transcription, DNA-templated (GO:0006351)	8/221	0.0201137	0.0798786	0	0	2.47215	9.65708	TAF15;PAX8;BCL3;TFAM;BAZ2A;PAX5;DEK;TP53
positive regulation of protein polymerization (GO:0032273)	4/69	0.0209039	0.0819752	0	0	4.02687	15.5752	VASP;CDC42EP3;RAC1;PFN1
androgen receptor signaling pathway (GO:0030521)	2/15	0.0212209	0.0819752	0	0	10.027	38.6317	DDX17;ZMIZ1
regulation of branching involved in ureteric bud morphogenesis (GO:0090189)	2/15	0.0212209	0.0819752	0	0	10.027	38.6317	PAX8;SOX9
cellular response to arsenic-containing substance (GO:0071243)	2/15	0.0212209	0.0819752	0	0	10.027	38.6317	HNRNPA1;CPEB2
clathrin coat assembly (GO:0048268)	2/15	0.0212209	0.0819752	0	0	10.027	38.6317	HIP1;CLTC
detection of mechanical stimulus involved in sensory perception (GO:0050974)	2/15	0.0212209	0.0819752	0	0	10.027	38.6317	COL11A1;KIT
regulation of nuclear-transcribed mRNA catabolic process, deadenylation-dependent decay (GO:1900151)	2/15	0.0212209	0.0819752	0	0	10.027	38.6317	ZFP36L2;ZFP36L1
embryonic cranial skeleton morphogenesis (GO:0048701)	2/15	0.0212209	0.0819752	0	0	10.027	38.6317	HOXA1;TGFBR1
interleukin-27-mediated signaling pathway (GO:0070106)	2/15	0.0212209	0.0819752	0	0	10.027	38.6317	IL6ST;JAK2
steroid hormone mediated signaling pathway (GO:0043401)	2/15	0.0212209	0.0819752	0	0	10.027	38.6317	ESR1;NR3C2
myoblast differentiation (GO:0045445)	2/15	0.0212209	0.0819752	0	0	10.027	38.6317	DDX17;RB1
negative regulation of androgen receptor signaling pathway (GO:0060766)	2/15	0.0212209	0.0819752	0	0	10.027	38.6317	NCOR1;ZBTB7A
positive regulation of chromatin organization (GO:1905269)	2/15	0.0212209	0.0819752	0	0	10.027	38.6317	ATRX;POT1
positive regulation of endothelial cell chemotaxis (GO:2001028)	2/15	0.0212209	0.0819752	0	0	10.027	38.6317	KDR;FGFR1
positive regulation of histone H3-K4 methylation (GO:0051571)	2/15	0.0212209	0.0819752	0	0	10.027	38.6317	DNMT3B;CTNNB1
positive regulation of nuclear-transcribed mRNA catabolic process, deadenylation-dependent decay (GO:1900153)	2/15	0.0212209	0.0819752	0	0	10.027	38.6317	ZFP36L2;ZFP36L1
protein kinase A signaling (GO:0010737)	2/15	0.0212209	0.0819752	0	0	10.027	38.6317	LCP1;TTN
protein localization to chromosome, telomeric region (GO:0070198)	2/15	0.0212209	0.0819752	0	0	10.027	38.6317	ATRX;POT1
regulation of heart rate by cardiac conduction (GO:0086091)	3/39	0.0212331	0.0819752	0	0	5.44297	20.9674	YWHAE;CAMK2D;CACNA1C
regulation of nitric-oxide synthase activity (GO:0050999)	3/39	0.0212331	0.0819752	0	0	5.44297	20.9674	PIK3CB;HIF1A;EGFR
negative regulation of cytokine production (GO:0001818)	7/182	0.0215457	0.0830665	0	0	2.62909	10.0893	AXL;BCL3;LEF1;RARA;INHBA;RAC1;FCGR2B
protein-DNA complex assembly (GO:0065004)	6/143	0.0222321	0.0855935	0	0	2.87449	10.9409	BRD2;PSME4;ATRX;XPA;TCF4;SOX9
negative regulation of ERBB signaling pathway (GO:1901185)	3/40	0.0227027	0.0870426	0	0	5.29559	20.0453	ERRFI1;SPRY2;EGFR
negative regulation of protein kinase B signaling (GO:0051898)	3/40	0.0227027	0.0870426	0	0	5.29559	20.0453	PTEN;TSC2;PIK3CB
positive regulation of catalytic activity (GO:0043085)	3/40	0.0227027	0.0870426	0	0	5.29559	20.0453	MSH2;ABL1;POT1
negative regulation of cell migration (GO:0030336)	6/144	0.0229137	0.0873962	0	0	2.85352	10.7749	LRP1;ZMYND8;NKX2-1;PTEN;RAC1;TRIB1
chromosome organization (GO:0051276)	5/106	0.0229383	0.0873962	0	0	3.24431	12.2471	MSH2;MYC;XPA;ABL1;ZBTB7A
regulation of glycolytic process (GO:0006110)	4/71	0.0229525	0.0873962	0	0	3.90627	14.7435	NCOR1;EP300;HIF1A;ZBTB7A
regulation of TOR signaling (GO:0032006)	4/71	0.0229525	0.0873962	0	0	3.90627	14.7435	GOLPH3;PIK3CA;TMEM127;TSC2
positive regulation of cellular protein localization (GO:1903829)	4/71	0.0229525	0.0873962	0	0	3.90627	14.7435	GSK3B;KAT7;SNX33;RTN4
3'-UTR-mediated mRNA destabilization (GO:0061158)	2/16	0.0240123	0.0891382	0	0	9.31031	34.7199	ZFP36L2;ZFP36L1
regulation of activin receptor signaling pathway (GO:0032925)	2/16	0.0240123	0.0891382	0	0	9.31031	34.7199	ACVR1B;FSTL3
B cell activation involved in immune response (GO:0002312)	2/16	0.0240123	0.0891382	0	0	9.31031	34.7199	MSH2;FCGR2B
regulation of interleukin-13 production (GO:0032656)	2/16	0.0240123	0.0891382	0	0	9.31031	34.7199	LEF1;RARA
regulation of intrinsic apoptotic signaling pathway in response to DNA damage (GO:1902229)	2/16	0.0240123	0.0891382	0	0	9.31031	34.7199	SNAI2;BCL2L1
regulation of leukocyte activation (GO:0002694)	2/16	0.0240123	0.0891382	0	0	9.31031	34.7199	MFHAS1;LCK
regulation of monocyte differentiation (GO:0045655)	2/16	0.0240123	0.0891382	0	0	9.31031	34.7199	MYC;ZFP36L1
epiboly involved in wound healing (GO:0090505)	2/16	0.0240123	0.0891382	0	0	9.31031	34.7199	FLNA;LCP1
sympathetic nervous system development (GO:0048485)	2/16	0.0240123	0.0891382	0	0	9.31031	34.7199	CTNNB1;SOX11
mitotic sister chromatid cohesion (GO:0007064)	2/16	0.0240123	0.0891382	0	0	9.31031	34.7199	RB1;RAD21
negative regulation of anoikis (GO:2000811)	2/16	0.0240123	0.0891382	0	0	9.31031	34.7199	PIK3CA;SNAI2
negative regulation of epithelial cell differentiation (GO:0030857)	2/16	0.0240123	0.0891382	0	0	9.31031	34.7199	ZEB1;SPRY2
negative regulation of natural killer cell mediated cytotoxicity (GO:0045953)	2/16	0.0240123	0.0891382	0	0	9.31031	34.7199	HLA-B;HLA-A
negative regulation of receptor signaling pathway via JAK-STAT (GO:0046426)	2/16	0.0240123	0.0891382	0	0	9.31031	34.7199	BCL3;VHL
negative regulation of transcription regulatory region DNA binding (GO:2000678)	2/16	0.0240123	0.0891382	0	0	9.31031	34.7199	HEY1;SOX11
platelet-derived growth factor receptor signaling pathway (GO:0048008)	2/16	0.0240123	0.0891382	0	0	9.31031	34.7199	PDGFB;ABL1
positive regulation of collagen biosynthetic process (GO:0032967)	2/16	0.0240123	0.0891382	0	0	9.31031	34.7199	VIM;RUNX1
positive regulation of neurogenesis (GO:0050769)	4/72	0.024021	0.0891382	0	0	3.84863	14.3509	SPEN;CTNNB1;PLXNB2;SOX11
positive regulation of secretion by cell (GO:1903532)	4/72	0.024021	0.0891382	0	0	3.84863	14.3509	SLC12A2;GOLPH3;SOX11;TTN
regulation of release of cytochrome c from mitochondria (GO:0090199)	3/41	0.0242262	0.0897795	0	0	5.15597	19.1819	BCL2L11;TP53;BCL2L1
DNA replication (GO:0006260)	5/108	0.0246293	0.0911514	0	0	3.18099	11.7818	BARD1;FEN1;POLD1;KAT7;WRNIP1
mRNA splicing, via spliceosome (GO:0000398)	9/274	0.0247723	0.0915586	0	0	2.23702	8.27256	DDX17;ZCCHC8;SPEN;NONO;FRG1;PRCC;HNRNPU;CDK13;HNRNPA1
regulation of actin filament polymerization (GO:0030833)	4/73	0.0251192	0.0924706	0	0	3.79266	13.9726	VASP;RASA1;CDC42EP3;PFN1
chromatin assembly (GO:0031497)	4/73	0.0251192	0.0924706	0	0	3.79266	13.9726	BRD2;ATRX;SOX9;TP53
insulin receptor signaling pathway (GO:0008286)	4/73	0.0251192	0.0924706	0	0	3.79266	13.9726	GSK3B;PIK3CA;IRS4;PIK3R1
regulation of double-strand break repair (GO:2000779)	3/42	0.0258037	0.0942398	0	0	5.02351	18.3722	POT1;DEK;PML
regulation of nervous system development (GO:0051960)	3/42	0.0258037	0.0942398	0	0	5.02351	18.3722	HES7;HEY1;CTNNB1
regulation of ubiquitin-dependent protein catabolic process (GO:2000058)	3/42	0.0258037	0.0942398	0	0	5.02351	18.3722	FBXW7;PTEN;PML
nucleic acid-templated transcription (GO:0097659)	3/42	0.0258037	0.0942398	0	0	5.02351	18.3722	PAX8;BCL3;BAZ2A
phosphatidylinositol phosphate biosynthetic process (GO:0046854)	3/42	0.0258037	0.0942398	0	0	5.02351	18.3722	PIK3CA;PIK3CB;PIK3R1
positive regulation of protein tyrosine kinase activity (GO:0061098)	3/42	0.0258037	0.0942398	0	0	5.02351	18.3722	ERBB3;FBXW7;PDGFB
regulation of protein kinase activity (GO:0045859)	5/110	0.0263985	0.0958804	0	0	3.12008	11.3398	RB1;GNAQ;TSC2;TRIB1;TTN
cellular response to oxygen-containing compound (GO:1901701)	10/323	0.0265298	0.0958804	0	0	2.10634	7.64495	WT1;AXL;PDGFB;SOX9;VIM;ESR1;EGFR;MYD88;TSHR;ZFP36L1
pulmonary valve morphogenesis (GO:0003184)	2/17	0.0269447	0.0958804	0	0	8.68918	31.4024	NOTCH2;HEY1
aorta morphogenesis (GO:0035909)	2/17	0.0269447	0.0958804	0	0	8.68918	31.4024	LRP1;HEY1
regulation of cellular response to growth factor stimulus (GO:0090287)	2/17	0.0269447	0.0958804	0	0	8.68918	31.4024	ITGA3;FSTL3
cell communication by electrical coupling involved in cardiac conduction (GO:0086064)	2/17	0.0269447	0.0958804	0	0	8.68918	31.4024	RYR2;CACNA1C
regulation of Golgi organization (GO:1903358)	2/17	0.0269447	0.0958804	0	0	8.68918	31.4024	MAP2K1;MAP2K2
DNA biosynthetic process (GO:0071897)	2/17	0.0269447	0.0958804	0	0	8.68918	31.4024	POLD1;WRNIP1
establishment of protein localization to endoplasmic reticulum (GO:0072599)	2/17	0.0269447	0.0958804	0	0	8.68918	31.4024	RYR2;MAN1A1
stem cell development (GO:0048864)	2/17	0.0269447	0.0958804	0	0	8.68918	31.4024	SNAI2;SOX11
mesonephric tubule development (GO:0072164)	2/17	0.0269447	0.0958804	0	0	8.68918	31.4024	FOXC1;WT1
negative regulation of fatty acid metabolic process (GO:0045922)	2/17	0.0269447	0.0958804	0	0	8.68918	31.4024	NCOR1;SOX9
positive regulation of collagen metabolic process (GO:0010714)	2/17	0.0269447	0.0958804	0	0	8.68918	31.4024	VIM;RUNX1
positive regulation of cyclin-dependent protein serine/threonine kinase activity (GO:0045737)	2/17	0.0269447	0.0958804	0	0	8.68918	31.4024	PDGFB;EGFR
positive regulation of cytokine production involved in inflammatory response (GO:1900017)	2/17	0.0269447	0.0958804	0	0	8.68918	31.4024	HIF1A;MYD88
positive regulation of DNA replication (GO:0045740)	2/17	0.0269447	0.0958804	0	0	8.68918	31.4024	KAT7;EGFR
positive regulation of muscle hypertrophy (GO:0014742)	2/17	0.0269447	0.0958804	0	0	8.68918	31.4024	CAMK2D;IL6ST
positive regulation of positive chemotaxis (GO:0050927)	2/17	0.0269447	0.0958804	0	0	8.68918	31.4024	NTRK3;KDR
positive regulation of stem cell differentiation (GO:2000738)	2/17	0.0269447	0.0958804	0	0	8.68918	31.4024	FOXC1;SOX9
positive regulation of transcription of Notch receptor target (GO:0007221)	2/17	0.0269447	0.0958804	0	0	8.68918	31.4024	EP300;PBX1
regulation of carbohydrate catabolic process (GO:0043470)	3/43	0.0274352	0.097251	0	0	4.89767	17.6117	EP300;HIF1A;ZBTB7A
cellular response to glucose starvation (GO:0042149)	3/43	0.0274352	0.097251	0	0	4.89767	17.6117	SESN1;HNRNPA1;TP53
regulation of purine nucleotide metabolic process (GO:1900542)	3/43	0.0274352	0.097251	0	0	4.89767	17.6117	EP300;HIF1A;ZBTB7A
regulation of macroautophagy (GO:0016241)	5/112	0.0282468	0.1	0	0	3.06145	10.9195	PIK3CA;SESN1;KDR;TSC2;PAFAH1B2
regulation of BMP signaling pathway (GO:0030510)	4/76	0.0285931	0.10084	0	0	3.63407	12.9176	SMAD2;ITGA3;SOX11;FSTL3
cellular response to hormone stimulus (GO:0032870)	4/76	0.0285931	0.10084	0	0	3.63407	12.9176	PAX8;WT1;RARA;ZFP36L1
regulation of T cell proliferation (GO:0042129)	4/76	0.0285931	0.10084	0	0	3.63407	12.9176	SPN;SDC4;CD209;IL6ST
regulation of endothelial cell apoptotic process (GO:2000351)	3/44	0.0291204	0.101793	0	0	4.77798	16.8964	KDR;PLCG1;NFE2L2
embryonic organ morphogenesis (GO:0048562)	3/44	0.0291204	0.101793	0	0	4.77798	16.8964	RYR2;HOXA9;SOX11
response to amyloid-beta (GO:1904645)	3/44	0.0291204	0.101793	0	0	4.77798	16.8964	GSK3B;LRP1;FCGR2B
mitotic spindle assembly (GO:0090307)	3/44	0.0291204	0.101793	0	0	4.77798	16.8964	ARHGEF10;STAG1;FLNA
mRNA stabilization (GO:0048255)	3/44	0.0291204	0.101793	0	0	4.77798	16.8964	TAF15;HNRNPU;MYD88
negative regulation of epidermal growth factor receptor signaling pathway (GO:0042059)	3/44	0.0291204	0.101793	0	0	4.77798	16.8964	ERRFI1;SPRY2;EGFR
positive regulation of osteoblast differentiation (GO:0045669)	3/44	0.0291204	0.101793	0	0	4.77798	16.8964	SOX11;IL6ST;TP63
positive regulation of metabolic process (GO:0009893)	5/113	0.029201	0.101946	0	0	3.03295	10.7171	FH;PRDM16;GNAS;JAK2;TSHR
positive regulation of Wnt signaling pathway (GO:0030177)	6/153	0.0296868	0.102208	0	0	2.67758	9.41719	COL1A1;USP8;ZEB2;TBL1XR1;PSME4;EGFR
positive regulation of type I interferon production (GO:0032481)	4/77	0.0298114	0.102208	0	0	3.58411	12.5905	EP300;CTNNB1;MYD88;NFKB2
pulmonary valve development (GO:0003177)	2/18	0.0300134	0.102208	0	0	8.1457	28.5597	NOTCH2;HEY1
alternative mRNA splicing, via spliceosome (GO:0000380)	2/18	0.0300134	0.102208	0	0	8.1457	28.5597	DDX17;CDK13
regulation of adaptive immune response (GO:0002819)	2/18	0.0300134	0.102208	0	0	8.1457	28.5597	FCGR2B;IL6ST
regulation of brown fat cell differentiation (GO:0090335)	2/18	0.0300134	0.102208	0	0	8.1457	28.5597	PIM1;HNRNPU
regulation of early endosome to late endosome transport (GO:2000641)	2/18	0.0300134	0.102208	0	0	8.1457	28.5597	MAP2K1;MAP2K2
embryonic axis specification (GO:0000578)	2/18	0.0300134	0.102208	0	0	8.1457	28.5597	SMAD2;TBX3
regulation of protein sumoylation (GO:0033233)	2/18	0.0300134	0.102208	0	0	8.1457	28.5597	ZMIZ1;CTNNB1
interleukin-6-mediated signaling pathway (GO:0070102)	2/18	0.0300134	0.102208	0	0	8.1457	28.5597	IL6ST;JAK2
intracellular estrogen receptor signaling pathway (GO:0030520)	2/18	0.0300134	0.102208	0	0	8.1457	28.5597	DDX17;ESR1
leukocyte tethering or rolling (GO:0050901)	2/18	0.0300134	0.102208	0	0	8.1457	28.5597	SPN;GOLPH3
negative regulation of fibroblast proliferation (GO:0048147)	2/18	0.0300134	0.102208	0	0	8.1457	28.5597	MYC;TP53
negative regulation of Rho protein signal transduction (GO:0035024)	2/18	0.0300134	0.102208	0	0	8.1457	28.5597	ITGA3;HEG1
positive regulation of cardiac muscle hypertrophy (GO:0010613)	2/18	0.0300134	0.102208	0	0	8.1457	28.5597	CAMK2D;IL6ST
positive regulation of cartilage development (GO:0061036)	2/18	0.0300134	0.102208	0	0	8.1457	28.5597	ZBTB16;SOX9
positive regulation of cell migration involved in sprouting angiogenesis (GO:0090050)	2/18	0.0300134	0.102208	0	0	8.1457	28.5597	AKT3;KDR
positive regulation of excitatory postsynaptic potential (GO:2000463)	2/18	0.0300134	0.102208	0	0	8.1457	28.5597	RIMS2;PTEN
positive regulation of extracellular matrix organization (GO:1903055)	2/18	0.0300134	0.102208	0	0	8.1457	28.5597	RB1;RUNX1
positive regulation of nitric-oxide synthase activity (GO:0051000)	2/18	0.0300134	0.102208	0	0	8.1457	28.5597	PIK3CB;HIF1A
negative regulation of T cell activation (GO:0050868)	3/45	0.0308592	0.104831	0	0	4.66398	16.2228	SPN;SDC4;FCGR2B
positive regulation of chemotaxis (GO:0050921)	3/45	0.0308592	0.104831	0	0	4.66398	16.2228	NTRK3;PDGFB;KDR
cellular response to lectin (GO:1990858)	5/115	0.0311699	0.105627	0	0	2.9775	10.3269	MUC16;CD209;PSME4;EP300;KRAS
stimulatory C-type lectin receptor signaling pathway (GO:0002223)	5/115	0.0311699	0.105627	0	0	2.9775	10.3269	MUC16;CD209;PSME4;EP300;KRAS
positive regulation of programmed cell death (GO:0043068)	9/286	0.0314022	0.106284	0	0	2.13879	7.40208	BARD1;FANK1;FOXA1;CASP9;BCLAF1;BCL2L11;ABL1;CTNNB1;TP53
negative regulation of intracellular signal transduction (GO:1902532)	7/198	0.0320932	0.108491	0	0	2.40688	8.27752	TMEM127;PTEN;TSC2;PIK3CB;ESR1;ARHGAP12;BCL2L1
regulation of cellular response to heat (GO:1900034)	4/79	0.0323388	0.109055	0	0	3.48818	11.9696	YWHAE;GSK3B;CAMK2D;EP300
positive regulation of ubiquitin-dependent protein catabolic process (GO:2000060)	4/79	0.0323388	0.109055	0	0	3.48818	11.9696	GSK3B;FBXW7;PTEN;TRIB1
regulation of bicellular tight junction assembly (GO:2000810)	2/19	0.0332135	0.109085	0	0	7.66615	26.1017	SNAI2;RUNX1
regulation of collagen biosynthetic process (GO:0032965)	2/19	0.0332135	0.109085	0	0	7.66615	26.1017	VIM;RUNX1
regulation of epithelial cell differentiation (GO:0030856)	2/19	0.0332135	0.109085	0	0	7.66615	26.1017	KLF7;SOX9
regulation of glucose transmembrane transport (GO:0010827)	2/19	0.0332135	0.109085	0	0	7.66615	26.1017	PRKCB;BRAF
regulation of histone H3-K4 methylation (GO:0051569)	2/19	0.0332135	0.109085	0	0	7.66615	26.1017	DNMT3B;CTNNB1
regulation of lymphocyte proliferation (GO:0050670)	2/19	0.0332135	0.109085	0	0	7.66615	26.1017	CD209;SOX11
detection of mechanical stimulus (GO:0050982)	2/19	0.0332135	0.109085	0	0	7.66615	26.1017	CTNNB1;TTN
endocardial cushion morphogenesis (GO:0003203)	2/19	0.0332135	0.109085	0	0	7.66615	26.1017	HEY1;SOX9
regulation of stem cell population maintenance (GO:2000036)	2/19	0.0332135	0.109085	0	0	7.66615	26.1017	ZNF706;MYC
regulation of synaptic vesicle exocytosis (GO:2000300)	2/19	0.0332135	0.109085	0	0	7.66615	26.1017	RIMS2;GSK3B
regulation of T cell cytokine production (GO:0002724)	2/19	0.0332135	0.109085	0	0	7.66615	26.1017	HLA-A;B2M
regulation of vascular endothelial growth factor signaling pathway (GO:1900746)	2/19	0.0332135	0.109085	0	0	7.66615	26.1017	SPRY2;PIK3CB
response to cholesterol (GO:0070723)	2/19	0.0332135	0.109085	0	0	7.66615	26.1017	SMAD2;TGFBR1
heart trabecula morphogenesis (GO:0061384)	2/19	0.0332135	0.109085	0	0	7.66615	26.1017	HEY1;TGFBR1
leukocyte adhesion to vascular endothelial cell (GO:0061756)	2/19	0.0332135	0.109085	0	0	7.66615	26.1017	SPN;GOLPH3
ureteric bud development (GO:0001657)	2/19	0.0332135	0.109085	0	0	7.66615	26.1017	FOXC1;WT1
N-glycan processing (GO:0006491)	2/19	0.0332135	0.109085	0	0	7.66615	26.1017	MAN1A2;MAN1A1
negative regulation of immune system process (GO:0002683)	2/19	0.0332135	0.109085	0	0	7.66615	26.1017	SOX9;FCGR2B
negative regulation of protein localization to nucleus (GO:1900181)	2/19	0.0332135	0.109085	0	0	7.66615	26.1017	GSK3B;MFHAS1
negative regulation of RNA metabolic process (GO:0051253)	2/19	0.0332135	0.109085	0	0	7.66615	26.1017	NCOR1;ESR1
neural crest cell differentiation (GO:0014033)	2/19	0.0332135	0.109085	0	0	7.66615	26.1017	SNAI2;SOX11
positive regulation of actin cytoskeleton reorganization (GO:2000251)	2/19	0.0332135	0.109085	0	0	7.66615	26.1017	NTRK3;ABL1
regulation of NIK/NF-kappaB signaling (GO:1901222)	4/80	0.0336482	0.109992	0	0	3.44211	11.6749	BCL3;EP300;EGFR;NR3C2
skin development (GO:0043588)	4/80	0.0336482	0.109992	0	0	3.44211	11.6749	COL1A1;ERRFI1;ITGA3;TP63
negative regulation of cellular component organization (GO:0051129)	4/80	0.0336482	0.109992	0	0	3.44211	11.6749	GSK3B;EP300;SPRY2;SNX33
negative regulation of extrinsic apoptotic signaling pathway (GO:2001237)	4/80	0.0336482	0.109992	0	0	3.44211	11.6749	GSK3B;SNAI2;TGFBR1;BCL2L1
regulation of protein binding (GO:0043393)	5/118	0.034276	0.11178	0	0	2.89801	9.77588	GSK3B;LRP1;PDGFB;B2M;MEN1
negative regulation of response to external stimulus (GO:0032102)	5/118	0.034276	0.11178	0	0	2.89801	9.77588	RB1;MFHAS1;PTEN;CTNNA2;TRIB1
regulation of protein localization to nucleus (GO:1900180)	3/47	0.0344969	0.111974	0	0	4.45153	14.9878	GSK3B;MFHAS1;KAT7
regulation of T cell activation (GO:0050863)	3/47	0.0344969	0.111974	0	0	4.45153	14.9878	CD209;LCK;ABL1
positive regulation of cell-cell adhesion (GO:0022409)	3/47	0.0344969	0.111974	0	0	4.45153	14.9878	FOXA1;LCK;FSTL3
positive regulation of neuron death (GO:1901216)	3/47	0.0344969	0.111974	0	0	4.45153	14.9878	GSK3B;CTNNB1;FCGR2B
activation of cysteine-type endopeptidase activity involved in apoptotic process (GO:0006919)	4/81	0.0349881	0.113435	0	0	3.39723	11.3901	CASP9;HIP1;LCK;JAK2
innate immune response activating cell surface receptor signaling pathway (GO:0002220)	5/119	0.0353525	0.114349	0	0	2.87244	9.6008	MUC16;CD209;PSME4;EP300;KRAS
positive regulation of cysteine-type endopeptidase activity involved in apoptotic process (GO:0043280)	5/119	0.0353525	0.114349	0	0	2.87244	9.6008	CASP9;HIP1;LCK;MYC;JAK2
regulation of gene expression, epigenetic (GO:0040029)	4/82	0.0363586	0.116158	0	0	3.3535	11.1146	DNMT3A;DNMT3B;EP300;DEK
base-excision repair (GO:0006284)	3/48	0.0363953	0.116158	0	0	4.35238	14.4208	FEN1;POLD1;XPA
histone H4 acetylation (GO:0043967)	3/48	0.0363953	0.116158	0	0	4.35238	14.4208	LEF1;EP300;KAT7
negative regulation of MAP kinase activity (GO:0043407)	3/48	0.0363953	0.116158	0	0	4.35238	14.4208	SPRY2;PIK3CB;DUSP7
protein-DNA complex disassembly (GO:0032986)	2/20	0.0365402	0.116158	0	0	7.23988	23.9592	SMARCB1;MYC
dopaminergic neuron differentiation (GO:0071542)	2/20	0.0365402	0.116158	0	0	7.23988	23.9592	FOXA1;CTNNB1
endoplasmic reticulum calcium ion homeostasis (GO:0032469)	2/20	0.0365402	0.116158	0	0	7.23988	23.9592	CAMK2D;PML
energy reserve metabolic process (GO:0006112)	2/20	0.0365402	0.116158	0	0	7.23988	23.9592	GSK3B;MYC
growth hormone receptor signaling pathway (GO:0060396)	2/20	0.0365402	0.116158	0	0	7.23988	23.9592	PIK3R1;JAK2
mesoderm formation (GO:0001707)	2/20	0.0365402	0.116158	0	0	7.23988	23.9592	SMAD2;ITGA3
negative regulation of cyclin-dependent protein serine/threonine kinase activity (GO:0045736)	2/20	0.0365402	0.116158	0	0	7.23988	23.9592	PTEN;MEN1
positive regulation of cyclin-dependent protein kinase activity (GO:1904031)	2/20	0.0365402	0.116158	0	0	7.23988	23.9592	PDGFB;EGFR
positive regulation of epithelial cell differentiation (GO:0030858)	2/20	0.0365402	0.116158	0	0	7.23988	23.9592	BTG1;SOX9
positive regulation of lymphocyte differentiation (GO:0045621)	2/20	0.0365402	0.116158	0	0	7.23988	23.9592	AXL;ZMIZ1
positive regulation of nitrogen compound metabolic process (GO:0051173)	2/20	0.0365402	0.116158	0	0	7.23988	23.9592	PAX8;PDGFB
proteasomal protein catabolic process (GO:0010498)	7/205	0.0376359	0.119504	0	0	2.32095	7.61226	FBXW7;TBL1XR1;PSME4;ENC1;CTNNB1;PML;NFE2L2
aminoglycan biosynthetic process (GO:0006023)	3/49	0.0383463	0.120928	0	0	4.25755	13.8843	EXT2;HS3ST3A1;SDC4
receptor internalization (GO:0031623)	3/49	0.0383463	0.120928	0	0	4.25755	13.8843	SNX1;LRP1;CLTC
regulation of smooth muscle cell proliferation (GO:0048660)	3/49	0.0383463	0.120928	0	0	4.25755	13.8843	PDGFB;CTNNB1;TRIB1
mitotic cytokinesis (GO:0000281)	3/49	0.0383463	0.120928	0	0	4.25755	13.8843	USP8;RASA1;SNX33
negative regulation of catabolic process (GO:0009895)	3/49	0.0383463	0.120928	0	0	4.25755	13.8843	NCOR1;FLNA;EGFR
positive regulation of actin filament polymerization (GO:0030838)	3/49	0.0383463	0.120928	0	0	4.25755	13.8843	VASP;CDC42EP3;PFN1
regulation of mRNA catabolic process (GO:0061013)	5/122	0.0387064	0.121925	0	0	2.79836	9.09956	PSME4;VIM;GTPBP1;ZFP36L2;ZFP36L1
spindle assembly (GO:0051225)	4/84	0.0391915	0.123313	0	0	3.26933	10.5903	ARHGEF10;STAG1;NCOR1;FLNA
regulation of anatomical structure morphogenesis (GO:0022603)	5/123	0.0398661	0.123579	0	0	2.7745	8.94008	GSK3B;SPARC;ZMYM3;FLT4;CTNNB1
regulation of anoikis (GO:2000209)	2/21	0.0399892	0.123579	0	0	6.85849	22.0785	PIK3CA;SNAI2
beta-catenin destruction complex disassembly (GO:1904886)	2/21	0.0399892	0.123579	0	0	6.85849	22.0785	GSK3B;CTNNB1
calcium ion transport into cytosol (GO:0060402)	2/21	0.0399892	0.123579	0	0	6.85849	22.0785	RYR2;CACNA1C
calcium-mediated signaling using intracellular calcium source (GO:0035584)	2/21	0.0399892	0.123579	0	0	6.85849	22.0785	RYR2;KDR
cellular response to estradiol stimulus (GO:0071392)	2/21	0.0399892	0.123579	0	0	6.85849	22.0785	ESR1;EGFR
endocardial cushion development (GO:0003197)	2/21	0.0399892	0.123579	0	0	6.85849	22.0785	HEY1;SOX9
stress granule assembly (GO:0034063)	2/21	0.0399892	0.123579	0	0	6.85849	22.0785	ATXN2L;DDX6
negative regulation of ion transmembrane transporter activity (GO:0032413)	2/21	0.0399892	0.123579	0	0	6.85849	22.0785	YWHAE;CAMK2D
negative regulation of peptidyl-serine phosphorylation (GO:0033137)	2/21	0.0399892	0.123579	0	0	6.85849	22.0785	PTEN;DMD
negative regulation of protein localization to cell periphery (GO:1904376)	2/21	0.0399892	0.123579	0	0	6.85849	22.0785	CLTC;BCL2L1
negative regulation of protein localization to plasma membrane (GO:1903077)	2/21	0.0399892	0.123579	0	0	6.85849	22.0785	CLTC;BCL2L1
negative regulation of small GTPase mediated signal transduction (GO:0051058)	2/21	0.0399892	0.123579	0	0	6.85849	22.0785	SPRY2;ARHGAP12
neuron apoptotic process (GO:0051402)	2/21	0.0399892	0.123579	0	0	6.85849	22.0785	ERBB3;ATN1
positive regulation of antigen receptor-mediated signaling pathway (GO:0050857)	2/21	0.0399892	0.123579	0	0	6.85849	22.0785	PRKCB;LCK
positive regulation of T cell cytokine production (GO:0002726)	2/21	0.0399892	0.123579	0	0	6.85849	22.0785	HLA-A;B2M
positive regulation of cell morphogenesis involved in differentiation (GO:0010770)	3/50	0.0403497	0.124554	0	0	4.16675	13.376	ABL1;FLNA;RAC1
regulation of neuron projection development (GO:0010975)	6/165	0.0405904	0.125157	0	0	2.47398	7.92718	GSK3B;NTRK3;PTEN;EP300;PLXNB2;CTNNA2
Wnt signaling pathway, planar cell polarity pathway (GO:0060071)	4/85	0.0406539	0.125214	0	0	3.22881	10.3408	CLTC;PSME4;RAC1;PFN1
mitotic cell cycle phase transition (GO:0044772)	7/209	0.0410694	0.126353	0	0	2.27453	7.26141	RB1;YWHAE;CDKN2C;MYC;CDC27;INHBA;ACVR1B
regulation of interferon-gamma production (GO:0032649)	4/86	0.042147	0.129381	0	0	3.18927	10.0991	AXL;RARA;HLA-A;INHBA
negative regulation of cellular amide metabolic process (GO:0034249)	4/86	0.042147	0.129381	0	0	3.18927	10.0991	DDX6;ENC1;GIGYF2;RTN4
regulation of protein secretion (GO:0050708)	5/125	0.0422484	0.129406	0	0	2.72798	8.63185	SLC12A2;GOLPH3;CACNA1C;CACNA1E;TTN
platelet degranulation (GO:0002576)	5/125	0.0422484	0.129406	0	0	2.72798	8.63185	SPARC;PDGFB;FLNA;TAGLN2;TTN
regulation of substrate adhesion-dependent cell spreading (GO:1900024)	3/51	0.0424051	0.129743	0	0	4.07973	12.8939	ABL1;FLNA;RAC1
phosphatidylinositol biosynthetic process (GO:0006661)	5/126	0.043471	0.131379	0	0	2.7053	8.4829	PIK3CA;PTEN;PIK3R1;PIK3CB;MTMR4
regulation of chromosome organization (GO:0033044)	2/22	0.0435559	0.131379	0	0	6.51523	20.4169	RB1;MYC
regulation of DNA recombination at telomere (GO:0072695)	2/22	0.0435559	0.131379	0	0	6.51523	20.4169	ATRX;POT1
regulation of endoplasmic reticulum stress-induced intrinsic apoptotic signaling pathway (GO:1902235)	2/22	0.0435559	0.131379	0	0	6.51523	20.4169	BCL2L11;BCL2L1
regulation of execution phase of apoptosis (GO:1900117)	2/22	0.0435559	0.131379	0	0	6.51523	20.4169	TP53;BCL2L1
female gonad development (GO:0008585)	2/22	0.0435559	0.131379	0	0	6.51523	20.4169	KIT;INHBA
regulation of voltage-gated calcium channel activity (GO:1901385)	2/22	0.0435559	0.131379	0	0	6.51523	20.4169	AHNAK;DMD
negative regulation of B cell activation (GO:0050869)	2/22	0.0435559	0.131379	0	0	6.51523	20.4169	INHBA;FCGR2B
negative regulation of biomineral tissue development (GO:0070168)	2/22	0.0435559	0.131379	0	0	6.51523	20.4169	HEY1;SOX9
negative regulation of cyclin-dependent protein kinase activity (GO:1904030)	2/22	0.0435559	0.131379	0	0	6.51523	20.4169	PTEN;MEN1
negative regulation of DNA recombination at telomere (GO:0048239)	2/22	0.0435559	0.131379	0	0	6.51523	20.4169	ATRX;POT1
negative regulation of lymphocyte activation (GO:0051250)	2/22	0.0435559	0.131379	0	0	6.51523	20.4169	SOX11;FCGR2B
negative regulation of small molecule metabolic process (GO:0062014)	2/22	0.0435559	0.131379	0	0	6.51523	20.4169	NCOR1;EP300
cellular protein-containing complex assembly (GO:0034622)	6/168	0.0436641	0.131562	0	0	2.42779	7.60197	SMAD2;HIP1;CLTC;TCF4;DMD;RTN4
regulation of release of sequestered calcium ion into cytosol (GO:0051279)	3/52	0.0445121	0.133826	0	0	3.99627	12.4364	CAMK2D;DMD;PLCG1
negative regulation of cellular biosynthetic process (GO:0031327)	3/52	0.0445121	0.133826	0	0	3.99627	12.4364	FBXW7;EP300;SNAI2
peptidyl-serine modification (GO:0018209)	6/169	0.0447202	0.134306	0	0	2.41277	7.49728	GSK3B;CAMK2D;PRKCB;AKT3;PDGFB;TGFBR1
regulation of establishment of planar polarity (GO:0090175)	4/88	0.0452251	0.135529	0	0	3.11302	9.63822	CLTC;PSME4;RAC1;PFN1
negative regulation of binding (GO:0051100)	4/88	0.0452251	0.135529	0	0	3.11302	9.63822	GSK3B;LEF1;PDGFB;JAK2
cardiac muscle tissue development (GO:0048738)	3/53	0.0466703	0.139088	0	0	3.91615	12.0016	NOTCH2;HEY1;TTN
regulation of DNA replication (GO:0006275)	3/53	0.0466703	0.139088	0	0	3.91615	12.0016	ANKRD17;KAT7;EGFR
positive regulation of NIK/NF-kappaB signaling (GO:1901224)	3/53	0.0466703	0.139088	0	0	3.91615	12.0016	EP300;EGFR;NR3C2
regulation of type I interferon production (GO:0032479)	4/89	0.0468101	0.139088	0	0	3.07624	9.41838	EP300;CTNNB1;MYD88;NFKB2
artery development (GO:0060840)	2/23	0.0472359	0.139088	0	0	6.20467	18.9404	HOXA1;TGFBR1
regulation of interleukin-4 production (GO:0032673)	2/23	0.0472359	0.139088	0	0	6.20467	18.9404	LEF1;RARA
ear morphogenesis (GO:0042471)	2/23	0.0472359	0.139088	0	0	6.20467	18.9404	PAX8;HOXA1
regulation of SMAD protein signal transduction (GO:0060390)	2/23	0.0472359	0.139088	0	0	6.20467	18.9404	JAK2;TGFBR1
regulation of supramolecular fiber organization (GO:1902903)	2/23	0.0472359	0.139088	0	0	6.20467	18.9404	PIK3CA;ABL1
negative regulation of extrinsic apoptotic signaling pathway in absence of ligand (GO:2001240)	2/23	0.0472359	0.139088	0	0	6.20467	18.9404	SNAI2;BCL2L1
negative regulation of signal transduction in absence of ligand (GO:1901099)	2/23	0.0472359	0.139088	0	0	6.20467	18.9404	SNAI2;BCL2L1
positive regulation of histone acetylation (GO:0035066)	2/23	0.0472359	0.139088	0	0	6.20467	18.9404	SMARCB1;KAT7
positive regulation of interleukin-17 production (GO:0032740)	2/23	0.0472359	0.139088	0	0	6.20467	18.9404	IL2;MYD88
positive regulation of morphogenesis of an epithelium (GO:1905332)	2/23	0.0472359	0.139088	0	0	6.20467	18.9404	PAX8;SOX9
positive regulation of transcription initiation from RNA polymerase II promoter (GO:0060261)	2/23	0.0472359	0.139088	0	0	6.20467	18.9404	ESR1;TP53
cellular response to insulin stimulus (GO:0032869)	5/129	0.0472657	0.139088	0	0	2.63944	8.0555	GSK3B;IRS4;PIK3R1;CPEB2;ZFP36L1
muscle contraction (GO:0006936)	5/129	0.0472657	0.139088	0	0	2.63944	8.0555	TPM2;DMD;VIM;MYL12A;TTN
negative regulation of translation (GO:0017148)	4/90	0.0484257	0.14235	0	0	3.04031	9.20522	DDX6;ENC1;CPEB2;GIGYF2
external encapsulating structure organization (GO:0045229)	7/217	0.048533	0.142514	0	0	2.18698	6.61674	COL1A1;SPARC;COL4A1;ITGA3;COL11A1;KDR;PDGFB
glycosaminoglycan metabolic process (GO:0030203)	3/54	0.0488793	0.143379	0	0	3.83916	11.5881	EXT2;HS3ST3A1;SDC4
cellular response to metal ion (GO:0071248)	5/131	0.0499014	0.146223	0	0	2.59728	7.78589	SLC12A2;CAMK2D;BRAF;B2M;EGFR
regulation of cardiac muscle hypertrophy (GO:0010611)	2/24	0.051025	0.147488	0	0	5.92234	17.6216	CAMK2D;IL6ST
regulation of cell size (GO:0008361)	2/24	0.051025	0.147488	0	0	5.92234	17.6216	PTEN;RAC1
cardiac muscle cell differentiation (GO:0055007)	2/24	0.051025	0.147488	0	0	5.92234	17.6216	WT1;TTN
cellular response to catecholamine stimulus (GO:0071870)	2/24	0.051025	0.147488	0	0	5.92234	17.6216	RYR2;ABL1
dendritic cell differentiation (GO:0097028)	2/24	0.051025	0.147488	0	0	5.92234	17.6216	FLT3;AXL
regulation of vascular endothelial growth factor receptor signaling pathway (GO:0030947)	2/24	0.051025	0.147488	0	0	5.92234	17.6216	PRKCB;HIF1A
mammary gland development (GO:0030879)	2/24	0.051025	0.147488	0	0	5.92234	17.6216	JAK2;TBX3
wound healing, spreading of cells (GO:0044319)	2/24	0.051025	0.147488	0	0	5.92234	17.6216	FLNA;LCP1
negative regulation of stress fiber assembly (GO:0051497)	2/24	0.051025	0.147488	0	0	5.92234	17.6216	PIK3R1;PFN1
positive regulation of carbohydrate metabolic process (GO:0045913)	2/24	0.051025	0.147488	0	0	5.92234	17.6216	PDGFB;HIF1A
positive regulation of neuron apoptotic process (GO:0043525)	2/24	0.051025	0.147488	0	0	5.92234	17.6216	FBXW7;CTNNB1
positive regulation of viral life cycle (GO:1903902)	2/24	0.051025	0.147488	0	0	5.92234	17.6216	AXL;CD209
protein alpha-1,2-demannosylation (GO:0036508)	2/24	0.051025	0.147488	0	0	5.92234	17.6216	MAN1A2;MAN1A1
positive regulation of response to DNA damage stimulus (GO:2001022)	3/55	0.0511386	0.147663	0	0	3.76514	11.1946	BCLAF1;MYC;EGFR
cellular response to fibroblast growth factor stimulus (GO:0044344)	4/92	0.0517484	0.148958	0	0	2.97091	8.79794	HNRNPA1;ZFP36L2;ZFP36L1;FGFR1
Wnt signaling pathway (GO:0016055)	4/92	0.0517484	0.148958	0	0	2.97091	8.79794	GSK3B;LEF1;PTEN;CTNNB1
positive regulation of cellular component biogenesis (GO:0044089)	4/92	0.0517484	0.148958	0	0	2.97091	8.79794	GSK3B;BCL2L11;SDC4;PFN1
transmembrane receptor protein serine/threonine kinase signaling pathway (GO:0007178)	5/133	0.0526219	0.151315	0	0	2.55644	7.52775	SMAD2;ZMIZ1;INHBA;ACVR1B;TGFBR1
protein-containing complex disassembly (GO:0032984)	3/56	0.0534478	0.153213	0	0	3.69391	10.8197	GSK3B;MYC;CTNNB1
regulation of ATP metabolic process (GO:1903578)	3/56	0.0534478	0.153213	0	0	3.69391	10.8197	EP300;HIF1A;ZBTB7A
DNA damage response, signal transduction by p53 class mediator resulting in cell cycle arrest (GO:0006977)	3/56	0.0534478	0.153213	0	0	3.69391	10.8197	EP300;TP53;PML
regulation of calcium ion import (GO:0090279)	2/25	0.0549191	0.15582	0	0	5.66456	16.4379	PDGFB;CTNNB1
cAMP-mediated signaling (GO:0019933)	2/25	0.0549191	0.15582	0	0	5.66456	16.4379	RIMS2;SOX9
cardiac conduction system development (GO:0003161)	2/25	0.0549191	0.15582	0	0	5.66456	16.4379	NOTCH2;HEY1
regulation of ryanodine-sensitive calcium-release channel activity (GO:0060314)	2/25	0.0549191	0.15582	0	0	5.66456	16.4379	CAMK2D;DMD
negative regulation of cellular carbohydrate metabolic process (GO:0010677)	2/25	0.0549191	0.15582	0	0	5.66456	16.4379	NCOR1;EP300
negative regulation of endocytosis (GO:0045806)	2/25	0.0549191	0.15582	0	0	5.66456	16.4379	SNX33;RAC1
negative regulation of sequestering of calcium ion (GO:0051283)	2/25	0.0549191	0.15582	0	0	5.66456	16.4379	RYR2;LCK
phosphatidylinositol dephosphorylation (GO:0046856)	2/25	0.0549191	0.15582	0	0	5.66456	16.4379	PTEN;MTMR4
positive regulation of ERBB signaling pathway (GO:1901186)	2/25	0.0549191	0.15582	0	0	5.66456	16.4379	HIP1;RTN4
positive regulation of release of cytochrome c from mitochondria (GO:0090200)	2/25	0.0549191	0.15582	0	0	5.66456	16.4379	BCL2L11;TP53
negative regulation of cell death (GO:0060548)	4/94	0.0551926	0.156276	0	0	2.90459	8.41439	GSK3B;MECOM;AMIGO2;SOX11
nucleosome organization (GO:0034728)	4/94	0.0551926	0.156276	0	0	2.90459	8.41439	BRD2;SMARCB1;ATRX;SOX9
regulation of reactive oxygen species metabolic process (GO:2000377)	3/57	0.0558064	0.157371	0	0	3.62532	10.4622	PDGFB;RAC1;TP53
negative regulation of DNA recombination (GO:0045910)	3/57	0.0558064	0.157371	0	0	3.62532	10.4622	MSH2;ATRX;POT1
positive regulation of cell junction assembly (GO:1901890)	3/57	0.0558064	0.157371	0	0	3.62532	10.4622	KDR;ABL1;RAC1
positive regulation of gene expression, epigenetic (GO:0045815)	3/57	0.0558064	0.157371	0	0	3.62532	10.4622	ZMIZ1;EP300;DEK
regulation of cell cycle phase transition (GO:1901987)	4/95	0.0569601	0.160461	0	0	2.87253	8.23095	FBXW7;CDC27;PSME4;TP53
regulated exocytosis (GO:0045055)	6/180	0.0573911	0.161511	0	0	2.25897	6.45583	RIMS2;SPARC;PDGFB;FLNA;TAGLN2;TTN
proteasome-mediated ubiquitin-dependent protein catabolic process (GO:0043161)	9/321	0.0575333	0.161747	0	0	1.89544	5.41222	RB1;FBXW7;TBL1XR1;CDC27;PSME4;CTNNB1;MAN1A1;PML;NFE2L2
receptor metabolic process (GO:0043112)	3/58	0.0582139	0.162822	0	0	3.55923	10.1211	SNX1;LRP1;CLTC
chordate embryonic development (GO:0043009)	3/58	0.0582139	0.162822	0	0	3.55923	10.1211	COL1A1;TGFBR1;FGFR1
nucleosome assembly (GO:0006334)	3/58	0.0582139	0.162822	0	0	3.55923	10.1211	BRD2;ATRX;SOX9
regulation of actin filament bundle assembly (GO:0032231)	2/26	0.0589141	0.162822	0	0	5.42826	15.3711	RAC1;PFN1
regulation of biomineral tissue development (GO:0070167)	2/26	0.0589141	0.162822	0	0	5.42826	15.3711	HEY1;SOX9
cellular response to drug (GO:0035690)	2/26	0.0589141	0.162822	0	0	5.42826	15.3711	MYC;TP53
regulation of mitotic metaphase/anaphase transition (GO:0030071)	2/26	0.0589141	0.162822	0	0	5.42826	15.3711	RB1;CDC27
regulation of synapse organization (GO:0050807)	2/26	0.0589141	0.162822	0	0	5.42826	15.3711	ABL1;CTNNA2
regulation of viral life cycle (GO:1903900)	2/26	0.0589141	0.162822	0	0	5.42826	15.3711	AXL;CD209
metanephros development (GO:0001656)	2/26	0.0589141	0.162822	0	0	5.42826	15.3711	PAX8;WT1
mononuclear cell differentiation (GO:1903131)	2/26	0.0589141	0.162822	0	0	5.42826	15.3711	FLT3;AXL
negative regulation of intrinsic apoptotic signaling pathway in response to DNA damage (GO:1902230)	2/26	0.0589141	0.162822	0	0	5.42826	15.3711	SNAI2;BCL2L1
negative regulation of macroautophagy (GO:0016242)	2/26	0.0589141	0.162822	0	0	5.42826	15.3711	PIK3CA;TSC2
negative regulation of protein localization to membrane (GO:1905476)	2/26	0.0589141	0.162822	0	0	5.42826	15.3711	CLTC;BCL2L1
positive regulation of G1/S transition of mitotic cell cycle (GO:1900087)	2/26	0.0589141	0.162822	0	0	5.42826	15.3711	ANKRD17;EGFR
positive regulation of histone methylation (GO:0031062)	2/26	0.0589141	0.162822	0	0	5.42826	15.3711	DNMT3B;CTNNB1
positive regulation of T cell mediated cytotoxicity (GO:0001916)	2/26	0.0589141	0.162822	0	0	5.42826	15.3711	HLA-B;HLA-A
glycosaminoglycan biosynthetic process (GO:0006024)	4/97	0.0605854	0.167274	0	0	2.81047	7.87971	EXT2;HS3ST3A1;SDC4;ST3GAL1
regulation of cellular component organization (GO:0051128)	5/139	0.061293	0.169059	0	0	2.44122	6.81611	CAMK2D;HIP1;ABL1;HNRNPU;TSC2
RNA splicing (GO:0008380)	4/98	0.062443	0.171229	0	0	2.78043	7.71151	WT1;NONO;LUC7L3;CDK12
regulation of cell junction assembly (GO:1901888)	2/27	0.0630062	0.171229	0	0	5.21086	14.4055	SNAI2;RUNX1
camera-type eye development (GO:0043010)	2/27	0.0630062	0.171229	0	0	5.21086	14.4055	WT1;CACNA1C
regulation of epidermal growth factor-activated receptor activity (GO:0007176)	2/27	0.0630062	0.171229	0	0	5.21086	14.4055	ERRFI1;FBXW7
dendritic spine organization (GO:0097061)	2/27	0.0630062	0.171229	0	0	5.21086	14.4055	ITGA3;PTEN
entrainment of circadian clock by photoperiod (GO:0043153)	2/27	0.0630062	0.171229	0	0	5.21086	14.4055	TP53;PML
release of sequestered calcium ion into cytosol (GO:0051209)	2/27	0.0630062	0.171229	0	0	5.21086	14.4055	RYR2;LCK
stress-activated protein kinase signaling cascade (GO:0031098)	2/27	0.0630062	0.171229	0	0	5.21086	14.4055	KAT7;MAP2K7
mitotic chromosome condensation (GO:0007076)	2/27	0.0630062	0.171229	0	0	5.21086	14.4055	RB1;TTN
modulation of excitatory postsynaptic potential (GO:0098815)	2/27	0.0630062	0.171229	0	0	5.21086	14.4055	RIMS2;PTEN
negative regulation of actin filament bundle assembly (GO:0032232)	2/27	0.0630062	0.171229	0	0	5.21086	14.4055	PIK3R1;PFN1
negative regulation of endothelial cell apoptotic process (GO:2000352)	2/27	0.0630062	0.171229	0	0	5.21086	14.4055	KDR;NFE2L2
negative regulation of insulin receptor signaling pathway (GO:0046627)	2/27	0.0630062	0.171229	0	0	5.21086	14.4055	PRKCB;TSC2
positive regulation of BMP signaling pathway (GO:0030513)	2/27	0.0630062	0.171229	0	0	5.21086	14.4055	SMAD2;SOX11
positive regulation of toll-like receptor signaling pathway (GO:0034123)	2/27	0.0630062	0.171229	0	0	5.21086	14.4055	MFHAS1;RTN4
response to organic cyclic compound (GO:0014070)	3/60	0.0631733	0.171515	0	0	3.43399	9.48425	FOXA1;CTNNB1;ESR1
regulation of autophagy (GO:0010506)	7/231	0.0635569	0.172387	0	0	2.04882	5.64618	EEF1A1;GSK3B;FBXW7;ABL1;EP300;PIK3CB;MTMR4
positive regulation of cellular catabolic process (GO:0031331)	5/141	0.0643529	0.174376	0	0	2.40508	6.59802	GSK3B;PIK3CB;SNX33;GTPBP1;HIF1A
response to light stimulus (GO:0009416)	3/61	0.0657242	0.176192	0	0	3.37461	9.18667	POLD1;MAP2K7;MEN1
calcium ion import (GO:0070509)	2/28	0.0671913	0.176192	0	0	5.01019	13.5286	CACNA1C;CACNA1E
cellular response to interleukin-6 (GO:0071354)	2/28	0.0671913	0.176192	0	0	5.01019	13.5286	JAK2;IL6ST
regulation of immunoglobulin production (GO:0002637)	2/28	0.0671913	0.176192	0	0	5.01019	13.5286	FCGR2B;IL2
cytosolic calcium ion transport (GO:0060401)	2/28	0.0671913	0.176192	0	0	5.01019	13.5286	RYR2;CACNA1C
regulation of neuron migration (GO:2001222)	2/28	0.0671913	0.176192	0	0	5.01019	13.5286	PLXNB2;CTNNA2
internal peptidyl-lysine acetylation (GO:0018393)	2/28	0.0671913	0.176192	0	0	5.01019	13.5286	EP300;KAT7
negative regulation of axonogenesis (GO:0050771)	2/28	0.0671913	0.176192	0	0	5.01019	13.5286	PTEN;RTN4
negative regulation of cellular response to insulin stimulus (GO:1900077)	2/28	0.0671913	0.176192	0	0	5.01019	13.5286	PRKCB;TSC2
photoperiodism (GO:0009648)	2/28	0.0671913	0.176192	0	0	5.01019	13.5286	TP53;PML
positive regulation of cell communication (GO:0010647)	2/28	0.0671913	0.176192	0	0	5.01019	13.5286	RIMS2;SOX11
positive regulation of fibroblast proliferation (GO:0048146)	2/28	0.0671913	0.176192	0	0	5.01019	13.5286	MYC;PDGFB
positive regulation of monooxygenase activity (GO:0032770)	2/28	0.0671913	0.176192	0	0	5.01019	13.5286	PIK3CB;HIF1A
positive regulation of protein import into nucleus (GO:0042307)	2/28	0.0671913	0.176192	0	0	5.01019	13.5286	FLNA;PIK3R1
protein localization to cell surface (GO:0034394)	2/28	0.0671913	0.176192	0	0	5.01019	13.5286	FLNA;CTNNB1
receptor-mediated endocytosis (GO:0006898)	5/143	0.0674973	0.176192	0	0	2.36998	6.38867	SNX1;SPARC;LRP1;CLTC;FCGR2B
cellular response to chemical stress (GO:0062197)	4/101	0.0681938	0.176192	0	0	2.69402	7.23453	PIK3CA;ABL1;CPEB2;NFE2L2
epithelial cell differentiation (GO:0030855)	4/101	0.0681938	0.176192	0	0	2.69402	7.23453	CPT1A;WT1;KDR;TAGLN2
positive regulation of cell cycle process (GO:0090068)	4/101	0.0681938	0.176192	0	0	2.69402	7.23453	FEN1;RAD21;ATRX;PDGFB
stress-activated MAPK cascade (GO:0051403)	3/62	0.0683217	0.176192	0	0	3.31725	8.90193	TRIB1;MAP2K7;ZFP36L1
cell junction assembly (GO:0034329)	4/102	0.0701696	0.176192	0	0	2.66639	7.08418	VASP;CDH10;PTEN;FLNA
positive regulation of cell growth (GO:0030307)	4/102	0.0701696	0.176192	0	0	2.66639	7.08418	RIMS2;IL2;TGFBR1;EGFR
cellular response to reactive oxygen species (GO:0034614)	3/63	0.0709653	0.176192	0	0	3.26179	8.62929	ABL1;EGFR;NFE2L2
actin filament polymerization (GO:0030041)	2/29	0.0714658	0.176192	0	0	4.82438	12.7293	RAC1;JAK2
regulation of actin polymerization or depolymerization (GO:0008064)	2/29	0.0714658	0.176192	0	0	4.82438	12.7293	RASA1;PFN1
regulation of T cell mediated cytotoxicity (GO:0001914)	2/29	0.0714658	0.176192	0	0	4.82438	12.7293	HLA-B;HLA-A
homologous chromosome pairing at meiosis (GO:0007129)	2/29	0.0714658	0.176192	0	0	4.82438	12.7293	FANCD2;RAD21
negative regulation of mRNA catabolic process (GO:1902373)	2/29	0.0714658	0.176192	0	0	4.82438	12.7293	TAF15;HNRNPU
negative regulation of wound healing (GO:0061045)	2/29	0.0714658	0.176192	0	0	4.82438	12.7293	SLC12A2;PTEN
positive regulation of extrinsic apoptotic signaling pathway (GO:2001238)	2/29	0.0714658	0.176192	0	0	4.82438	12.7293	INHBA;PML
protein K11-linked ubiquitination (GO:0070979)	2/29	0.0714658	0.176192	0	0	4.82438	12.7293	UBE2H;CDC27
negative regulation of Wnt signaling pathway (GO:0030178)	6/191	0.0720129	0.176192	0	0	2.12345	5.58662	GSK3B;LRP1;PSME4;TSC2;SNAI2;SOX9
negative regulation of intrinsic apoptotic signaling pathway (GO:2001243)	3/64	0.0736543	0.176192	0	0	3.20816	8.36807	SNAI2;BCL2L1;NFE2L2
protein retention in Golgi apparatus (GO:0045053)	1/5	0.0737313	0.176192	0	0	16.2475	42.3626	GOLPH3
protein sialylation (GO:1990743)	1/5	0.0737313	0.176192	0	0	16.2475	42.3626	ST3GAL1
activation of protein kinase C activity (GO:1990051)	1/5	0.0737313	0.176192	0	0	16.2475	42.3626	ABL1
alpha-beta T cell differentiation (GO:0046632)	1/5	0.0737313	0.176192	0	0	16.2475	42.3626	ITK
beta-catenin destruction complex assembly (GO:1904885)	1/5	0.0737313	0.176192	0	0	16.2475	42.3626	GSK3B
bone marrow development (GO:0048539)	1/5	0.0737313	0.176192	0	0	16.2475	42.3626	TP53
regulation of cell proliferation involved in heart morphogenesis (GO:2000136)	1/5	0.0737313	0.176192	0	0	16.2475	42.3626	TBX3
camera-type eye photoreceptor cell differentiation (GO:0060219)	1/5	0.0737313	0.176192	0	0	16.2475	42.3626	SOX9
cardiac cell fate commitment (GO:0060911)	1/5	0.0737313	0.176192	0	0	16.2475	42.3626	WT1
regulation of core promoter binding (GO:1904796)	1/5	0.0737313	0.176192	0	0	16.2475	42.3626	FOXC1
regulation of dendritic cell cytokine production (GO:0002730)	1/5	0.0737313	0.176192	0	0	16.2475	42.3626	KIT
regulation of DNA topoisomerase (ATP-hydrolyzing) activity (GO:2000371)	1/5	0.0737313	0.176192	0	0	16.2475	42.3626	HNRNPU
cellular response to antibiotic (GO:0071236)	1/5	0.0737313	0.176192	0	0	16.2475	42.3626	TP53
cellular response to erythropoietin (GO:0036018)	1/5	0.0737313	0.176192	0	0	16.2475	42.3626	KIT
cellular response to heparin (GO:0071504)	1/5	0.0737313	0.176192	0	0	16.2475	42.3626	SOX9
cellular response to indole-3-methanol (GO:0071681)	1/5	0.0737313	0.176192	0	0	16.2475	42.3626	CTNNB1
regulation of glomerular mesangial cell proliferation (GO:0072124)	1/5	0.0737313	0.176192	0	0	16.2475	42.3626	PDGFB
cellular response to nicotine (GO:0071316)	1/5	0.0737313	0.176192	0	0	16.2475	42.3626	B2M
regulation of growth hormone receptor signaling pathway (GO:0060398)	1/5	0.0737313	0.176192	0	0	16.2475	42.3626	JAK2
regulation of growth rate (GO:0040009)	1/5	0.0737313	0.176192	0	0	16.2475	42.3626	NOTCH2
regulation of heart growth (GO:0060420)	1/5	0.0737313	0.176192	0	0	16.2475	42.3626	WT1
cellular response to salt stress (GO:0071472)	1/5	0.0737313	0.176192	0	0	16.2475	42.3626	ZFP36L1
cellular response to sodium arsenite (GO:1903936)	1/5	0.0737313	0.176192	0	0	16.2475	42.3626	HNRNPA1
regulation of histone H4-K16 acetylation (GO:2000618)	1/5	0.0737313	0.176192	0	0	16.2475	42.3626	SMARCB1
cellular response to vitamin D (GO:0071305)	1/5	0.0737313	0.176192	0	0	16.2475	42.3626	PIM1
regulation of kidney development (GO:0090183)	1/5	0.0737313	0.176192	0	0	16.2475	42.3626	SOX9
ciliary neurotrophic factor-mediated signaling pathway (GO:0070120)	1/5	0.0737313	0.176192	0	0	16.2475	42.3626	IL6ST
coronary artery morphogenesis (GO:0060982)	1/5	0.0737313	0.176192	0	0	16.2475	42.3626	TGFBR1
CRD-mediated mRNA stabilization (GO:0070934)	1/5	0.0737313	0.176192	0	0	16.2475	42.3626	HNRNPU
regulation of mitophagy (GO:1901524)	1/5	0.0737313	0.176192	0	0	16.2475	42.3626	TSC2
regulation of morphogenesis of a branching structure (GO:0060688)	1/5	0.0737313	0.176192	0	0	16.2475	42.3626	RTN4
diaphragm development (GO:0060539)	1/5	0.0737313	0.176192	0	0	16.2475	42.3626	WT1
regulation of neutrophil activation (GO:1902563)	1/5	0.0737313	0.176192	0	0	16.2475	42.3626	FCGR2B
regulation of nodal signaling pathway involved in determination of lateral mesoderm left/right asymmetry (GO:1900175)	1/5	0.0737313	0.176192	0	0	16.2475	42.3626	SMAD2
dorsal/ventral axis specification (GO:0009950)	1/5	0.0737313	0.176192	0	0	16.2475	42.3626	SMAD2
regulation of phosphatidylinositol biosynthetic process (GO:0010511)	1/5	0.0737313	0.176192	0	0	16.2475	42.3626	PDGFB
regulation of phosphatidylinositol dephosphorylation (GO:0060304)	1/5	0.0737313	0.176192	0	0	16.2475	42.3626	MTMR4
embryonic skeletal joint morphogenesis (GO:0060272)	1/5	0.0737313	0.176192	0	0	16.2475	42.3626	CTNNB1
regulation of protein kinase C activity (GO:1900019)	1/5	0.0737313	0.176192	0	0	16.2475	42.3626	EGFR
establishment of protein localization to telomere (GO:0070200)	1/5	0.0737313	0.176192	0	0	16.2475	42.3626	POT1
regulation of sterol transport (GO:0032371)	1/5	0.0737313	0.176192	0	0	16.2475	42.3626	LRP1
regulation of synapse structural plasticity (GO:0051823)	1/5	0.0737313	0.176192	0	0	16.2475	42.3626	CTNNA2
female genitalia development (GO:0030540)	1/5	0.0737313	0.176192	0	0	16.2475	42.3626	TBX3
regulation of vitamin D receptor signaling pathway (GO:0070562)	1/5	0.0737313	0.176192	0	0	16.2475	42.3626	SNAI2
renal tubule development (GO:0061326)	1/5	0.0737313	0.176192	0	0	16.2475	42.3626	COL4A1
hematopoietic stem cell migration (GO:0035701)	1/5	0.0737313	0.176192	0	0	16.2475	42.3626	BCL11B
hemoglobin metabolic process (GO:0020027)	1/5	0.0737313	0.176192	0	0	16.2475	42.3626	INHBA
response to indole-3-methanol (GO:0071680)	1/5	0.0737313	0.176192	0	0	16.2475	42.3626	CTNNB1
response to salt stress (GO:0009651)	1/5	0.0737313	0.176192	0	0	16.2475	42.3626	ZFP36L1
response to sodium arsenite (GO:1903935)	1/5	0.0737313	0.176192	0	0	16.2475	42.3626	HNRNPA1
histone-threonine phosphorylation (GO:0035405)	1/5	0.0737313	0.176192	0	0	16.2475	42.3626	PRKCB
immature B cell differentiation (GO:0002327)	1/5	0.0737313	0.176192	0	0	16.2475	42.3626	KIT
Schwann cell differentiation (GO:0014037)	1/5	0.0737313	0.176192	0	0	16.2475	42.3626	ERBB3
isocitrate metabolic process (GO:0006102)	1/5	0.0737313	0.176192	0	0	16.2475	42.3626	IDH2
sinoatrial node cell differentiation (GO:0060921)	1/5	0.0737313	0.176192	0	0	16.2475	42.3626	TBX3
mannose trimming involved in glycoprotein ERAD pathway (GO:1904382)	1/5	0.0737313	0.176192	0	0	16.2475	42.3626	MAN1A1
meiotic mismatch repair (GO:0000710)	1/5	0.0737313	0.176192	0	0	16.2475	42.3626	MSH5
thorax and anterior abdomen determination (GO:0007356)	1/5	0.0737313	0.176192	0	0	16.2475	42.3626	WT1
membrane depolarization during AV node cell action potential (GO:0086045)	1/5	0.0737313	0.176192	0	0	16.2475	42.3626	CACNA1C
Toll signaling pathway (GO:0008063)	1/5	0.0737313	0.176192	0	0	16.2475	42.3626	MYD88
metanephric distal tubule development (GO:0072235)	1/5	0.0737313	0.176192	0	0	16.2475	42.3626	PAX8
metanephric renal vesicle morphogenesis (GO:0072283)	1/5	0.0737313	0.176192	0	0	16.2475	42.3626	PAX8
microtubule nucleation by microtubule organizing center (GO:0051418)	1/5	0.0737313	0.176192	0	0	16.2475	42.3626	NIN
ubiquitin-dependent glycoprotein ERAD pathway (GO:0097466)	1/5	0.0737313	0.176192	0	0	16.2475	42.3626	MAN1A1
vascular endothelial growth factor receptor-2 signaling pathway (GO:0036324)	1/5	0.0737313	0.176192	0	0	16.2475	42.3626	KDR
zygotic determination of anterior/posterior axis, embryo (GO:0007354)	1/5	0.0737313	0.176192	0	0	16.2475	42.3626	WT1
negative regulation of B cell differentiation (GO:0045578)	1/5	0.0737313	0.176192	0	0	16.2475	42.3626	INHBA
negative regulation of CD4-positive, alpha-beta T cell differentiation (GO:0043371)	1/5	0.0737313	0.176192	0	0	16.2475	42.3626	RUNX1
negative regulation of dendritic cell differentiation (GO:2001199)	1/5	0.0737313	0.176192	0	0	16.2475	42.3626	FCGR2B
negative regulation of gonadotropin secretion (GO:0032277)	1/5	0.0737313	0.176192	0	0	16.2475	42.3626	INHBA
negative regulation of histone deacetylation (GO:0031064)	1/5	0.0737313	0.176192	0	0	16.2475	42.3626	KDM5A
negative regulation of immunoglobulin production (GO:0002638)	1/5	0.0737313	0.176192	0	0	16.2475	42.3626	FCGR2B
negative regulation of interleukin-13 production (GO:0032696)	1/5	0.0737313	0.176192	0	0	16.2475	42.3626	LEF1
negative regulation of interleukin-5 production (GO:0032714)	1/5	0.0737313	0.176192	0	0	16.2475	42.3626	LEF1
negative regulation of leukocyte differentiation (GO:1902106)	1/5	0.0737313	0.176192	0	0	16.2475	42.3626	FCGR2B
negative regulation of macrophage differentiation (GO:0045650)	1/5	0.0737313	0.176192	0	0	16.2475	42.3626	INHBA
negative regulation of metallopeptidase activity (GO:1905049)	1/5	0.0737313	0.176192	0	0	16.2475	42.3626	LRP1
negative regulation of organ growth (GO:0046621)	1/5	0.0737313	0.176192	0	0	16.2475	42.3626	PTEN
negative regulation of protein acetylation (GO:1901984)	1/5	0.0737313	0.176192	0	0	16.2475	42.3626	GSK3B
negative regulation of transcription by RNA polymerase I (GO:0016479)	1/5	0.0737313	0.176192	0	0	16.2475	42.3626	FLNA
negative regulation of vitamin D biosynthetic process (GO:0010957)	1/5	0.0737313	0.176192	0	0	16.2475	42.3626	SNAI2
p38MAPK cascade (GO:0038066)	1/5	0.0737313	0.176192	0	0	16.2475	42.3626	ZFP36L1
peripheral nervous system neuron differentiation (GO:0048934)	1/5	0.0737313	0.176192	0	0	16.2475	42.3626	RUNX1
PML body organization (GO:0030578)	1/5	0.0737313	0.176192	0	0	16.2475	42.3626	PML
positive regulation of 3'-UTR-mediated mRNA stabilization (GO:1905870)	1/5	0.0737313	0.176192	0	0	16.2475	42.3626	LARP4B
positive regulation of amino acid transport (GO:0051957)	1/5	0.0737313	0.176192	0	0	16.2475	42.3626	SLC12A2
positive regulation of attachment of spindle microtubules to kinetochore (GO:0051987)	1/5	0.0737313	0.176192	0	0	16.2475	42.3626	HNRNPU
positive regulation of CD8-positive, alpha-beta T cell differentiation (GO:0043378)	1/5	0.0737313	0.176192	0	0	16.2475	42.3626	RUNX1
positive regulation of cell proliferation involved in heart morphogenesis (GO:2000138)	1/5	0.0737313	0.176192	0	0	16.2475	42.3626	PIM1
positive regulation of DNA topoisomerase (ATP-hydrolyzing) activity (GO:2000373)	1/5	0.0737313	0.176192	0	0	16.2475	42.3626	HNRNPU
positive regulation of endothelial cell chemotaxis by VEGF-activated vascular endothelial growth factor receptor signaling pathway (GO:0038033)	1/5	0.0737313	0.176192	0	0	16.2475	42.3626	KDR
positive regulation of epithelial to mesenchymal transition involved in endocardial cushion formation (GO:1905007)	1/5	0.0737313	0.176192	0	0	16.2475	42.3626	TGFBR1
positive regulation of gamma-delta T cell activation (GO:0046645)	1/5	0.0737313	0.176192	0	0	16.2475	42.3626	LEF1
positive regulation of hippo signaling (GO:0035332)	1/5	0.0737313	0.176192	0	0	16.2475	42.3626	SOX11
positive regulation of histone H3-K9 acetylation (GO:2000617)	1/5	0.0737313	0.176192	0	0	16.2475	42.3626	SMARCB1
positive regulation of leukocyte mediated immunity (GO:0002705)	1/5	0.0737313	0.176192	0	0	16.2475	42.3626	KIT
positive regulation of mitochondrial depolarization (GO:0051901)	1/5	0.0737313	0.176192	0	0	16.2475	42.3626	KDR
positive regulation of oxidative stress-induced neuron death (GO:1903223)	1/5	0.0737313	0.176192	0	0	16.2475	42.3626	FBXW7
positive regulation of protein catabolic process in the vacuole (GO:1904352)	1/5	0.0737313	0.176192	0	0	16.2475	42.3626	LRP1
positive regulation of protein kinase C activity (GO:1900020)	1/5	0.0737313	0.176192	0	0	16.2475	42.3626	EGFR
positive regulation of smooth muscle cell differentiation (GO:0051152)	1/5	0.0737313	0.176192	0	0	16.2475	42.3626	KIT
positive regulation of the force of heart contraction (GO:0098735)	1/5	0.0737313	0.176192	0	0	16.2475	42.3626	RYR2
positive regulation of toll-like receptor 9 signaling pathway (GO:0034165)	1/5	0.0737313	0.176192	0	0	16.2475	42.3626	RTN4
protein deglycosylation involved in glycoprotein catabolic process (GO:0035977)	1/5	0.0737313	0.176192	0	0	16.2475	42.3626	MAN1A1
positive regulation of cytosolic calcium ion concentration (GO:0007204)	5/147	0.0740378	0.176773	0	0	2.30275	5.99446	P2RY8;RYR2;ABL1;CACNA1C;ESR1
regulation of cytosolic calcium ion concentration (GO:0051480)	5/148	0.0757252	0.179343	0	0	2.28653	5.90071	YWHAE;RYR2;ABL1;CACNA1C;ESR1
regulation of long-term synaptic potentiation (GO:1900271)	2/30	0.0758261	0.179343	0	0	4.65184	11.9986	GSK3B;ABL1
regulation of macrophage activation (GO:0043030)	2/30	0.0758261	0.179343	0	0	4.65184	11.9986	MFHAS1;FCGR2B
[truncated: 1,608 more rows]

## Sheet: Enrichr_GO_Cellular_Component
Term	Overlap	P-value	Adjusted P-value	Old P-value	Old Adjusted P-value	Odds Ratio	Combined Score	Genes
[truncated: 194 more rows]
