# Supplementary material for: Effects of Multi-Omics Characteristics on Identification of Driver Genes Using Machine Learning Algorithms
Source: Genes (Basel). 2022 Apr 19;13(5):716. doi: 10.3390/genes13050716 (PMC9141966; doi:10.3390/genes13050716)
Supplement: Supplementary file 1 [file genes-13-00716-s001.zip › Supplementary Table S6.xlsx]

## Sheet: GSEA_GO
GOBP_ANATOMICAL_STRUCTURE_FORMATION_INVOLVED_IN_MORPHOGENESIS
GOBP_ANIMAL_ORGAN_MORPHOGENESIS
GOBP_CELLULAR_RESPONSE_TO_ENDOGENOUS_STIMULUS
GOBP_CELLULAR_RESPONSE_TO_OXYGEN_CONTAINING_COMPOUND
GOBP_CELLULAR_RESPONSE_TO_STRESS
GOBP_CELL_ACTIVATION
GOBP_CELL_CYCLE
GOBP_CENTRAL_NERVOUS_SYSTEM_DEVELOPMENT
GOBP_CHROMOSOME_ORGANIZATION
GOBP_CIRCULATORY_SYSTEM_DEVELOPMENT
GOBP_EMBRYO_DEVELOPMENT
GOBP_EMBRYO_DEVELOPMENT_ENDING_IN_BIRTH_OR_EGG_HATCHING
GOBP_ENZYME_LINKED_RECEPTOR_PROTEIN_SIGNALING_PATHWAY
GOBP_EPITHELIUM_DEVELOPMENT
GOBP_GROWTH
GOBP_HEART_DEVELOPMENT
GOBP_HOMEOSTATIC_PROCESS
GOBP_IMMUNE_SYSTEM_DEVELOPMENT
GOBP_LEUKOCYTE_DIFFERENTIATION
GOBP_LOCOMOTION
GOBP_MONONUCLEAR_CELL_DIFFERENTIATION
GOBP_NEGATIVE_REGULATION_OF_BIOSYNTHETIC_PROCESS
GOBP_NEGATIVE_REGULATION_OF_CELL_DEATH
GOBP_NEGATIVE_REGULATION_OF_CELL_DIFFERENTIATION
GOBP_NEGATIVE_REGULATION_OF_DEVELOPMENTAL_PROCESS
GOBP_NEGATIVE_REGULATION_OF_NUCLEOBASE_CONTAINING_COMPOUND_METABOLIC_PROCESS
GOBP_NEGATIVE_REGULATION_OF_RESPONSE_TO_STIMULUS
GOBP_NEGATIVE_REGULATION_OF_TRANSCRIPTION_BY_RNA_POLYMERASE_II
GOBP_NEUROGENESIS
GOBP_PEPTIDYL_AMINO_ACID_MODIFICATION
GOBP_PHOSPHORYLATION
GOBP_POSITIVE_REGULATION_OF_CELLULAR_BIOSYNTHETIC_PROCESS
GOBP_POSITIVE_REGULATION_OF_CELL_DIFFERENTIATION
GOBP_POSITIVE_REGULATION_OF_DEVELOPMENTAL_PROCESS
GOBP_POSITIVE_REGULATION_OF_GENE_EXPRESSION
GOBP_POSITIVE_REGULATION_OF_INTRACELLULAR_SIGNAL_TRANSDUCTION
GOBP_POSITIVE_REGULATION_OF_MOLECULAR_FUNCTION
GOBP_POSITIVE_REGULATION_OF_MULTICELLULAR_ORGANISMAL_PROCESS
GOBP_POSITIVE_REGULATION_OF_NUCLEOBASE_CONTAINING_COMPOUND_METABOLIC_PROCESS
GOBP_POSITIVE_REGULATION_OF_PROTEIN_METABOLIC_PROCESS
GOBP_POSITIVE_REGULATION_OF_RNA_METABOLIC_PROCESS
GOBP_POSITIVE_REGULATION_OF_SIGNALING
GOBP_POSITIVE_REGULATION_OF_TRANSCRIPTION_BY_RNA_POLYMERASE_II
GOBP_PROGRAMMED_CELL_DEATH
GOBP_REGULATION_OF_CELL_DEATH
GOBP_REGULATION_OF_CELL_DIFFERENTIATION
GOBP_REGULATION_OF_CELL_POPULATION_PROLIFERATION
GOBP_REGULATION_OF_IMMUNE_SYSTEM_PROCESS
GOBP_REGULATION_OF_INTRACELLULAR_SIGNAL_TRANSDUCTION
GOBP_REGULATION_OF_MULTICELLULAR_ORGANISMAL_DEVELOPMENT
GOBP_REGULATION_OF_PHOSPHORUS_METABOLIC_PROCESS
GOBP_REGULATION_OF_PROTEIN_MODIFICATION_PROCESS
GOBP_REGULATION_OF_PROTEIN_PHOSPHORYLATION
GOBP_REGULATION_OF_TRANSFERASE_ACTIVITY
GOBP_REPRODUCTIVE_SYSTEM_DEVELOPMENT
GOBP_RESPONSE_TO_ENDOGENOUS_STIMULUS
GOBP_RESPONSE_TO_GROWTH_FACTOR
GOBP_RESPONSE_TO_OXYGEN_CONTAINING_COMPOUND
GOBP_TISSUE_DEVELOPMENT
GOBP_TISSUE_MORPHOGENESIS
GOBP_TUBE_DEVELOPMENT
GOBP_TUBE_MORPHOGENESIS
GOCC_CHROMATIN
GOCC_CHROMOSOME
GOMF_CHROMATIN_BINDING
GOMF_CIS_REGULATORY_REGION_SEQUENCE_SPECIFIC_DNA_BINDING
GOMF_DNA_BINDING_TRANSCRIPTION_FACTOR_BINDING
GOMF_SEQUENCE_SPECIFIC_DNA_BINDING
GOMF_TRANSCRIPTION_FACTOR_BINDING
GOMF_TRANSCRIPTION_REGULATOR_ACTIVITY

## Sheet: Enrichr_GO_Molecular_Function
C2H2 zinc finger domain binding (GO:0070742)
DNA binding (GO:0003677)
DNA secondary structure binding (GO:0000217)
DNA-binding transcription activator activity, RNA polymerase II-specific (GO:0001228)
DNA-binding transcription factor binding (GO:0140297)
DNA-binding transcription repressor activity, RNA polymerase II-specific (GO:0001227)
E-box binding (GO:0070888)
I-SMAD binding (GO:0070411)
MAP kinase kinase activity (GO:0004708)
RNA binding (GO:0003723)
RNA polymerase I core promoter sequence-specific DNA binding (GO:0001164)
RNA polymerase I transcription regulatory region sequence-specific DNA binding (GO:0001163)
RNA polymerase II cis-regulatory region sequence-specific DNA binding (GO:0000978)
RNA polymerase II transcription regulatory region sequence-specific DNA binding (GO:0000977)
RNA polymerase II-specific DNA-binding transcription factor binding (GO:0061629)
acetylation-dependent protein binding (GO:0140033)
androgen receptor binding (GO:0050681)
cadherin binding (GO:0045296)
cis-regulatory region sequence-specific DNA binding (GO:0000987)
core promoter sequence-specific DNA binding (GO:0001046)
disordered domain specific binding (GO:0097718)
double-stranded DNA binding (GO:0003690)
insulin-like growth factor receptor binding (GO:0005159)
kinase binding (GO:0019900)
lysine-acetylated histone binding (GO:0070577)
mRNA 3'-UTR binding (GO:0003730)
mRNA binding (GO:0003729)
nuclear receptor binding (GO:0016922)
phosphatase binding (GO:0019902)
phosphotyrosine residue binding (GO:0001784)
platelet-derived growth factor binding (GO:0048407)
protein heterodimerization activity (GO:0046982)
protein homodimerization activity (GO:0042803)
protein kinase A catalytic subunit binding (GO:0034236)
protein kinase binding (GO:0019901)
protein phosphatase binding (GO:0019903)
protein phosphorylated amino acid binding (GO:0045309)
protein serine/threonine kinase activity (GO:0004674)
protein serine/threonine/tyrosine kinase activity (GO:0004712)
protein tyrosine kinase activity (GO:0004713)
purine ribonucleoside triphosphate binding (GO:0035639)
sequence-specific DNA binding (GO:0043565)
sequence-specific double-stranded DNA binding (GO:1990837)
transcription cis-regulatory region binding (GO:0000976)
transcription coregulator binding (GO:0001221)
transcription corepressor binding (GO:0001222)
transcription regulatory region nucleic acid binding (GO:0001067)
transmembrane receptor protein kinase activity (GO:0019199)
transmembrane receptor protein tyrosine kinase activity (GO:0004714)
ubiquitin protein ligase binding (GO:0031625)
ubiquitin-like protein ligase binding (GO:0044389)
vascular endothelial growth factor-activated receptor activity (GO:0005021)

## Sheet: Enrichr_GO_Biological_Process
MAPK cascade (GO:0000165)
apoptotic process (GO:0006915)
cellular response to cytokine stimulus (GO:0071345)
cellular response to growth factor stimulus (GO:0071363)
chromatin organization (GO:0006325)
chromatin remodeling (GO:0006338)
enzyme linked receptor protein signaling pathway (GO:0007167)
hemopoiesis (GO:0030097)
negative regulation of apoptotic process (GO:0043066)
negative regulation of cell differentiation (GO:0045596)
negative regulation of cell population proliferation (GO:0008285)
negative regulation of cellular macromolecule biosynthetic process (GO:2000113)
negative regulation of cellular process (GO:0048523)
negative regulation of gene expression (GO:0010629)
negative regulation of nucleic acid-templated transcription (GO:1903507)
negative regulation of programmed cell death (GO:0043069)
negative regulation of transcription by RNA polymerase II (GO:0000122)
negative regulation of transcription, DNA-templated (GO:0045892)
peptidyl-tyrosine modification (GO:0018212)
peptidyl-tyrosine phosphorylation (GO:0018108)
positive regulation of MAPK cascade (GO:0043410)
positive regulation of cell differentiation (GO:0045597)
positive regulation of cell population proliferation (GO:0008284)
positive regulation of cellular process (GO:0048522)
positive regulation of gene expression (GO:0010628)
positive regulation of intracellular signal transduction (GO:1902533)
positive regulation of macromolecule metabolic process (GO:0010604)
positive regulation of nucleic acid-templated transcription (GO:1903508)
positive regulation of phosphatidylinositol 3-kinase signaling (GO:0014068)
positive regulation of phospholipase C activity (GO:0010863)
positive regulation of signal transduction (GO:0009967)
positive regulation of transcription by RNA polymerase II (GO:0045944)
positive regulation of transcription, DNA-templated (GO:0045893)
positive regulation of transferase activity (GO:0051347)
positive regulation of transmembrane receptor protein serine/threonine kinase signaling pathway (GO:0090100)
protein autophosphorylation (GO:0046777)
protein phosphorylation (GO:0006468)
regulation of apoptotic process (GO:0042981)
regulation of cell cycle (GO:0051726)
regulation of cell population proliferation (GO:0042127)
regulation of cellular macromolecule biosynthetic process (GO:2000112)
regulation of gene expression (GO:0010468)
regulation of kinase activity (GO:0043549)
regulation of nucleic acid-templated transcription (GO:1903506)
regulation of phosphatidylinositol 3-kinase signaling (GO:0014066)
regulation of protein kinase B signaling (GO:0051896)
regulation of transcription by RNA polymerase II (GO:0006357)
regulation of transcription, DNA-templated (GO:0006355)
transmembrane receptor protein tyrosine kinase signaling pathway (GO:0007169)

## Sheet: Enrichr_GO_Cellular_Component
HFE-transferrin receptor complex (GO:1990712)
MHC class I protein complex (GO:0042612)
SWI/SNF complex (GO:0016514)
actin cytoskeleton (GO:0015629)
activin receptor complex (GO:0048179)
basolateral plasma membrane (GO:0016323)
beta-catenin-TCF complex (GO:1990907)
bounding membrane of organelle (GO:0098588)
calcium channel complex (GO:0034704)
catenin complex (GO:0016342)
cell-cell junction (GO:0005911)
cell-substrate junction (GO:0030055)
chromocenter (GO:0010369)
collagen type IV trimer (GO:0005587)
cytoplasmic side of plasma membrane (GO:0009898)
cytoplasmic stress granule (GO:0010494)
cytoplasmic vesicle membrane (GO:0030659)
cytoskeleton (GO:0005856)
cytoskeleton of presynaptic active zone (GO:0048788)
early endosome (GO:0005769)
endocytic vesicle membrane (GO:0030666)
focal adhesion (GO:0005925)
hemidesmosome (GO:0030056)
heterotrimeric G-protein complex (GO:0005834)
integral component of plasma membrane (GO:0005887)
intracellular membrane-bounded organelle (GO:0043231)
intracellular non-membrane-bounded organelle (GO:0043232)
membrane raft (GO:0045121)
mitotic spindle (GO:0072686)
mitotic spindle microtubule (GO:1990498)
npBAF complex (GO:0071564)
nuclear chromosome (GO:0000228)
nuclear lumen (GO:0031981)
nuclear stress granule (GO:0097165)
nucleolus (GO:0005730)
nucleus (GO:0005634)
rDNA heterochromatin (GO:0033553)
sarcolemma (GO:0042383)
sex chromosome (GO:0000803)
sorting endosome (GO:0097443)
spindle (GO:0005819)
