# Supplementary material for: Effects of Multi-Omics Characteristics on Identification of Driver Genes Using Machine Learning Algorithms
Source: Genes (Basel). 2022 Apr 19;13(5):716. doi: 10.3390/genes13050716 (PMC9141966; doi:10.3390/genes13050716)
Supplement: Supplementary file 1 [file genes-13-00716-s001.zip › Supplementary Table S7.xlsx]

## Sheet: xg174
ABL1	CML, ALL, T-ALL
AFF3	ALL, T-ALL
AKT3	GBM
ANK1	CCRCC
ARHGAP26	AML, MDS
ARHGEF10	colon cancer
ATRX	pancreatic neuroendocrine tumours, paediatric GBM
B2M	DLBCL, melanoma, colorectal adenocarcinoma
BARD1	breast cancer
BCL11B	T-ALL
BCL2L12	melanoma, SCC
BCL3	CLL
BCLAF1	melanoma, SCC
BRAF	melanoma, colorectal, papillary thyroid, borderline ovarian, NSCLC, cholangiocarcinoma, pilocytic astrocytoma, Spitzoid tumour, pancreas acinar carcinoma, melanocytic nevus, prostate, gastric
BTG1	B-CLL
CASP9	glioma
CD209	prostate carcinoma
CD79A	DLBCL, WM
CDH10	melanoma
CDK12	serous ovarian
CDKN2C	glioma, MM
CHD2	melanoma, large intestine, CLL, monoclonal B lymphocytosis
CLTC	ALCL, renal
COL1A1	DFSP, aneurysmal bone cyst
CRTC3	salivary gland mucoepidermoid
CTNNA2	gastric cancer
CTNNB1	colorectal, ovarian, hepatoblastoma, pleomorphic salivary gland adenoma, other tumour types
DDX6	B-NHL
DEK	AML
DNMT3A	AML
EGFR	glioma, NSCLC
ELF3	pancreatic cancer
ELK4	prostate
EP300	colorectal, breast, pancreatic, AML, ALL, DLBCL
ERBB3	colon, gastric, head and neck, bladder, skin
ERG	Ewing sarcoma, prostate, AML
ESR1	breast
EXT2
FANCA
FANCD2
FANCE
FANCF
FAT1	oral squamous cell, chemorefractory CLL, head and neck, pancreatic acinar cell carcinoma
FAT3	SCC, colon adenocarcinoma, gastric adenocarcinoma
FBXW7	colorectal, endometrial, T-ALL
FCGR2B	ALL
FCRL4	B-NHL
FEN1
FGFR1	MPN, NHL, salivary adenoma
FH
FLNA	phyllodes tumour of the breast
FLT3	AML, ALL
FLT4	soft tissue sarcoma
FNBP1	AML
FOXA1	breast, prostate
FOXR1	neuroblastoma
FSTL3	B-CLL
FUBP1	oligodendroglioma
GMPS	AML
GNAQ	uveal melanoma, primary central nervous system melanocytic neoplasms
GNAS	pituitary adenoma, pancreatic intraductal papillary mucinous neoplasm, fibrous dysplasia
GOLGA5	papillary thyroid, Spitzoid tumour
HEY1	mesenchymal chondrosarcoma
HIF1A	endometrioid carcinoma, glioblastoma, colorectal, renal, lung, pancreatic
HIP1	CMML, NSCLC
HIST1H3B	glioma
HIST1H4I	NHL
HLA-A	Spitzoid tumour
HLF	ALL
HOXA9	AML*
IDH2	glioblastoma
IL2	intestinal T-cell lymphoma
IL21R	NHL
IL6ST	hepatocellular carcinoma
IL7R	ALL, ETP ALL
IRS4	glioma, rhabdomyosarcoma, melanoma, breast cancer, T-ALL
ITK	peripheral T-cell lymphoma
JAK2	ALL, AML, MPN, CML
KAT7	CCRCC
KDM5A	AML
KDR	NSCLC, angiosarcoma
KIT	GIST, AML, TGCT, mastocytosis, mucosal melanoma
KRAS	pancreatic, colorectal, lung, thyroid, AML, other tumour types
LARP4B	CRC, glioma
LCK	T-ALL
LCP1	NHL
LEF1	B-ALL, T-ALL, eyelid sebaceous carcinoma, AML, lymphomas
LEPROTL1	lung cancer, colon cancer
LMO1	T-ALL, neuroblastoma
MAFB	MM
MAP2K1	NSCLC, melanoma, colorectal
MAP2K2	NSCLC, melanoma
MB21D2	lung cancer
MECOM	AML, CML, MDS
MEN1	parathyroid tumours, pancreatic neuroendocrine tumour
MPL	MPN
MSH2	colorectal, endometrial, ovarian
MTCP1	T cell prolymphocytic leukaemia
MUC16	HNSCC, melanoma
MYC	Burkitt lymphoma, amplified in other cancers, B-CLL
MYD88	ABC-DLBCL
NACA	NHL
NCOR1	breast
NFE2L2	NSCLC, HNSCC
NFIB	adenoid cystic carcinoma, lipoma
NFKB2	B-NHL
NFKBIE	CLL, desmoplastic melanoma
NIN	MPN
NKX2-1	NSCLC
NONO	papillary renal
NOTCH2	marginal zone lymphoma, DLBCL, bladder
NTRK3	congenital fibrosarcoma, secretory breast
P2RY8	B-ALL, Down syndrome associated ALL
PAFAH1B2	MLCLS
PAX3	alveolar rhabdomyosarcoma
PAX5	NHL, ALL, B-ALL
PAX8	follicular thyroid
PBRM1	clear cell renal carcinoma, breast
PBX1	pre B-ALL, myoepithelioma
PDGFB	DFSP
PIK3CA	colorectal, gastric, glioblastoma, breast
PIK3CB	SCC, NSCLC
PIK3R1	glioblastoma, ovarian, colorectal
PIM1	NHL
PLAG1	salivary adenoma, lipoblastoma
PLCG1	angiosarcoma
PML	APL, ALL
PMS1
PMS2
POLD1	CRC
POT1	CLL
PRCC	papillary renal
PRDM1	DLBCL
PRDM16	MDS, AML
PRDM2	glioma, colon adenocarcinoma, gastric carcinoma, ovarian carcinoma, HNSCC
PREX2	melanoma, pancreatic ductal adenocarcinoma
PRKCB	adult T-cell lymphoma-leukaemia
PTEN	glioma, prostate, endometrial
RABEP1	CMML
RAC1	melanoma, carcinoma
RAD21	AML, endometrium, colorectal, lung
RALGDS	PMBL, Hodgkin lymphoma,
RARA	APL
RB1	retinoblastoma, sarcoma, breast, small cell lung carcinoma
RUNX1	AML, pre B-ALL, T-ALL
SDC4	NSCLC
SMAD2	colorectal carcinoma, hepatocellular carcinoma
SMARCB1	malignant rhabdoid
SPEN	SMZL, adenoid cystic carcinoma, DLBCL
SSX2	synovial sarcoma
STAG1	colorectal cancer, AML
TAF15	extraskeletal myxoid chondrosarcoma, ALL
TBL1XR1	splenic marginal zone lymphoma, primary central nervous system lymphoma, colorectal carcinoma, gallbladder carcinoma
TBX3	breast, large intestine, skin
TFG	papillary thyroid, ALCL, NSCLC, extraskeletal myxoid chondrosarcoma
TLX1	T-ALL
TMEM127
TP53	breast, colorectal, lung, sarcoma, adrenocortical, glioma, Spitzoid tumour, multiple other tumour types
TP63	HNSCC, DLBCL
TRAF7	meningioma
TSC2	pulmonary lymphangioleiomyomatosis (LAM), renal angiomyolipoma, HNSCC
TSHR	toxic thyroid adenoma
USP8	corticotroph adenoma
VHL	renal, haemangioma, pheochromocytoma
WT1	Wilms tumour, desmoplastic small round cell tumour
XPA
YWHAE	endometrial stromal sarcoma
ZBTB16	APL
ZCCHC8	Spitzoid tumour
ZEB1	CCRCC, melanoma
ZFHX3	endometrial, gastric, prostate
ZMYM2	MPN, NHL
ZMYM3	CRC, breast cancer
ZNF479	lung cancer, bladder carcinoma, prostate carcinoma

## Sheet: lr236
ABL1	CML, ALL, T-ALL
ACVR2A	large intestine carcinoma, stomach carcinoma, pancreatic carcinoma, biliary tract, oesophagus
AKT1	breast, colorectal, ovarian, NSCLC
ALK	ALCL, NSCLC, neuroblastoma, inflammatory myofibroblastic tumour, Spitzoid tumour
AMER1	Wilms tumour
APC	colorectal, pancreatic, desmoid, hepatoblastoma, glioma, other CNS
AR	prostate
ARAF	cholangiocarcinoma, lung adenocarcinoma, Langerhans cell histiocytosis
ARID1A	clear cell ovarian carcinoma, RCC, breast
ARID1B	breast, hepatocellular carcinoma, clear cell ovarian carcinoma
ARID2	hepatocellular carcinoma
ASXL1	MDS, CMML
ASXL2	melanoma, CCRCC, AML
ATM	T-PLL
ATRX	pancreatic neuroendocrine tumours, paediatric GBM
AXIN1	colorectal, endometrial, prostate, hepatocellular carcinoma, hepatoblastoma, sporadic medulloblastoma
AXIN2	colorectal carcinoma, stomach carcinoma, hepatocellular carcinoma
B2M	DLBCL, melanoma, colorectal adenocarcinoma
BAP1	uveal melanoma, breast, NSCLC, RCC
BCL2	NHL, CLL
BCL6	NHL, CLL
BCL9L	colorectal cancer, endometrial carcinoma, gastric cancer
BCLAF1	melanoma, SCC
BCOR	retinoblastoma, AML, APL (translocation)
BCORL1	AML, HNSCC
BIRC3	CLL, MALT, MCL, MM
BMPR1A
BRAF	melanoma, colorectal, papillary thyroid, borderline ovarian, NSCLC, cholangiocarcinoma, pilocytic astrocytoma, Spitzoid tumour, pancreas acinar carcinoma, melanocytic nevus, prostate, gastric
BRD4	lethal midline carcinoma of young people
CALR	MPN, MDS
CARD11	DLBCL
CASP8	hepatocellular, oral squamous cell, breast
CBFB	AML
CBL	AML, JMML, MDS
CCND3	MM
CD79B	DLBCL, WM
CDC73	parathyroid adenoma
CDH1	lobular breast, gastric
CDK12	serous ovarian
CDKN1A	bladder cancer
CDKN1B	breast, small intestine neuroendocrine tumours
CDKN2A	melanoma, multiple other tumour types
CDKN2C	glioma, MM
CEBPA	AML, MDS
CHD2	melanoma, large intestine, CLL, monoclonal B lymphocytosis
CHD4	uterine serous carcinoma
CIC	oligodendroglioma, soft tissue sarcoma
CLTC	ALCL, renal
CNOT3	T-ALL
COL2A1	chondrosarcoma, enchondroma
CREBBP	ALL, AML, DLBCL, B-NHL
CSMD3	ovarian cancer, oral SCC, lung cancer
CTCF	endometrial, breast, head and neck cancer
CTNNB1	colorectal, ovarian, hepatoblastoma, pleomorphic salivary gland adenoma, other tumour types
CUL3	lung cancer
CUX1	endometrial, melanoma, colorectal, AML, MDS, other tumour types
CXCR4	WM
DCC	CRC, melanoma, SCC
DDX3X	CLL, medulloblastoma
DICER1	sex cord-stromal tumour, TGCT, embryonal rhabdomyosarcoma, pleuropulmonary blastoma, pituitary blastoma, Wilms tumour, thyroid cancer, other tumour types
DNM2	T-ALL
DNMT3A	AML
EGFR	glioma, NSCLC
EIF1AX	uveal melanoma, thyroid cancer (PDTC and ATC), low grade serous ovarian cancer
ELF3	pancreatic cancer
EP300	colorectal, breast, pancreatic, AML, ALL, DLBCL
EPAS1	paraganglioma, pheochromocytoma, central nervous system hemangioblastomas
EPHA7	CRC, melanoma
ERBB2	breast, ovarian, other tumour types, NSCLC, gastric
ERBB4	melanoma, gastric, NSCLC
ERG	Ewing sarcoma, prostate, AML
ESR1	breast
ETV6	congenital fibrosarcoma, multiple different leukaemia and lymphoma tumour types including ALL, secretory breast, MDS
EWSR1	Ewing sarcoma, desmoplastic small round cell tumour , ALL, clear cell sarcoma, sarcoma, myoepithelioma, mesothelioma
EZH2	DLBCL
FAM135B	SCLC
FAS	TGCT, nasal NK/T lymphoma, skin squamous cell carcinoma-burn scar related
FAT1	oral squamous cell, chemorefractory CLL, head and neck, pancreatic acinar cell carcinoma
FAT4	lymphoma, pancreatic, head and neck, melanoma, hepatocellular carcinoma
FBXW7	colorectal, endometrial, T-ALL
FGFR1	MPN, NHL, salivary adenoma
FGFR2	gastric, NSCLC, endometrial
FGFR3	bladder, MM, T-cell lymphoma
FLT3	AML, ALL
FLT4	soft tissue sarcoma
FOXA1	breast, prostate
FOXL2	granulosa-cell tumour of the ovary
FOXP1	ALL
FUBP1	oligodendroglioma
GATA1	megakaryoblastic leukaemia of Downs syndrome
GATA2	AML (CML blast transformation)
GATA3	breast
GNA11	uveal melanoma, primary central nervous system melanocytic neoplasms
GNAQ	uveal melanoma, primary central nervous system melanocytic neoplasms
GNAS	pituitary adenoma, pancreatic intraductal papillary mucinous neoplasm, fibrous dysplasia
GRM3	melanoma, oral SCC
H3F3A	glioma
HIST1H3B	glioma
HLA-A	Spitzoid tumour
HNF1A	hepatic adenoma, hepatocellular
HNRNPA2B1	prostate
HRAS	infrequent sarcomas, rare other tumour types
ID3	Burkitt lymphoma
IDH1	glioblastoma
IDH2	glioblastoma
IKZF1	ALL, DLBCL
IL6ST	hepatocellular carcinoma
IL7R	ALL, ETP ALL
JAK1	ALL
JAK2	ALL, AML, MPN, CML
JUN	sarcoma
KCNJ5	adrenal adenoma
KDM5C	clear cell renal carcinoma
KDM6A	renal cell carcinoma, bladder carcinoma, oesophageal SCC, MM, medulloblastoma, T-ALL, other tumour types
KDR	NSCLC, angiosarcoma
KEAP1	NSCLC, breast carcinoma
KIT	GIST, AML, TGCT, mastocytosis, mucosal melanoma
KLF4	meningioma
KMT2A	AML, ALL
KMT2C	medulloblastoma
KMT2D	medulloblastoma, renal
KRAS	pancreatic, colorectal, lung, thyroid, AML, other tumour types
LATS1	skin basal cell carcinoma
LEF1	B-ALL, T-ALL, eyelid sebaceous carcinoma, AML, lymphomas
LRP1B	CLL, ovarian cancer, oesophageal squamous cell carcinoma, urothelial cancer
MAP2K1	NSCLC, melanoma, colorectal
MAP2K4	pancreatic, breast, colorectal
MAP3K1	luminal A breast
MAP3K13	breast
MAPK1	CLL, ovarian mixed germ cell tumour, cervical carcinoma
MAX	pheochromocytoma, endometrioid carcinoma, colon carcinoma
MECOM	AML, CML, MDS
MED12	uterine leiomyoma, fibroadenoma, phyllodes tumour
MEN1	parathyroid tumours, pancreatic neuroendocrine tumour
MET	papillary renal, head-neck squamous cell
MITF	melanoma
MLH1	colorectal, endometrial, ovarian, CNS tumours
MLLT10	AL
MPL	MPN
MSH2	colorectal, endometrial, ovarian
MSH6	colorectal
MYC	Burkitt lymphoma, amplified in other cancers, B-CLL
MYCN	neuroblastoma, Wilms tumour
MYD88	ABC-DLBCL
MYH9	ALCL
NCOR1	breast
NCOR2	prostate
NF1	neurofibroma, glioma
NF2	meningioma, acoustic neuroma, renal
NFE2L2	NSCLC, HNSCC
NFIB	adenoid cystic carcinoma, lipoma
NFKBIE	CLL, desmoplastic melanoma
NOTCH1	T-ALL, breast, bladder, skin SCC, lung SCC, head and neck SCC
NOTCH2	marginal zone lymphoma, DLBCL, bladder
NPM1	NHL, APL, AML
NRAS	melanoma, MM, AML, thyroid
NTRK1	papillary thyroid, Spitzoid tumour
NTRK3	congenital fibrosarcoma, secretory breast
PATZ1	Ewing sarcoma
PAX5	NHL, ALL, B-ALL
PBRM1	clear cell renal carcinoma, breast
PDGFRA	GIST, idiopathic hypereosinophilic syndrome, paediatric glioblastoma
PDGFRB	MPN, AML, CMML, CML
PHF6	ETP ALL
PIK3CA	colorectal, gastric, glioblastoma, breast
PIK3R1	glioblastoma, ovarian, colorectal
PIM1	NHL
PPM1D	glioma, ovarian cancer, breast cancer
PPP2R1A	clear cell ovarian carcinoma
PPP6C	melanoma
PRDM1	DLBCL
PRKACA	fibrolamellar hepatocellular carcinoma, cortisol secreting adrenal adenoma
PRKAR1A	papillary thyroid
PTCH1	skin basal cell, medulloblastoma
PTEN	glioma, prostate, endometrial
PTPN11	JMML, AML, MDS
PTPRC	T-ALL
PTPRD	lung cancer, kidney cancer, HNSCC, glioblastoma
PTPRT	HNSCC, colorectal cancer, gastric cancer, lung cancer, melanoma
QKI	angiocentric glioma, colorectal cancer
RAC1	melanoma, carcinoma
RAD21	AML, endometrium, colorectal, lung
RARA	APL
RB1	retinoblastoma, sarcoma, breast, small cell lung carcinoma
RBM10	lung adenocarcinoma
REL	Hodgkin lymphoma
RET	medullary thyroid, papillary thyroid, pheochromocytoma, NSCLC, Spitzoid tumour
RHOA	diffuse gastric, T cell lymphomas, paediatric Burkitt lymphoma
RNF43	cholangiocarcinoma, ovary, pancreas
ROBO2	colorectal adenocarcinoma, melanoma
RPL22	AML, CML
RUNX1	AML, pre B-ALL, T-ALL
RUNX1T1	AML
SETBP1	aCML, sAML, MDS/MPN-U, CMML, JMML
SETD1B	CRC, endometrium
SETD2	clear cell renal carcinoma
SF3B1	myelodysplastic syndrome
SH2B3	MPN, sAML, erythrocytosis, B-ALL
SMAD2	colorectal carcinoma, hepatocellular carcinoma
SMAD3	colorectal carcinoma, oral squamous cell carcinoma
SMAD4	colorectal, pancreatic, small intestine
SMARCA4	NSCLC, SCCOHT
SMARCB1	malignant rhabdoid
SOCS1	Hodgkin lymphoma, PMBL
SPEN	SMZL, adenoid cystic carcinoma, DLBCL
SPOP	prostate, endometrial
SRSF2	MDS, CLL
STAG2	bladder carcinoma, glioblastoma, melanoma, Ewing's sarcoma, myeloid neoplasms
STAT3	T-cell large granular lymphocytic leukaemia
STAT5B	large granular lymphocytic leukaemia, skin basal cell, APL
STK11	NSCLC, pancreatic
SUFU	medulloblastoma
SUZ12	endometrial stromal tumour
SYK	MDS, peripheral T-cell lymphoma
TBL1XR1	splenic marginal zone lymphoma, primary central nervous system lymphoma, colorectal carcinoma, gallbladder carcinoma
TBX3	breast, large intestine, skin
TCF12	extraskeletal myxoid chondrosarcoma
TCF3	pre B-ALL
TCF7L2	colorectal
TET2	MDS
TGFBR2	head and neck, colorectal
TNFAIP3	marginal zone B-cell lymphomas, Hodgkin lymphoma, PMBL
TNFRSF14	follicular lymphoma
TOP1	AML*
TP53	breast, colorectal, lung, sarcoma, adrenocortical, glioma, Spitzoid tumour, multiple other tumour types
TP63	HNSCC, DLBCL
TRAF7	meningioma
TRIM24	APL
TSC1	renal cell carcinoma, bladder carcinoma
TSC2	pulmonary lymphangioleiomyomatosis (LAM), renal angiomyolipoma, HNSCC
U2AF1	CLL, MDS
UBR5	mantle cell lymphoma, gastric, colorectal
VHL	renal, haemangioma, pheochromocytoma
WT1	Wilms tumour, desmoplastic small round cell tumour
ZFHX3	endometrial, gastric, prostate
ZMYM3	CRC, breast cancer

## Sheet: nn190
ABL2	AML
AFF3	ALL, T-ALL
AKT3	GBM
ANK1	CCRCC
ARAF	cholangiocarcinoma, lung adenocarcinoma, Langerhans cell histiocytosis
ARHGEF10	colon cancer
ARID2	hepatocellular carcinoma
BARD1	breast cancer
BCL9L	colorectal cancer, endometrial carcinoma, gastric cancer
BCLAF1	melanoma, SCC
BCOR	retinoblastoma, AML, APL (translocation)
BCR	CML, ALL, AML
BIRC6	melanoma, gastric adenocarcinoma, lung adenocarcinoma
BMPR1A
BRCA1	ovarian
BRD4	lethal midline carcinoma of young people
CD209	prostate carcinoma
CD79A	DLBCL, WM
CD79B	DLBCL, WM
CDH10	melanoma
CDKN2C	glioma, MM
CHD2	melanoma, large intestine, CLL, monoclonal B lymphocytosis
CIITA	PMBL, Hodgkin lymphoma
CLP1	AML
CLTC	ALCL, renal
CLTCL1	ALCL
CNOT3	T-ALL
COL1A1	DFSP, aneurysmal bone cyst
COX6C	uterine leiomyoma
CSF1R	MDS, CML, AML, hemangioblastoma, CCRCC
CTNNA2	gastric cancer
CTNND2	prostae adenocarcinoma, GIST
DAXX	pancreatic neuroendocrine tumour, paediatric glioblastoma
DCC	CRC, melanoma, SCC
DEK	AML
DICER1	sex cord-stromal tumour, TGCT, embryonal rhabdomyosarcoma, pleuropulmonary blastoma, pituitary blastoma, Wilms tumour, thyroid cancer, other tumour types
EBF1	lipoma
EGFR	glioma, NSCLC
EIF3E	colorectal
ELF3	pancreatic cancer
ELN	B-ALL
EP300	colorectal, breast, pancreatic, AML, ALL, DLBCL
EPHA3	lung cancer, CRC, melanoma
ERBB3	colon, gastric, head and neck, bladder, skin
ERCC5
ETV1	Ewing sarcoma, prostate
EXT2
EZH2	DLBCL
FANCA
FAT4	lymphoma, pancreatic, head and neck, melanoma, hepatocellular carcinoma
FBLN2	breast cancer, colorectal adenocarcinoma
FBXO11	DLBCL
FCGR2B	ALL
FCRL4	B-NHL
FGFR1	MPN, NHL, salivary adenoma
FLI1	Ewing sarcoma
FLNA	phyllodes tumour of the breast
FLT3	AML, ALL
FLT4	soft tissue sarcoma
FNBP1	AML
FOXA1	breast, prostate
FOXL2	granulosa-cell tumour of the ovary
FOXO1	alveolar rhabdomyosarcoma
FOXO3	AL
FOXO4	AL, soft tissue sarcoma
FOXP1	ALL
FOXR1	neuroblastoma
FSTL3	B-CLL
FUBP1	oligodendroglioma
FUS	liposarcoma, AML, Ewing sarcoma, angiomatoid fibrous histiocytoma, fibromyxoid sarcoma
GAS7	AML*
GATA1	megakaryoblastic leukaemia of Downs syndrome
GATA2	AML (CML blast transformation)
GNAQ	uveal melanoma, primary central nervous system melanocytic neoplasms
GNAS	pituitary adenoma, pancreatic intraductal papillary mucinous neoplasm, fibrous dysplasia
GPC5	lung adenocarcinoma
GPHN	AL
GRIN2A	melanoma, colorectal carcinoma, gastric carcinoma, lung carcinoma
GRM3	melanoma, oral SCC
H3F3A	glioma
H3F3B	chondroblastoma
HERPUD1	prostate
HIF1A	endometrioid carcinoma, glioblastoma, colorectal, renal, lung, pancreatic
HIST1H3B	glioma
HNRNPA2B1	prostate
HOOK3	papillary thyroid
HOXA11	CML
HOXA13	AML
HOXA9	AML*
HOXC11	AML
HRAS	infrequent sarcomas, rare other tumour types
IKZF1	ALL, DLBCL
IL6ST	hepatocellular carcinoma
IL7R	ALL, ETP ALL
IRS4	glioma, rhabdomyosarcoma, melanoma, breast cancer, T-ALL
ITK	peripheral T-cell lymphoma
JAK2	ALL, AML, MPN, CML
KDM5A	AML
KDR	NSCLC, angiosarcoma
KLF4	meningioma
KMT2C	medulloblastoma
LARP4B	CRC, glioma
LASP1	AML
LATS1	skin basal cell carcinoma
LATS2	malignant mesothelioma
LEF1	B-ALL, T-ALL, eyelid sebaceous carcinoma, AML, lymphomas
LMO1	T-ALL, neuroblastoma
LRP1B	CLL, ovarian cancer, oesophageal squamous cell carcinoma, urothelial cancer
MALT1	MALT
MAP2K1	NSCLC, melanoma, colorectal
MAP2K2	NSCLC, melanoma
MAP2K4	pancreatic, breast, colorectal
MAPK1	CLL, ovarian mixed germ cell tumour, cervical carcinoma
MECOM	AML, CML, MDS
MEN1	parathyroid tumours, pancreatic neuroendocrine tumour
MET	papillary renal, head-neck squamous cell
MLLT10	AL
MSH2	colorectal, endometrial, ovarian
MUC16	HNSCC, melanoma
MUC4	HNSCC
MYB	adenoid cystic carcinoma
MYC	Burkitt lymphoma, amplified in other cancers, B-CLL
MYD88	ABC-DLBCL
NCOR1	breast
NFATC2	Ewing sarcoma
NFE2L2	NSCLC, HNSCC
NFIB	adenoid cystic carcinoma, lipoma
NFKB2	B-NHL
NFKBIE	CLL, desmoplastic melanoma
NIN	MPN
NKX2-1	NSCLC
NONO	papillary renal
NOTCH1	T-ALL, breast, bladder, skin SCC, lung SCC, head and neck SCC
NOTCH2	marginal zone lymphoma, DLBCL, bladder
NPM1	NHL, APL, AML
NR4A3	extraskeletal myxoid chondrosarcoma
NTRK1	papillary thyroid, Spitzoid tumour
NTRK3	congenital fibrosarcoma, secretory breast
NUP214	AML, T-ALL
P2RY8	B-ALL, Down syndrome associated ALL
PDGFB	DFSP
PIM1	NHL
PMS2
POT1	CLL
PPM1D	glioma, ovarian cancer, breast cancer
PPP2R1A	clear cell ovarian carcinoma
PPP6C	melanoma
PRCC	papillary renal
PRDM1	DLBCL
PRDM16	MDS, AML
PRKCB	adult T-cell lymphoma-leukaemia
PTPRC	T-ALL
RAC1	melanoma, carcinoma
RALGDS	PMBL, Hodgkin lymphoma,
RB1	retinoblastoma, sarcoma, breast, small cell lung carcinoma
REL	Hodgkin lymphoma
RGS7	melanoma
RHOA	diffuse gastric, T cell lymphomas, paediatric Burkitt lymphoma
ROS1	glioblastoma, NSCLC, Spitzoid tumour, cholangiocarcinoma, borderline ovarian
RPL10	T-ALL
RPL22	AML, CML
RPL5	T-ALL
RPN1	AML
RSPO2	colorectal
RSPO3	colorectal
RUNX1	AML, pre B-ALL, T-ALL
RUNX1T1	AML
S100A7	melanoma, T-cell lymphoma
SALL4	colorectal cancer, breast cancer, prostate cancer, glioblastoma, melanoma
SETBP1	aCML, sAML, MDS/MPN-U, CMML, JMML
SLC34A2	NSCLC
SMAD2	colorectal carcinoma, hepatocellular carcinoma
SMAD4	colorectal, pancreatic, small intestine
SMARCB1	malignant rhabdoid
STAG1	colorectal cancer, AML
TBL1XR1	splenic marginal zone lymphoma, primary central nervous system lymphoma, colorectal carcinoma, gallbladder carcinoma
TBX3	breast, large intestine, skin
TCF12	extraskeletal myxoid chondrosarcoma
TCF7L2	colorectal
TNC	SCC, melanoma
TNFRSF14	follicular lymphoma
TOP1	AML*
TP53	breast, colorectal, lung, sarcoma, adrenocortical, glioma, Spitzoid tumour, multiple other tumour types
TP63	HNSCC, DLBCL
TRAF7	meningioma
TSHR	toxic thyroid adenoma
U2AF1	CLL, MDS
ZBTB16	APL
ZEB1	CCRCC, melanoma
ZNF479	lung cancer, bladder carcinoma, prostate carcinoma

## Sheet: rf185
CGC Genes	cancer types
ABL2	AML
AFF3	ALL, T-ALL
AKT3	GBM
ANK1	CCRCC
ARAF	cholangiocarcinoma, lung adenocarcinoma, Langerhans cell histiocytosis
ARHGEF10	colon cancer
ARID2	hepatocellular carcinoma
BARD1	breast cancer
BCLAF1	melanoma, SCC
BCOR	retinoblastoma, AML, APL (translocation)
BMPR1A
BRCA1	ovarian
BRD4	lethal midline carcinoma of young people
BTG1	B-CLL
CD209	prostate carcinoma
CD79A	DLBCL, WM
CD79B	DLBCL, WM
CDH10	melanoma
CDKN2C	glioma, MM
CLTC	ALCL, renal
CLTCL1	ALCL
CNBD1	gastric cancer, colon cancer
CNBP	aneurysmal bone cyst
CNOT3	T-ALL
CNTNAP2	glioma, melanoma
COX6C	uterine leiomyoma
CRLF2	B-ALL, Downs associated ALL
CRNKL1	base cell carcinoma
CRTC1	salivary gland mucoepidermoid
CRTC3	salivary gland mucoepidermoid
CSF1R	MDS, CML, AML, hemangioblastoma, CCRCC
CSF3R	aCML, CNL, leukaemia lymphoma and MDS associated with severe congenital neutropenia, CMML, de novo AML, MDS
CSMD3	ovarian cancer, oral SCC, lung cancer
CTNNA2	gastric cancer
CTNND2	prostae adenocarcinoma, GIST
DAXX	pancreatic neuroendocrine tumour, paediatric glioblastoma
DCC	CRC, melanoma, SCC
DICER1	sex cord-stromal tumour, TGCT, embryonal rhabdomyosarcoma, pleuropulmonary blastoma, pituitary blastoma, Wilms tumour, thyroid cancer, other tumour types
DNAJB1	fibrolamellar hepatocellular carcinoma
DNM2	T-ALL
DNMT3A	AML
DROSHA	Wilms tumour, NSCLC, bladder carcinoma
EBF1	lipoma
ECT2L	ETP ALL
ELF3	pancreatic cancer
EP300	colorectal, breast, pancreatic, AML, ALL, DLBCL
EPHA3	lung cancer, CRC, melanoma
ERBB3	colon, gastric, head and neck, bladder, skin
ERCC5
ETV1	Ewing sarcoma, prostate
EXT2
EZH2	DLBCL
FANCA
FANCC
FANCD2
FANCE
FBXO11	DLBCL
FCGR2B	ALL
FCRL4	B-NHL
FGFR1	MPN, NHL, salivary adenoma
FH
FLI1	Ewing sarcoma
FLNA	phyllodes tumour of the breast
FLT3	AML, ALL
FLT4	soft tissue sarcoma
FNBP1	AML
FOXA1	breast, prostate
FOXL2	granulosa-cell tumour of the ovary
FOXO1	alveolar rhabdomyosarcoma
FOXO3	AL
FOXO4	AL, soft tissue sarcoma
GAS7	AML*
GATA1	megakaryoblastic leukaemia of Downs syndrome
GATA2	AML (CML blast transformation)
GATA3	breast
GLI1	CRC, oesophagus cancer
GMPS	AML
GNAQ	uveal melanoma, primary central nervous system melanocytic neoplasms
GNAS	pituitary adenoma, pancreatic intraductal papillary mucinous neoplasm, fibrous dysplasia
GPC5	lung adenocarcinoma
GPHN	AL
GRIN2A	melanoma, colorectal carcinoma, gastric carcinoma, lung carcinoma
GRM3	melanoma, oral SCC
H3F3A	glioma
H3F3B	chondroblastoma
HERPUD1	prostate
HEY1	mesenchymal chondrosarcoma
HIST1H3B	glioma
HLF	ALL
HMGA1	microfollicular thyroid adenoma, various benign mesenchymal tumours
HMGA2	lipoma, leiomyoma, pleomorphic salivary gland adenoma
HNF1A	hepatic adenoma, hepatocellular
HNRNPA2B1	prostate
HOOK3	papillary thyroid
HRAS	infrequent sarcomas, rare other tumour types
IKZF1	ALL, DLBCL
IL7R	ALL, ETP ALL
IRS4	glioma, rhabdomyosarcoma, melanoma, breast cancer, T-ALL
ITK	peripheral T-cell lymphoma
JAK2	ALL, AML, MPN, CML
KDM5A	AML
KDR	NSCLC, angiosarcoma
KIF5B	NSCLC, Spitzoid tumour
KIT	GIST, AML, TGCT, mastocytosis, mucosal melanoma
KLF4	meningioma
KLF6	prostate, glioma
KLK2	prostate
KMT2C	medulloblastoma
KRAS	pancreatic, colorectal, lung, thyroid, AML, other tumour types
KTN1	papillary thyroid
LARP4B	CRC, glioma
LASP1	AML
LATS1	skin basal cell carcinoma
LATS2	malignant mesothelioma
LCK	T-ALL
LCP1	NHL
LMO1	T-ALL, neuroblastoma
LYL1	T-ALL
MAP2K1	NSCLC, melanoma, colorectal
MAP2K2	NSCLC, melanoma
MAP2K4	pancreatic, breast, colorectal
MECOM	AML, CML, MDS
MEN1	parathyroid tumours, pancreatic neuroendocrine tumour
MGMT	glioma
MLLT10	AL
MLLT3	ALL
MSH2	colorectal, endometrial, ovarian
MTCP1	T cell prolymphocytic leukaemia
MUC16	HNSCC, melanoma
MUC4	HNSCC
MYB	adenoid cystic carcinoma
MYC	Burkitt lymphoma, amplified in other cancers, B-CLL
MYD88	ABC-DLBCL
MYH9	ALCL
MYO5A	Spitzoid tumour
MYOD1	embryonal rhabdomyosarcoma
N4BP2	lung cancer
NAB2	solitary fibrous tumour, meningeal haemangiopericytoma
NACA	NHL
NBEA	large intestine carcinoma, multiple myeloma
NBN
NCOR1	breast
NFATC2	Ewing sarcoma
NTRK3	congenital fibrosarcoma, secretory breast
P2RY8	B-ALL, Down syndrome associated ALL
PAX3	alveolar rhabdomyosarcoma
PDGFB	DFSP
PHOX2B	neuroblastoma
PICALM	T-ALL, AML
PIK3CA	colorectal, gastric, glioblastoma, breast
PIK3CB	SCC, NSCLC
PIK3R1	glioblastoma, ovarian, colorectal
PMS2
POT1	CLL
PRKCB	adult T-cell lymphoma-leukaemia
PTCH1	skin basal cell, medulloblastoma
PTPN11	JMML, AML, MDS
PTPRC	T-ALL
PTPRK	colorectal
QKI	angiocentric glioma, colorectal cancer
RAC1	melanoma, carcinoma
RALGDS	PMBL, Hodgkin lymphoma,
RB1	retinoblastoma, sarcoma, breast, small cell lung carcinoma
RGS7	melanoma
RHOA	diffuse gastric, T cell lymphomas, paediatric Burkitt lymphoma
RSPO3	colorectal
SDHB
SETBP1	aCML, sAML, MDS/MPN-U, CMML, JMML
SMAD2	colorectal carcinoma, hepatocellular carcinoma
SMAD4	colorectal, pancreatic, small intestine
SMARCB1	malignant rhabdoid
SOX2	NSCLC, oesophageal squamous carcinoma
TBL1XR1	splenic marginal zone lymphoma, primary central nervous system lymphoma, colorectal carcinoma, gallbladder carcinoma
TBX3	breast, large intestine, skin
TCF12	extraskeletal myxoid chondrosarcoma
TCF7L2	colorectal
TNFRSF14	follicular lymphoma
TP53	breast, colorectal, lung, sarcoma, adrenocortical, glioma, Spitzoid tumour, multiple other tumour types
TP63	HNSCC, DLBCL
TRAF7	meningioma
TSHR	toxic thyroid adenoma
U2AF1	CLL, MDS
ZBTB16	APL
ZEB1	CCRCC, melanoma
ZNF479	lung cancer, bladder carcinoma, prostate carcinoma
