# Supplementary material for: Effects of Multi-Omics Characteristics on Identification of Driver Genes Using Machine Learning Algorithms
Source: Genes (Basel). 2022 Apr 19;13(5):716. doi: 10.3390/genes13050716 (PMC9141966; doi:10.3390/genes13050716)
Supplement: Supplementary file 1 [file genes-13-00716-s001.zip › Supplementary Table S8.xlsx]

## Sheet: Logistic regression
Total gene	CGC	Non-CGC
TP53	ABL1	SOX9
FBXW7	ACVR2A	RASA1
PTEN	AKT1	PLEC
VHL	ALK	ZFP36L2
EGFR	AMER1	KLF3
DNMT3A	APC	ZMYND8
RUNX1	AR	ZFP36L1
BRAF	ARAF	ARID5B
KRAS	ARID1A	RIMS2
CTNNB1	ARID1B	BCL2L11
IDH2	ARID2	HLA-B
MED12	ASXL1	MLL3
CDKN2A	ASXL2	CACNA1E
SMAD4	ATM	JMJD1C
JAK2	ATRX	GIGYF2
PIK3CA	AXIN1	CSMD1
ARID1A	AXIN2	DMD
PIK3R1	B2M	STK40
NPM1	BAP1	MAP2K7
MYD88	BCL2	C14ORF43
FGFR3	BCL6	COL11A1
FOXL2	BCL9L	ACVR1B
KIT	BCLAF1	AXL
WT1	BCOR	LUC7L3
B2M	BCORL1	AQP7
U2AF1	BIRC3	CDC27
GNAS	BMPR1A	CPEB2
H3F3A	BRAF	COL4A1
CEBPA	BRD4	POU2F2
TGFBR2	CALR	TFAM
RB1	CARD11	TCF4
CDKN1A	CASP8	RYR2
NF2	CBFB	BAZ2A
BAP1	CBL	TGIF1
SRSF2	CCND3	INHBA
NRAS	CD79B	RBFOX1
PTPN11	CDC73	HDGF
STK11	CDH1	ATN1
RHOA	CDK12	WHSC1
CASP8	CDKN1A	ATXN2L
AKT1	CDKN1B	DNMT3B
GNA11	CDKN2A	CTBP2
GNAQ	CDKN2C	PLXNB2'
HRAS	CEBPA	GRIN2A'
PHF6	CHD2	SMARCD1'
APC	CHD4	KIAA0182
TET2	CIC	HNRNPU
EP300	CLTC	CACNA1C
CDKN1B	CNOT3	ZEB2
CDH1	COL2A1	LRP1
CALR	CREBBP	TTN
EZH2	CSMD3	DDX17
ARID2	CTCF	MKL1
PBRM1	CTNNB1	ARRDC3
NOTCH1	CUL3	MBD6
SPOP	CUX1	KDM2B
SMARCB1	CXCR4	ARHGAP35
RNF43	DCC	MGA
SF3B1	DDX3X	HDAC2
STAG2	DICER1	MLL2
IDH1	DNM2	SCAF4
SOX9	DNMT3A	TSHZ3
KDM6A	EGFR	CD58
FLT3	EIF1AX	HIST1H1C
ASXL1	ELF3	MAP2K3
SETD2	EP300	ZNF717
GATA3	EPAS1	FLNC
CIC	EPHA7	MACF1
RASA1	ERBB2	ZNF800
KMT2D	ERBB4	RBM27
CTCF	ERG	HGF
ACVR2A	ESR1	HIST1H2AC
CREBBP	ETV6	FLT1
MEN1	EWSR1	EEF1A1
SMAD3	EZH2	PSME4
SMARCA4	FAM135B	PHF15
PTCH1	FAS	FRG1
MAP3K1	FAT1	AHNAK
PLEC	FAT4	HLA-C
NF1	FBXW7	TGFBR1
KCNJ5	FGFR1	ZNF706
KEAP1	FGFR2	RBM26
MAX	FGFR3	BCL2L1
PRKACA	FLT3	MCL1
RBM10	FLT4	PCLO
PTPRD	FOXA1	SPANXN1
TCF7L2	FOXL2	NIPBL
ATM	FOXP1	EPHA5
PPP6C	FUBP1	CLASP1
RPL22	GATA1	NR2F2
NFE2L2	GATA2	RPTOR
STAT3	GATA3	PCMTD1
ARID1B	GNA11	'SBNO1
CDC73	GNAQ	ANK3
PPP2R1A	GNAS	HUWE1
ZFP36L2	GRM3	ZBTB7A
MAP2K4	H3F3A	EBF3
KMT2C	HIST1H3B	ZFHX4
SMAD2	HLA-A	GSK3B
BCOR	HNF1A	PRRC2B
RUNX1T1	HNRNPA2B1	TNK2
AR	HRAS	CELF2
FUBP1	ID3	LUC7L2
GATA1	IDH1	TRERF1
HNF1A	IDH2	IGLL5
TBX3	IKZF1	ATXN1
ERBB2	IL6ST	TNRC18
MAP2K1	IL7R	PDE4D
SH2B3	JAK1	HNRNPD
TNFAIP3	JAK2	HNRNPL
CBFB	JUN	PIK3R3
FAT1	KCNJ5	KIAA0913
DDX3X	KDM5C	SAE1
PDGFRA	KDM6A	WHSC1L1
DICER1	KDR	NOTCH2NL
ESR1	KEAP1	TNIK
CBL	KIT	MAP3K12
FGFR1	KLF4	ING1
KLF3	KMT2A	NFKBIA
HLA-A	KMT2C	TFAP2A
KDM5C	KMT2D	RFWD2
ZMYND8	KRAS	C16ORF72
PPM1D	LATS1
ID3	LEF1
ATRX	LRP1B
SPEN	MAP2K1
TSC2	MAP2K4
ABL1	MAP3K1
PAX5	MAP3K13
MPL	MAPK1
RAD21	MAX
CDK12	MECOM
MYC	MED12
NOTCH2	MEN1
RARA	MET
FOXA1	MITF
MYH9	MLH1
RET	MLLT10
CHD2	MPL
ZFP36L1	MSH2
CXCR4	MSH6
MYCN	MYC
CDKN2C	MYCN
PTPRT	MYD88
ARID5B	MYH9
IKZF1	NCOR1
GATA2	NCOR2
RIMS2	NF1
NCOR1	NF2
BCL2L11	NFE2L2
ETV6	NFIB
FGFR2	NFKBIE
AXIN1	NOTCH1
TP63	NOTCH2
NCOR2	NPM1
HLA-B	NRAS
CSMD3	NTRK1
MLL3	NTRK3
JAK1	PATZ1
ERBB4	PAX5
BCLAF1	PBRM1
CUX1	PDGFRA
CACNA1E	PDGFRB
TNFRSF14	PHF6
JMJD1C	PIK3CA
GIGYF2	PIK3R1
CARD11	PIM1
CSMD1	PPM1D
TBL1XR1	PPP2R1A
DMD	PPP6C
BCL6	PRDM1
EIF1AX	PRKACA
SOCS1	PRKAR1A
MSH2	PTCH1
STK40	PTEN
MAP2K7	PTPN11
UBR5	PTPRC
TOP1	PTPRD
MITF	PTPRT
C14ORF43	QKI
COL11A1	RAC1
TSC1	RAD21
ACVR1B	RARA
CHD4	RB1
AXL	RBM10
AXIN2	REL
LUC7L3	RET
RAC1	RHOA
AQP7	RNF43
CUL3	ROBO2
BCORL1	RPL22
CDC27	RUNX1
KDR	RUNX1T1
FOXP1	SETBP1
CPEB2	SETD1B
COL4A1	SETD2
HNRNPA2B1	SF3B1
TCF12	SH2B3
POU2F2	SMAD2
TFAM	SMAD3
TCF4	SMAD4
EWSR1	SMARCA4
CD79B	SMARCB1
NFKBIE	SOCS1
EPAS1	SPEN
RYR2	SPOP
BAZ2A	SRSF2
ZFHX3	STAG2
TGIF1	STAT3
PDGFRB	STAT5B
INHBA	STK11
RBFOX1	SUFU
DCC	SUZ12
BCL2	SYK
HDGF	TBL1XR1
PRDM1	TBX3
ATN1	TCF12
WHSC1	TCF3
ATXN2L	TCF7L2
STAT5B	TET2
COL2A1	TGFBR2
QKI	TNFAIP3
DNMT3B	TNFRSF14
CTBP2	TOP1
PLXNB2'	TP53
GRIN2A'	TP63
SMARCD1'	TRAF7
ASXL2	TRIM24
EPHA7	TSC1
KIAA0182	TSC2
HNRNPU	U2AF1
CACNA1C	UBR5
ZEB2	VHL
LRP1	WT1
TTN	ZFHX3
BIRC3	ZMYM3
GRM3
DDX17
MKL1
ARRDC3
LATS1
BCL9L
ERG
BRD4
BMPR1A
MBD6
FAT4
KDM2B
IL6ST
MET
REL
ARHGAP35
ELF3
MLH1
MGA
HDAC2
MLL2
TRIM24
SCAF4
HIST1H3B
SUFU
TSHZ3
CD58
HIST1H1C
MAP2K3
LEF1
ZNF717
FLNC
MLLT10
MACF1
ZNF800
RBM27
FAS
HGF
HIST1H2AC
FLT1
FAM135B
KMT2A
IL7R
EEF1A1
PSME4
PHF15
FRG1
AHNAK
PATZ1
ROBO2
HLA-C
TGFBR1
ZNF706
ARAF
SETD1B
PTPRC
RBM26
SETBP1
DNM2
BCL2L1
MCL1
PRKAR1A
PCLO
SPANXN1
MAP3K13
CCND3
NIPBL
EPHA5
ALK
CLASP1
NTRK3
NR2F2
SUZ12
NFIB
RPTOR
PCMTD1
SYK
MECOM
'SBNO1
ANK3
HUWE1
JUN
ZBTB7A
EBF3
ZFHX4
FLT4
GSK3B
TRAF7
PRRC2B
TNK2
CELF2
KLF4
LUC7L2
NTRK1
MAPK1
TCF3
TRERF1
IGLL5
ATXN1
ZMYM3
TNRC18
PDE4D
CLTC
HNRNPD
HNRNPL
PIK3R3
KIAA0913
AMER1
SAE1
CNOT3
WHSC1L1
NOTCH2NL
TNIK
MAP3K12
ING1
NFKBIA
TFAP2A
RFWD2
LRP1B
PIM1
C16ORF72
MSH6

## Sheet: Neural networks
Total gene	CGC	Non-CGC
HRAS	ABL2	TRPS1
ERCC5	AFF3	FANK1
TRPS1	AKT3	ZC3H4
DCC	ANK1	SALL1
FANK1	ARAF	IRS1
RAC1	ARHGEF10	SMARCA2
CDKN2C	ARID2	TRERF1
CHD2	BARD1	RTN4
ZC3H4	BCL9L	SLIT2
GNAQ	BCLAF1	ARID5B
SALL1	BCOR	BCL2L11
IRS1	BCR	NR4A2
EP300	BIRC6	HDGF
TBL1XR1	BMPR1A	ZMIZ1
DAXX	BRCA1	TBX18
PMS2	BRD4	KIF26B
ITK	CD209	MAMLD1
SMARCA2	CD79A	COL12A1
TRERF1	CD79B	BAZ2A
CIITA	CDH10	MAGI2
EZH2	CDKN2C	MSH5
SMARCB1	CHD2	PLK2
FCGR2B	CIITA	LRFN5
KDR	CLP1	MAN1A1
ELF3	CLTC	FAM129B
ELN	CLTCL1	SOX9
TRAF7	CNOT3	RASA1
NUP214	COL1A1	PLEC
RTN4	COX6C	ZFP36L2
SLIT2	CSF1R	KLF3
FBLN2	CTNNA2	ZMYND8
ARID5B	CTNND2	ZFP36L1
IKZF1	DAXX	RIMS2
MYB	DCC	HLA-B
BCL2L11	DEK	MLL3
GNAS	DICER1	CACNA1E
BIRC6	EBF1	JMJD1C
ERBB3	EGFR	GIGYF2
CTNND2	EIF3E	CSMD1
FANCA	ELF3	DMD
HIST1H3B	ELN	STK40
MUC16	EP300	MAP2K7
NR4A2	EPHA3	C14ORF43
HDGF	ERBB3	COL11A1
ZBTB16	ERCC5	ACVR1B
RHOA	ETV1	AXL
ZMIZ1	EXT2	LUC7L3
TBX18	EZH2	AQP7
KIF26B	FANCA	CDC27
ETV1	FAT4	CPEB2
ARAF	FBLN2	COL4A1
P2RY8	FBXO11	POU2F2
EPHA3	FCGR2B	TFAM
MAMLD1	FCRL4	TCF4
MAP2K4	FGFR1	RYR2
MAP2K1	FLI1	TGIF1
ANK1	FLNA	INHBA
U2AF1	FLT3	RBFOX1
PRKCB	FLT4	ATN1
LMO1	FNBP1	WHSC1
IRS4	FOXA1	ATXN2L
FBXO11	FOXL2	DNMT3B
TCF12	FOXO1	CTBP2
COL12A1	FOXO3	PLXNB2
BAZ2A	FOXO4	KIAA0182
SMAD2	FOXP1	HNRNPU
AFF3	FOXR1	CACNA1C
BRCA1	FSTL3	ZEB2
TCF7L2	FUBP1	LRP1
KDM5A	FUS	TTN
ABL2	GAS7	DDX17
BARD1	GATA1	KDM2B
KMT2C	GATA2	TNK2
ZEB1	GNAQ	CELF2
SLC34A2	GNAS	LUC7L2
RGS7	GPC5	SAE1
TP63	GPHN	WHSC1L1
CD79A	GRIN2A	NOTCH2NL
SETBP1	GRM3	TNIK
JAK2	H3F3A	MAP3K12
BMPR1A	H3F3B	ING1
BCR	HERPUD1	NFKBIA
MAGI2	HIF1A	TFAP2A
PDGFB	HIST1H3B	RFWD2
MECOM	HNRNPA2B1	CD58
AKT3	HOOK3	HIST1H1C
HIF1A	HOXA11	MAP2K3
ZNF479	HOXA13	ZNF717
CTNNA2	HOXA9	FLNC
NTRK3	HOXC11	MACF1
IL7R	HRAS	ZNF800
MEN1	IKZF1	NIPBL
MSH5	IL6ST	EPHA5
MYC	IL7R	CLASP1
COL1A1	IRS4	NR2F2
BCL9L	ITK	RPTOR
CDH10	JAK2	PCMTD1
CD209	KDM5A	SBNO1
PLK2	KDR	ANK3
MUC4	KLF4	HUWE1
TSHR	KMT2C	ZBTB7A
BCOR	LARP4B
EXT2	LASP1
BCLAF1	LATS1
LRFN5	LATS2
FGFR1	LEF1
RALGDS	LMO1
MAP2K2	LRP1B
MAN1A1	MALT1
RB1	MAP2K1
TBX3	MAP2K2
MYD88	MAP2K4
TNFRSF14	MAPK1
TNC	MECOM
FCRL4	MEN1
BRD4	MET
NCOR1	MLLT10
PTPRC	MSH2
CD79B	MUC16
ARID2	MUC4
STAG1	MYB
MALT1	MYC
ARHGEF10	MYD88
FAM129B	NCOR1
SMAD4	NFATC2
MSH2	NFE2L2
POT1	NFIB
SOX9	NFKB2
RASA1	NFKBIE
PLEC	NIN
ZFP36L2	NKX2-1
KLF3	NONO
ZMYND8	NOTCH1
ZFP36L1	NOTCH2
TOP1	NPM1
TP53	NR4A3
CLP1	NTRK1
CLTC	NTRK3
CLTCL1	NUP214
DEK	P2RY8
DICER1	PDGFB
EBF1	PIM1
EGFR	PMS2
EIF3E	POT1
RIMS2	PPM1D
CSF1R	PPP2R1A
COX6C	PPP6C
HLA-B	PRCC
MLL3	PRDM1
CACNA1E	PRDM16
JMJD1C	PRKCB
GIGYF2	PTPRC
CSMD1	RAC1
DMD	RALGDS
STK40	RB1
MAP2K7	REL
C14ORF43	RGS7
COL11A1	RHOA
ACVR1B	ROS1
FLI1	RPL10
FLNA	RPL22
FLT3	RPL5
FLT4	RPN1
FNBP1	RSPO2
FOXA1	RSPO3
FOXL2	RUNX1
FOXO1	RUNX1T1
FOXO3	S100A7
FOXO4	SALL4
FOXP1	SETBP1
FOXR1	SLC34A2
FSTL3	SMAD2
FUBP1	SMAD4
FUS	SMARCB1
GAS7	STAG1
GATA1	TBL1XR1
GATA2	TBX3
AXL	TCF12
LUC7L3	TCF7L2
AQP7	TNC
CDC27	TNFRSF14
CPEB2	TOP1
COL4A1	TP53
POU2F2	TP63
TFAM	TRAF7
TCF4	TSHR
RYR2	U2AF1
NFATC2	ZBTB16
NFE2L2	ZEB1
NFIB	ZNF479
NFKB2
NFKBIE
NIN
NKX2-1
NONO
NOTCH1
NOTCH2
NPM1
NR4A3
TGIF1
INHBA
RBFOX1
ATN1
WHSC1
ATXN2L
DNMT3B
CTBP2
PLXNB2
KIAA0182
HNRNPU
CACNA1C
ZEB2
LRP1
TTN
DDX17
GPC5
GPHN
GRIN2A
GRM3
H3F3A
H3F3B
HERPUD1
HNRNPA2B1
HOOK3
HOXA11
HOXA13
HOXA9
HOXC11
PPM1D
PPP2R1A
PPP6C
PRCC
PRDM1
PRDM16
FAT4
KDM2B
IL6ST
MET
REL
TNK2
CELF2
KLF4
LUC7L2
NTRK1
MAPK1
SAE1
CNOT3
WHSC1L1
NOTCH2NL
TNIK
MAP3K12
ING1
NFKBIA
TFAP2A
RFWD2
LRP1B
PIM1
CD58
HIST1H1C
MAP2K3
LEF1
ZNF717
FLNC
MLLT10
MACF1
ZNF800
LARP4B
LASP1
LATS1
LATS2
ROS1
RPL10
RPL22
RPL5
RPN1
RSPO2
RSPO3
RUNX1
RUNX1T1
S100A7
SALL4
NIPBL
EPHA5
CLASP1
NR2F2
RPTOR
PCMTD1
SBNO1
ANK3
HUWE1
ZBTB7A

## Sheet: Random forest
Total gene	CGC	Non-CGC
HRAS	ABL2	TRPS1
ERCC5	AFF3	FANK1
TRPS1	AKT3	SALL1
DCC	ANK1	IRS1
FANK1	ARAF	TRERF1
RAC1	ARHGEF10	SLIT2
CDKN2C	ARID2	ARID5B
GNAQ	BARD1	BCL2L11
SALL1	BCLAF1	NR4A2
IRS1	BCOR	HDGF
EP300	BMPR1A	TBX18
SOX2	BRCA1	KIF26B
TBL1XR1	BRD4	YAP1
DAXX	BTG1	MAMLD1
PMS2	CD209	HOXA1
ITK	CD79A	VIM
TRERF1	CD79B	MAGI2
EZH2	CDH10	SOX11
SMARCB1	CDKN2C	EEF1A1
FCGR2B	CLTC	FOSL2
KDR	CLTCL1	SNAI2
RSPO3	CNBD1	LRFN5
ELF3	CNBP	KLF7
TRAF7	CNOT3	FAM129B
SLIT2	CNTNAP2	SOX9
ARID5B	COX6C	RASA1
IKZF1	CRLF2	PLEC
FH	CRNKL1	ZFP36L2
MYB	CRTC1	KLF3
BCL2L11	CRTC3	ZMYND8
GNAS	CSF1R	ZFP36L1
ERBB3	CSF3R	RIMS2
BTG1	CSMD3	HLA-B
CTNND2	CTNNA2	MLL3
HIST1H3B	CTNND2	CACNA1E
MUC16	DAXX	JMJD1C
NR4A2	DCC	GIGYF2
HDGF	DICER1	CSMD1
ZBTB16	DNAJB1	DMD
RHOA	DNM2	STK40
TBX18	DNMT3A	MAP2K7
KIF26B	DROSHA	C14ORF43
ETV1	EBF1	COL11A1
YAP1	ECT2L	ACVR1B
ARAF	ELF3	AXL
P2RY8	EP300	LUC7L3
EPHA3	EPHA3	AQP7
MTCP1	ERBB3	CDC27
MAMLD1	ERCC5	CPEB2
MAP2K4	ETV1	COL4A1
MAP2K1	EXT2	POU2F2
ANK1	EZH2	TFAM
U2AF1	FANCA	TCF4
PRKCB	FANCC	RYR2
LMO1	FANCD2	BAZ2A
IRS4	FANCE	TGIF1
FBXO11	FBXO11	INHBA
TCF12	FCGR2B	RBFOX1
HOXA1	FCRL4	ATN1
SMAD2	FGFR1	WHSC1
AFF3	FH	ATXN2L
SDHB	FLI1	DNMT3B
BRCA1	FLNA	CTBP2
TCF7L2	FLT3	PLXNB2
KDM5A	FLT4	KIAA0182
ABL2	FNBP1	HNRNPU
BARD1	FOXA1	CACNA1C
KMT2C	FOXL2	ZEB2
ZEB1	FOXO1	LRP1
COX6C	FOXO3	TTN
VIM	FOXO4	DDX17
RGS7	GAS7	MKL1
TP63	GATA1	MAP2K3
MGMT	GATA2	ZNF717
CD79A	GATA3	FLNC
SETBP1	GLI1	MACF1
JAK2	GMPS	ZNF800
BMPR1A	GNAQ	RBM27
MAGI2	GNAS	HGF
SOX11	GPC5	HIST1H2AC
PDGFB	GPHN	FRG1
MECOM	GRIN2A	AHNAK
AKT3	GRM3	HLA-C
ZNF479	H3F3A	TGFBR1
CTNNA2	H3F3B	ZNF706
NTRK3	HERPUD1	RBM26
IL7R	HEY1	BCL2L1
MEN1	HIST1H3B	ANK3
EEF1A1	HLF	HUWE1
FOSL2	HMGA1	ZBTB7A
SNAI2	HMGA2	EBF3
MYC	HNF1A	ZFHX4
CDH10	HNRNPA2B1	TNIK
PAX3	HOOK3	MAP3K12
CD209	HRAS	ING1
MUC4	IKZF1	NFKBIA
TSHR	IL7R	TFAP2A
BCOR	IRS4	RFWD2
EXT2	ITK	C16ORF72
BCLAF1	JAK2
LRFN5	KDM5A
FGFR1	KDR
RALGDS	KIF5B
MAP2K2	KIT
RB1	KLF4
TBX3	KLF6
MYD88	KLK2
TNFRSF14	KMT2C
FCRL4	KRAS
BRD4	KTN1
NCOR1	LARP4B
PTPRC	LASP1
CD79B	LATS1
KLF7	LATS2
ARID2	LCK
ARHGEF10	LCP1
FAM129B	LMO1
SMAD4	LYL1
MSH2	MAP2K1
POT1	MAP2K2
SOX9	MAP2K4
RASA1	MECOM
PLEC	MEN1
ZFP36L2	MGMT
KLF3	MLLT10
ZMYND8	MLLT3
ZFP36L1	MSH2
TP53	MTCP1
CLTC	MUC16
CLTCL1	MUC4
CNBD1	MYB
CNBP	MYC
CNOT3	MYD88
CNTNAP2	MYH9
CRLF2	MYO5A
CRNKL1	MYOD1
CRTC1	N4BP2
CRTC3	NAB2
CSF1R	NACA
CSF3R	NBEA
CSMD3	NBN
RIMS2	NCOR1
DICER1	NFATC2
DNAJB1	NTRK3
DNM2	P2RY8
DNMT3A	PAX3
DROSHA	PDGFB
EBF1	PHOX2B
ECT2L	PICALM
HLA-B	PIK3CA
MLL3	PIK3CB
CACNA1E	PIK3R1
JMJD1C	PMS2
GIGYF2	POT1
CSMD1	PRKCB
DMD	PTCH1
STK40	PTPN11
MAP2K7	PTPRC
C14ORF43	PTPRK
FANCA	QKI
FANCC	RAC1
FANCD2	RALGDS
FANCE	RB1
FLI1	RGS7
FLNA	RHOA
FLT3	RSPO3
FLT4	SDHB
FNBP1	SETBP1
FOXA1	SMAD2
FOXL2	SMAD4
FOXO1	SMARCB1
FOXO3	SOX2
FOXO4	TBL1XR1
HLF	TBX3
HMGA1	TCF12
HMGA2	TCF7L2
HNF1A	TNFRSF14
HNRNPA2B1	TP53
HOOK3	TP63
COL11A1	TRAF7
ACVR1B	TSHR
AXL	U2AF1
LUC7L3	ZBTB16
AQP7	ZEB1
CDC27	ZNF479
CPEB2
COL4A1
POU2F2
TFAM
TCF4
RYR2
BAZ2A
TGIF1
INHBA
RBFOX1
ATN1
WHSC1
ATXN2L
DNMT3B
CTBP2
PLXNB2
KIAA0182
HNRNPU
CACNA1C
ZEB2
LRP1
TTN
DDX17
MKL1
GAS7
GATA1
GATA2
GATA3
GLI1
GMPS
KRAS
KTN1
LARP4B
LASP1
LATS1
LATS2
LCK
LCP1
MAP2K3
ZNF717
FLNC
MACF1
ZNF800
RBM27
HGF
HIST1H2AC
KIF5B
KIT
KLF4
KLF6
KLK2
GPC5
GPHN
GRIN2A
GRM3
H3F3A
H3F3B
HERPUD1
HEY1
FRG1
AHNAK
HLA-C
TGFBR1
ZNF706
RBM26
BCL2L1
LYL1
MLLT3
NFATC2
MLLT10
PTCH1
PTPN11
PTPRK
QKI
MYH9
MYO5A
MYOD1
N4BP2
NAB2
NACA
NBEA
NBN
ANK3
HUWE1
ZBTB7A
EBF3
ZFHX4
TNIK
MAP3K12
ING1
NFKBIA
TFAP2A
RFWD2
C16ORF72
PHOX2B
PICALM
PIK3CA
PIK3CB
PIK3R1

## Sheet:  XGBoost
Total gene	CGC	Non-CGC
MAT2A	ABL1	MAT2A
TRPS1	AFF3	TRPS1
FANK1	AKT3	FANK1
RAC1	ANK1	ZC3H4
DEK	ARHGAP26	HNRNPU
CDKN2C	ARHGEF10	TRERF1
CHD2	ATRX	CDC42EP3
ZC3H4	B2M	AMIGO2
GNAQ	BARD1	ANKRD17
HNRNPU	BCL11B	SESN1
EP300	BCL2L12	RTN4
TBL1XR1	BCL3	ST3GAL1
ITK	BCLAF1	ENC1
TRERF1	BRAF	SPRY2
CDC42EP3	BTG1	CAMK2D
AMIGO2	CASP9	GOLPH3
SMARCB1	CD209	SPN
FCGR2B	CD79A	PPAP2B
KDR	CDH10	HDGF
ELF3	CDK12	ZMIZ1
ANKRD17	CDKN2C	KIF26B
SESN1	CHD2	CPT1A
TRAF7	CLTC	ZCCHC2
RTN4	COL1A1	TRIB1
LEPROTL1	CRTC3	CDK13
ST3GAL1	CTNNA2	SNX1
ENC1	CTNNB1	ARL4C
FH	DDX6	TOB2
SPRY2	DEK	BRD2
GNAS	DNMT3A	TAGLN2
ARHGAP26	EGFR	HOXA1
CAMK2D	ELF3	BAZ2A
GOLPH3	ELK4	CPEB2
SPN	EP300	MT-CYB
BCL2L12	ERBB3	EEF2
ERBB3	ERG	WRNIP1
PPAP2B	ESR1	GTPBP1
BTG1	EXT2	SLC12A2
FANCA	FANCA	MAN1A2
MUC16	FANCD2	VIM
TFG	FANCE	SNX33
HDGF	FANCF	ARHGAP12
TAF15	FAT1	HEG1
ZMIZ1	FAT3	SPARC
KIF26B	FBXW7	SOX11
CPT1A	FCGR2B	TGOLN2
ZCCHC2	FCRL4	MTMR4
P2RY8	FEN1	DUSP7
TRIB1	FGFR1	HS3ST3A1
MTCP1	FH	NR3C2
CDK13	FLNA	MFHAS1
MAP2K1	FLT3	MSH5
ANK1	FLT4	SNAI2
PRKCB	FNBP1	PFN1
SNX1	FOXA1	UBE2H
LMO1	FOXR1	VASP
IRS4	FSTL3	ITGA3
HOXA9	FUBP1	BCL2L1
BCL3	GMPS	MAN1A1
ARL4C	GNAQ	FOXC1
TOB2	GNAS	ERRFI1
BRD2	GOLGA5	SHB
NACA	HEY1	HNRNPA1
TAGLN2	HIF1A	KLF7
HOXA1	HIP1	TPM2
GOLGA5	HIST1H3B	SERPINH1
BAZ2A	HIST1H4I	HES7
PAFAH1B2	HLA-A	MYL12A
SMAD2	HLF	SOX9
AFF3	HOXA9	RASA1
CPEB2	IDH2	PLEC
KDM5A	IL2	ZFP36L2
MT-CYB	IL21R	KLF3
USP8	IL6ST	ZMYND8
EEF2	IL7R	ZFP36L1
WRNIP1	IRS4	ARID5B
BARD1	ITK	RIMS2
FEN1	JAK2	BCL2L11
GTPBP1	KAT7	HLA-B
SLC12A2	KDM5A	MLL3
MAFB	KDR	CACNA1E
MAN1A2	KIT	JMJD1C
VIM	KRAS	GIGYF2
SNX33	LARP4B	CSMD1
TP63	LCK	DMD
CRTC3	LCP1	STK40
ARHGAP12	LEF1	MAP2K7
RABEP1	LEPROTL1	C14ORF43
CD79A	LMO1	COL11A1
SSX2	MAFB	ACVR1B
JAK2	MAP2K1	AXL
HEG1	MAP2K2	LUC7L3
SPARC	MB21D2	AQP7
SOX11	MECOM	CDC27
PDGFB	MEN1	COL4A1
BCL11B	MPL	POU2F2
LARP4B	MSH2	TFAM
TGOLN2	MTCP1	TCF4
MTMR4	MUC16	RYR2
CASP9	MYC	TGIF1
MECOM	MYD88	INHBA
AKT3	NACA	RBFOX1
DUSP7	NCOR1	ATN1
HS3ST3A1	NFE2L2	WHSC1
ZNF479	NFIB	ATXN2L
TMEM127	NFKB2	DNMT3B
CTNNA2	NFKBIE	CTBP2
NR3C2	NIN	PLXNB2
MFHAS1	NKX2-1	KIAA0182
NTRK3	NONO	CACNA1C
MEN1	NOTCH2	ZEB2
MSH5	NTRK3	LRP1
MB21D2	P2RY8	TTN
SNAI2	PAFAH1B2	DDX17
COL1A1	PAX3	MKL1
CDH10	PAX5	ARRDC3
PAX3	PAX8	MBD6
CD209	PBRM1	KDM2B
PFN1	PBX1	EEF1A1
UBE2H	PDGFB	PSME4
TSHR	PIK3CA	PHF15
EXT2	PIK3CB	FRG1
BCLAF1	PIK3R1	AHNAK
VASP	PIM1	HLA-C
ITGA3	PLAG1	TGFBR1
FGFR1	PLCG1	ZNF706
RALGDS	PML	ZBTB7A
TLX1	PMS1	EBF3
XPA	PMS2	ZFHX4
BCL2L1	POLD1	GSK3B
MAP2K2	POT1
GMPS	PRCC
SDC4	PRDM1
MAN1A1	PRDM16
FOXC1	PRDM2
RB1	PREX2
TBX3	PRKCB
MYD88	PTEN
ERRFI1	RABEP1
ELK4	RAC1
SHB	RAD21
HNRNPA1	RALGDS
DDX6	RARA
FCRL4	RB1
NCOR1	RUNX1
KLF7	SDC4
STAG1	SMAD2
CLTC	SMARCB1
ARHGEF10	SPEN
TPM2	SSX2
SERPINH1	STAG1
MSH2	TAF15
HES7	TBL1XR1
MYL12A	TBX3
POT1	TFG
TP53	TLX1
FBXW7	TMEM127
PTEN	TP53
VHL	TP63
EGFR	TRAF7
DNMT3A	TSC2
RUNX1	TSHR
BRAF	USP8
KRAS	VHL
CTNNB1	WT1
IDH2	XPA
SOX9	YWHAE
RASA1	ZBTB16
PLEC	ZCCHC8
ZFP36L2	ZEB1
KLF3	ZFHX3
ZMYND8	ZMYM2
ZFP36L1	ZMYM3
ARID5B	ZNF479
RIMS2
BCL2L11
HLA-B
MLL3
CACNA1E
JMJD1C
GIGYF2
CSMD1
YWHAE
ZBTB16
ZCCHC8
ZEB1
ZFHX3
ZMYM2
ZMYM3
KIT
WT1
B2M
ERG
ESR1
FANCD2
FANCE
FANCF
FLNA
FLT3
FLT4
FNBP1
DMD
STK40
MAP2K7
C14ORF43
COL11A1
ACVR1B
AXL
LUC7L3
AQP7
CDC27
FAT1
FAT3
FOXR1
FSTL3
FUBP1
COL4A1
POU2F2
TFAM
TCF4
RYR2
HEY1
HIF1A
HIP1
HIST1H3B
HIST1H4I
HLA-A
HLF
TGIF1
INHBA
RBFOX1
LCK
LCP1
LEF1
IL2
IL21R
IL6ST
IL7R
ATRX
SPEN
TSC2
ABL1
PAX5
MPL
RAD21
CDK12
MYC
NOTCH2
RARA
FOXA1
ATN1
WHSC1
ATXN2L
DNMT3B
CTBP2
PLXNB2
KIAA0182
PRCC
PRDM1
PRDM16
PRDM2
PREX2
CACNA1C
ZEB2
LRP1
TTN
DDX17
MKL1
ARRDC3
MBD6
KDM2B
NFE2L2
NFIB
NFKB2
NFKBIE
NIN
NKX2-1
NONO
EEF1A1
PSME4
PHF15
FRG1
AHNAK
HLA-C
TGFBR1
ZNF706
PIK3CA
PIK3CB
PIK3R1
PIM1
PLAG1
PLCG1
PML
PMS1
PMS2
POLD1
KAT7
PAX8
PBRM1
PBX1
ZBTB7A
EBF3
ZFHX4
GSK3B
